# Supplementary material for: Genome position and gene amplification
Source: Genome Biol. 2007 Jun 21;8(6):R120. doi: 10.1186/gb-2007-8-6-r120 (PMC2394771; doi:10.1186/gb-2007-8-6-r120)
Supplement: Additional data file 2 — Array CGH log2 ratio data on clones for methotrexate resistant colonies and untreated DHFR* integrants [file gb-2007-8-6-r120-S2.xls]

## Sheet: HumArray3.1
Clone	Target	Chromosome	Position	Bad_P	FISH	MARKERS_EXTRA	MARKER_NAMES	MAP_SOURCE	MAPPING_NAME	NOTES	END_BP	START_BP	LSD_ID	WELL_ID	USER_CLONE_ID	1M-34_2a	1M-34_3a	1M-34_4a	1M-34_5	1M-34_c2	1M-34_c3	1M-34_c5a	1M-34_c8	1M-34_c10a	1M-34_c11	1M-34	1M-39	1M-42_1	1M-42_1a	1M-42_2a	1M-42_3	1M-42_4	1M-42_8a	1M-42_9	1M-42_13	1M-42_15a	1M-42_17	1M-42_c4a	1M-42_c6	1M-42_c7	1M-42_c10	1M-42	1M-43_1	1M-43_2	1M-43_3	1M-43_4a	1M-43_8a	1M-43_9a	1M-43_11
GS1-232B23	HA3.1H16_N12	1	1	0	1 p tel;		1 p tel	chromInfo	1 p tel			1	LSD35.1_1_L33B1	HA3.1H16_N12	GS1-232B23	-0.237481	-0.099127																-0.278737		-0.237219	-0.20999			-0.082881
RP11-82D16	HA3.1H15_X16	1	2	0	1p36;		AFM214YG7;D1S243	fishClones	RP11-82D16		2171718	2171400	LSD13_1_1_L11D8	HA3.1H15_X16	RP11-82D16	-0.057821	-0.037943	-0.031268	-0.02171	-0.100531	-0.105163	-0.048005	0.07501	-0.086102	-0.004168		-0.160336	-0.105811			0.011016	-0.101901		-0.111658	0.081542	0.075898		-0.334874	-0.126053	-0.21784	-0.020408					-0.171616	0.044659	0.018503
RP11-62M23	HA3.1H15_C19	1	3	0	1p36;		AFM280WE5;D1S468	fishClones	RP11-62M23		3739916	3608018	LSD13_1_1_L11E8	HA3.1H15_C19	RP11-62M23	-0.091606	-0.064213	-0.064274	-0.018477	-0.073969	-0.099499	-0.050245	0.106155	-0.081943	0.029999	-0.147099	-0.1563	-0.140375	-0.123047	-0.024057	-0.011773	-0.127818	-0.018792	-0.095403	0.03197	0.068586	-0.226037	-0.34796	-0.088687	-0.216727	-0.029542	-0.19574	-0.135503	-0.152433	-0.086907	-0.209753	-0.014229	-0.013504	-0.133398
RP11-111O5	HA3.1H15_F25	1	4	0	1p36;		AFM123XC3;D1S2893	fishClones	RP11-111O5		4548595	4502019	LSD15.1_1_L13A1	HA3.1H15_F25	RP11-111O5	-0.068281	-0.076355	-0.065896		-0.078173					-0.043173	-0.208999		-0.123128	-0.128337	-0.041658	-0.042662		-0.02134	-0.030724	0.038425	0.059548	-0.220102	-0.30395	-0.083819	-0.23198		-0.242534	-0.080005	-0.062895	-0.035726	-0.092993		0.070045	-0.092592
RP11-51B4	HA3.1H15_F19	1	5	0	1p36.3;		AFM254WB9;D1S253	fishClones	RP11-51B4		6294064	6293700	LSD13_1_1_L11F8	HA3.1H15_F19	RP11-51B4	0.036199	0.029294	-0.051275	0.055657	0.004467	-0.042235	0.027002	0.129462	-0.012193	0.054657		-0.0868	-0.064715	-0.092028	-0.0051	0.012636	-0.074538	-0.092202	0.047862	0.158237	0.159777	-0.219882	-0.215967	-0.060977	-0.079759	0.021713	-0.083508	-0.100507	-0.090002	-0.050254	-0.170918	0.019825	0.059476	-0.139093
RP11-60J11	HA3.1H15_I19	1	6	0	1p36.2;		AFMA210XG9;D1S2663	fishClones	RP11-60J11		7232439	7041726	LSD13_1_1_L11G8	HA3.1H15_I19	RP11-60J11	0.007396	0.00179	0.003534	0.039041	-0.021364	-0.036148	0.009982	0.173385	-0.036614	0.043873	-0.144264	-0.04472	-0.017119	-0.078496		0.106684	-0.071911	0.00141	0.009984	0.147083	0.124971	-0.1759	-0.270783	-0.026889	-0.142268	-0.003848	-0.135332	-0.033815			-0.011562	0.043524	0.109796	-0.055894
RP11-813J5	HA3.1H15_B19	1	7	1	1p36.2;		A006Z42;p110D	stsMap	RH26180		9723180	9722955	LSD37.1_1_L35A1	HA3.1H15_B19	RP11-813J5					0.128212	0.037273			0.052803			0.13437		0.112517								-0.153051	-0.25434		-0.143781			-0.01649						-0.028666
RP11-199O1	HA3.1H15_L19	1	8	0	1p36.3;		AFM220YF4;D1S244	fishClones	RP11-199O1		10508645	10508329	LSD13_1_1_L11H8	HA3.1H15_L19	RP11-199O1	0.024158		0.031082	0.060313	-0.057605	-0.058463	0.016607	0.147645	-0.044135	-0.006347	-0.012295	-0.014472	0.025371	-0.017832	0.060023	0.076251	0.006609	0.028835	0.032908	0.171343		-0.134498	-0.311267	-0.019346	-0.171801	-0.022955	-0.049508	-0.02111			0.063793	0.083181	0.116115	0.013505
RP11-188F7	HA3.1H14_C11	1	9	0	1p36;		AFM217YH8;D1S434	fishClones	RP11-188F7		12266824	12266459	LSD13_1_1_L11A9	HA3.1H14_C11	RP11-188F7	-0.041035	-0.045865	-0.030008	-0.051535	-3.1e-05	0.022284	0.037935	-0.102741	-0.005123	0.061171	-0.004868	-0.01281	0.031469	-0.040784	0.086337	-0.099469	-0.006722	0.044871	-0.013159	-0.082012	-0.062385	-0.028451	0.04769	0.042347	0.037613	0.026503	-0.008264	0.037286	0.003856	0.018098	-0.004345	-0.043221	-0.004141	0.010619
RP11-178M15	HA3.1H14_F11	1	10	0	1p36.2-.3;		AFM196XB4;D1S228	fishClones	RP11-178M15		13731966	13731634	LSD13_1_1_L11B9	HA3.1H14_F11	RP11-178M15	-0.027505	-0.02581	-0.048905	-0.047015	-0.031012	-0.040565	-0.108669	-0.026831	-0.047401	-0.016977	-0.008423	-0.109368	-0.046882	0.003242	-0.040372	-0.045906	-0.054842	-0.041603	-0.047878	-0.00378	-0.005735	-0.08661	-0.213482	-0.094182	-0.118148	-0.045545	-0.077175	0.045849	-0.009579	-0.066901	-0.032532	-0.007269	-0.016753	0.008293
RP11-219F4	HA3.1H14_I11	1	11	0	1p36.2-.3;		AFMA127ZC9;D1S507	fishClones	RP11-219F4		14774291	14774025	LSD13_1_1_L11C9	HA3.1H14_I11	RP11-219F4	0.018127	-0.065653	-0.067047	-0.096347	-0.018165	0.030074	-0.032684	-0.034029	-0.025498	-0.004437	0.002232	0.047406	0.057059	0.070362	0.002031	-0.056577	-0.049061	-0.020949	-0.064362	-0.029844	0.026921	0.063821	0.10578	-0.00265	0.112118	-0.007397	-0.014285	0.170097	0.030912	0.038447	-0.050647	-0.078058	-0.025971	0.058434
RP11-265F14	HA3.1H14_A23	1	12	1	1p36;		AFM217ZC3	fishClones	RP11-265F14		15683816	15503411	LSD5.1_1_L3A1	HA3.1H14_A23	RP11-265F14		-0.059187	-0.073228		-0.07761	-0.129476	-0.072934	0.118591	-0.096834	-0.059917	-0.036092	-0.066965	-0.095278	-0.020183	-0.051183	-0.083027	-0.119779	-0.070285	-0.106028	-0.040458	-0.034662	-0.101715	-0.416829		-0.230359	-0.036922	-0.066605	-0.01699		-0.071909	-0.105074	-0.081862	-0.054709	-0.009947
RP11-145C4	HA3.1H14_L11	1	13	0	1p36;		AFMA153XE9	fishClones	RP11-145C4		18883014	18771772	LSD13_1_1_L11D9	HA3.1H14_L11	RP11-145C4	-0.04285	-0.016383	-0.04935	-0.071349	-0.043191	-0.052178	-0.040841	-0.07379	-0.045227	-0.03523	0.007599	0.093707	0.044783	0.034888	0.025699	-0.0779	-0.042535	0.021688	-0.038558	-0.0635	-0.034078	0.046703	-0.083428	-0.009323	-0.050629	0.034343	0.003115	0.077514	0.041502	0.069099	-0.053597	-0.033055	-0.016737	0.048651
RP11-224F8	HA3.1H14_O11	1	14	0	1p36.1;		AFM343ZA9;D1S2843	fishClones	RP11-224F8		20256073	20255686	LSD13_1_1_L11E9	HA3.1H14_O11	RP11-224F8	-0.039207	-0.031815	0.044532	-0.040649	-0.050873	-0.036523	0.0917	-0.020739	-0.055339	-0.028727	0.067717	0.288313	-0.021659	0.082042	0.098827	-0.090383	-0.022637	0.074991	-0.062619	-0.072807	-0.072121	0.162729	0.223446	-0.013703	0.081257	0.14401	0.101489	0.093169	0.067565	0.09719	-0.035066	-0.036341	-0.030652	0.090223
CTD-2128D14	HA3.1H16_T2	1	15	0	1p35-1p36.1;		M64788;RAP1GA1	stsMap	RH69163		21668333	21668125	LSD31.1_1_L29B10	HA3.1H16_T2	CTD-2128D14	-0.076769	-0.072749	-0.03819	-0.13678	-0.031559	-0.012552	-0.047689	0.169985	-0.038893	-0.088619	0.033099	0.126897	-0.153435	0.026016	0.068756	-0.08711	-0.176882	0.084539	-0.174422	-0.086453	-0.09789	0.043994	-0.429527	-0.054473	-0.205229	0.042658	0.00845	0.044754	0.038342	0.052923	-0.105836	-0.058155	-0.090227
RP11-139H5	HA3.1H14_B4	1	16	0	1p36.1		AFM193XB12	fishClones	RP11-139H5		22410183	22238872	LSD7.1_1_L5A1	HA3.1H14_B4	RP11-139H5	-0.029092	-0.045248	-0.019813	-0.132166	-0.074691	-0.007372	-0.001049	-0.199357	-0.055615	-0.036313	0.026635	0.12453	-0.017711	0.065963	0.118125	-0.110537	-0.036245	0.105246	-0.059667	-0.104262	-0.102521	0.083789	0.37185	-0.016555	0.178774	0.095498	0.031356	0.071481	0.086182	0.13618	-0.060229	-0.017382	-0.065419	0.054823
CTD-2194B23	HA3.1H15_E19	1	17	0	1p36.2		D1S3214;EPHB2	stsMap	RH64763		22985551	22985369	LSD37.1_1_L35B1	HA3.1H15_E19	CTD-2194B23	-0.017824	-0.050264	-0.044935	-0.549493	-0.021968	0.010423	0.018896	-0.010833	-0.028328	-0.02331	0.060719	0.013725	-0.061002	0.020334	0.007905	-0.083823	-0.094988	-0.019328	-0.111573	-0.050903	-0.054075	0.023747	0.087573	0.002169	0.054048	0.027028	0.076246	0.060064	0.006101	0.008529	-0.09189	-0.033047	-0.050325	0.040617
RP11-72I19	HA3.1H14_U11	1	18	0	1p35-36		AFM113XC7	fishClones	RP11-72I19		23287172	23109720	LSD13_1_1_L11G9	HA3.1H14_U11	RP11-72I19	0.007379	-0.013639			-0.078947	-0.002782	0.086153	-0.162914	-0.08021	-0.161237	0.117442	0.316244		0.120226	0.126859	-0.098326		0.06939		-0.102597	-0.095142	0.161339	0.443821	-0.089164	0.230135	0.029984	0.177296	0.129741	0.110175	0.123869				0.16512
RP11-57F20	HA3.1H14_R11	1	19	0	1p36.1		AFM294ZD1;D1S482	fishClones	RP11-57F20		23723237	23544768	LSD13_1_1_L11F9	HA3.1H14_R11	RP11-57F20	0.001338	-0.047687	-0.031857	-0.124943	-0.10935	-0.037013	-0.000795	-0.17066	-0.102612	-0.170459	0.097009	0.159842	-0.021947	0.100439	0.058168	-0.060674	-0.048671	0.023447	-0.029851	-0.100401	-0.092091		0.313892	-0.155582	0.135732	0.015029	0.171721	0.076195	0.042259	0.052601	-0.046546	-0.080731	-0.074003
RP11-285H13	HA3.1H14_X11	1	20	0	1p35		AFMB291WB5;D1S2749	fishClones	RP11-285H13		26980211	26979869	LSD13_1_1_L11H9	HA3.1H14_X11	RP11-285H13	0.068923	0.073624	0.039938	0.052404	-0.016206	0.108897	0.149243	-0.105801	-0.009322	0.007793	0.132452	0.248934	0.178351	0.159871	0.112169	-0.015779	0.072165	0.071436	0.102897	-0.069268	-0.06198	0.199643	0.411579	0.084291	0.240391	0.126026	0.179013	0.092819	0.026886	0.070955	0.082541	0.06843	0.033152	0.109085
RP11-4O6	HA3.1H14_C14	1	21	0	1p35		AFMA141ZB1	fishClones	RP11-4O6		27783470	27621535	LSD13_1_1_L11A10	HA3.1H14_C14	RP11-4O6	0.056558	0.016134	0.025589	-0.009726	0.030465	0.072425	0.056508	-0.203981	0.031729	-0.052254	0.00092	0.252246	0.067007	0.068055	0.080688	-0.041179	0.046419	0.066638	0.033477	-0.09674	-0.050026	0.052343	0.424929	0.023471	0.274831	0.055633	0.060199	0.040072	0.10629	-0.014712	0.024056	-0.023883	-0.004235	0.022598
CTD-2051J11	HA3.1H15_S36	1	22	0	1p35		sts-W81586;FGR	stsMap	RH76752		27623334	27622952	LSD32.1_1_L30G9	HA3.1H15_S36	CTD-2051J11	0.072419	0.05982	0.037614	0.021873	0.166569	0.182303	0.218809	-0.065239	0.072969	-0.037164	0.025817	0.191275	0.05741	0.017495		0.036664	0.118168		0.152645	-0.054402	0.003246	0.040053	0.32387	0.055214	0.247607	0.25196	0.019734	0.057092			0.041097	-0.004139	-0.003633	-0.044387
RMC01P057	HA3.1H16_S26	1	23	0	-		RH83586	stsMap	RH83586		27639248	27639111	LSD24.1_1_L22C9	HA3.1H16_S26	RMC01P057	-0.179379	-0.188517	0.026374	0.056407	-0.141606	0.010951	-0.153198	-0.282006	-0.146605	-0.240224	-0.166351	0.130982	-0.134419	-0.169969	-0.114453	-0.198855	-0.209282	-0.204327	-0.298896	-0.248867	-0.210235	-0.200234	-0.086946	0.017022	-0.103344	-0.167455	-0.140475	-0.133273	-0.165791	-0.177701	-0.251099	-0.23774	0.000327	-0.173077
RP11-62B23	HA3.1H14_D23	1	24	0	1p35		AFM234TB6;D1S247	fishClones	RP11-62B23		30649235	30544672	LSD5.1_1_L3B1	HA3.1H14_D23	RP11-62B23	-0.000517	-0.001315	0.051691	0.043461	-0.000933		0.02891		-0.031123	-0.010854	0.001461	-0.05863	-0.040049		0.009483	0.023505	-0.022639	-0.009759	-0.00793	0.09853		-0.060341	-0.455617		-0.061356	-0.0006	-0.00197	0.003793			-0.080752	0.039198	0.084213	-0.015431
RP11-104J13	HA3.1H14_F14	1	25	0	1p35-36		AFMA134XF9;D1S513	fishClones	RP11-104J13		31001080	31000822	LSD13_1_1_L11B10	HA3.1H14_F14	RP11-104J13	-0.01899	-0.004539	-0.005132	-0.029931	-0.032171	0.011347	-0.004223	-0.100284	-0.061297	-0.064943	-0.039084	0.164829	0.011078	-0.00695	0.040854	-0.024486	-0.031712	0.019284	-0.025512	-0.069489	-0.045756	-0.04598	0.198525	-0.034078	0.113638	0.008138	-0.036222	0.015166	0.02793	0.066105	-0.081361	-0.035524	-0.013207	-0.026553
CTD-2098K5	HA3.1H15_H19	1	26	0	1p36		SHGC-74495;LCK	stsMap	RH70820		32415144	32414785	LSD37.1_1_L35C1	HA3.1H15_H19	CTD-2098K5	-0.026615	-0.039233	-0.016967	-0.011533	-0.008778	-0.012414	0.012106	-0.043843	-0.048863	-0.072604	0.03334	0.063477	-0.014867	0.056134	0.041507	-0.019082	-0.056747	0.029734	-0.035064	-0.017123	-0.046714	0.049383	0.046945	-0.071806	0.016385	0.002759	0.036161	0.065792	0.053163	0.059381	0.026329	0.021514	-0.00828	0.024092
RP11-4P6	HA3.1H14_I14	1	27	0	1p34.2		AFMA244YD5;D1S2676	fishClones	RP11-4P6		33204421	33046725	LSD13_1_1_L11C10	HA3.1H14_I14	RP11-4P6	-0.049956	-0.05126	-0.031094	-0.029118	-0.066339	-0.033285	-0.028963	-0.150373	-0.108172	-0.153832	-0.021879	0.14583	0.008582	0.01352	0.081556	-0.070669	-0.014361	0.039135	-0.035912	-0.095384	-0.0826	-0.033847	0.202419	-0.156696	0.050017	-0.025158	-0.04894	0.02035	0.114732	0.105327	-0.016285	-0.047832	-0.085267	-0.022829
RP11-51A20	HA3.1H14_O14	1	28	0	1p33		AFM311WB1;D1S2830	fishClones	RP11-51A20		33842656	33790776	LSD13_1_1_L11E10	HA3.1H14_O14	RP11-51A20	-0.075522	-0.030008	-0.010063	-0.037225	-0.133358	-0.045073	-0.03646	-0.20597	-0.173438	-0.224775	0.015667	0.014866	-0.006593	0.04966	0.109745	-0.096505	-0.041438	0.122605	-0.05954	-0.140207	-0.131974	0.123103	0.18115	-0.292014	0.014089	-0.025434	0.061202	-0.00188	0.187729	0.156586	0.012975	-0.046867	-0.032707	0.012617
RP11-161A11	HA3.1H14_L14	1	29	0	1p34-35		AFMA107WF9;D1S2613	fishClones	RP11-161A11		34348134	34184152	LSD13_1_1_L11D10	HA3.1H14_L14	RP11-161A11	-0.094608	-0.08241	-0.05773	-0.086451	-0.135889	-0.129382	-0.119868	-0.223935	-0.125229	-0.234431	-0.024045	-0.048637	-0.048796	-0.027475	-0.007422	-0.079862	-0.059566	0.058484	-0.076075	-0.140181	-0.10556	0.068718	0.104202	-0.254661	-0.045449	-0.104942	-0.002441	-0.015667	0.098115	0.091634	-0.051938	-0.108373	-0.105238	-0.016044
RP11-118E3	HA3.1H14_R14	1	30	0	1p33		AFM205XD2;D1S2730	fishClones	RP11-118E3		34887196	34886841	LSD13_1_1_L11F10	HA3.1H14_R14	RP11-118E3	-0.085147	-0.103284	-0.052155	-0.107207	-0.195357	-0.207003	-0.104642	-0.227675	-0.219772	-0.29066	-0.006312	-0.046303	-0.060051	-0.097206	0.127245	-0.066901	-0.118942	0.129417	-0.123935	-0.150543	-0.095607	0.031239	-0.07658	-0.268147	-0.164733	-0.078239	0.018061	-0.047952	0.133475	0.138959	-0.014091	-0.128496	-0.064158	-0.070182
RP11-219O7	HA3.1H14_U14	1	31	0	1p34.2		AFMB037XF1;D1S2729	fishClones	RP11-219O7		36740391	36739998	LSD13_1_1_L11G10	HA3.1H14_U14	RP11-219O7	-0.032084	-0.04218	-0.088665	-0.132425	-0.153309	-0.132782	-0.093126	-0.206903	0.048365	-0.204266	0.061595	0.058641	-0.165867	0.024101	0.136282	-0.002142	-0.230375	0.127818	-0.24065	-0.072072	-0.058401	0.028201	0.006337	-0.179131	-0.065813	-0.013942	0.05399	-0.028554	0.121143	0.096978	-0.186619	-0.174556	-0.167009	0.000197
RP11-207P5	HA3.1H14_X14	1	32	0	1p33-1p34.1		AFMB013WE1;D1S2723	fishClones	RP11-207P5		37176819	37176445	LSD13_1_1_L11H10	HA3.1H14_X14	RP11-207P5	0.169413	0.154912	0.094457	0.002858	-0.110859	-0.117422	-0.060432	-0.06936	-0.10782	-0.160155	0.027057	0.12921	-0.091311	0.063029	0.404921	0.057279	-0.122021	0.384863	-0.160618	-0.008752	0.076314	0.021237	-0.040558	-0.158361	-0.099533	0.065871	0.186999	-0.033992	0.182607	0.192416	0.0955	0.171416	0.062077	0.13058
RP11-192A12	HA3.1H16_E7	1	33	0	1p34		AFM214YC7	fishClones	RP11-192A12		39046537	38923718	LSD3.1_1_L1A1	HA3.1H16_E7	RP11-192A12	-0.01038	-0.022615	-0.036327	-0.049838	-0.044116	-0.034539	-0.000329	-0.129339	-0.001489	-0.098216	0.059404	0.136813	-0.021084	-0.047596	0.046168	-0.081633	-0.025459	0.033483	0.01383	-0.038586	-0.032112	0.009391	0.082028	-0.054964	0.026258	0.053931	0.016408	-0.046623	-0.011549	0.026931	-0.056245	-0.019794	-0.048314	-0.059088
RMC01P52	HA3.1H15_A31	1	34	0	-		M19720	stsMap	WI-7196		40032136	40030194	LSD24.1_1_L22A1	HA3.1H15_A31	RMC01P52	0.060949	0.024587	-0.004903	-0.012781	0.059356	0.030001	-0.00116	-0.026285	0.035122	-0.057368	0.039798	0.040707	0.024987	0.089211	0.051829	0.030495	0.045036	0.047733	-0.0061	-0.015772	-0.012212	0.100466	0.061919	-0.049989	-0.008422	0.005014	0.071743	0.241423	0.013467	0.088256	0.060256	0.001772	-0.002024	0.119775
RP11-88O2	HA3.1H14_E4	1	35	0	1p34-35		AFM154XG11	fishClones	RP11-88O2		42272387	42181825	LSD7.1_1_L5B1	HA3.1H14_E4	RP11-88O2	0.016405	-0.040326	0.004777	-0.013601	0.061949	0.051752	0.074059	-0.082905	0.081538	-0.023833	0.104195		0.050048	0.107214	0.093445	-0.061454	0.068136	0.094023	0.032052	-0.10745	-0.091564	0.221192	0.2281	0.048894	0.127812	0.087992	0.137164	0.160404	0.076013	0.121288	0.03957	0.017892	-0.040405	0.091297
RP11-253M24	HA3.1H14_G23	1	36	0	1p33-34		AFM248TF9;D1S451	fishClones	RP11-253M24		45426660	45426353	LSD5.1_1_L3C1	HA3.1H14_G23	RP11-253M24	0.025079	0.034473	0.035086	0.026147	0.197203	0.158936	0.087808	0.06227	0.2193	0.088369	0.050481	0.042404	0.015657	0.0197	0.038395	0.024425	0.023314	0.053041	0.02232	0.005882	-0.001834	0.113562	0.1717	-0.021316	0.055326	0.01015	0.076524	0.126347	0.038211	0.07134	0.133245	0.041979	-0.001549	0.070566
CTD-2100I14	HA3.1H15_K14	1	37	0	-		TAL1	refFlat	TAL1		47407463	47393983	LSD40.1_1_L38D2	HA3.1H15_K14	CTD-2100I14	0.026391	-0.000655	0.048948	0.007031	-0.006646	0.010573	0.01842	-0.054111	0.015137	-0.023544	-0.012724	0.028742	0.013071	0.007746	0.037347	0.042589	0.028447	0.0649	0.021964	0.059959	0.025628	0.016844	0.017918	-0.025194	-0.007581	-0.002886	0.009164	0.032232	0.022723	0.064658	0.028501	0.01151	-0.009307	0.02121
RP11-235B24	HA3.1H15_O19	1	38	0	1p32		AFM073XE9;D1S197	fishClones	RP11-235B24		50462714	50462496	LSD13_1_1_L11A11	HA3.1H15_O19	RP11-235B24	0.024535	0.015607	0.021728	0.024185	0.026226	-0.035201	-0.070942	0.157223	-0.03221	-0.013739	-0.070068	-0.050333	-0.013628	-0.054054	0.032341	0.098882	-0.050455	0.058651	-0.028582	0.114368	0.110611	-0.084561	-0.366891	-0.08238	-0.190692	-0.052174	-0.103522	-0.003882			0.020013	0.016289	0.06148	0.009153
RP11-195G13	HA3.1H15_R19	1	39	1	1p32		AFMA203YE9;D1S2661	fishClones	RP11-195G13		54231973	54039750	LSD13_1_1_L11B11	HA3.1H15_R19	RP11-195G13			0.04771	0.018494	-0.044694	-0.057456	-0.051215	0.101522	-0.088881	-0.027253	-0.054463	-0.041732	-0.006828	-0.004215		0.032498	0.004445		0.00069	0.130228		-0.160777	-0.382095	-0.057215	-0.205258	-0.0427		-0.12368			-0.022195	0.019677	0.020765	-0.035463
RP11-55M23	HA3.1H14_H4	1	40	0	1p33-34		AFMA184XE1	fishClones	RP11-55M23		55179163	55178851	LSD7.1_1_L5C1	HA3.1H14_H4	RP11-55M23	-0.050299	-0.041313	-0.057344	-0.059542						-0.063035	-0.040772	-0.05395	-0.01424	0.02739	-0.00072	0.004938	-0.057408	-0.015222	-0.037502	-0.064453	-0.046251	0.079772		-0.102899			-0.059666	0.063308	0.004231	-0.018047	-0.036661	-0.026329	-0.030508	-0.002414
RP11-149K24	HA3.1H15_U19	1	41	1	1p32.1		AFMA050ZC5;D1S2867	fishClones	RP11-149K24		57320375	57320110	LSD13_1_1_L11D11	HA3.1H15_U19	RP11-149K24			-0.022175	-0.041236	-0.054975	-0.087653	-0.082343		-0.104671	-0.044614	-0.083914	-0.110349	-0.041403	-0.0601			-0.067807		-0.038035	0.029217		-0.159678	-0.500779	-0.071509	-0.345692	-0.05405	-0.123863	-0.026038			-0.033621	-0.013929	-0.004346	-0.053017
RP11-12L18	HA3.1H16_H7	1	42	0	1p31-32		AFMA183ZD9	fishClones	RP11-12L18		58369134	58199244	LSD3.1_1_L1B1	HA3.1H16_H7	RP11-12L18	-0.09214	-0.027848	-0.049839	-0.085662	-0.078719	-0.046676	0.008245	-0.009353	-0.110367	-0.141559	0.002897	0.00489	-0.046123	0.048463	-0.002388	-0.088425	-0.087486	0.022389	-0.071935	-0.114442	-0.037123	0.057595	-0.096246	-0.177796	-0.074436	0.008544	-0.008582	0.087782	0.080893	0.043786	-0.040308	-0.062518	-0.031691	0.066873
CTD-2001C15	HA3.1H15_G36	1	43	0	1q31.3		H59127;JUN	stsMap	RH68524		58960934	58960606	LSD32.1_1_L30C9	HA3.1H15_G36	CTD-2001C15	0.002762	-0.031875	-0.057258	-0.093464	0.054462	0.0629	0.145077	0.017028	0.012445	-0.049259	0.101832	0.223877	-0.027321	0.044608	0.014062	-0.055184	-0.05838	0.016675	-0.05343	-0.087522	-0.008206	0.062484	0.223792	-0.077227	0.139743	0.158771	0.096994	0.129247	0.057378	0.070269	-0.020917	-0.066442	-0.072128	0.076308
RP11-8F24	HA3.1H15_X19	1	44	1	1p32-33		AFM095WC9;D1S203	fishClones	RP11-8F24		60994113	60993913	LSD13_1_1_L11F11	HA3.1H15_X19	RP11-8F24			-0.018337	-0.027999	-0.086768	-0.064154	-0.074438	0.045762	-0.128994	-0.046727	-0.05227	-0.030022	-0.111177	-0.027627			-0.088843		-0.065967			-0.121831	-0.475444	-0.091257	-0.281495	-0.069857	-0.025536	-0.038322			-0.083351	0.007373	0.021746	-0.005777
RP11-110A23	HA3.1H14_K4	1	45	0	1p32		AFM288ZG1;D1S2822	fishClones	RP11-110A23		61256798	61084838	LSD7.1_1_L5D1	HA3.1H14_K4	RP11-110A23	0.028209	0.000642	-0.012565	-0.027999	0.07866	0.035966	0.021586	0.010149	0.01742	0.016825	0.016302	0.017982	0.061665	0.00284	0.048276	0.02966	0.032154	0.029356	0.031784	-0.037512	0.023286	-0.006637	-0.014572	0.00167	-0.007342	0.051764	0.014076	0.03236	0.042982	0.050568	0.136159	0.037264	0.008062	0.039133
RP11-69G14	HA3.1H14_J23	1	46	0	1p31		AFM197XB6	stsMap	AFM197XB6	UCSC calls this multi-chromosome	62314668	62314305	LSD5.1_1_L3D1	HA3.1H14_J23	RP11-69G14	0.017234	-0.012329	0.05472	0.027109	0.008132	-0.027476	0.004528	0.062362	-0.009429	0.011103	-0.036344	-0.012863	0.006026	-0.051607	0.045881	0.017908	0.002268	0.024819	0.006902	0.040453	0.038012	-0.047974	-0.209822	-0.001503	-0.089705	0.026989	-0.045376	-0.014375	-0.013003	0.000756	0.012143	0.021252	0.037157	-0.026327
RP11-30A5	HA3.1H14_N4	1	47	0	1p32		AFM220YC7	fishClones	RP11-30A5		63528947	63401568	LSD7.1_1_L5E1	HA3.1H14_N4	RP11-30A5	0.106253	0.082213	0.048964	0.065176	0.215927	0.142699	0.13519	0.054655	0.219451	0.124016	0.064938	0.038034	0.192662	0.024254	0.095056	0.040262	0.15004	0.062441	0.165392	0.081509	0.0995	0.086308	0.259326	0.150336	0.233379	0.136509	0.077024	0.072314	0.035746	0.063956	0.099877	0.098941	0.092647	0.055856
RP11-265C4	HA3.1H15_F22	1	48	0	1p32		AFMA152YG9	fishClones	RP11-265C4		64198973	64049994	LSD13_1_1_L11H11	HA3.1H15_F22	RP11-265C4	0.038702	0.050928	0.026668	0.038238	0.008728	-0.013357	0.067039	0.113027	0.021275	0.056283	0.005201	0.018542	-0.033654	-0.002388	0.081928	0.055025	0.027835	0.015983	0.00981	0.125629	0.111283	-0.045689	-0.10715	0.016418	-0.068091	0.025084	-0.00884	0.025738		0.014143	0.028616	0.040029	0.08567	0.041484
RP11-246N19	HA3.1H15_C22	1	49	0	1p31.2-1p31.3		AFMA112ZD5;D1S2617	fishClones	RP11-246N19		64325471	64166728	LSD13_1_1_L11G11	HA3.1H15_C22	RP11-246N19	0.040223	0.03383			-0.077133	-0.102096	-0.010437	0.073109	-0.126844	-0.043202	-0.049361		-0.014175	-0.017933	0.008025			-0.09341	0.001644			-0.07639	-0.310294	-0.012604	-0.196148	-0.107523	-0.088451	0.006024			-0.045161	0.014766	0.042702	-0.023766
CTD-2010C4	HA3.1H16_F33	1	50	0	1p32.3		D1S2825;JAK1	fishClones	CTD-2010C4		65084558	64983382	LSD31.1_1_L29A7	HA3.1H16_F33	CTD-2010C4	0.002668	-0.007412	-0.048072	-0.035359		-0.048447				-0.013773	-0.027122		0.008927	-0.030646	0.957183	-0.038748	-0.018149	0.000992	-0.015874	0.045342	0.038989	-0.037597		-0.040429			-0.021585	0.004679	-0.042019	-0.053839	-0.001881	-0.002046	0.006314	0.011337
RP11-111N18	HA3.1H14_M23	1	51	0	1p32		AFM161XB2	fishClones	RP11-111N18		69575379	69433720	LSD5.1_1_L3E1	HA3.1H14_M23	RP11-111N18	0.013262	0.024637	-0.011387	-0.016938	0.017963	-0.036667	0.003955	0.042034	-0.017867	-0.012192	-0.06177	-0.012047	0.054737	-0.025171	0.116628	0.010156	-0.008405	0.001501	-0.031461	0.03326	0.066648	-0.071767	-0.127488	-0.032293	-0.087875	0.000831	-0.032104	0.022628	0.008953	0.003562	0.018336	0.029681	0.020281	0.02653
RP11-114K16	HA3.1H14_Q4	1	52	0	1p22-31		AFM294WG1	fishClones	RP11-114K16		75597284	75425075	LSD7.1_1_L5F1	HA3.1H14_Q4	RP11-114K16	0.055526	0.03102	0.019641	0.000388	0.115812	0.044292	0.044878	-0.014888	0.094349	0.03126	-0.00556	0.008169	0.156033	0.030755	0.06743	0.007718	0.150896	0.047228	0.07144	0.013376	0.04007	0.023966	0.103206	0.046098	0.043246	0.049929	-0.002656	0.061812	0.002719	-0.004683	0.095686	0.031583	0.038055	0.071709
RP11-80G24	HA3.1H15_I22	1	53	1	1p31.1-1p31.2		AFM338WB5;D1S499	fishClones	RP11-80G24		77502215	77428804	LSD13_1_1_L11B12	HA3.1H15_I22	RP11-80G24			0.033867		-0.073365	-0.043871	-0.02513	0.040142	-0.139751	-0.037187		-0.022951	-0.004123						0.015868			-0.070777	-0.344498	-0.058708	-0.225062	-0.002271		-0.023068				0.018322		0.028519
RP11-198H14	HA3.1H14_T4	1	54	0	1p31-32		AFMA056XC9;D1S2876	fishClones	RP11-198H14		78696467	78696115	LSD7.1_1_L5G1	HA3.1H14_T4	RP11-198H14	-0.023699	-0.032205	0.011276	-0.017291	0.015872	0.021898	0.021597	-0.035265	0.016524	-0.02715	-0.004506	0.024126	0.078271	-0.016247	-0.026245	-0.00766	0.043502	-0.009629	0.010086	-0.048388	-0.036226	0.060829	0.097901	-0.018791	0.051945	0.017682	-0.006714	0.068592	-0.013352	-0.010743	0.061625	0.030914	0.014204	0.069904
RP11-267M21	HA3.1H15_L22	1	55	1	1p22-31		AFM343VF9;D1S500	fishClones	RP11-267M21		79681876	79681532	LSD13_1_1_L11C12	HA3.1H15_L22	RP11-267M21										-0.004092		0.01282					0.03832		0.016906					-0.035488				-0.018629						0.019262
RP11-89A19	HA3.1H14_W4	1	56	0	1p31		AFM210VC9	fishClones	RP11-89A19		81035538	80866079	LSD7.1_1_L5H1	HA3.1H14_W4	RP11-89A19	0.016342	0.021859	-0.001798	-0.005528	0.159823	0.095945	0.051005	-0.036803	0.165941	0.01473	0.019422	0.03189	0.089387	0.05763	0.069927	0.025417	0.053102	0.047076	0.007042	-0.058637	0.030073	0.114432	0.399996	0.022916	0.176229	0.029329	0.024459	0.076098	0.070906	0.111925	0.086319	0.04483	0.035016	0.069736
RP11-6B16	HA3.1H16_K7	1	57	0	1p22		AFM116XB2;D1S207	fishClones	RP11-6B16		82255623	82255369	LSD3.1_1_L1C1	HA3.1H16_K7	RP11-6B16	-0.025185	-0.083623	-0.021944	-0.02736	-0.101076	-0.029854	-0.068084	-0.066691	-0.101208	-0.098269	0.057409	0.035855	-0.0242	0.100982	-0.033828	-0.092061	-0.02269	-0.008436	-0.030253	-0.085027	-0.096091	0.118533	0.042305	-0.093716	-0.010198	-0.040474	0.045694	0.050018	0.034429	0.048338	-0.016218	-0.042556	0.02599	0.059611
RP11-246O4	HA3.1H15_U22	1	58	1	1p22		AFMC008YC5	fishClones	RP11-246O4		83112098	82952756	LSD13_1_1_L11F12	HA3.1H15_U22	RP11-246O4					-0.095848	0.045315			-0.15975	-0.013316	-0.060204	0.022519		-0.040606					0.049111			-0.114484	-0.587719	-0.105787	-0.336251		-0.168426	-0.025885						0.01717
RP11-78E18	HA3.1H15_O22	1	59	1	1p31.1		AFM299ZE9;D1S488	fishClones	RP11-78E18		83149325	82980744	LSD13_1_1_L11D12	HA3.1H15_O22	RP11-78E18					-0.016087			0.201991	-0.084769	0.010838	0.005858	-0.010362	-0.060659									-0.044733	-0.554844	-0.056142			0.000295	0.00142						0.07413
RP11-254E16	HA3.1H15_R22	1	60	1	1p22		AFMA081XE9;D1S2889	fishClones	RP11-254E16		84548232	84547815	LSD13_1_1_L11E12	HA3.1H15_R22	RP11-254E16			0.031323	-0.002088	-0.026419	-0.036419	0.003965	0.163654	-0.04982	-0.028804	0.081344	-0.038624	-0.067634	0.03738			-0.065961		-0.026792			-0.057048	-0.547276	-0.09811	-0.29196	-0.042076	-0.009005	0.029413					0.11294	0.007668
RP11-211D4	HA3.1H15_X22	1	61	1	1p22		AFMB320YF1	fishClones	RP11-211D4		85784648	85784286	LSD13_1_1_L11G12	HA3.1H15_X22	RP11-211D4					-0.046389	-0.039132	-0.070046	0.150667	-0.125477	-0.062455		-0.028074					-0.051866						-0.591034	-0.144766	-0.302579								0.120599
RP11-125P20	HA3.1H15_C25	1	62	0	1p21		AFMA050TA5;D1S2865	fishClones	RP11-125P20		88194307	88031403	LSD13_1_1_L11H12	HA3.1H15_C25	RP11-125P20	0.018869		-0.008462	0.050622	-0.04477	-0.036175	-0.026195	0.127928	-0.07849	-0.029779	-0.064345	-0.024726	-0.053907	-0.025602			-0.039468	0.063417	-0.058663			-0.157027	-0.327154	-0.066774	-0.222013	-0.045664	-0.134162	-0.016331		0.066043	0.057132	0.037464	0.068182	0.011265
CTD-2229N1	HA3.1H15_K19	1	63	0	1p31		SGC30223;TGFBR3	fishClones	CTD-2229N1		91939254	91820657	LSD37.1_1_L35D1	HA3.1H15_K19	CTD-2229N1	0.048421	0.043222	0.022783	0.04066	-0.066648	-0.047713	-0.079328	0.037473	-0.088231	-0.063302	-0.060245	-0.018241	-0.078812	-0.009582	0.009706	0.102802	-0.069786	0.01739	-0.063605	0.13241	0.110545	-0.087755	-0.249371	-0.091536	-0.16613	-0.083673	-0.085092	-0.013718	-0.005805	-0.016878	0.010845	0.005031	0.045264	-0.014377
RP11-156M23	HA3.1H14_B7	1	64	0	1p21-22		AFM200WF6;D1S2719	stsMap	AFM200WF6		96530447	96530060	LSD7.1_1_L5A2	HA3.1H14_B7	RP11-156M23	-0.0203	-0.039457	-0.042208	-0.042219	-0.049314	-0.041374	-0.044709	-0.051931	-0.065921	-0.051969	-0.01628	-0.011309	-0.003899	0.043721	-0.061261	-0.020002	0.012699	-0.040972	-0.01686	-0.088463	-0.012632	-0.05094	-0.047112	-0.048641	-0.058979	-0.028688	-0.03043	-0.005247	-0.027249	-0.022644	0.008208	0.010891	0.002814	-0.000394
RP11-138K16	HA3.1H15_I25	1	65	1	1p21		AFMB324YG5;D1S2767	fishClones	RP11-138K16		99843751	99667772	LSD15.1_1_L13B1	HA3.1H15_I25	RP11-138K16					0.041557	-0.022947			-0.074909	-0.02143			-0.022907	0.009117					-0.045002				-0.196304		-0.166035
RP11-156G15	HA3.1H15_L25	1	66	1	1p13-21		AFM168YB2;D1S223	fishClones	RP11-156G15		101397571	101309426	LSD15.1_1_L13C1	HA3.1H15_L25	RP11-156G15			0.060182	0.083968	-0.069568	-0.066198		0.217131	-0.06699	-0.026675		-0.061864		-0.062499			0.000784						-0.225726	-0.028942	-0.116894	-0.045311		-0.040685			-0.029118	0.077238	0.082153	-0.086002
RP11-182H2	HA3.1H15_O25	1	67	0	1p21		AFM113XF6	fishClones	RP11-182H2		101397571	101397325	LSD15.1_1_L13D1	HA3.1H15_O25	RP11-182H2	0.064921	0.069527	0.122178			-0.024895	-0.003305		-0.040479	-0.020759	-0.061749		0.013503	-0.04709					0.024363				-0.322648	-0.006876	-0.135874	-0.037046	-0.082718	-0.0885				0.14434		-0.052209
RP11-178M11	HA3.1H14_E7	1	68	0	1p21		AFMA102WD9;D1S2896	fishClones	RP11-178M11		101684865	101684496	LSD7.1_1_L5B2	HA3.1H14_E7	RP11-178M11	-0.048022	-0.014619	-0.007564	0.01722	0.008665	0.012145	0.003515	-0.10436	0.013594	-0.02193	0.051143	0.028741	0.090544	0.029401	0.020245	-0.071389	0.070134	-0.021207	0.024964	-0.145137	-0.034128	0.113108	0.139498	0.038246	0.102344	0.019175	0.039835	0.106589	0.047642	0.02038	0.058925	0.030832	0.035351	0.088223
RP11-96F24	HA3.1H14_P23	1	69	0	1p12-13		AFM164XE1;D1S221	fishClones	RP11-96F24		110151510	109973081	LSD5.1_1_L3F1	HA3.1H14_P23	RP11-96F24	0.045849	0.046408	0.020495	0.024855	-0.002358	0.03815	0.044225	0.006299	-0.0067	0.010772	0.00995	0.061717	0.124893	-0.012736	0.005195	0.057212	-0.000816	-0.028703	0.022072	-0.00604	0.007662	0.046451	0.150374	0.047895	0.147679	0.014346	0.01108	0.070065	-0.010593	0.049224	0.077237	0.083862	0.059512	0.048687
CTD-2050A15	HA3.1H15_N19	1	70	1	1p12		D1S3360;CSF1	stsMap	WI-9116		110185657	110183513	LSD37.1_1_L35E1	HA3.1H15_N19	CTD-2050A15			0.000887	-0.023878	-0.00789	-0.001732	-0.004102	-0.068922	-0.018063	-0.034634	-0.011831	0.010353	-0.023448	0.001851	-0.014748		-0.069948	-0.036293	-0.077304			0.001393	0.005906	-0.02915	0.014197	-0.002653	-0.037016		-0.024036	-0.01646	-0.014114	-0.025742	0.030751	0.028572
RP11-260A24	HA3.1H15_R25	1	71	0	1p12-13		AFM084XB3	fishClones	RP11-260A24		110698007	110535961	LSD15.1_1_L13G1	HA3.1H15_R25	RP11-260A24	0.029917	0.047903	0.053688	0.077	-0.03152					-0.012282	0.002703			-0.00756	0.032626	0.056181				0.15074	0.152882	-0.066172	-0.187313	-0.013182	-0.089537		-0.027697	-0.006268			0.015911	0.087704	0.088705	-0.050086
RP11-284N8	HA3.1H14_H7	1	72	0	1p12-13		AFMB032YD1;D1S2726	fishClones	RP11-284N8		111000977	110807794	LSD7.1_1_L5C2	HA3.1H14_H7	RP11-284N8	-0.009242	0.016968	-0.001623	0.003275	-0.035956	0.011325	0.016625	-0.124729	-0.030441	-0.009854	0.078931	0.082202	-0.01595	0.044516	0.002025	-0.044673	-0.034122	-0.009461	-0.048349	-0.074479	-0.018532	0.12058	0.11503	0.00779	0.094962	0.032406	0.079399	0.1011	0.018938	0.002966	0.01854	0.002651	0.047796	0.055251
RP11-150K20	HA3.1H15_U25	1	73	1	1p13		AFM277VH9	fishClones	RP11-150K20		111205648	111044322	LSD15.1_1_L13H1	HA3.1H15_U25	RP11-150K20						-0.080918				-0.044945	-0.078201			-0.05334					0.000466				-0.298409	-0.054332	-0.168756		-0.140381	-0.048609				0.065719		0.012754
RP11-82A16	HA3.1H15_X25	1	74	1	1p13		AFM361TD9;D1S502	fishClones	RP11-82A16		112220230	112219915	LSD15.1_1_L13A2	HA3.1H15_X25	RP11-82A16				0.025521	-0.073384	-0.047945	-0.097217		-0.137465	-0.065283	-0.109016	-0.099077		-0.044249			-0.107304		-0.029605			-0.197023	-0.518561	-0.111653	-0.336915	-0.063218	-0.156268	-0.041737					0.072388	-0.025117
RP11-72M14	HA3.1H15_C28	1	75	0	1p13		AFM298VC5;D1S487	fishClones	RP11-72M14		112904105	112869186	LSD15.1_1_L13B2	HA3.1H15_C28	RP11-72M14	0.023085	0.050251	1.60222	0.130142	-0.019125	-0.004173	0.067003	0.114489	-0.01426	0.048393	-0.008204	-0.038768	0.081732	-0.019722	0.09522	0.081206	0.063516	0.120784	0.069492	0.112044	0.12645	-0.068072	-0.212439	0.059083	-0.049625	0.066485	0.009109	-0.012154	0.043268	0.024107	0.05419	0.137019	0.200038	0.011335
RP11-254K1	HA3.1H15_F28	1	76	0	1p13		AFM240YG1;D1S250	fishClones	RP11-254K1		114926225	114738403	LSD15.1_1_L13C2	HA3.1H15_F28	RP11-254K1	0.063605	0.089471		0.113099	-0.016442	0.001321	0.053654	0.160527	-0.009591	0.038924	-0.027333	0.004488	0.097381	-0.010757		0.078324	0.096021	0.075285	0.144869	0.119096	0.138295	-0.068902	-0.147387	0.050159	-0.082256	0.049296	-0.006902	-0.006496			0.095988	0.094853	0.110277	0.02438
GS-249B10	HA3.1H15_S34	1	77	0	1p13.2牋		RH49649	stsMap	WI-7614		114962857	114961626	LSD24.1_1_L22G8	HA3.1H15_S34	GS-249B10	-0.008498	0.04682	-0.007032	-0.028654	-0.020408	0.004389	0.015014	0.076624	-0.023917	0.010561	-0.038598	-0.018189	0.026694	-0.012974	0.021119	-0.004015	0.002698	-0.002454	0.028594	0.052219	0.030475	-0.013354	-0.137474	-0.009836	-0.039028	0.021965	-0.026566	-0.02101	-0.030146	-0.028432	0.033129	0.031604	0.009729	-0.02061
RP11-130B18	HA3.1H14_S23	1	78	0	1p13		AFM277YF9	INTERPOLATED CM				115860000	LSD5.1_1_L3G1	HA3.1H14_S23	RP11-130B18	0.020407	0.076859	0.038215	-0.022926	-0.005369	0.064861	0.020455	0.030887	0.004542	0.105404	0.043654	-0.016734	0.117731	0.014003	0.041779	0.028019	0.056698	0.020924	0.020058	0.01448	0.076879	0.106567	0.213423	0.14582	0.159863	0.040673	0.058039	0.069761	-0.002974	0.042057	0.055576	0.035766	0.087428	0.022166
RP11-192J8	HA3.1H15_I28	1	79	1	1p12		AFMA226WA9	fishClones	RP11-192J8		118215022	118214732	LSD15.1_1_L13E2	HA3.1H15_I28	RP11-192J8		0.060699	0.015213	-0.110244	-0.034685	0.01646		0.102924	-0.083907	0.015683	0.059725	-0.031451	-0.036462	0.023209	0.022446	0.08293	-0.06519		-0.051265	0.113203	0.171368	-0.1249	-0.50126	0.021964	-0.251433		-0.082367	-0.007261			0.009892	0.027898	0.075135	0.014134
RP11-29M22	HA3.1H15_L28	1	80	1	1p11-12		AFMA151ZA5;D1S514	fishClones	RP11-29M22		119981139	119870182	LSD15.1_1_L13F2	HA3.1H15_L28	RP11-29M22					0.008759	0.065094	0.024446	0.193911	-0.045125	0.077595	-0.005507	-0.026326	0.051886	0.038077			-0.01924		0.030411			-0.065386	-0.391581	0.026953	-0.148673	0.007933	0.005572	-0.03385						0.024762
RP11-30I17	HA3.1H14_G20	1	81	0	1q11-12		AFM234ZD12;D1S442	fishClones	RP11-30I17		143139578	142951738	LSD4.1_1_L2C8	HA3.1H14_G20	RP11-30I17	0.020762	0.021663	0.040306	-0.006252	0.009648	0.059299	0.034341	0.089575	-0.017583	0.065184	0.025412	-0.007869	0.009286	0.024566	0.035351	0.111164	0.038422	0.007414	0.013057	-0.005644	0.052125	-0.022426	-0.234533	0.038148	-0.097672	0.021306	0.020876	0.052207	0.001198	0.024275	0.03117	0.046681	0.042297	0.078045
RP11-105E14	HA3.1H15_O28	1	82	1	1q12		AFMA311WF5	fishClones	RP11-105E14		143125095	142963201	LSD15.1_1_L13G2	HA3.1H15_O28	RP11-105E14			0.167434	0.133605	0.017191	0.040961	0.06836	0.217069	-0.011101	0.10745	0.00155	0.007175	0.053447	0.000428	0.11796	0.116345	0.066896	0.044255	0.082849	0.216461		-0.066388	-0.271438	0.098179	-0.110833	0.028458	0.00615	-0.017063	0.134469	0.09057	0.013687	0.086088	0.132985	0.031602
CTD-2077L2	HA3.1H16_B34	1	83	0	1q21	RH25161	A002Y06;PIK4CB	fishClones	CTD-2077L2		148077819	148077375	LSD31.1_1_L29B7	HA3.1H16_B34	CTD-2077L2	-0.050981	-0.018238	0.047689	-0.024382	0.038564	0.027	-0.052363	-0.017584	-0.006892	0.054934	-0.036731	-0.033069	0.009709	-0.080752	-0.078878	-0.066851	0.068745	-0.159763	0.077285	-0.007584	0.012356	-0.046826	-0.146055	0.022648	-0.15876	-0.061741	0.044963	-0.073633	-0.069032	-0.052538	-0.010906	0.016365	-0.02405	-0.125133
RP11-71L20	HA3.1H15_R28	1	84	1	1q21		AFM336XB1	fishClones	RP11-71L20		148238405	148093425	LSD15.1_1_L13H2	HA3.1H15_R28	RP11-71L20			0.038128	0.055093	-0.008144	-0.012515	0.003776	0.103304	-0.056078	0.023499	-0.008028	-0.020327	-0.028834	-0.02324		0.055171	-0.0194	-0.010103	0.027488	0.134773		-0.058329	-0.249728	0.002786	-0.066147	-0.010302	0.00289	-0.01901			-0.024971	0.035329	0.033774	-0.019281
RP11-137M19	HA3.1H15_U28	1	85	1	1q21-22		AFMA133YE5;D1S2635	fishClones	RP11-137M19		156013976	155878272	LSD15.1_1_L13A3	HA3.1H15_U28	RP11-137M19			-0.014038	-0.004485	-0.026372	0.003153	-0.130908	0.039344	-0.067603	-0.010456	-0.092597	-0.009695	-0.081355	-0.045581			-0.1291		-0.049311	0.100985		-0.090582	-0.350875	-0.085549	-0.224473	-0.102642	-0.0685	-0.043778			-0.048881	-0.009372	-0.065934	-0.101334
RP11-97G24	HA3.1H15_X28	1	86	1	1q21-22		AFMB334XB1;D1S2771	fishClones	RP11-97G24		157461144	157289290	LSD15.1_1_L13B3	HA3.1H15_X28	RP11-97G24			-0.00301	0.007291	-0.05254	-0.048416	-0.094324	0.090979	-0.104301	-0.03138		0.005622	-0.09633			0.095974	-0.069085		-0.048921	0.208091			-0.522516	-0.054555	-0.347431	-0.083234					-0.022707	-0.005948	-0.008144
RP11-8D14	HA3.1H14_K7	1	87	0	1q21		AFM297WB9;D1S484	fishClones	RP11-8D14		157634916	157471000	LSD7.1_1_L5D2	HA3.1H14_K7	RP11-8D14	0.02352	0.019635	-0.019058	-0.021869	-0.001625	0.042016	0.050995	-0.006945	0.001058	0.044318	-0.008454	0.025203	0.057391	-0.007985	-0.006978	0.042314	0.010969	0.016864	-0.034209	0.037564	0.037729	0.078333	0.150951	0.040293	0.104177	0.040783	0.018721	0.060255	0.048299	0.024678	0.012289	-0.039014	-0.069851	-0.010725
RP11-260G23	HA3.1H15_C31	1	88	0	1q21-22		AFMB324ZD5	fishClones	RP11-260G23		159331152	159178134	LSD15.1_1_L13C3	HA3.1H15_C31	RP11-260G23	-0.005109	0.042331	0.034457	0.047171	-0.034651	-0.032786	0.015772	0.037339	-0.04889	0.019407	0.049999	0.027535	-0.018884	0.00858	0.040817	0.082594	-0.010595	-0.061295	-0.040715	0.081427	0.055868	0.020072	-0.183423	0.008943	-0.118763	0.003994	0.00456	0.083189	0.052742	0.01849	-0.003591	0.01596	0.019076	0.05504
CTD-2096I16	HA3.1H15_Q19	1	89	0	1q22		SHGC-36663;RGS5	fishClones	CTD-2096I16		159920431	159757120	LSD37.1_1_L35F1	HA3.1H15_Q19	CTD-2096I16	-0.050567	-0.003663	-0.015933	-0.018122	-0.044658	-0.026488	0.025523	0.022063	-0.103842	-0.005503	-0.029404	-0.045829	-0.037169	-0.031917	0.017817	-0.005791	-0.044791	0.035526	-0.051896	-0.010337	0.01675	-0.001103	-0.187643	-0.007511	-0.146238	-0.005444	-0.044149	0.04056	0.092974	0.003428	0.000136	-0.00269	-0.044318
RP11-193J5	HA3.1H15_F31	1	90	0	1q23		AFMA247XD1	fishClones	RP11-193J5		162785232	162784902	LSD15.1_1_L13E3	HA3.1H15_F31	RP11-193J5	-0.054847	-0.024116	-0.053637	-0.045253	-0.032166	-0.012404	-0.037445	0.035956	-0.067385	-0.065324	-0.072152	-0.012774	-0.107245	-0.015914	-0.030439	-0.00202	-0.126533	-0.032112	-0.085567	-0.046319	-0.015519	-0.036778	-0.265175	-0.056897	-0.150935	-0.036752	-0.06311	0.002819	-0.003739	-0.01466	-0.005781	-0.024787	-0.069278	0.015882
RP11-234M3	HA3.1H14_V23	1	91	0	1q23		AFMA129ZF5	fishClones	RP11-234M3		163948091	163947742	LSD5.1_1_L3H1	HA3.1H14_V23	RP11-234M3	-0.019509	-0.035448	0.002081	-0.030342	0.065137	0.07423	0.083654	0.023232	0.124339	0.062178	0.032006	0.048619	0.037406		0.097334	-0.0861	0.002863	0.060241	-0.027707	-0.10609	-0.05988		0.030055	0.128546	0.094068	0.042704	0.003315	0.092428	0.096803	0.125075	0.025481	-0.00065	-0.040757
RP11-28D10	HA3.1H15_I31	1	92	0	1q22-23		AFM063XG9;D1S196	fishClones	RP11-28D10		164454300	164335785	LSD15.1_1_L13F3	HA3.1H15_I31	RP11-28D10	-0.013474	0.028681	0.029683	0.021681	-0.014309	-0.010979	0.012603	0.064401	-0.033564	0.010385	-0.051308	0.013871	-0.044272	-0.024819	0.029481	0.02939	-0.039855	0.023387	-0.034389	0.017855	0.034934	-0.133902	-0.181423	0.010847	-0.112314	0.011833	-0.122385	-0.005617	0.015465	0.00115	0.023836	0.039013	0.019456	-0.008036
RP11-167M6	HA3.1H15_L31	1	93	0	1q23		AFM212XF6;D1S431	fishClones	RP11-167M6		164697238	164524458	LSD15.1_1_L13G3	HA3.1H15_L31	RP11-167M6	0.040462	0.064069	0.084361	0.065258	-0.002022	0.007895	0.069761	0.061949	0.022815		-0.011701	0.014065	0.015388	-0.024465	0.081105	0.040022	0.043985	0.078712	0.013295	0.124822	0.10751	-0.095578	-0.143164		-0.042792	0.029737	-0.040226	-0.086325	0.091443		0.036976	0.064707	0.066702	0.032982
RP11-249C5	HA3.1H14_N7	1	94	0	1q22-23		AFMB359XF5	fishClones	RP11-249C5		164824712	164824307	LSD7.1_1_L5E2	HA3.1H14_N7	RP11-249C5	0.034245	0.07137	0.04783	0.058891	-0.020637	0.058389	0.094621	0.05581	0.06722	0.089325		0.046407	0.152646		0.096386	0.042017	0.119039	0.073627	0.073771	0.119928	0.109438	0.0867	0.241177	0.105703	0.212188	0.131726	0.089323	0.098522	0.056368	0.031931	0.079862	0.041965	0.013316	0.085416
RP11-171H24	HA3.1H15_O31	1	95	1	1q22-23		AFMA197WG1;D1S2658	fishClones	RP11-171H24		164986431	164986073	LSD15.1_1_L13H3	HA3.1H15_O31	RP11-171H24			0.152406		-0.060817	-0.036247	0.030676	0.16906	-0.095486	-0.018346	0.031555	0.005009	0.013366	0.021654			-0.059339		0.003005			-0.038889	-0.254079	-0.049147	-0.13318	-0.03902	0.059677	0.026009						0.067807
RP11-184N12	HA3.1H15_R31	1	96	1	1q24		AFM350YH1;D1S2851	fishClones	RP11-184N12		167056094	166889029	LSD15.1_1_L13A4	HA3.1H15_R31	RP11-184N12			0.014523	0.061949	-0.06328	-0.016504	0.004728	0.114354	-0.083746	-0.05146	-0.04369	0.002748	-0.010906	0.047784		0.050419	-0.004284		-0.022586	0.140388		-0.032197	-0.157518	-0.076539	-0.131603	-0.007818		-0.016808			-0.005169	0.064426	-0.052989	0.042401
RP11-165A8	HA3.1H14_A26	1	97	1	1q23		AFM122XA3;D1S210	fishClones	RP11-165A8		167652623	167475764	LSD5.1_1_L3A2	HA3.1H14_A26	RP11-165A8					-0.123012	-0.096821	-0.065637	0.090589	-0.169767	-0.077243	0.029379	-0.040457		0.021877	-0.036734				-0.066252			-0.050117	-0.336696	-0.088663	-0.209036		0.03813	-0.041134			-0.054974	0.008384	-0.002732	0.054139
CTD-2084F3	HA3.1H16_E34	1	98	0	1q24		U85257;MYOC	stsMap	RH70712		168336752	168336273	LSD31.1_1_L29C7	HA3.1H16_E34	CTD-2084F3	-0.044873	0.015719			-0.07283	-0.017145	-0.06685	0.056252	-0.117562	-0.03814						0.080802				0.112192	0.127207		0.068128	-0.082708	0.080373	-0.089519
RP11-177M16	HA3.1H14_J20	1	99	0	1q24-25		AFM212XB10;D1S242	fishClones	RP11-177M16		171274712	171094173	LSD4.1_1_L2D8	HA3.1H14_J20	RP11-177M16	-0.027226	0.020438	0.002199	-0.007448	-0.008947	-0.027671	-0.062648	0.022599	-0.047317	-0.004845	-0.036837	-0.02385	-0.017255	-0.033642	-0.007658	0.046275	-0.015697	-0.011979	-0.012123	0.080152	0.104025	-0.060353	-0.182773	-0.017978	-0.156019	-0.074409	-0.043487	-0.088856	0.065158	0.01528	-0.014012	-0.021857	-0.030411	0.009007
RP11-137N24	HA3.1H15_U31	1	100	1	1q23-24		AFM185XD6	fishClones	RP11-137N24		171926066	171853400	LSD15.1_1_L13B4	HA3.1H15_U31	RP11-137N24			-0.019852		-0.061743	0.091284	-0.091454	0.074055	-0.105069	-0.037374	-0.097014	-0.03531	-0.094878	-0.043076			-0.08066		-0.057061			-0.089308	-0.449317	-0.075705	-0.313425	-0.093063	-0.128507	-0.026707			-0.031085	-0.071621	-0.056127	-0.01017
RP11-4J2	HA3.1H16_N7	1	101	0	1q23		AFMB350XA5;D1S2786	fishClones	RP11-4J2		174020139	174019839	LSD3.1_1_L1D1	HA3.1H16_N7	RP11-4J2	-0.130178	-0.075234	-0.12341	-0.144552	0.02949	-0.010337	-0.219756	-0.126403	-0.009317	-0.035647	-0.166507	-0.049346	-0.13236	-0.229513	-0.146387	-0.053044	-0.110605	-0.132264	-0.080994	-0.078487	-0.063506	-0.137591	-0.210863	-0.150006	-0.175296	-0.142305	-0.20492	-0.129145	-0.085543	-0.093109	-0.105877	-0.119433	-0.183623	-0.173745
RP11-196B7	HA3.1H14_T7	1	102	0	1q25		AFM275XE1;D1S466	fishClones	RP11-196B7		179035571	179035234	LSD7.1_1_L5G2	HA3.1H14_T7	RP11-196B7	0.021731	0.046594	-0.001732	-0.001421	0.102995	0.071844	0.033427	-0.007466	0.066281	0.084895	0.03154	0.032737	0.067137	0.033442	-0.014977	-0.001794	0.020715	0.003575	0.051257	-0.055961	0.018257	0.104936	0.081286	0.086234	0.087018	0.045706	0.013566	0.125522	0.062889	0.016318	0.08747	-0.01545	-0.04191	0.068535
RP11-212K9	HA3.1H14_Q7	1	103	0	1q24-25		AFMA116YC5;D1S2623	fishClones	RP11-212K9		179605500	179605151	LSD7.1_1_L5F2	HA3.1H14_Q7	RP11-212K9	0.014098	0.028331	0.02893	0.035328	0.040496	0.062991	0.039357	-0.019981	0.031448	0.035031	0.056043	0.069612	0.152749	0.031324	0.023924	-0.024648	0.128921	-0.005858	0.041945	-0.023184	0.020887	0.098233	0.174133	0.014718	0.130074	0.069943	0.038577	0.080988	0.254345	0.038514	0.095145	0.022064	0.010439	0.057177
GS-229A1	HA3.1H15_M34	1	104	0	1q25-q31牋		D1S2385	stsMap	WI-7043		179945691	179944192	LSD24.1_1_L22E8	HA3.1H15_M34	GS-229A1	0.013982	0.062741	-0.00158	0.013806	0.057917	0.119743	0.06243	0.04499	0.099968	0.091208	0.029435	-0.010759	0.086838	0.041025	-0.03663	0.002999	0.036205	0.016154	0.024853	-0.030186	0.035813	0.044042	0.111259	0.10638	0.105084	0.014708	0.055154	0.068445	0.026971	0.017738	0.020911	0.018898	-0.024138	0.026092
RP11-118P13	HA3.1H14_D26	1	105	0	1q25-31		AFM207VH8;D1S240	fishClones	RP11-118P13		182046994	181886466	LSD5.1_1_L3B2	HA3.1H14_D26	RP11-118P13	-0.041584	0.006314	-0.017142	-0.0054	-0.106851	-0.064682	-0.03415	0.063783	-0.089567	-0.056987	-0.051018	-0.016559	0.002859	-0.037123		-0.004153	-0.026626	-0.037481	-0.014532	0.001765	0.03348	-0.100851	-0.225366	-0.080552	-0.136636	-0.027995	-0.048898	-0.06501	-0.000505	-0.009052	-0.034011	-0.031087	-0.048508	-0.030791
RP11-162L13	HA3.1H15_X31	1	106	1	1q25		AFM260XF1	fishClones	RP11-162L13		182622235	182448508	LSD15.1_1_L13C4	HA3.1H15_X31	RP11-162L13			0.017461	0.042552	-0.143081	-0.091546	-0.059474	0.123571	-0.186413	-0.081397		0.001477	-0.031052				-0.090407		-0.133989				-0.298113	-0.130353	-0.18046	-0.029294					0.003079	0.028724	-0.000495
RP11-71C11	HA3.1H16_O14	1	107	0	-		DYS237	fishClones	RP11-71C11		184724137	184555718	LSD37.1_1_L35H12	HA3.1H16_O14	RP11-71C11	-0.11904	-0.007247	-0.047354	-0.017459	-0.231823	-0.157324	-0.103101	-0.038473	-0.065751	-0.132934	-0.11067	-0.023189	-0.231382	-0.110531	-0.117297	-0.036795	-0.132121	-0.103203	-0.14192	-0.013185	0.02044	-0.102087	-0.194445	-0.10256	-0.161347	-0.083228	-0.087045	-0.134476	-0.046949	-0.062085	-0.104894	-0.03525	-0.095714	-0.053793
RP11-134C1	HA3.1H15_C34	1	108	0	1q25		AFM205XG1	fishClones	RP11-134C1		184882953	184717073	LSD15.1_1_L13D4	HA3.1H15_C34	RP11-134C1	-0.135797	-0.079571	-0.076867	-0.008253	0.002805	-0.028925	-0.226505	-0.053811	-0.004937	-0.038296	-0.21101	-0.001535	0.04167	-0.257702	-0.100653	-0.056023	0.042737	-0.082622	0.081257	-0.013067	-0.014353	-0.123989	-0.116391	-0.028046	-0.097408	-0.08055	-0.141706	-0.243922	-0.102554	-0.077014	-0.072086	-0.012509	-0.091864	-0.13069
RP11-154A22	HA3.1H15_F34	1	109	1	1q25		AFMB354ZE1;D1S2794	fishClones	AFMB354ZE1		192156745	191987583	LSD15.1_1_L13F4	HA3.1H15_F34	RP11-154A22			-0.178133	-0.075003	0.040541	0.107662	-0.116681	-0.100747	0.041465	-0.005486	-0.093372	-0.069586	0.214985	-0.129662	-0.060169	-0.025554	0.209871	-0.026837	0.260817	-0.090722	-0.008762	-0.018875	0.065041	0.037643	0.032575	-0.11503	-0.009178		-0.052868	-0.137549	-0.099105	0.011658	-0.19481
RP11-249C10	HA3.1H15_I34	1	110	1	1q31.3		AFMA116WG1;D1S2622	fishClones	RP11-249C10		196846425	196846039	LSD15.1_1_L13G4	HA3.1H15_I34	RP11-249C10			-0.114965	-0.024122	-0.137284	-0.043441	-0.148044	-0.138673	-0.127992	0.018072	-0.097603	-0.045304	0.067936	-0.111417			-0.000896	-0.091516	0.161952			-0.038622	-0.155501	0.009469	-0.132157	-0.13288	-0.038847	-0.25866	-0.052167	-0.111136	-0.213273		-0.11919	-0.123882
RP11-150L7	HA3.1H15_L34	1	111	0	1q25		AFM289YE9	fishClones	RP11-150L7		198042003	197877387	LSD15.1_1_L13H4	HA3.1H15_L34	RP11-150L7	-0.009884		-0.151909	-0.027272	-0.022843	-0.004271	-0.144071	-0.148171	-0.030142	-0.042197	-0.062502	-0.140033	0.214989	-0.109699	-0.171987	-0.049564	0.216561	-0.140015	0.242963	-0.041964		-0.0419	-0.143113	-0.101795	-0.10864	-0.159148	-0.056113	-0.244347	-0.174648	-0.15547	-0.174265	-0.072722	-0.084332	-0.155624
RP11-246J15	HA3.1H15_O34	1	112	0	1q31		AFMA044ZH1	fishClones	RP11-246J15		198972162	198812719	LSD15.1_1_L13A5	HA3.1H15_O34	RP11-246J15	0.019467	-0.006774	-0.051002	-0.052673	0.096677	0.022713	-0.087612	-0.166698	0.104512	-0.040727	0.059165	-0.069526	0.132913	-0.058657	-0.064141	0.037965	0.140851	-0.085272	0.163923	0.078245	0.054959	0.074919	-0.103195	-0.059372	-0.067986	-0.06172	0.056817	-0.128157	-0.165703	-0.095189	-0.102805	-0.020595	-0.12653	-0.099553
RP11-65I22	HA3.1H14_G26	1	113	0	1q31-32		AFMA275ZC5	fishClones	RP11-65I22		199413864	199232706	LSD5.1_1_L3C2	HA3.1H14_G26	RP11-65I22	-0.022788	-0.055828	-0.080778	-0.077425	-0.040103	-0.015375	-0.036822	-0.129451	-0.060874	-0.043088	-0.020766	-0.07374	0.029995	-0.098535	-0.03597	-0.066057	-0.011386	-0.042105	-0.015499	-0.018656	-0.018393	-0.111044	-0.022899	-0.018517	-0.063922	-0.077608	0.006309	-0.135799	-0.078451	-0.029757	-0.150204	-0.082663	-0.104828	-0.065024
CTD-2145H2	HA3.1H15_N14	1	114	0	-		STSG33819	fishClones	CTD-2145H2		200997745	200860754	LSD40.1_1_L38E2	HA3.1H15_N14	CTD-2145H2	0.009909	0.062153	0.022794	0.016305	0.01438	0.058791	0.062688	0.002544	0.018897	0.051437	0.036029	-0.005752	0.07152	-0.05037	0.030862	-0.033229	0.100278	-0.005656	0.083277	-0.009237	0.035697	0.05356	0.070777	0.064418	-0.007521	0.030813	0.077432	-0.062	-0.021905	0.054124	-0.007319	-0.01087	0.015971	0.063635
RP11-148K15	HA3.1H15_R34	1	115	0	1q31		AFMA123YF1	fishClones	RP11-148K15		201476223	201303314	LSD15.1_1_L13B5	HA3.1H15_R34	RP11-148K15	-0.150647		-0.249241	-0.161605	-0.104093	-0.105421	-0.083322	-0.114474	-0.106848	-0.040856	-0.165767		0.10562	-0.251081	-0.018448		0.203525	-0.060652	0.22389		-0.055825	-0.040836	-0.048248	-0.008708	-0.224504	-0.190793	0.018021	-0.288243	-0.061346	-0.063541	-0.425264	-0.204998	-0.222576	-0.1686
RP11-243M13	HA3.1H16_Q7	1	116	0	1q31		AFMB334ZB1	fishClones	RP11-243M13		201794557	201635643	LSD3.1_1_L1E1	HA3.1H16_Q7	RP11-243M13	-0.053747	-0.056704	-0.077219	-0.053023	-0.126392	-0.044129	-0.10731	-0.148725	-0.12935	-0.06662	0.009684	0.150541	-0.012499	-0.101468	-0.037431	-0.029285	-0.061196	-0.085019	-0.014035	-0.00501	-0.021592	0.061772	0.15461	-0.061606	0.05108	-0.08268	0.023434	-0.058543	-0.05132	-0.028417	-0.12699	-0.025565	-0.131687	0.020413
RP11-249H15	HA3.1H15_U34	1	117	0	1q32.1		AFM024XF8;D1S456	fishClones	RP11-249H15		202252929	202189657	LSD15.1_1_L13C5	HA3.1H15_U34	RP11-249H15	0.006826	0.010688	-0.077799	0.03936	-0.098098	0.27444	-0.116784	-0.085485	-0.083991	-0.018228	-0.090341	-0.063634	0.172428	-0.207819	0.014981	0.043849	0.185794	0.026964	0.237719	0.037535	0.090944	-0.105642	-0.238194	-0.034433	-0.200151	-0.10403	-0.089271	-0.210949	-0.095097	-0.037714	0.030382	0.093059	-0.139934	-0.167855
RP11-219P13	HA3.1H15_X34	1	118	0	1q31-32		AFM234WF6	fishClones	RP11-219P13		202447335	202446965	LSD15.1_1_L13D5	HA3.1H15_X34	RP11-219P13	-0.190665	-0.173577	-0.023109	0.00509	-0.289841	-0.204322	-0.237453	-0.163663	-0.293987	-0.110763		-0.103055	-0.000866			-0.141696	-0.049854		-0.053316	0.012352	-0.084745		-0.347156	-0.146373	-0.364268	-0.214052					-0.046262	-0.012477	-0.039616
RP11-57I17	HA3.1H15_C2	1	119	0	1q32		AFMB347YA5	fishClones	RP11-57I17		204278890	204097913	LSD15.1_1_L13E5	HA3.1H15_C2	RP11-57I17	-0.047234	-0.027392	0.0049	0.019083	-0.153157	-0.176986	-0.254551	-0.194822	-0.180927	-0.207403	-0.232073	-0.040542	-0.030252		-0.075929		-0.031042	-0.075538	0.002658	0.0732	0.000785	-0.108225	-0.323757	-0.20246	-0.289332	-0.279743	-0.115982	-0.201932	-0.092268	-0.081675	-0.026306	0.044035	-0.022653
RP11-45F21	HA3.1H15_F2	1	120	0	1q32-41		AFMA082WF9;D1S2891	fishClones	RP11-45F21		204952147	204773022	LSD15.1_1_L13G5	HA3.1H15_F2	RP11-45F21	-0.03781	-0.042405	-0.044534	0.003121	-0.115478	-0.084467	-0.164666	-0.111162	-0.13588	-0.135217	-0.253941	-0.073726	-0.109162	-0.230761	-0.121988	-0.070865	-0.101562	-0.108605	-0.069979	-0.001014	0.00684	-0.220217	-0.394459	-0.153003	-0.27071	-0.165818	-0.175277	-0.209426	-0.080947	-0.078759	-0.033355	-0.005264	-0.050524
RP11-167J2	HA3.1H14_J26	1	121	0	1q32		AFM281YG1;D1S471	fishClones	RP11-167J2		206131781	205973604	LSD5.1_1_L3D2	HA3.1H14_J26	RP11-167J2	-0.096091	-0.080814	-0.05674	-0.065868	-0.030159	0.026382	-0.044165	-0.012748	-0.056679	-0.094909	-0.112088	-0.030116	-0.059438	-0.067694	-0.063847	-0.11482	-0.113274	-0.081681	-0.108525	-0.13516	-0.118516	-0.104717	-0.192436	-0.122908	-0.115264	-0.033104	-0.10325	-0.036909	-0.057798	-0.043056	-0.035678	-0.049922	-0.073372	0.008801
RP11-104A2	HA3.1H16_T7	1	122	0	1q32-41		AFM108YA3;D1S205	fishClones	RP11-104A2		206590859	206402345	LSD3.1_1_L1F1	HA3.1H16_T7	RP11-104A2	-0.053576	-0.023438	-0.014765	-0.02593	-0.007543	0.005155	-0.103209	-0.170705	0.003903	-0.050733	-0.075418	0.006082	-0.004943	-0.148555	-0.009739	-0.042231	0.023889	-0.010743	0.019437	-0.004454	-0.0208	-0.054599	-0.029374	-0.018948	-0.031065	-0.027165	-0.075852	-0.102003	0.038031	0.032422	-0.026409	0.000193	-0.044475	-0.06931
RP11-123O6	HA3.1H15_I2	1	123	0	1q32-41		AFMC011YD5;D1S2810	fishClones	RP11-123O6		207793386	207793067	LSD15.1_1_L13H5	HA3.1H15_I2	RP11-123O6	-0.019602	-0.023564	-0.014477	-0.05729	-0.040585	0.035513	-0.038119	-0.156608	-0.000989	-0.095721	-0.055109	0.065047	-0.024245	-0.071344	-0.017347	-0.006846		-0.038447	-0.075255	-0.008988	-0.016231	-0.017074	-0.012608	-0.05336	-0.000256	-0.041129	-0.030446	-0.078974	0.024796	0.000126	0.020685		-0.026892	0.023135
RP11-216F1	HA3.1H14_M20	1	124	0	1q32.2		AFM203ZB6;D1S425	fishClones	RP11-216F1		208471938	208471580	LSD4.1_1_L2E8	HA3.1H14_M20	RP11-216F1	0.026294	-0.003257	0.013019	-0.045135	0.053995	0.06538	0.097346	0.087724	0.062931	0.046758	0.032704	0.04741	0.050725	-0.018962	0.023355	0.065708	0.050187	-0.006763	0.048676	0.072228	0.00837	-0.020833	0.051713	0.120735	0.083765	0.059624	0.007936	0.042415	0.032945	-0.000117	0.074673	0.02493	-0.009146	0.054969
RP11-193P21	HA3.1H14_C17	1	125	0	1q32.2		AFM156XG7;D1S217	fishClones	RP11-193P21		209436790	209436445	LSD15.1_1_L13A6	HA3.1H14_C17	RP11-193P21	0.093317	0.055158	-0.014711	-0.028125	0.085248	0.138594	0.088173	-0.075256	0.077254	0.01498	-0.037192	0.295745	0.06147	0.009754	0.029956	0.005982	0.043486	0.005704	0.054958	-0.008051	-0.024025	0.041022	0.562661	0.072209	0.326873	0.114009	0.005648	0.040114	0.091291	0.095239	0.108368	-0.009801	-0.013279	0.053219
RP11-74E6	HA3.1H14_F17	1	126	0	1q32-41		AFM199WH2	fishClones	RP11-74E6		211051577	210926277	LSD15.1_1_L13B6	HA3.1H14_F17	RP11-74E6	0.005579	-0.001345	0.027661	-0.074912		0.072049	0.034177	-0.083397	-0.052188	0.015547	-0.008516	0.203246	0.086432	0.001291	0.086451	-0.017801	0.061045	0.113267		0.048677	-0.043977	-0.081017		0.096249	0.233645		-0.034363	-0.062291	0.132704	0.117118	0.126545	-0.009388	-0.035594	0.017507
RP11-124A11	HA3.1H14_W7	1	127	0	1q32		AFM286YC1;D1S474	fishClones	RP11-124A11		212208007	212033827	LSD7.1_1_L5H2	HA3.1H14_W7	RP11-124A11	0.015688	0.019217	-0.014995	-0.094218	0.087613	0.11373	0.011617	-0.172706	0.105018	0.025979	0.033006	0.086529	0.06522	0.008518	0.041004	-0.058438	0.072689	0.04124	0.021674	-0.019304	-0.014683	0.065442	0.321842	0.093399	0.193038	0.033636	0.024315	0.070981	0.075863	0.075218	0.055643	-0.024155	-0.063086	0.05398
RP11-131M16	HA3.1H14_M26	1	128	0	1q41		AFM297XC1	fishClones	RP11-131M16		212527757	212527448	LSD5.1_1_L3E2	HA3.1H14_M26	RP11-131M16	-0.093734	-0.055411	-0.019658	-0.054729	-0.149385	-0.103491	-0.087526	-0.129994	-0.200625	-0.104909	0.046851	-0.052173	-0.058789	-0.044731	-0.029821	-0.067588	0.01886	-0.043709	-0.100117	-0.026456	-0.019219	-0.065855	-0.009593	-0.053997	-0.046568	-0.025165	-0.056594	-0.007459	-0.024351	-0.034788	-0.031377	-0.059634	-0.101073	0.019963
RP11-66M7	HA3.1H14_L17	1	129	0	1q41		AFM184YF6;D1S227	fishClones	RP11-66M7		213695638	213531712	LSD15.1_1_L13D6	HA3.1H14_L17	RP11-66M7	-0.069608	-0.059823	-0.039486	-0.061334	-0.052019	0.007663	-0.155761	-0.097503	-0.024686	0.077269	-0.159302	-0.094213	0.000592	-0.126952	-0.041568	-0.043817	-0.032195	-0.028081	-0.032073	-0.021426	-0.012207	-0.151715	0.034304	0.009145	-0.089661	-0.093212	-0.145347	-0.15917	0.062245	0.062007	0.082005	-0.030618	-0.120533	-0.134903
RP11-260A10	HA3.1H14_I17	1	130	1	1q32		AFM309YD1;D1S490	fishClones	RP11-260A10		213695637	213537353	LSD15.1_1_L13C6	HA3.1H14_I17	RP11-260A10			-0.061221	-0.143667	-0.108543	-0.014402	-0.115528	-0.219029	-0.013175	-0.111849	-0.059933	-0.100294	-0.081835		-0.093163	-0.020665	-0.153603	0.000143	-0.074948		-0.010446	0.124589	0.089764	-0.089153	-0.008039	-0.118073	-0.027608		0.23665	-0.075838	-0.02465	-0.159613	-0.179349
CTD-2064P10	HA3.1H15_J36	1	131	0	1q41		RH69605;TGFB2	stsMap	RH69605		215003873	215003427	LSD32.1_1_L30D9	HA3.1H15_J36	CTD-2064P10	-0.023182	0.000781	-0.084113	-0.113503	-0.003842	0.08241	0.025484	-0.088924	0.016946	-0.051641	-0.025487	0.031178	-0.033463	-0.060325	-0.055637	-0.017438	-0.071083	-0.061633	-0.040083	-0.113791	-0.026248	0.053424	0.223389	-0.06162	0.142152	0.056534	0.017849	0.047046	0.03248	0.001401	-0.018568	-0.080813	-0.176353	-0.018325
RP11-211K12	HA3.1H14_O17	1	132	0	1q32.2		AFMA112YA5;D1S2616	fishClones	RP11-211K12		215589140	215588846	LSD15.1_1_L13E6	HA3.1H14_O17	RP11-211K12	-0.013294	-0.039302	0.023049	-0.040982	0.060736	0.067178	-0.10869	-0.143489	0.095888	0.136348	-0.018311	-0.0375	-0.010968	-0.072491	-0.003645	0.039315	0.04922	-0.052688	0.028708	-0.014719	0.058121	0.032165	0.145216	0.131134	0.055773	-0.121641	0.053217	-0.085541	0.02305	0.036315	0.030573	-0.000939	-0.082724	-0.048136
RP11-149C8	HA3.1H14_R17	1	133	0	1q41		AFMA052ZD1	fishClones	RP11-149C8		218545004	218544610	LSD15.1_1_L13F6	HA3.1H14_R17	RP11-149C8	-0.105153	-0.121343	-0.048619	-0.113681	0.054036	-0.016824	-0.14647	-0.077726	0.04734	0.002241	-0.160062	-0.163988	-0.076849	-0.152897	-0.139252	-0.049304	-0.053519	-0.142533	-0.013867	-0.083936	0.002583	-0.1084	-0.054623	-0.072587	-0.052755	-0.238647	-0.130806	-0.155896	-0.040619	-0.01256	-0.041872	-0.066013	-0.263773	-0.107027
CTD-2235K13	HA3.1H15_T19	1	134	0	1q41		U09582;TP53BP2	stsMap	RH17986		220275024	220274525	LSD37.1_1_L35G1	HA3.1H15_T19	CTD-2235K13	-0.07303	-0.086535	-0.019604	0.020285	-0.035523	-0.018881	-0.066486	-0.119646	0.003118	-0.001809	-0.094941	-0.095246	-0.038574	-0.108156	-0.039032	-0.05701	-0.030126	-0.007446	-0.014001	-0.031588	-0.032396	-0.101412	-0.114019	-0.021452	-0.063995	-0.048996	-0.079406	-0.110816	-0.026926	-0.020644	-0.077721	-0.01283	-0.03598	-0.058999
RP11-192M1	HA3.1H14_U17	1	135	0	1q42		AFM290WD1;D1S479	fishClones	RP11-192M1		222516739	222516399	LSD15.1_1_L13G6	HA3.1H14_U17	RP11-192M1	-0.034048	-0.068696	-0.040487	-0.04715	-0.025481	-0.030121	-0.092284	-0.334931	-0.043214	-0.047835	-0.025935	-0.154222	-0.016913	-0.126558	-0.050282		-0.052094	-0.07574	0.021171		-0.01047	-0.038297	0.071918	-0.002216	-0.018604	-0.125216	0.021063	-0.101424	-0.059366	-0.027557	-0.045416	0.013275	-0.092491	-0.01794
RP11-210E16	HA3.1H14_P20	1	136	0	1q41-42		AFM119YH10;D1S459	fishClones	RP11-210E16		228801630	228801390	LSD4.1_1_L2F8	HA3.1H14_P20	RP11-210E16	-0.044106	-0.046528	-0.08159	-0.04004	0.007389	0.001595	-0.048464	-0.058423	-0.024462	0.010862	-0.030185	-0.070972	-0.049986	-0.097139	-0.010005	-0.063058	-0.068273	-0.04076	-0.030942	-0.043324	-0.023615	-0.066914	-0.126927	-0.010989	-0.056889	-0.036164	-0.005057	-0.047188	-0.048298	-0.071561	-0.059391	-0.013311	-0.10016	-0.026484
RP11-155C15	HA3.1H14_X17	1	137	0	1q42-43		AFM238YA7	fishClones	RP11-155C15		230987584	230927584	LSD15.1_1_L13H6	HA3.1H14_X17	RP11-155C15	-0.011925	0.008104	-0.040923	-0.047051	-0.008116	-0.048955	-0.044054	-0.132345	-0.058417	-0.065559	0.024181	-0.055067	-0.01822	-0.110528	0.032938	-0.04848	-0.00838	-0.063033	-0.014805	0.045111	0.010511	-0.072841	-0.116862	-0.081226	-0.108748	-0.050328	0.068793	-0.065892	-0.046091	-0.019147	-0.09901	-0.016528	-0.067844	-0.029559
CTD-2159A18	HA3.1H16_H34	1	138	0	1q43		SHGC-76531;LGALS8	fishClones	CTD-2159A18		232954812	232954353	LSD31.1_1_L29D7	HA3.1H16_H34	CTD-2159A18	-0.073853	-0.078774	-0.08303	-0.070796	-0.047967	-0.051305	-0.10207	-0.082359	-0.08305	-0.090416		-0.005144	-0.107946		0.03285	-0.048753	-0.103471	-0.028449	-0.100262	-0.078781	-0.113275		-0.134027	-0.11841	-0.130872	-0.057345			-0.020263	0.020438	-0.075688	-0.058305	-0.127026
RP11-130I13	HA3.1H15_L2	1	139	0	1q43		AFMA230WH1	fishClones	RP11-130I13		235875533	235875218	LSD15.1_1_L13A7	HA3.1H15_L2	RP11-130I13	-0.048665	-0.012951	-0.005974	-0.016318	-0.067909	-0.0482	-0.112643	-0.111531	-0.069903	-0.070072	-0.055903	-0.014442	-0.0121	-0.047767	0.063915	-0.038715	-0.036014	-0.046075	-0.041186	-0.009742	-0.020734	-0.070531	-0.049469	-0.080961	-0.055148	-0.054555	-0.081789	-0.028307	0.016927	0.025062	-0.040831	-0.005312	-0.056678	-0.002451
RP11-210F8	HA3.1H15_O2	1	140	0	1q43		AFM102XE3;D1S204	fishClones	RP11-210F8		237932584	237932252	LSD15.1_1_L13B7	HA3.1H15_O2	RP11-210F8	-0.073528	-0.043047	-0.027952	-0.057233	-0.092109	-0.078793	-0.088435	-0.116747	-0.086222	-0.067974	-0.078036		-0.055081	-0.057438	0.00916	-0.083804	-0.065071	-0.035719	-0.065815	-0.038708	-0.067972	-0.093658	-0.207786	-0.114212	-0.123789	-0.145881	-0.088193	-0.098052	-0.008385	-0.002068	-0.038332	-0.033695	-0.035396	-0.02078
RP11-194F13	HA3.1H14_B10	1	141	0	1q43		AFM218ZB6;D1S321	fishClones	RP11-194F13		238183502	238025750	LSD7.1_1_L5A3	HA3.1H14_B10	RP11-194F13	-0.109422	-0.046634	-0.027212	-0.033247	-0.109734	-0.102992	-0.095701	-0.086815	-0.066049	0.005474	-0.014857	0.049812	-0.093765	0.013631	-0.039296	-0.104927	-0.095968	-0.065315	-0.083944	-0.105008	-0.124817	-0.049873	-0.15079	-0.088951	-0.13779	-0.045788	-0.013257	0.044478	0.026229	-0.029264	-0.09153	-0.056337	-0.092119	0.056184
RP11-212E22	HA3.1H14_P26	1	142	0	1q43		AFM337ZF5	fishClones	RP11-212E22		239198980	239198599	LSD5.1_1_L3F2	HA3.1H14_P26	RP11-212E22	-0.112944	-0.070168	-0.015811	0.067509	-0.106802	-0.085815	0.006804	-0.232696	0.362598	0.383332	0.039071	-0.025826	-0.010008	-0.048338	-0.042271	-0.195816	-0.023629	-0.021262	-0.03588	-0.112759	-0.113336	-0.004573	-0.016585	0.024084	-0.015795	0.027941	0.082155	-0.302925	-0.010735	0.022501	-0.100668	-0.070722	-0.038615	-0.007945
RP11-188A4	HA3.1H15_R2	1	143	0	1q43-44		AFM183XD8	fishClones	RP11-188A4		239316827	239316516	LSD15.1_1_L13C7	HA3.1H15_R2	RP11-188A4	-0.148881	-0.096765	-0.10037	-0.184542	-0.108591	-0.134031	-0.362181	-0.26712	-0.161187	-0.119446	-0.136756	-0.191811	-0.043752	-0.147269	-0.166437	-0.142547	-0.068195	-0.175349	-0.042368	-0.141828	-0.131524	-0.058191	-0.178023	-0.164371	-0.266539	-0.34778	-0.074208	-0.116636	-0.118013	-0.12132	-0.152805	-0.16214	-0.186282	-0.127734
GS1-167K11	HA3.1H16_Q12	1	144	0	1 q tel		1 q tel	chromInfo	1 q tel			245522847	LSD35.1_1_L33C1	HA3.1H16_Q12	GS1-167K11	-0.198887	-0.147143	-0.109787	-0.067094	-0.160894	-0.200269	-0.206512	-0.280836	-0.218684	-0.315789	-0.042225	0.094748	-0.093687	-0.034669	-0.149668	-0.138446	-0.114364	-0.174756	-0.123384	-0.161845	-0.177183	-0.002164	-0.011698	-0.351004	-0.037201	-0.111315	-0.029889	-0.06724	-0.078121	-0.050376	-0.068123	-0.155189	-0.11797	0.111459
GS1-8L3	HA3.1H16_T12	2	145	0	2 p tel		2 p tel	chromInfo	2 p tel			1	LSD35.1_1_L33D1	HA3.1H16_T12	GS1-8L3	-0.188999	-0.097485	-0.14326	0.011478	0.086287		0.07655	-0.018426	0.434473		-0.076353	0.118342	-0.093096	-0.066064	-0.15786	-0.133149	-0.062162	-0.201151	-0.137789	-0.169058	-0.157904	-0.018049	0.345857		0.305479	0.156232	-0.08512	-0.153576	-0.046369	-0.021161	-0.104984	-0.147033	-0.123512	0.002185
RP11-297I3	HA3.1H16_I36	2	146	0	-		AFM263WB5;D2S323	fishClones	RP11-297I3		2241622	2033145	LSD36.1_1_L34D3	HA3.1H16_I36	RP11-297I3	-0.165452	-0.113208	-0.12891	0.051202	-0.242108	-0.164864	-0.242936	-0.212254	0.151444	0.128245	-0.114237	-0.058037	-0.134961	-0.115624	-0.160051	-0.121485	-0.133723	-0.147179	-0.142243	-0.108194	-0.11227	0.000923	-0.096633	-0.275627	-0.059117	-0.18323	-0.083302	-0.267477	-0.081364	-0.091895	-0.080569	-0.096579	-0.060202	-0.019466
RP11-337M10	HA3.1H16_O12	2	147	0	-		SHGC-10212;G16404	fishClones	RP11-337M10		3915298	3860121	LSD38.1_1_L36H2	HA3.1H16_O12	RP11-337M10	-0.022113	0.070509	0.07931	0.2585	-0.03731	-0.054642	-0.026227	0.15654	0.381877	0.346092	-0.06325	-0.026855	-0.124972	-0.049516	0.012063	0.062404	-0.046934	0.030564	-0.102235	0.080275	0.101754	-0.038626	-0.204512	-0.07279	-0.136824	-0.018572	-0.110236	-0.284201	-0.01935	-0.035697	0.029066	0.031331	0.162564	0.0189
RP11-350H23	HA3.1H15_B2	2	148	1	-		SHGC-31080;H85039	fishClones	RP11-350H23		5989326	5797392	LSD38.1_1_L36A3	HA3.1H15_B2	RP11-350H23			-0.084352	0.090206	-0.09895	-0.158731	-0.132496	0.035572	0.358271	0.340332	-0.200128	-0.230883		-0.141529	-0.152132	-0.070348	-0.130827	-0.141127	-0.122183	-0.042263		-0.168501	-0.259375	-0.138534	-0.172343	-0.126711	-0.241077	-0.370836		-0.122435	-0.086524	-0.075536	0.003856	-0.058275
RP11-557N1	HA3.1H15_E2	2	149	0	-		SHGC-1602;Z23427	fishClones	RP11-557N1		6683414	6514212	LSD38.1_1_L36B3	HA3.1H15_E2	RP11-557N1	-0.019255	0.090398	-0.031448	0.121461	0.056702	0.059403	0.003979	0.008386	0.564454	0.47777	-0.032697	-0.061454	0.05335	-0.064627	-0.031702	-0.06744	0.034459	-0.019551	-0.049011	-0.049475	-0.006459	-0.026195	-0.025912	0.066541	0.043597	0.006783	-0.043787	-0.300604	0.002132	-0.031611	-0.008246	-0.012022	0.0051	-0.006545
RP11-200F14	HA3.1H14_E10	2	150	0	2p25.2		AFM168XG3;D2S281	fishClones	RP11-200F14		6609100	6608798	LSD7.1_1_L5B3	HA3.1H14_E10	RP11-200F14	-0.104459	-0.073426	-0.142445	0.003005	-0.051627	-0.045918	-0.120993	-0.136627	0.493197	0.407728	-0.053735	-0.095256	-0.0858	-0.071454		-0.172937	-0.079494		-0.165841	-0.22001	-0.169777	-0.005923	0.010731	-0.06774	-0.007966	-0.063581	-0.054708	-0.268867			-0.071969	-0.112944	-0.097047	-0.044386
RP11-439M11	HA3.1H15_H2	2	151	0	-		SHGC-31892;T23528	fishClones	RP11-439M11		7010104	6891296	LSD38.1_1_L36C3	HA3.1H15_H2	RP11-439M11	-0.020556	0.090335	0.002679	0.15369	0.140358	0.142226	0.076087	0.025889	0.632092	0.584831	0.028151	-0.005691	0.047185	0.017256	-0.007506	-0.067326	0.061914	0.041576	0.016413	-0.058721	-0.031055	0.050302	-0.009072	0.093253	0.021592	0.036946	0.022119	-0.238095	0.037196	0.013406	0.001403	0.007095	0.043611	0.069228
RP11-542B5	HA3.1H15_K2	2	152	0	-		SHGC-21427;Z53983	fishClones	RP11-542B5		8251314	8065118	LSD38.1_1_L36D3	HA3.1H15_K2	RP11-542B5	-0.01359	0.021857	-0.074907	0.069823	0.040413	0.034861	-0.01456	-0.035445	0.539027	0.458743	-0.05012	-0.075861	0.01015	-0.049605	0.001818	-0.068685	-0.022075	-0.002731	-0.055297	-0.081086	0.018306	0.026726	0.082977	0.028699	0.069889	0.002062	-0.032375	-0.266426	0.03203	0.010402	-0.02384	-0.015053	-0.007198	0.046073
RP11-1B18	HA3.1H16_C1	2	153	0	-		AFMC012XF9;D2S2326	fishClones	RP11-1B18		8792166	8639083	LSD36.1_1_L34G3	HA3.1H16_C1	RP11-1B18	-0.006379		0.13838	0.242747	-0.147513	-0.121074	-0.049744	-0.02866	0.329946	0.326995	0.274082	-0.054282	-0.10702	0.284096	-0.070784			-0.037069	-0.077388	0.126407	0.044134	0.260818		-0.096895	-0.132166	-0.041849	0.22119	0.217111	-0.010479	-0.022441	-0.076514			0.294815
RP11-434B12	HA3.1H15_N2	2	154	0	-		AFMC012XF9;D2S2326	fishClones	RP11-434B12		8821990	8639083	LSD38.1_1_L36E3	HA3.1H15_N2	RP11-434B12	0.023451	0.013411	-0.089031	0.037608	0.071337	0.042611	-0.029943	-0.012655	0.500395	0.386155	-0.025694	-0.060993	-0.04665	0.006091	-0.030517	0.015182	-0.051533	-0.043544	-0.05942	0.002131	0.012307	-0.056718	-0.078034	-0.030025	-0.033088	-0.049528	-0.039451	-0.152567	-0.015183	-0.035636	-0.03367	-0.011897	-0.048957	-0.024394
RP11-327F6	HA3.1H15_Q2	2	155	0	-		SHGC-494;M78657	fishClones	RP11-327F6		9029875	8814516	LSD38.1_1_L36F3	HA3.1H15_Q2	RP11-327F6	-0.00643	0.013722	0.020767	0.14454	-0.009211	-0.018568	0.009503	-0.012091	0.466521	0.442743	-0.029433	-0.00973	0.02833	-0.013304	0.047095	-0.001843	0.018576	0.048987	0.028442	0.040213	0.023753	0.076305	-0.037495	0.020621	-0.011235	-0.02074	-0.01384	-0.272241	0.095231	0.038289	-0.027024	-0.009527	0.056393	0.00281
RP11-185P14	HA3.1H14_H10	2	156	0	2p25.1		AFM200ZC11;D2S287	fishClones	RP11-185P14		9547954	9547577	LSD7.1_1_L5C3	HA3.1H14_H10	RP11-185P14	-0.048165	-0.018071	-0.035817	0.092706	-0.014055	-0.006937	-0.017181	-0.068027	0.437189	0.412008	0.016852	0.004453	0.021937	0.024092	0.061865	-0.084635	0.020291	0.054963	-0.012312	-0.077335	-0.071196	0.073033	0.074675	0.013592	0.033019	-0.020702	0.025218	-0.20537	0.094436	0.076848	-0.023607	0.002747	-0.003452	0.031835
RP11-87J7	HA3.1H14_S26	2	157	0	2p25.1		AFMA127XB9;D2S398	fishClones	RP11-87J7		10494340	10494129	LSD5.1_1_L3G2	HA3.1H14_S26	RP11-87J7	-0.033787	-0.008147	-0.023585	0.082321	0.029868	0.017424	-0.022644	-0.013916	0.460804	0.41337	0.035702	0.040824	0.068352	0.024988	-0.003862	-0.018596	-0.005763	0.019929	0.002454	-0.051003	-0.03967	0.006457	0.143813	0.000864	0.110868	0.023268	0.043419	-0.204378	0.025704	0.03538	-0.017607	0.010318	-0.022461	0.013695
RP11-4K20	HA3.1H15_T2	2	158	0	-		AFM207VC7;D2S297	fishClones	RP11-4K20		11186009	11002651	LSD36.1_1_L34G2	HA3.1H16_K36	RP11-4K20	0.090026	0.090262	0.027181	0.14533	0.149339	0.109715	0.063698	-0.023187	0.521694	0.405691	0.036545	0.006509	0.091793	0.014761	0.06723	0.084119	0.032701	0.069195	0.07488	0.042812	0.075284	0.053393	0.335333	0.033993	0.235807	0.063911	0.066588	-0.122423	0.105799	0.110497	0.068174	0.084161	0.031651	0.024302
RP11-4K20	HA3.1H16_K36	2	158	0	-		AFM207VC7;D2S297	fishClones	RP11-4K20		11186009	11002651	LSD36.1_1_L34G2	HA3.1H16_K36	RP11-4K20	-0.07314	-0.105394	-0.089566	0.011422	-0.005885	0.00582	-0.010108	-0.084407	0.422483	0.361048	0.03592	0.076349	0.01246	0.059088	0.080228	-0.170112	0.017181	0.115611	-0.044093	-0.214506	-0.175117	0.125692	0.097188	-0.024135	0.032712	-0.012815	0.068158	-0.091882	0.164303	0.144731	-0.071625	-0.050923	-0.035789	0.067649
RP11-295J19	HA3.1H16_H36	2	160	0	-		AFM240VF6;D2S168	fishClones	RP11-295J19		11425638	11241643	LSD36.1_1_L34F2	HA3.1H16_H36	RP11-295J19	-0.053101	-0.064909	-0.017197	0.032638	0.050606	0.096712	0.206783	0.040137	0.396715	0.27017	0.116134	0.235496	0.038437	0.131511	0.105628	-0.07476	0.074259	0.078127	0.056359	-0.116819	-0.085429	0.136046	0.317608	0.043014	0.220982	0.23811	0.115103	0.033291	0.15897	0.147118	0.036737	0.011217	-0.004597	0.123202
RP11-295J19	HA3.1H15_W2	2	160	0	-		AFM240VF6;D2S168	fishClones	RP11-295J19		11425638	11241643	LSD36.1_1_L34F2	HA3.1H16_H36	RP11-295J19	0.161185	0.129071	0.039945	0.117344	0.112093	0.096815	0.053964	-0.044399	0.276728	0.089779	0.031446	-0.060171	-0.193973	-0.029239	0.111495	0.01794	0.110861	0.044037	0.181308	-0.15011	0.072396	0.040525	0.279549	0.068772	0.203884	0.116302	-0.004964	0.008465	0.095649	0.062774	0.09789	0.092824	0.070073	-0.014609
RP11-484O9	HA3.1H15_E5	2	162	0	-		SHGC-5908;G14110	fishClones	RP11-484O9		11987416	11813259	LSD38.1_1_L36B6	HA3.1H15_E5	RP11-484O9	-0.035722	-0.00387	-0.027269		0.03523	0.023342	-0.017227	-0.029507	0.348124	0.382088	0.024136	0.011279			0.001209			-0.019489		-0.088253			-0.005581	-0.057338	-0.017327	0		-0.224266	-0.012242	-0.056747		0.048552
RP11-146J19	HA3.1H15_K5	2	163	0	-		SHGC-14101;G16467	fishClones	RP11-146J19		14079095	13928953	LSD38.1_1_L36D6	HA3.1H15_K5	RP11-146J19	-0.013129	0.010535	0.03758	0.21665	0.051058	0.033142	0.019034	-0.029606	0.483093	0.434809	-0.057411	-0.019899	0.106425	-0.044571	0.065028	-0.006011	0.107483	0.019539	0.084225	-0.080754	-0.065256	-0.04487	0.079949	0.053113	0.018133	0.036012	-0.09866	-0.273391	0.042709	0.004604	0.084675	0.042882	0.083061	0.019859
RP11-496P1	HA3.1H15_H5	2	164	0	-		AFM200YG11;D2S149	fishClones	RP11-496P1		14386049	14185607	LSD36.1_1_L34B10	HA3.1H16_F16	RP11-496P1	0.013149	0.046229	0.035366	0.231094		0.013059	-0.053372	0.018877	0.484421	0.458634	0.050078	-0.114172		0.010448		0.002659	0.001863		-0.067829		0.028085	-0.000888	0.031767	0.034259	0.027003	-0.029737	0.020213	-0.125989			0.019412	0.043188	0.105213	0.059055
RP11-496P1	HA3.1H16_F16	2	164	1	-		AFM200YG11;D2S149	fishClones	RP11-496P1		14386049	14185607	LSD36.1_1_L34B10	HA3.1H16_F16	RP11-496P1			0.074732	0.242941	0.029307	0.021627	-0.093117	-0.049983	0.467753	0.45969	-0.131036	-0.096059	0.061635	-0.084866	-0.005803	0.008348	0.072657	0.020265	0.139059	0.086045		-0.195812	-0.188441	0.035271	-0.065246	-0.079232	-0.148771	-0.390815	-0.005693	-0.071078	0.054299	0.076204	0.148488	-0.019117
RP11-81F24	HA3.1H14_K10	2	166	0	2p24.3		AFM242XF10;D2S312	fishClones	RP11-81F24		15178217	15177860	LSD7.1_1_L5D3	HA3.1H14_K10	RP11-81F24	0.019918	0.080752	-0.01031	0.177597	0.011164	0.035194	-0.02624	-0.09726	0.537655	0.511709	-0.032303	-0.029847	0.04844	-0.009316	0.036052	0.00835	0.023971	0.033433	0.070362	-0.006605	0.037941	-0.0184	-0.035177	0.017527	-0.023192	0.017716	-0.038463	-0.209718	0.050535	0.050394	0.024884	0.045054	0.079564	0.021038
RP1-254N16	HA3.1H15_M31	2	167	0	2p24.1牋		D2S2719	stsMap	WI-7056		16037721	16036814	LSD24.1_1_L22E1	HA3.1H15_M31	RP1-254N16	-0.093282	-0.055056			-0.068844	-0.037814	-0.14483	-0.127493	0.376823	0.367553	-0.036156	-0.072206	0.068101	0.018705	-0.072042	-0.049474		-0.047211		-0.112507	-0.100522	-0.016476	-0.037115	-0.058871	-0.046777	-0.098663	-0.042876	-0.168801	-0.023065	-0.063423				0.027554
RP11-111J6	HA3.1H14_A1	2	168	0	2p24		AFMA070WE9;D2S2375	fishClones	RP11-111J6		18724921	18548231	LSD16.1_1_L14A1	HA3.1H14_A1	RP11-111J6	0.014852	0.061381	0.031438	0.166268	-0.009592	0.011649	0.006376	-0.136894	0.495352	0.404949	0.027922	0.072563	0.079498	0.022028		-0.062993	0.097922		0.08011	-0.053836	-0.026206		0.360574	0.077253	0.207039	0.059087	0.043374	-0.15837			0.042368	0.035334	0.070314	0.040016
RP11-171A13	HA3.1H14_N10	2	169	0	2p24.1		AFM331ZG5;D2S387	fishClones	RP11-171A13		19264419	19176523	LSD7.1_1_L5E3	HA3.1H14_N10	RP11-171A13	-0.021848	0.013106	0.016671	0.180799	-0.019902	0.006949	-0.046435	-0.031741	0.465683	0.403137	0.037966	0.001604	0.070751	0.021125	0.108261	-0.088159	0.040021	0.091378	0.031687	-0.060091	-0.043227	0.047622	0.147345	0.048798	0.085343	0.03018	0.02998	-0.181096	0.046009	0.067096	0.016	0.039905	0.015359	0.034965
RP11-111P18	HA3.1H16_O36	2	170	1	-		AFM260XC5;D2S175	fishClones	RP11-111P18		19909073	19732686	LSD38.1_1_L36E5	HA3.1H16_O36	RP11-111P18												0.347209
RP11-513P11	HA3.1H16_R5	2	171	0	-		SHGC-17745;X76582	fishClones	RP11-513P11		20603901	20530938	LSD38.1_1_L36H5	HA3.1H16_R5	RP11-513P11	-0.036141	-0.013673	-0.073617	-0.006376	-0.013126		-0.137269	-0.053397	0.457966	0.355636	-0.069847		-0.108856	-0.093327	-0.036933	-0.000376	-0.051569	-0.021011	-0.074664	-0.007476	-0.00785	-0.05705		-0.088665	-0.10938		-0.102291	-0.154769	0.00287	-0.008318	-0.03219	-0.041449	-0.019575	-0.073795
RP11-116D2	HA3.1H16_R2	2	172	0	-		SHGC-10305;M19828.1	fishClones	RP11-116D2		21141274	21095718	LSD38.1_1_L36F5	HA3.1H16_R2	RP11-116D2	-0.041936	-0.028507	-0.123987	0.071769	-0.23034	-0.20551	-0.209724	-0.178567	0.28056	0.124543	-0.07501	-0.091016	-0.241533	-0.040061	-0.114073	-0.053112	-0.164123	-0.098395	-0.160701	-0.075567	-0.063475	-0.060067	-0.266845	-0.340643	-0.225766	-0.1796	-0.103137	-0.317117	-0.040783	-0.088362	-0.074323	-0.088042	-0.067248	0.006866
RP11-560C7	HA3.1H16_L13	2	173	0	-		AFMA301XC1;D2S2221	fishClones	RP11-560C7		23241165	23056714	LSD36.1_1_L34C9	HA3.1H16_L13	RP11-560C7	0.017406	0.124178	0.007124	0.228297	-0.034217	-0.051542	-0.107428	-0.103937	0.465166	0.355502	-0.036207	-0.145172	-0.0167	-0.109312	0.287188	0.161911	0.039317	0.128927	0.008584	0.157297	0.160158	-0.076354	-0.170428	-0.101898	-0.077258	-0.097943	-0.078077	-0.361472	-0.04874	-0.108933	0.062819	0.035718	0.109647	-0.069898
RP11-560C7	HA3.1H15_B5	2	173	0	-		AFMA301XC1;D2S2221	fishClones	RP11-560C7		23241165	23056714	LSD36.1_1_L34C9	HA3.1H16_L13	RP11-560C7	0.003991	0.022236	-0.040697	0.153885						0.45944	-0.042756	-0.084725	-0.037919	-0.019108	-0.039424	-0.008199		-0.052733		-0.041153	-0.008342	-0.020222		-0.037064			-0.050748	-0.276229		-0.072713	0.001308	-0.016981	-0.012492	0.04355
RP11-414D15	HA3.1H16_L14	2	175	0	-		AFM302YF5;D2S2337	fishClones	RP11-414D15		23781948	23592073	LSD36.1_1_L34F9	HA3.1H16_L14	RP11-414D15	0.042441	0.084063			-0.006614	-0.069146	-0.101941	-0.034393	0.482074	0.390507	-0.116103	-0.295229			-0.256856	0.107638		-0.227989		0.142999	0.156558		-0.294353	-0.086606	-0.154561	-0.147152	-0.193739	-0.556932	-0.243284	-0.254239				-0.268869
RP11-306N14	HA3.1H15_B8	2	176	0	-		SHGC-35101;H79325	fishClones	RP11-306N14		24765123	24531246	LSD38.1_1_L36A8	HA3.1H15_B8	RP11-306N14	0.060587	0.095751	0.113518	0.202085	0.112009	0.044481	0.094913	0.011052	0.556146	0.479001	-0.01982	-0.064883	0.099828	-0.053446	0.047358	-0.003943	0.128606	0.036786	0.1079	0.049759	0.103189	-0.000458	0.127816	0.076433	0.07949	0.071511	0.013627	-0.267507	0.012051	0.030678	0.003673	0.056738	0.094279	-0.036434
RP11-443B20	HA3.1H15_H8	2	177	0	-		AFMA136WH9;D2S2170;SHGC-13407;AF033861.1	fishClones	RP11-443B20		25085620	24931828	LSD36.1_1_L34G8	HA3.1H16_C13	RP11-443B20	-0.004636	0.005601	0.032192	0.080516	-0.035047	0.027898	0.013782	-0.098146	0.405168	0.350643	-0.011574	-0.021191	0.017998	0.009069	0.008684	-0.052593	0.038706	0.035435	0.037644	-0.047788	-0.035456	0.046075	0.174312	-0.000778	0.022383	0.006467	0.049119	-0.227044	-0.020574	0.013836	-0.030695	0.015166	-0.001796	-0.046228
RP11-443B20	HA3.1H16_C13	2	177	1	-		AFMA136WH9;D2S2170;SHGC-13407;AF033861.1	fishClones	RP11-443B20		25085620	24931828	LSD36.1_1_L34G8	HA3.1H16_C13	RP11-443B20			0.17478	0.258557	0.091165	0.008001	-0.015865	-0.061675	0.468343	0.403823	-0.128236	-0.148894	0.057183	-0.106463			0.099156		0.129567			-0.092682	-0.079636	-0.003332	-0.032024	-0.067482	-0.088829	-0.381283			-0.051544		0.133206	-0.158127
RP11-509E16	HA3.1H15_E8	2	179	0	-		AFM242YD8;D2S171	fishClones	RP11-509E16		25349012	25253798	LSD38.1_1_L36B8	HA3.1H15_E8	RP11-509E16	-0.04263	-0.020463	-0.000507	0.110335	0.033495	0.021441	0.005684	-0.046901	0.487448	0.447614	0.000735	-0.050267	0.006029	-0.005132	0.00982	-0.076377	0.02056	0.019985	-0.001186	-0.099391	-0.076745	0.024882	0.05879	0.053836	0.050991	0.002267	0.019365	-0.264117	-0.0678	-0.033961	-0.046535	-0.021115	-0.001936	-0.074965
RP11-527I18	HA3.1H15_K8	2	180	0	-		SHGC-634;Z17139	fishClones	RP11-527I18		26879547	26702922	LSD38.1_1_L36D8	HA3.1H15_K8	RP11-527I18	-0.000451	-0.008906	0.029563	0.095656	0.054052	0.053462	0.032759	-0.052057	0.513497	0.453808	0.042177	0.059968	0.010104	0.039736	0.051643	-0.051288	0.074266	0.026146	0.004152	-0.048072	-0.02361	0.073389	0.144063	0.060499	0.118194	0.041513	0.073321	-0.182354	0.033281	0.05036	-0.047561	0.03065	-0.00671	0.018019
RP11-538J11	HA3.1H15_N8	2	181	0	-		SHGC-14626;AF054988.1	fishClones	RP11-538J11		27470373	27351525	LSD38.1_1_L36E8	HA3.1H15_N8	RP11-538J11	-0.035135	-0.047756	-0.083086	0.054375	0.102478	0.091093	0.02628	-0.000622	0.615515	0.479364	0.029742	-0.029813	-0.029537	0.028588	-0.028821	-0.046884	0.005538	-0.012493	-0.052475	-0.099486	-0.063857	0.084111	0.188935	0.078102	0.118224	0.034734	0.047237	-0.183845	-0.012329	-0.026985	-0.073339	-0.065645	-0.047236	0.042497
RP11-45M3	HA3.1H15_Q8	2	182	0	-		SHGC-35430;Z48475	fishClones	RP11-45M3		27703056	27519045	LSD38.1_1_L36F8	HA3.1H15_Q8	RP11-45M3	-0.000269	-0.010166	0.025648	0.086609	0.127971	0.138121	0.04645	-0.040239	0.544	0.474006	0.150392	0.035188	0.04417	0.108671	0.040021	-0.051851	0.059261	0.038796	-0.004001	-0.095888	-0.067049	0.19356	0.314625	0.096476	0.180553	0.089287	0.149693	-0.074502	0.063539	0.092693	0.027843	-0.017606	-0.032962	0.118697
RP11-373D23	HA3.1H15_T8	2	183	0	-		SHGC-3793;Z17057	fishClones	RP11-373D23		28630268	28472603	LSD38.1_1_L36G8	HA3.1H15_T8	RP11-373D23	-0.028783	-0.031598	-0.023048	0.074108	0.066507	0.048257	-0.007692	-0.022583	0.533256	0.443621	0.021908	0.033823	-0.018242	0.029455	-0.018257	-0.017631	-0.020036	-0.030398	-0.066212	-0.089299	-0.062864	0.023139	0.131526	0.04441	0.084548	0.007698	0.022953	-0.169803	-0.007989	0	-0.019369	-0.019955	-0.047895	0.025788
RP11-57F9	HA3.1H14_V26	2	184	0	2p23		AFM234YA9;D2S165	fishClones	RP11-57F9		28515225	28514932	LSD5.1_1_L3H2	HA3.1H14_V26	RP11-57F9	-0.064351	-0.035899	-0.110988	0.020133	-0.002376	0.03848	-0.065818	-0.025074	0.507008	0.370493	0.021856	0.035643	-0.06464	0.02015	0.014024	-0.031317	-0.111454	0.001959	-0.160022	-0.091914	-0.127011	0.053147	0.101803	-0.066853	0.068458	0.017637	0.023479	-0.180461	0.007967	-0.015521	-0.027393	-0.117724	-0.146099	0.028574
RP11-72H12	HA3.1H14_D1	2	185	0	2p23		AFM347YA5;D2S392	fishClones	RP11-72H12		28976646	28814235	LSD16.1_1_L14B1	HA3.1H14_D1	RP11-72H12	0.120691	0.087939	0.096278	0.224721	0.03253	-0.000991	0.040614	-0.10634	0.473764	0.460462	0.078631	0.150114	0.101381	0.041155	0.093804	0.01404	0.123725	0.115873	0.060808	0.084995	0.087954	0.093274	0.174047	0.083911	0.14886	0.056562		-0.229881	0.09517	0.101078	0.044208	0.09961	0.130776	0.032123
RP11-328L16	HA3.1H15_W8	2	186	0	-		SHGC-868;Z16850	fishClones	RP11-328L16		29511907	29319258	LSD38.1_1_L36H8	HA3.1H15_W8	RP11-328L16	0.026977	0.016025	0.00497	0.136403	0.1026	0.081823	0.05038	0.005276	0.60417	0.51551	0.035539	0.00368	0.066486	-0.01814	-0.023903	-0.068061	0.062469	0.039309	0.06239	-0.030939	0.020359	0.061691	0.153431	0.100217	0.121248	0.038089	0.057973	-0.14624	0.012747	0.011919	-0.024218	0.013953	0.05526	-0.02607
RP11-62F14	HA3.1H16_I13	2	187	0	-		AFMA132ZC9;D2S400	fishClones	RP11-62F14		31102367	30972742	LSD36.1_1_L34B9	HA3.1H16_I13	RP11-62F14	0.47025	0.088374			0.049238	-0.027022	0.099455	0.203188	0.162244	0.409825	0.254508	0.178455		0.187009	0.031597	0.144747		0.382812		0.470002	0.607429	0.184623	0.099418	0	0.249981	0.190649	0.217969	0.134224	0.162393	0.155319		0.462173	0.091502
RP11-541A15	HA3.1H16_R8	2	188	0	-		AFMB313YD5;D2S2283;SHGC-1648;Z24167	fishClones	RP11-541A15		31413144	31267283	LSD36.1_1_L34E9	HA3.1H16_R13	RP11-541A15	-0.016525	0.03901	-0.021401	0.163971	-0.180096	-0.069536	-0.046552	-0.060675	0.292593	0.322536	0.069203	0.360724	-0.037068	0.022587		-0.111528	-0.007512		-0.018045	0.104367	0.016325	0.049862	-0.072655	-0.148045	-0.035021	-0.05415	0.063474	-0.189542			-0.054167	-0.051386	0.034051	0.022304
RP11-541A15	HA3.1H16_R13	2	188	0	-		AFMB313YD5;D2S2283;SHGC-1648;Z24167	fishClones	RP11-541A15		31413144	31267283	LSD36.1_1_L34E9	HA3.1H16_R13	RP11-541A15	0.145379	0.097898	-0.024155	0.177795	-0.039555	-0.06773		-0.026415	0.389015	0.355204	-0.053468		0.001347	-0.13527	-0.143403	0.063629	-0.00772	-0.089055	0.011127	0.189342	0.227595	-0.126478		-0.125825			-0.072389	-0.302089	-0.125184	-0.120718	-0.103244	0.013649	0.044957	-0.094564
RP11-71J7	HA3.1H14_A29	2	190	1	2p22.3		AFM296VG9;D2S352	fishClones	RP11-71J7		31515961	31327626	LSD5.1_1_L3A3	HA3.1H14_A29	RP11-71J7			-0.056533		-0.036431	-0.05202	-0.111377	0.056372	0.339523	0.418773		-0.173092		-0.074411		0.028073				0.080545			-0.392025	-0.10672	-0.265773	-0.116155				-0.065654		-0.02519	0.105312
RP11-444D15	HA3.1H16_R11	2	191	0	-		SHGC-11308;T24763	fishClones	RP11-444D15		32230735	32074775	LSD38.1_1_L36C9	HA3.1H16_R11	RP11-444D15	0.155357	0.177813	0.207182	0.34997	0.126809	0.124324	0.088918	0.271779	0.375991	0.477711		-0.041875	0.171139	-0.066039	0.121756	0.189689	0.145317	0.117708	0.210899		0.272336	-0.059309	-0.077123	0.1559	-0.063637	0.046308		-0.244993	0.058924	-0.00047	0.227403	0.22254	0.310654
RP11-93O2	HA3.1H16_R14	2	192	0	-		SHGC-13568;T51514	fishClones	RP11-93O2		32530547	32371985	LSD38.1_1_L36D9	HA3.1H16_R14	RP11-93O2	0.011013	0.006484	0.065451	0.174601	0.023196	-0.027949	-0.053968	-0.045289	0.360948	0.267891	-0.030633	-0.018381	0.032617	-0.032432	-0.02821	0.01896	0.027744	-0.004055	0.080735	0.065192	-0.005003	0.039745	0.042887	-0.056667	0.023944	-0.08815	-0.027546	-0.210499	-0.028598	-0.014759	0.046831	0.013175	0.054194	0.028015
RP11-77G15	HA3.1H14_Q10	2	193	0	2p22.3		AFM303ZE1;D2S367	fishClones	RP11-77G15		34356053	34191612	LSD7.1_1_L5F3	HA3.1H14_Q10	RP11-77G15	-0.033963	0.00716	-0.020699	0.152143	0.02307	-0.003651	-0.002433	-0.065964	0.421523	0.392067	-0.08514	-0.106073	0.103985	-0.060778	0.003512	-0.020922	0.086902	-0.031315	0.06291	-0.04649	-0.017296	-0.056907	0.004162	0.019846	-0.001486	0.00868	-0.118653	-0.26737	0.022114	-0.024908	0.043568	0.013017	0.021667	-0.007131
RP11-257N21	HA3.1H15_N5	2	194	0	-		SHGC-8175;G14293	fishClones	RP11-257N21		34461564	34269222	LSD38.1_1_L36E6	HA3.1H15_N5	RP11-257N21	-0.004032	0.014317	-0.004484	0.09313	0.042336		-0.014308			0.401972	-0.018494		0.038025	-0.048568	0.047898	-0.051464	0.015539	0.028444	-0.005654	-0.074874	-0.048349	0.004828		-0.010485			-0.062694	-0.231755	0.048417	0.005544	0.052703	-0.02708	0.00131	-0.017387
RP11-119B15	HA3.1H15_Q5	2	195	1	-		SHGC-17696;G08133	fishClones	RP11-119B15		35943739	35775719	LSD38.1_1_L36F6	HA3.1H15_Q5	RP11-119B15		0.069921		0.169764		0.04991	0.101441	0.023845	0.511195	0.458675	0.018625			0.090476	0.098071			0.076671		0.062452	0.032922	0.010517	0.114365	0.053543	0.110933	0.080798	0.000565	-0.115558	0.121936	0.067991	0.096058		0.136977	0.086264
RP11-163N23	HA3.1H14_T10	2	196	0	2p22		AFMA340ZC9;D2S2230	fishClones	RP11-163N23		36550666	36511019	LSD7.1_1_L5G3	HA3.1H14_T10	RP11-163N23	0.014652	0.033439	0.014805	0.053955	0.063241	0.027045	0.017053	0.017317	0.542904	0.466521	0.028288	0.02328	0.046018	0.013642	0.047846	-0.00757	0.020629	0.034832	0.028678	-0.016805	-0.010647	0.004026	0.033976	0.022205	0.047685	0.036389	-0.012845	-0.257864	0.06394	0.027346	0.058229	-0.003697	0.077248	0.018554
CTD-2215K6	HA3.1H15_W19	2	197	0	2p22		M37197;CBF2	all_mrna	M37197		37370373	37340516	LSD37.1_1_L35H1	HA3.1H15_W19	CTD-2215K6	0.0532	0.076088	0.125077	0.231105	0.044779	0.044813	0.071674	0.07151	0.47656	0.477143	-0.016422	0.037213	0.084972	0.010091	0.079132	0.030058	0.082031	0.101711	0.180945	0.087197	0.092465	-0.061557	-0.044282	0.064183	0.048583	0.016584	-0.03206	-0.199043	0.078829	0.030621	0.082941	0.10191	0.181107	0.016487
RP11-163N11	HA3.1H14_W10	2	198	0	2p22		AFM267ZC9;D2S177	fishClones	RP11-163N11		37938833	37828547	LSD7.1_1_L5H3	HA3.1H14_W10	RP11-163N11	0.087916	0.047641	0.102791	0.216181	0.231017	0.243962	0.172399	0.090268	0.669684	0.612362	0.144832	0.082862	0.16497	0.089713	0.146513	0.008155	0.123379	0.141773	0.152073	-0.008418	0.001799	0.199884	0.378003	0.167136	0.363007	0.156896	0.135906	-0.186764	0.125471	0.107491	0.063418	0.068186	0.046527	0.055286
RP11-32C8	HA3.1H15_W5	2	199	0	-		AFMA298YG5;D2S2220	fishClones	RP11-32C8		38553032	38371369	LSD36.1_1_L34H8	HA3.1H16_F13	RP11-32C8	0.165482	0.168283	0.16339	0.249266	0.1616	0.148479	0.123904	0.076236	0.594695	0.472509	0.042698	0.09173	0.145889	0.014393	0.073843	0.133072	0.159391	0.106921	0.153219	0.131652	0.150351	0.023697	0.1598	0.120286	0.159764	0.1193	0.019504	-0.208574	0.1038	0.085139	0.077203	0.119407	0.157483	0.060033
RP11-32C8	HA3.1H16_F13	2	199	0	-		AFMA298YG5;D2S2220	fishClones	RP11-32C8		38553032	38371369	LSD36.1_1_L34H8	HA3.1H16_F13	RP11-32C8	0.213729	0.248377	0.199417	0.431795				0.145332		0.423648	0.074593	0.12416	0.173996	0.03095	0.128604	0.280152	0.218253	0.110477	0.257882	0.291196	0.315494	0.022484		0.106308			0.039413	-0.175562	0.062051	0.035806	0.130723	0.169134	0.201339	0.03909
RP11-173C1	HA3.1H15_T5	2	201	0	-		SHGC-31981;T54672	stsMap	RH56525		39129774	39129477	LSD38.1_1_L36G6	HA3.1H15_T5	RP11-173C1	0.343944	0.396265	0.346205	0.350118	0.278314	0.442712	0.273326	0.367969	0.400787	0.465743	0.217519	0.356228	0.324906	0.197067	0.384652	0.345484	0.314794		0.266293	0.248198	0.312763		0.258773	0.381578	0.286626	0.357277	0.157142	0.15298	0.392117		0.19419	0.367356	0.386042	0.348458
RP11-299C5	HA3.1H16_O13	2	202	0	-		AFMB352XG5;D2S2306	fishClones	RP11-299C5		42576891	42391940	LSD36.1_1_L34D9	HA3.1H16_O13	RP11-299C5	-0.010599	-0.003913	0.095921	0.193949	-0.144704	-0.096236	-0.058336	-0.059115	0.325888	0.307814	0.051127	-0.012313	-0.065229	-0.035849	0.020905		-0.008561	0.015825	-0.030705	-0.064416	0.002266	0.028868	-0.034479	-0.084089	-0.008409	-0.098213	0.027235	-0.380599	0.013212	-0.009029	-0.072925	-0.052999	0.037713	-0.057784
RP11-128C5	HA3.1H14_G1	2	203	0	2p21		AFM077YB7;D2S119	fishClones	RP11-128C5		43985897	43985633	LSD16.1_1_L14C1	HA3.1H14_G1	RP11-128C5	0.108712	0.167273	0.117367	0.228404	0.06905	0.06418	0.084271	-0.06669	0.619439	0.611503	0.095561	0.116269	0.099497	0.03838	0.148315	0.053243	0.082925	0.151418	0.04169	0.07218	0.079998	0.094086	0.360847	0.242735	0.239242	0.147186	0.112352	-0.183716	0.147507	0.196581	0.14973	0.147466	0.14573	0.05118
RP11-119J12	HA3.1H14_B13	2	204	0	2p21		AFMB318XA9;D2S2291	fishClones	RP11-119J12		45896568	45722682	LSD7.1_1_L5A4	HA3.1H14_B13	RP11-119J12	-0.009675	0.015567	-0.026423	0.217039		-0.072837		-0.057963		0.42301	-0.005745		-0.087827	-0.015535	0.032071	0.02126	-0.022572	0.04283	-0.072793	0.059254	0.061492	-0.048937		-0.027596			-0.008022	-0.27913	0.016666	0.016605	-0.004287	0.0447	0.03	0.004302
RP11-110G2	HA3.1H16_O15	2	205	0	-		SHGC-34686;R99116	fishClones	RP11-110G2		46355170	46163217	LSD38.1_1_L36B4	HA3.1H16_O15	RP11-110G2	0.04351	0.079912	0.079712	0.249182	-0.062458	-0.048901	-0.030674	-0.063704	0.438507	0.367618	0.04887		-0.040929	0.011809	0.137285	0.050849	-0.008588	0.039814	-0.032251	0.104251	0.071766	0.014086	-0.098807	-0.067726	-0.063422	-0.037049	0.034021	-0.296686	0.021514	0.021929	0.021468	0.053299	0.086253	0.010669
RP11-180L21	HA3.1H14_J1	2	206	0	2p16-2p21		AFMA191XA5;D2S2182	fishClones	RP11-180L21		46177583	46177272	LSD16.1_1_L14D1	HA3.1H14_J1	RP11-180L21	0.052073	0.085344	0.101349	0.235438		-0.047519				0.489256	0.08515		-0.025366	0.034167	0.121994	0.0346	0.0138	0.099872	-0.046029	0.053577	0.053775	0.078344		0.047905		-0.056938	0.073864	-0.22207	0.046054	0.062999	0.117499	0.072158	0.104199	0.060182
RP11-130P22	HA3.1H16_O18	2	207	0	-		AFM200ZE3;D2S288	fishClones	RP11-130P22		46464401	46354970	LSD38.1_1_L36C4	HA3.1H16_O18	RP11-130P22	0.032459	0.060468		2.25071	-0.06272	0.07728	-0.056055	-0.056492	0.395722	0.377202	-0.088154	-0.032963		-0.15297	-0.085076	0.041059		-0.098422		0.121234	0.078673	-0.12903	-0.234342	-0.058431	-0.116072	-0.090046	-0.024437	-0.441702	-0.113885	-0.091123				-0.132681
RP11-436K12	HA3.1H16_O21	2	208	1	-		SHGC-10660;U41221.1	fishClones	RP11-436K12		47752938	47535635	LSD38.1_1_L36D4	HA3.1H16_O21	RP11-436K12					-0.125951	-0.122316	-0.096807	-0.080402	0.270505	0.238104	-0.004864	-0.028527	-0.037804	-0.101145	-0.036139		-0.007636	-0.049263	-0.023791		-0.033378	-0.034205	-0.195741	-0.223622	-0.142962	-0.106166	-0.02687	-0.250636	-0.022641	-0.036542	0.15345	0.034143		-0.029947
CTD-2084O7	HA3.1H15_Q14	2	209	0	-		stSG38819	fishClones	CTD-2084O7		47727334	47726840	LSD40.1_1_L38F2	HA3.1H15_Q14	CTD-2084O7	0.004292	0.014684	0.065751	0.176614	-0.001088	0.026994	-0.033974	-0.054041	0.507634	0.388916	0.073705	-0.030924	-0.054854	-0.072194	0.076101	0.053889	0.067964	0.028937	0.080054	0.073637	0.02472	0.05983	-0.053382	-0.027512	-0.021221	-0.04972	0.070752	-0.238411	0.026435	0.029442	0.034634	0.033895	0.081471	0.01468
RP11-82P15	HA3.1H16_L15	2	210	0	-		AFM093XH3;D2S123	fishClones	RP11-82P15		51277533	51197616	LSD36.1_1_L34G9	HA3.1H16_L15	RP11-82P15	0.02854	0.071411	0.116521	0.063809	-0.047158	0.290951	-0.100065	-0.072045	0.41847	0.37155	-0.069681	-0.179222	-0.07447	-0.18691	0.07063	0.036145	0.029011	0.136349	-0.020852	0.093827	0.053707	-0.084552	-0.194623	-0.064589	-0.117866	-0.152233	-0.090335	-0.083589	0.068941	0.014608	0.011413	-0.02089	0.084233	-0.077087
RP11-494H5	HA3.1H16_O24	2	211	0	-		SHGC-13817;U03877.1	fishClones	RP11-494H5		56054738	55854375	LSD38.1_1_L36A5	HA3.1H16_O24	RP11-494H5	-0.023042	0.031916	0.137847	0.278785	-0.052635	-0.039414	-0.101953	-0.064879	0.403459	0.350441	-0.014631	-0.000122	-0.055717	-0.115372	-0.026492	0.03092	-0.003969	0.004542	-0.001703	0.113907	0.07721	-0.015087	-0.222861	-0.117834	-0.185725	-0.115704	-0.057068	-0.327741	-0.005515	-0.021335	0.009137	0.079334	0.115244	-0.047679
RP11-482H16	HA3.1H16_O27	2	212	0	-		SHGC-36792;R54444	fishClones	RP11-482H16		56601050	56401832	LSD38.1_1_L36B5	HA3.1H16_O27	RP11-482H16	-0.021201	0.016422	0.038159	0.151795	-0.098964	-0.074349	-0.125013	-0.05872	0.332683	0.372878	-0.056185	0.401043	-0.081912	-0.125041	-0.070164	-0.007458	-0.054817	-0.050803	-0.07205	0.035955	0.035695	-0.078418	-0.157682	-0.134223	-0.114965	-0.127771	-0.102953	-0.328966	-0.046849	-0.057994	-0.050378	-0.009077	0.046287	-0.060817
RP11-81L7	HA3.1H14_D29	2	213	0	2p16.1		AFM320YB9;D2S378	fishClones	RP11-81L7		57218868	57065869	LSD5.1_1_L3B3	HA3.1H14_D29	RP11-81L7	-0.027936	0.017964	-0.103257	0.001983	-0.029101	-0.01749	-0.081589	0.062037	0.386912	0.430355	-0.010829	-0.077619	-0.001802	-0.103409			-0.032315		-0.014296			-0.01963	-0.100857	-0.097531	-0.085655	-0.090138	-0.062413	-0.054609			-0.065587	-0.07883	0.009674	-0.040148
RP11-728F15	HA3.1H16_O30	2	214	0	-		SHGC-17698;G08137	fishClones	RP11-728F15		57616990	57429855	LSD38.1_1_L36C5	HA3.1H16_O30	RP11-728F15	-0.00441	0.022297	0.07986	0.129909	-0.078779	0.13552	-0.034344	-0.065151	0.332959	0.445878	0.042257	0.093918	-0.020674	-0.04013	-0.011629	-0.029292	0.009516	-0.006479	-0.023685	0.025834	0.051609	-0.001703	-0.028572	-0.065047	-0.019478	-0.072993	0.036055	-0.126118	0.013223	-0.018279	-0.063155	0.028182	0.075354	-0.052957
RP11-90D1	HA3.1H16_O33	2	215	0	-		AFMB363YF1;D2S2315	fishClones	RP11-90D1		59384904	59184123	LSD38.1_1_L36D5	HA3.1H16_O33	RP11-90D1	-0.03737	-0.163728	0.090494	0.168383	-0.171043	-0.12508	-0.17232		0.278801	0.344738	-0.088174	-0.063683	-0.074291	-0.168373	-0.053205	-0.026993	-0.104935	-0.001443	-0.06757		-0.034131	-0.070306	-0.236802	-0.171789	-0.201272	-0.169264	-0.093152	0.007228	-0.041359	-0.082186	-0.027026	-0.026537	0.117714	-0.124468
GS-274P9	HA3.1H16_D32	2	216	0	2p13-p12牋		RH56920	stsMap	RH56920		61061621	61061318	LSD25.1_1_L23C10	HA3.1H16_D32	GS-274P9	0.071259	0.063457	0.079531	0.177288	0.079595	0.080822	0.074562	0.093979	0.507525	0.62354	-0.031172	-0.013644	0.045894	-0.0813	0.07333	0.086155	0.045508	0.056215	0.01962	0.073865	0.10253	-0.06691	-0.17146	0.04389	-0.080139	0.045061	-0.026816	-0.043126	0.022288	0.035997	0.026626	0.044982	0.075259	-0.062143
RP11-17D23	HA3.1H16_C16	2	217	0	-		AFM275ZA9;D2S337	fishClones	RP11-17D23		61602159	61436814	LSD36.1_1_L34A10	HA3.1H16_C16	RP11-17D23	0.11588	0.178256	0.157289	0.329725	0.007643	0.017598	0.003202	0.027377	0.376726	0.483478	-0.18211	-0.00043	0.326504	-0.135253	0.130488	0.184477	0.328767	0.168977	0.333186	0.249531	0.181314	-0.080742	-0.095017	0.014331	-0.018928	-0.007134	-0.020383		0.148554	0.101613	0.203431	0.173965	0.168957	-0.294968
RP11-17D23	HA3.1H15_B23	2	217	0	-		AFM275ZA9;D2S337	fishClones	RP11-17D23		61602159	61436814	LSD36.1_1_L34A10	HA3.1H16_C16	RP11-17D23	0.066812	0.11103	0.117584	0.22855	0.074628	0.044066	0.042674	0.192671	0.443508	0.467306	-0.033654	0.058336	0.110679		0.063893	0.140278	0.13305	0.124649	0.14847	0.246922	0.191991	0.000704	-0.277178	0.043661	-0.08211	0.047294	0.014933	0.048246	0.066454	0.034891	0.086254	0.123743	0.218058	0.036989
RP11-270B14	HA3.1H15_E23	2	219	0	-	RH56441	SHGC-30949;R93801	bacEndPairs	RP11-270B14		62359157	62169879	LSD39.1_1_L37B5	HA3.1H15_E23	RP11-270B14	0.045171	0.054565	0.038373	0.167214	0.037191	0.03748	0.047752	0.003987	0.463639	0.518841	0.052183	0.0708	0.101566	0.001564	0.082739	0.050659	0.055696	0.098443	0.035807	0.030513	0.046846	0.030403	0.103068	0.011056	0.080269	0.067949	0.02841	0.06523	0.051368	0.055654	0.065293	0.060619	0.061093	0.019823
RP11-240J3	HA3.1H15_H23	2	220	0	-		SHGC-31543;U20352.1	fishClones	RP11-240J3		63902693	63740103	LSD39.1_1_L37C5	HA3.1H15_H23	RP11-240J3	0.02239	0.01763	-0.019161	0.119376	0.046633	0.004904	0.037201	-0.001602	0.461326	0.519897	0.043335	0.014027	0.06649	0.03715	0.048402	-0.006012	0.069701	0.051923	0.047776	-0.011947	-1.4e-05	0.049169	0.011652	0.044297	0.020722	0.046951	0.035582	0.057763	0.069676	0.05105	0.037267	0.01951	0.04249	0.057624
RP11-447N19	HA3.1H15_K23	2	221	0	-		AFM199VB6;D2S147	fishClones	RP11-447N19		64251677	64059376	LSD39.1_1_L37D5	HA3.1H15_K23	RP11-447N19	0.076466	0.056824	0.059339	0.118788	0.018047	0.010772	-0.002592	-0.000246	0.4109	0.489344	0.05674	-0.00747	0.07442	0.032136	0.080156	0.108729	0.062683	0.105985	0.075476	0.061861	0.067191	0.040678	-0.114066	0.003168	-0.037666	0.018166	0.057593	0.036055	0.109102	0.052101	0.056429	0.051841	0.057767	0.057767
RP11-568N6	HA3.1H15_N23	2	222	0	-		SHGC-481;M62172	fishClones	RP11-568N6		64734503	64536416	LSD39.1_1_L37E5	HA3.1H15_N23	RP11-568N6	-0.014327	-0.056991	-0.010693	0.119822	0.026495	0.04272	-0.046437	-0.025684	0.477994	0.537525	-0.020329	-0.045363	-0.021848	-0.003638	0.006844	-0.0034	-0.007732	0.003395	-0.082499	0.011274	0.008373	-0.008898	-0.190037	0.01082	-0.12862	-0.049154	0.009919	-0.041884	-0.003748	-0.006346	-0.000364	-0.01189	-0.009534	-0.011907
RP11-263L17	HA3.1H16_R20	2	223	0	-		SHGC-7103;G14207	fishClones	RP11-263L17		65804045	65644938	LSD38.1_1_L36F9	HA3.1H16_R20	RP11-263L17	-0.001144	0.008424	0.029565	0.168637	-0.032075	-0.018611	-0.098776	-0.036707	0.40082	0.480397	-0.008757	-0.090735	0.000437	-0.082225	-0.016288	0.046842	-0.008738	-0.028348	0.008799	0.08776	0.059494	-0.090775	-0.289524	-0.058431	-0.185073	-0.113786	-0.009342	-0.105412	-0.067636	-0.08262	0.011364	-0.003787	0.008367	-0.071417
RP11-340F16	HA3.1H16_R26	2	224	0	-		AFMA346XD9;D2S2235	fishClones	RP11-340F16		65941545	65818250	LSD38.1_1_L36H9	HA3.1H16_R26	RP11-340F16	-0.031473		-0.00936	0.126097	0.06283	0.057405	-0.075859	-0.035343	0.567365	0.609861	-0.106377	-0.199762	0.164222	-0.055884	-0.083029	0.04914	0.178816	-0.074284	0.182239		0.02875	-0.034379	-0.17726	0.032858	-0.13468	-0.095979	-0.043375	-0.178227	-0.086191	-0.103104	-0.001413	-0.017355	-0.012602	-0.104921
RP11-547F18	HA3.1H16_R21	2	225	0	-		SHGC-21473;Z51504	fishClones	RP11-547F18		67212337	67036016	LSD39.1_1_L37A6	HA3.1H16_R21	RP11-547F18	0.040727	0.042246	-0.03683	0.165886	0.083682		-0.076604	0.071221	0.540996	0.583089	-0.209254	-0.228063	0.066585	-0.234964	-0.11467	0.062145	0.074892	-0.150499	0.078091	0.030975	0.098379	-0.195092	-0.115347	0.104163	-0.064236	-0.134284	-0.203145	-0.214549	-0.175927	-0.238044	-0.004323	0.035353	0.038686	-0.147809
RP11-68A1	HA3.1H15_W23	2	226	0	-		SHGC-21475;Z51027	fishClones	RP11-68A1		67796916	67640431	LSD39.1_1_L37H5	HA3.1H15_W23	RP11-68A1	-0.032876	-0.007928	-0.010212	0.12196	0.066753	0.048622	-0.026624	0.043901	0.543928	0.597389	-0.007117	-0.032119	0.061771	-0.058851	-0.034667	-0.017603	0.065583	-0.04347	0.031745	-0.020275	-0.005063	-0.015175	-0.027165	0.063949	-0.031859	-0.041581	-0.033355	0.002343	-0.021453	-0.058316	0.004168	-0.008326	0.007575	0.02456
RP11-474G23	HA3.1H15_T23	2	227	0	-		SHGC-30955;R93956	fishClones	RP11-474G23		68417550	68219272	LSD39.1_1_L37G5	HA3.1H15_T23	RP11-474G23	-0.045311	-0.029364	-0.008026	0.11469	0.043766	0.001029	-0.013367	-0.000896	0.484456	0.523292	-0.060045	-0.095973	-0.017182	-0.055339	0.006959	-0.045468	0.010511	0.005054	-0.007266	-0.041001	-0.018604	-0.061828	-0.068126	0.035946	-0.019351	-0.012181	-0.072071	-0.059312	-0.030849	-0.016654	-0.027162	-0.035207	0.00468	-0.037696
RP11-218N6	HA3.1H15_Q23	2	228	0	-		SHGC-30955;R93956	fishClones	RP11-218N6		68539126	68370176	LSD39.1_1_L37F5	HA3.1H15_Q23	RP11-218N6	-0.068278	-0.015489	-0.038832	0.093064	0.059118	0.043111	0.038369	-0.014079	0.57066	0.579184	-0.002739	-0.05056	0.003082	-0.050106	-0.015239	-0.067496	0.008062	-0.014717	-0.022814	-0.0543	-0.032672	0.00646	0.073353	0.055607	0.035959	0.04177	-0.022897	-0.006741	-0.019861	0.000875	-0.035165	-0.054187	-0.026911	-0.040109
CTD-2003M22	HA3.1H15_B22	2	229	0	2p12		D2S2638;PLEK	fishClones	CTD-2003M22		68567698	68567291	LSD37.1_1_L35A2	HA3.1H15_B22	CTD-2003M22	-0.046361	-0.035692	-0.049089	0.072189	0.036338	0.013449	0.011351	-0.011257	0.532847	0.544348	0.015944	-0.025761	0.007715	-0.034597	0.00159	-0.059188	0.007066	0.0136	-0.013672	-0.031997	-0.032781	-0.00606	0.057528	0.016267	0.026109	0.02438	-0.020343	-0.006688	-0.00377	0.00174	-0.049843	-0.055312	0.023872	-0.016421
RP11-401N16	HA3.1H16_R23	2	230	0	-		SHGC-9858;M19383.1	fishClones	RP11-401N16		70095818	69888000	LSD38.1_1_L36G9	HA3.1H16_R23	RP11-401N16	-0.071032	-0.044779	-0.062133	0.093008	0.044128	0.001432	-0.082955	-0.026092	0.493499	0.562149	-0.07881	-0.064305	-0.007066	-0.107835	-0.028395	-0.027304	0.015001	-0.024531	0.028997	-0.009328	-0.028589	-0.051243	-0.16554	0.00355	-0.114597	-0.114157	-0.051639		-0.063604	-0.030633	-0.067142	-0.064465	0.009026	-0.045616
RP11-24P23	HA3.1H14_E13	2	231	0	2p14		AFM203YB6;D2S292	fishClones	RP11-24P23		70623458	70462962	LSD7.1_1_L5B4	HA3.1H14_E13	RP11-24P23	0.024781	0.004393			-0.015548	-0.038607	-0.035768	-0.071686	0.45508	0.45101	0.015411	0.019399		0.009542	0.003873			0.034811		-0.021797	0.001067	-0.01927	-0.090606	-0.085938	-0.042893	-0.048785	-0.00963	0.041654	-0.006926	-0.005061				0.016033
CTD-2018D13	HA3.1H15_T14	2	232	0	-		SHGC-2714	stsMap	RH8314		70589645	70586073	LSD40.1_1_L38G2	HA3.1H15_T14	CTD-2018D13	-0.00963	-0.053422	0.028484	0.167969	0.041882	-0.006198	-0.026213	-0.062785	0.485711	0.528891	0.00874	-0.033886	0.037563	-0.055957	0.008839	-0.00545	0.048081	0.01019	0.046581	-0.003535	0.017145	-0.037242	-0.064349	-0.013526	-0.032577	-0.022375	-0.011534	-0.01988	-0.013208	0.019375	0.0107	0.01073	0.046096	-0.008214
RP11-356H17	HA3.1H16_R17	2	233	0	-		SHGC-34247	fishClones	RP11-356H17		71899831	71680745	LSD38.1_1_L36E9	HA3.1H16_R17	RP11-356H17	0.068891	0.048227	-0.035887	0.130302		-0.016917	-0.080541	-0.189595	0.43809	0.410052	-0.020332	-0.074209	-0.074696	-0.071417	-0.063822	0.04503	-0.000579	-0.066874	-0.006105	-0.026192	0.072222	-0.044699		-0.095517	-0.078925		-0.050471	-0.088672	-0.091471	-0.081745	-0.013978	-0.007857	-0.020269	-0.051007
RP11-87C16	HA3.1H14_M1	2	234	0	2p12-2p13		AFM198TA1;D2S145	fishClones	RP11-87C16		73327385	73327095	LSD16.1_1_L14E1	HA3.1H14_M1	RP11-87C16	-0.007788	-0.010884	-0.010881	0.113191	-0.018089	-0.004377	-0.024217	-0.009091	0.458077	0.550914	-0.075032	0.020917	0.045059	-0.053846	-0.000395	0.024522	-0.03203	0.05147	0.006393	-0.016725	-0.020664	-0.10496	-0.020861	0.033481	-0.024849	0.01616		-0.13048	0.005644	0.014878	0.057859	0.001848	0.015739
CTD-2104P11	HA3.1H15_W14	2	235	0	-		M74290	stsMap	RH69174		75188123	75187962	LSD40.1_1_L38H2	HA3.1H15_W14	CTD-2104P11	0.051179	0.006011	0.031106	0.210943	0.044207	0.070658	-0.02923	-0.026835	0.547213	0.570557	-0.015292	-0.035869	0.032877	-0.047051	-0.023775	0.043018	-0.009871	-0.001125	0.020537	-0.013034	-0.000937	-0.024861	-0.02182	0.010667	0.02245	0.02348	-0.038027	-0.071728	0.020994	0.021078	0.047218	0.058297	0.072026	0.007703
RP11-63D13	HA3.1H14_H13	2	236	0	2p12		AFM177XH4;D2S139	fishClones	RP11-63D13		79762286	79619418	LSD7.1_1_L5C4	HA3.1H14_H13	RP11-63D13	-0.076017	-0.045156	-0.054943	-0.026712	-0.136586	-0.075566	-0.160918	-0.115514	0.461671	0.487914	-0.009701	-0.04145	-0.094147	-0.048439	-0.135514	-0.097315	-0.127909	-0.111892	-0.140779	-0.107232	-0.061434	0.016499	0.049052	-0.081791	-0.007169	-0.08609	-0.043823	-0.045373	-0.025148	-0.027312	0.014923	-0.056328	-0.038505	0.011576
RP11-113N17	HA3.1H14_G29	2	237	0	2p12		AFM044XA1;D2S289	fishClones	RP11-113N17		82682205	82523780	LSD5.1_1_L3C3	HA3.1H14_G29	RP11-113N17	0.021927	-0.027542	0.05141	0.065183	-0.036778	0.475016	0.025045	0.125346	0.3567	0.480438	-0.0103	-0.015637	0.116467		-0.047634	-0.081293		-0.06666	0.057673	-0.019871	0.035411		-0.049726	0.012665	-0.022574	-0.011213			-0.058541	-0.085804	-0.100836		0.037469
RP11-82B19	HA3.1H14_P1	2	238	0	2p12-2p11.2		AFMA061YB9;D2S2371	fishClones	RP11-82B19		84900641	84900386	LSD16.1_1_L14F1	HA3.1H14_P1	RP11-82B19	0.083734	0.09428	0.074309	0.007722	0.039978	0.15328	0.037555	-0.110152	0.579735	0.595377	-0.000666	0.036914	0.143033	-0.074453	-0.047308	-0.019601	0.070777	-0.042017	0.053476	0.014303	0.051645	-0.046875	0.135564	0.083356	0.148817	0.045793	0.046551	-0.085327	-0.04396	-0.026945	0.059488	0.048368	0.062087	-0.005078
RP11-688J22	HA3.1H16_R29	2	239	0	-		SHGC-1677;Z24435	fishClones	RP11-688J22		86038892	85930124	LSD38.1_1_L36A11	HA3.1H16_R29	RP11-688J22	-0.046588	-0.007716	-0.063957	-0.085388	0.056917		0.017149	0.011931	0.492104	0.66932	-0.063606	-0.069608	0.079019	-0.227663	-0.091095	-0.10886	0.085206	-0.119527	0.089606	-0.051301	-0.029335	-0.089226	0.011543	0.133696	0.000941	-0.002509	-0.032433	-0.142959	-0.124333	-0.055787	-0.017166	-0.023505	-0.089336	-0.141528
RP11-84M16	HA3.1H14_S1	2	240	0	2p11.2		AFM333VH5;D2S388	fishClones	RP11-84M16		85988850	85988496	LSD16.1_1_L14G1	HA3.1H14_S1	RP11-84M16	0.062507	0.086526	0.075087	0.037087	0.039956	0.09565	0.135169	-0.078399	0.573868	0.605227	-0.032097	0.102572	0.236913	-0.0382	0.032727	-0.015183	0.121934	0.03695	0.101244	0.031605	0.023565	-0.086137	0.370649	0.097937	0.261364	0.148392	-0.01247	-0.142689	0.035755	0.065763	0.145757	0.092358	0.106233	-0.050808
RP11-554H10	HA3.1H16_R35	2	241	0	-		SHGC-20021	fishClones	RP11-554H10		88630793	88432099	LSD38.1_1_L36C11	HA3.1H16_R35	RP11-554H10	-0.005851	0.0133	0.037004	0.036403	0.102581	0.057869	-0.009558	-0.036016	0.497504	0.596346	-0.093077	-0.092825	0.108805	-0.171327	0.004397	-0.034818	0.076285	0.054384	0.087122	0.024714	0.019757		0.045811	0.112197	0.032703	-0.030628	-0.054983	-0.126807	-0.007754	-0.024541	0.04198	0.026555	0.0464	-0.079277
RP11-67L23	HA3.1H14_V1	2	242	0	2q11.1-2q11.2		AFM052XB4;D2S113	fishClones	RP11-67L23		96757590	96655938	LSD16.1_1_L14H1	HA3.1H14_V1	RP11-67L23	0.09644	0.106626	0.078242	0.065352	0.021041	0.011501	0.03179	-0.030547		0.554117	-0.066679		0.089967	-0.073959	0.07054	0.061021	0.081076	0.075012	0.063695	0.105351	0.110404	-0.110179		0.163042		0.038421	-0.102616	-0.144313	0.050735	0.066224	0.098767	0.071433	0.061953	-0.059958
RP11-353K11	HA3.1H16_R6	2	243	0	-		SHGC-11472;T23577	fishClones	RP11-353K11		97034086	96834365	LSD38.1_1_L36E11	HA3.1H16_R6	RP11-353K11	0.062215	0.113702	0.142652	0.232471	-0.061158	-0.055441	-0.074408	-0.037798	0.37736	0.435469	-0.085832	-0.094954	0.013885	-0.169635	0.065768	0.153684	0.009751	0.033584	-0.01528	0.138214	0.147822	-0.132062	-0.201683	-0.073198	-0.102234	-0.090563	-0.116342	-0.176099	-0.023319	0.014148	-0.017423	0.030809	0.014548	-0.113747
RP11-629A22	HA3.1H16_L10	2	244	0	-		AFMB355ZG1;D2S2311	fishClones	RP11-629A22		98490208	98336657	LSD36.1_1_L34A8	HA3.1H16_L10	RP11-629A22	0.045823	0.068792			-0.037813	-0.046486	-0.058009	-0.092864	0.415389	0.411374	-0.012641	-0.041515		-0.039335		0.065831		-0.053291		0.127142	0.13134	0.052829	-0.179254	-0.108456	-0.023466	-0.086663	0.019056	-0.164101	-0.090204	-0.107817				-0.017932
RP11-127K18	HA3.1H16_R9	2	245	0	-		AFMA196ZF9;D2S2187	fishClones	RP11-127K18		98691151	98488208	LSD38.1_1_L36F11	HA3.1H16_R9	RP11-127K18	0.045426	0.088839	0.033609	0.114631	-0.088769					0.366419	-0.008172		-0.04706	-0.172464	-0.049531	0.087039	0.014606	-0.03625	-0.013096	0.170737	0.159161	0.012327		-0.128371	-0.11381		-0.012782	-0.124265	-0.12444	-0.04517	-0.02532	0.002699	0.024831	-0.042115
RP11-426K3	HA3.1H16_R3	2	246	0	-		SHGC-34190;R64300	fishClones	RP11-426K3		101165996	100982707	LSD38.1_1_L36D11	HA3.1H16_R3	RP11-426K3	0.029132	0.099214	0.113083	0.125941	-0.076591	-0.067379	-0.086002	-0.050819	0.370791	0.409643		0.001617	-0.00832		0.027947	0.116161	0.044026	0.034337	0.004396	0.200887	0.155568	0.021828	-0.09795	-0.083028	-0.057206	-0.093005		-0.119938	0.022777	-0.045457	0.00485	0.074257	0.142513	-0.031874
RP11-299H21	HA3.1H16_R12	2	247	0	-		SHGC-14762;G16503	fishClones	RP11-299H21		101371572	101163996	LSD38.1_1_L36H11	HA3.1H16_R12	RP11-299H21	0.067165		0.050849	0.078692	-0.072536	-0.054937	-0.038814	-0.074169	0.308826	0.285558	0.052339	0.06026	-0.043755	0.03919			0.002209		-0.008723	0.044633		0.06901	-0.025471	-0.125637	-0.03073	-0.039739	0.035228	-0.014069			0.048874	0.025943	0.044269	0.050617
RP11-8C18	HA3.1H14_K13	2	248	0	2q12		AFMA046YA9;D2S1897	fishClones	RP11-8C18		106042073	106004889	LSD7.1_1_L5D4	HA3.1H14_K13	RP11-8C18	-0.035355	-0.051985	0.025112	-0.021959	-0.017351	-0.013511	-0.041088	-0.169795	0.470711	0.451728	0.036108	0.029784	0.057539	0.01912	-0.038164	0.010215	0.081184	-0.010455	0.026923	-0.049161	-0.014005	0.071795	0.061897	-0.019883	0.038483	-0.034624	0.043081	-0.032761	0.037112	0.027926	0.055012	-0.042796	0.011689	0.005629
RP11-95H5	HA3.1H14_A4	2	249	0	2q12-q13		AFM205XA1;D2S293	fishClones	RP11-95H5		106926971	106732231	LSD16.1_1_L14A2	HA3.1H14_A4	RP11-95H5	0.262843	0.208255	0.13689	0.108635	0.234001	0.280995	0.194568	0.052939	0.772094	0.666148	0.185684	0.172821	0.224158	0.134234	0.301604	0.234383	0.224244	0.217796	0.11976	0.173207	0.22813	0.241893	0.454885	0.268499	0.369341	0.207545	0.197718	0.116051	0.28499	0.187942	0.197416	0.140962	0.125901	0.129481
RP11-399B17	HA3.1H16_I10	2	250	0	-		AFMB285XF9;D2S2269	fishClones	RP11-399B17		112729740	112582350	LSD36.1_1_L34H7	HA3.1H16_I10	RP11-399B17	0.073074	0.069571	0.233281	0.230531	0.072796	0.082022	0.036213	-0.072043	0.575334	0.516263	0.014213	0.032417	0.162117	-0.02817	0.071226	0.097276	0.137516	0.075636	0.124082	0.110163	0.128176	0.004985	0.077586	0.070221	0.013399	0.020943	0.035845	-0.107068	0.062626	0.039789	0.09105		0.221022	-0.051224
RP11-218F21	HA3.1H14_D4	2	251	0	2q14.1		AFM220ZE3;D2S160	fishClones	RP11-218F21		112714965	112714665	LSD16.1_1_L14B2	HA3.1H14_D4	RP11-218F21	0.087439	0.072004	0.032079	-0.010128	0.080762	0.09771	0.118031	-0.041363	0.558428	0.537369	0.101172	0.119279	0.079667	0.05792	0.14212	0.050871	0.134765	0.113026	0.024114	0.039042	0.058089	0.102157	0.24846	0.098269	0.179674	0.098803	0.112902	0.003757	0.113541	0.150596	0.085274	0.06159	0.075558	0.072674
RP11-434I13	HA3.1H16_R18	2	252	0	-		SHGC-6140;X03833	fishClones	RP11-434I13		113277267	113093410	LSD39.1_1_L37B4	HA3.1H16_R18	RP11-434I13	0.031343	0.034479	0.039066	0.022089	0.066931	0.027818	-0.020078	-0.04745	0.518236	0.468801	-0.028431	-0.05975	-0.01765	-0.152326	0.018761	0.025535	0.01056	0.067066	-0.018634	0.040238	0.033549	-0.051405	-0.005398	0.012602	-0.016331	-0.035364	-0.015567	-0.215418	-0.001451	-0.015914	-0.010402	-0.00158	0.067298	-0.095537
CTD-2024C11	HA3.1H16_K34	2	253	0	2q13-2q14.1		stSG142;IL1B	fishClones	CTD-2024C11		113351159	113224230	LSD31.1_1_L29F7	HA3.1H16_K34	CTD-2024C11	0.03496		0.005202	-0.034383	0.007148	0.046685	0.238143	0.048776	0.415268	0.399519	0.137492	0.417977	-0.005197	0.080538	0.234454	-0.005107	0.004581	0.2792	-0.034715	-0.040735	-0.001611	0.209801		-0.080075	0.20411		0.154275	0.053908	0.297284	0.289503	0.117395	0.019791	0.009728	0.057365
RP11-368K23	HA3.1H16_C10	2	254	0	-		AFM234TE1;D2S308	fishClones	RP11-368K23		115093327	114891590	LSD36.1_1_L34F7	HA3.1H16_C10	RP11-368K23	-0.016381	0.004875	0.016031	-0.008704	-0.149636	-0.156653	-0.266321	-0.131088	0.355963	0.3987	-0.206483	-0.046276	-0.062375	-0.208964	-0.111459	-0.032087	-0.032829	-0.073127	-0.032765	-0.012284	0.012111	-0.101081	-0.338292	-0.174919	-0.31305	-0.251213	-0.19909	-0.254327	-0.055785	-0.107149	-0.030481	-0.012795	-0.000344	-0.178331
RP11-368K23	HA3.1H15_E29	2	254	0	-		AFM234TE1;D2S308	fishClones	RP11-368K23		115093327	114891590	LSD36.1_1_L34F7	HA3.1H16_C10	RP11-368K23	-0.089379	-0.041929	0.017794	-0.128266						0.411794	-0.101996	-0.084435	-0.045116	-0.047045	-0.066376		-0.028893	-0.085824	-0.011373	-0.09072	-0.095714						-0.084389	-0.098057	-0.021751	-0.057412	-0.012418			-0.015596
RP11-98C1	HA3.1H15_H29	2	256	0	-		SHGC-33355;T72871	fishClones	RP11-98C1		118602768	118404116	LSD39.1_1_L37C9	HA3.1H15_H29	RP11-98C1	0.000245	0.017537	0.013673	-0.037269	-0.026433	-0.003083	-0.035432	-0.041651	0.466758	0.486848	-0.010699	0.069784	-0.129204	-0.020859	0.003367	-0.049177	-0.15556	-0.027175	-0.117493	-0.055603	-0.013596	0.019995	0.014729	-0.031256	-0.005111	0.0068	-0.00442	-0.085492	0.004723	0.024926	-0.038531	-0.057242	-0.005505	0.011754
RP11-17N4	HA3.1H15_W29	2	257	0	-		SHGC-10888;G16413	fishClones	RP11-17N4		119734618	119549285	LSD39.1_1_L37H9	HA3.1H15_W29	RP11-17N4	0.025528	0.032853	0.200637	0.062844	0.066436	0.055932	-0.003588	0.036748	0.514772	0.572504	0.117174	0.09152	0.008556	0.079142	0.032851	0.027643	0.028149	0.080064	0.00773	0.005351	-0.007347	0.121604	0.022951	0.097361	0.053293	0.104275	0.101759	-0.040187	0.098755	0.11025	0.032466	0.134079	0.117603	0.104152
RP11-393J17	HA3.1H15_W26	2	258	0	-		SHGC-12759;X94565	fishClones	RP11-393J17		119882502	119703156	LSD39.1_1_L37H8	HA3.1H15_W26	RP11-393J17	0.067481	0.141739	0.06511	0.007375	0.037828	0.035939	0.083444	0.008596	0.516492	0.522715	0.096589	0.076981	0.060705	0.04916	0.038801	-0.005672	0.102559	0.049536	0.09056	-0.005693	0.047361	0.066656	0.00972	0.043662	0.101125	0.076883	0.095701	-0.014927	0.102474	0.139738	0.029988	0.063712	0.068707	0.080674
RP11-132N24	HA3.1H15_Q29	2	259	0	-		SHGC-33019;T51508	fishClones	RP11-132N24		120380010	120379706	LSD39.1_1_L37F9	HA3.1H15_Q29	RP11-132N24	0.03696	0.038226	0.098206		0.109747	0.072611	0.121104	0.017658	0.565868	0.581611	0.069527	0.066386		0.004346	-0.007578	-0.012597		-0.052257		0.061097	0.09045	0.014798	0.056096	0.166029	0.066593	0.074859	0.103629	-0.093336	0.029423	0.021809			-0.006604	-0.003602
RP11-85B19	HA3.1H15_Q26	2	260	0	-		SHGC-36338;T41032	fishClones	RP11-85B19		120612208	120430471	LSD39.1_1_L37F8	HA3.1H15_Q26	RP11-85B19	-0.005127	0.028725	0.069214	0.018793	0.036468	0.049879	0.089991	0.000384	0.477479	0.512128	0.016263	0.031045	0.083983	-0.02969	0.006285	-0.054953	0.12036	-0.023287	0.056071	-0.004792	0.017666	0.031407	0.069498	0.118486	0.064754	0.065429	0.013794	-0.095412	0.042886	-0.011646	0.03034	0.052109	0.063952	0.024963
RP11-438O12	HA3.1H15_T29	2	261	0	-		SHGC-15166;T71626	fishClones	RP11-438O12		120846427	120629081	LSD39.1_1_L37G9	HA3.1H15_T29	RP11-438O12	-0.008056	0.000411	0.130196	0.188497	0.036382	0.034346	-0.016253	-0.013665	0.543301	0.544679	-0.02638	-0.008596		-0.042234	-0.039144	-0.024688		-0.022841		0.051667	0.020912	-0.005695	-0.04564	0.086251	-0.030442	-0.024877	-0.033071	-0.115891	-0.020039	0.011899		0.152602	0.197034	-0.028127
RP11-60M20	HA3.1H16_F10	2	262	0	-		AFMB053YB9;D2S2258	fishClones	RP11-60M20		121633735	121436777	LSD36.1_1_L34G7	HA3.1H16_F10	RP11-60M20	0.000921	-0.009169	0.023251	0.022993	-0.121555	-0.012378	-0.043951	-0.030473	0.456466	0.461614	-0.054216	-0.083369	0.015253	-0.073967	-0.136548	-0.005588	0.030775	-0.055718	0.058932	0.043257	-0.022552	-0.071368	-0.144694	-0.020647	-0.100025	-0.069608	-0.077483	-0.154699	-0.130024	-0.054271	-0.007648	0.062578	0.087077	-0.069794
RP11-69O6	HA3.1H15_B29	2	263	0	-		SHGC-3126;G13973	fishClones	RP11-69O6		121875689	121703877	LSD39.1_1_L37A9	HA3.1H15_B29	RP11-69O6	0.056078	0.057733	0.017386	-0.010363		0.069941	0.016623	-0.077667		0.56413	-0.008392		0.094574	-0.044464	0.030313	-0.069528	0.079721	0.034529	0.051864	0.03168	0.008883	-0.006165		0.102269			-0.009333	-0.080129	0.004448	0.06462	0.048211	0.012499	0.002467	-0.014843
RP11-416H1	HA3.1H16_L8	2	264	0	-		AFM281YD5;D2S343	fishClones	RP11-416H1		122286159	122079705	LSD36.1_1_L34D7	HA3.1H16_L8	RP11-416H1	0.037205	0.051687	0.041345	0.029612	-0.025795	0.007436	-0.039621	-0.07316	0.407662	0.424406	-0.102084	-0.052725	-0.017935	-0.147397	-0.010691	-0.032078	0.009858	0.007424	0.026576	0.081085	0.06647	-0.158493	-0.22193	-0.011684	-0.012084	-0.037143	-0.102769	-0.219222	-0.030436	-0.014426	-0.009495	0.051471	0.059603	-0.085965
RP11-416H1	HA3.1H15_K29	2	264	0	-		AFM281YD5;D2S343	fishClones	RP11-416H1		122286159	122079705	LSD36.1_1_L34D7	HA3.1H16_L8	RP11-416H1	5.7e-05	0.016042	0.025608	0.00818	-0.023713	-0.027984	-0.027646	-0.052576	0.419481	0.417117	0.024481	0.022098	0.010892	-0.037126	0.022065	-0.020157	0.00593	0.024778	0.021096	0.001253	-0.013573	-0.012308	-0.087688	-0.027503	-0.029436	-0.031698	0.000326	-0.090368	-0.002484	0.011391	0.015281	0.026733	0.028275	-0.016066
RP11-17O6	HA3.1H15_T26	2	266	0	-		SHGC-3258;G14001	fishClones	RP11-17O6		122239693	122080939	LSD39.1_1_L37G8	HA3.1H15_T26	RP11-17O6	-0.062208	0.017051	0.015824	0.016064	0.007766	0.002268	-0.018358	-0.009862	0.443929	0.430964	-0.05578	-0.054843	0.010456	-0.074907		-0.031645	0.028458	0.028819	0.013153	0.009047	0.005967	-0.099624	-0.085107	0.022908	-0.041414	-0.041433	-0.05353	-0.127074	0.01778	0.00258	0.0187	0.003984	0.024952	-0.07418
RP11-498O20	HA3.1H16_L11	2	267	0	-		AFMA305ZC1;D2S2224;SHGC-21505;Z52871	fishClones	RP11-498O20		122800008	122579825	LSD36.1_1_L34E8	HA3.1H16_L11	RP11-498O20	-0.017248	-0.000231	0.003807	0.006833	-0.079622	-0.109041	-0.165282	-0.028312	0.442398	0.400988	-0.091903	-0.131903	-0.129041	-0.155982	-0.047974	-0.026972	-0.062039	0.005667	-0.088334	0.003007	0.011777	-0.085151	-0.269196	-0.184483	-0.168412	-0.133961	-0.113394	-0.266026	-0.043649	-0.082627	-0.01427	-0.017129	0.02839	-0.099548
RP11-498O20	HA3.1H15_N29	2	267	0	-		AFMA305ZC1;D2S2224;SHGC-21505;Z52871	fishClones	RP11-498O20		122800008	122579825	LSD36.1_1_L34E8	HA3.1H16_L11	RP11-498O20	-0.034452	0.018221	-0.011122	-0.015468	0.049531	0.008203	-0.041904	-0.086807		0.534264	-0.042764		-0.023722	-0.040156	0.023823	-0.023687	-0.025434	0.0471	-0.022741	-0.014001	0.004687	-0.006548		0.048445			-0.01199	-0.023112	0.040543	-0.004513	0.009844	-0.012153	-0.007209	0.023928
RP11-294I11	HA3.1H16_L12	2	269	0	-		AFM249WF1;D2S2296	fishClones	RP11-294I11		125991489	125824985	LSD36.1_1_L34F8	HA3.1H16_L12	RP11-294I11	-0.007779	0.036309	-0.007485	-0.026571	-0.014033	0.134398	-0.121515	-0.065051	0.478574	0.48399	-0.20517	-0.136752	0.047343	-0.169022		-0.041702	0.028106		0.041002	0.020269	0.116369	-0.141681	-0.16034	0.022875	-0.131272	-0.139008	-0.186383	-0.284055		0.171848	0.016484	0.007671	0.010711	-0.186951
RP11-550O23	HA3.1H16_R7	2	270	0	-		AFMA286XG1;D2S2215	fishClones	RP11-550O23		129822213	129680189	LSD36.1_1_L34C7	HA3.1H16_R7	RP11-550O23	-0.018453	0.068345	-0.034151	-0.016847	-0.095087	0.260021	-0.082726	-0.136816	0.395841	0.414723		-0.077762	0.040623		-0.009571	-0.012055	-0.023741	0.004631	-0.00707	-0.030386	0.037748	-0.059678	0.09901	-0.047422	-0.059692	-0.078238	-0.021545		0.013843	-0.029835	-0.015673	0.037874	-0.018118
RP11-1L22	HA3.1H14_G4	2	271	0	2q21.2		AFM032XG5;D2S112	fishClones	RP11-1L22		133183138	133003528	LSD16.1_1_L14C2	HA3.1H14_G4	RP11-1L22	-0.113385	-0.085593	-0.197723	-0.166737	0.031421	0.551921	-0.02614	-0.016256	0.495127	0.497497	-0.019278	-0.023637	0.019632	-0.015396	-0.109935	-0.156679	-0.118772	-0.050784	-0.089497	-0.216915	-0.05674	0.023269	0.029169	-0.013192	0.068228	0.001996	-0.000162	-0.027218	-0.080343	-0.096649	-0.03905	-0.068683	-0.128746	-0.050782
RP11-1L22	HA3.1H14_J29	2	271	0	2q21.2		AFM032XG5;D2S112	fishClones	RP11-1L22		133183138	133003528	LSD16.1_1_L14C2	HA3.1H14_G4	RP11-1L22	-0.122305	-0.169373	-0.083535	-0.050861					0.249234	0.235082	-0.288337			-0.169673	-0.344681	-0.103374		-0.272361		-0.09287	-0.161782	-0.223586	-0.199803	-0.141572			-0.227604	-0.318675		-0.336758	-0.073735	-0.100342	-0.135295	-0.236289
RP11-9L19	HA3.1H14_N13	2	273	0	2q21		AFM052XF8;D2S114	fishClones	RP11-9L19		134169585	133997687	LSD7.1_1_L5E4	HA3.1H14_N13	RP11-9L19	-0.058651	-0.036014	-0.073506	-0.033181		0.394633	-0.044764	-0.046673		0.391893	-0.106932		-0.034931	-0.066294	-0.089413	-0.031496	-0.022327	-0.07714	-0.013722	-0.070992	-0.04131	-0.029179		-0.075562			-0.116974	-0.09111	0.036562	-0.020359	-0.03184	-0.051612	-0.047976	-0.015206
RP11-467A23	HA3.1H16_O10	2	274	0	-		AFM304TA9;D2S368	fishClones	RP11-467A23		135011018	134888616	LSD36.1_1_L34B8	HA3.1H16_O10	RP11-467A23	-0.055697	0.017591	0.019023	0.008114	-0.044981	0.415384	-0.110065	-0.072404	0.381746	0.403021	-0.160812	-0.053244	-0.118645	-0.178138	-0.132833	-0.011916	-0.047043	-0.102772	-0.082878	-0.029533	-0.02028	-0.16812	-0.154108	-0.042515	-0.067635	-0.136515	-0.143597	-0.233935	-0.086634	-0.108413	-0.040277	-0.036872	-0.028297	-0.172965
RP11-442L5	HA3.1H16_L9	2	275	0	-		AFMA071TF9;D2S2376	fishClones	RP11-442L5		137401039	137298544	LSD36.1_1_L34E7	HA3.1H16_L9	RP11-442L5	-0.025803	0.01374	-0.004226	0.020978	-0.035015	0.409817	-0.089145	-0.058517	0.434404	0.426106	-0.092471	-0.002185	-0.035695	-0.110917	-0.026177	0.01902	-0.003217	-0.052115	-0.034457	-0.014669	0	-0.115251	-0.121864	-0.053381	-0.088537	-0.095504	-0.135835	-0.192348	-0.050418	-0.109616	0.008605	-0.050038	0.022467	-0.032173
RP11-442L5	HA3.1H16_R15	2	275	0	-		AFMA071TF9;D2S2376	fishClones	RP11-442L5		137401039	137298544	LSD36.1_1_L34E7	HA3.1H16_L9	RP11-442L5	-0.000363	0.013481	0.061542	0.092474	-0.072917	0.22346	-0.132185	-0.019562	0.390604	0.435181	-0.104465	-0.043384	-0.076984		0.016435	0.060727	-0.040346	0.034477	-0.028666	0.051673	0.061996		-0.232373	-0.069107	-0.173857	-0.154858	-0.113116	-0.283917	0.016472	-0.007376	0.033023	0.023855	0.112173
RP11-119N3	HA3.1H14_J4	2	277	0	2q21.3-2q22		AFM248ZA9;D2S314	fishClones	RP11-119N3		137484246	137321669	LSD16.1_1_L14D2	HA3.1H14_J4	RP11-119N3	-0.022849	0.03159	-0.044801	-0.034534	0.045641	0.572715	-0.015644	-0.043268	0.541788	0.507133	0.011763	0.123924	-0.038496	0.005369	0.089149	-0.027921	0.063218	0.073855	-0.053066	-0.063478	-0.03937	0.107786	0.113612	0.031151	0.093256	0.06983	0.038357	-0.084513	0.088398	0.083474	0.0236	-0.028056	-0.025765	0.065401
RP11-231E19	HA3.1H16_V2	2	278	1	2q22		SHGC-13888;	fishClones	RP11-231E19		139283828	139132791	LSD39.1_1_L37E11	HA3.1H16_V2	RP11-231E19		0.326873	0.190072	0.159883	0.301363	0.672164	0.177059	0.319732	0.699611	0.71977	0.013876	0.048037	0.204769	0.025203	0.338394	0.222045	0.187985	0.368278	0.182678	0.211806		0.031966	-0.068468	0.258911	0.080745	0.176253	0.035778	-0.031079	0.313983	0.279107	0.227901	0.176035	0.212086	0.097741
RP11-29N17	HA3.1H14_Q13	2	279	0	2q22		AFM119XD2;D2S127	fishClones	RP11-29N17		141609850	141520886	LSD7.1_1_L5F4	HA3.1H14_Q13	RP11-29N17	-0.39559	-0.347821	-0.38509	-0.398649	-0.426095	0.14639	-0.466382	-0.459724	0.136116	0.153319		-0.337913	-0.292448			-0.399385	-0.286429			-0.402018	-0.371466		-0.267209	-0.414328	-0.37126	-0.37324	-0.29819				-0.286041		-0.33455
RP11-434H14	HA3.1H16_U1	2	280	1	2q22		SHGC-6263;G02492	fishClones	RP11-434H14		144353208	144191233	LSD39.1_1_L37H10	HA3.1H16_U1	RP11-434H14		-0.075916	-0.109195	-0.140395	-0.119611	0.415873	-0.090988	0.121206	0.377133	0.530403		-0.167445	-0.040706	-0.163075	0.032133	-0.021135	-0.073147	0.113213		-0.014368	-0.047032	-0.183548	-0.418747	-0.108728	-0.241251	-0.146383	-0.211713		0.010568	0.050854		-0.143513
RP11-224H3	HA3.1H16_R10	2	281	0	-		AFM157XE3;D2S132	fishClones	RP11-224H3		144706217	144590036	LSD36.1_1_L34C8	HA3.1H16_R10	RP11-224H3	-0.144736	-0.087764	-0.147468	-0.137886	-0.158775	0.31529	-0.199716	-0.117901	0.285866	0.348867	-0.210273	-0.164862	-0.092054	-0.108591	-0.065592	-0.077423	-0.112521	-0.043921	-0.151814	-0.074755	-0.080603	-0.179363	-0.237405	-0.182887	-0.212587	-0.211894	-0.21944	-0.327661	-0.104829	-0.054551	-0.154454	-0.170905	-0.147487	-0.19039
RP11-224H3	HA3.1H16_U2	2	281	1	-		AFM157XE3;D2S132	fishClones	RP11-224H3		144706217	144590036	LSD36.1_1_L34C8	HA3.1H16_R10	RP11-224H3		0.089042	-0.020998	-0.022433	-0.096286	0.377781	-0.131195	0.030882	0.361034		-0.176384		0.026115	-0.119579			-0.021157	0.004101	-0.01963	0.122024		-0.10775	-0.212126		-0.184785	-0.148332	-0.10292				-0.09981	-0.100234	0.033252	-0.172569
RP11-107E5	HA3.1H16_V1	2	283	0	2q22-2q23		SHGC-32856;D20871	fishClones	RP11-107E5		145158060	144998269	LSD39.1_1_L37D11	HA3.1H16_V1	RP11-107E5	-0.125164	-0.09657	-0.112613	-0.089529	-0.016264		-0.207667		0.423781	0.400348	-0.180511	-0.14384	-0.148922	-0.155361	-0.13061	-0.032066	-0.142538	-0.092762	-0.116001	-0.056277	-0.09793	-0.138527	-0.242752	-0.114356	-0.214157		-0.173345	-0.284118	-0.154046	-0.158704	-0.070099	-0.142059	-0.089338	-0.1495
RP11-67J2	HA3.1H14_M4	2	284	0	2q22-2q23		AFM321YG5;D2S381	fishClones	RP11-67J2		145410543	145247715	LSD16.1_1_L14E2	HA3.1H14_M4	RP11-67J2	-0.20332						0.120621				0.02318			-0.00499	-0.117294	-0.042346		-0.087689			-0.034463	0.015232					0.006919	-0.152534	-0.163288	-0.155329			0.002015	-0.022297
RP11-67J2	HA3.1H14_M29	2	284	0	2q22-2q23		AFM321YG5;D2S381	fishClones	RP11-67J2		145410543	145247715	LSD16.1_1_L14E2	HA3.1H14_M4	RP11-67J2	0.079073	0.051663	-0.022272	-0.029542	0.003158	0.503401	-0.02987	0.012898	0.518948	0.497437		-0.036313	0.007586	0.008028	-0.075085	0.073469	-0.045997	-0.045037	0.020932	0.01834	0.045286		-0.062556	0.007679	-0.07713	0.015363	-0.021783	-0.12517	-0.060056	-0.068015	0.053485	-0.053271	0.020686
RP11-357J9	HA3.1H16_U3	2	286	0	2q22-2q23		SHGC-3851;Z24378	fishClones	RP11-357J9		145442370	145273257	LSD39.1_1_L37B11	HA3.1H16_U3	RP11-357J9	-0.142337	-0.123411	-0.210729	-0.17575	0.046897	0.575989	-0.201967	0.082836	0.489796	0.629119	-0.311496	-0.262731	0.017315	-0.186078	-0.21334	-0.06982	0.002105	-0.091638	0.114868	-0.026271	-0.115293	-0.256051	-0.355947	0.061723	-0.220119	-0.121166	-0.22571		-0.221812	-0.198911	-0.13981	-0.184021	-0.145114
RP11-16J22	HA3.1H16_K33	2	287	1	-		AFM210XB2;D2S298	fishClones	RP11-16J22		148305202	148126970	LSD36.1_1_L34F1	HA3.1H16_K33	RP11-16J22			-0.158736	-0.159804		0.351096	-0.04522	0.051954		0.315015	-0.0083	0.092291	-0.219981	0.047966	-0.184186		-0.257437	-0.182754	-0.241324			0.101162			-0.119247	-0.042799	-0.08142	-0.052227	-0.098186	-0.093843	-0.070683	-0.19343	-0.084425	0.119128
RP11-72H23	HA3.1H14_T13	2	288	1	2q22-2q24		AFM294VF5;D2S2335	fishClones	RP11-72H23		148694160	148636288	LSD7.1_1_L5G4	HA3.1H14_T13	RP11-72H23
RP11-350D5	HA3.1H16_R36	2	289	0	2q22-2q23		SHGC-21523;Z51293	fishClones	RP11-350D5		148845705	148678632	LSD39.1_1_L37G10	HA3.1H16_R36	RP11-350D5	0.133199				0.093199	0.512609	-0.097005	0.147315	0.398746	0.488192	-0.209413	-0.086442	0.121331	-0.092656		0.006287	0.060838		0.128537	0.353903		-0.15622	-0.248693	-0.007204	-0.171399	-0.033625	-0.241313	-0.259301						-0.161235
RP11-375H16	HA3.1H16_U4	2	290	1	2q22-2q23		SHGC-31239;H86923	fishClones	RP11-375H16		149125746	149005664	LSD39.1_1_L37C11	HA3.1H16_U4	RP11-375H16			-0.032226	-0.031982	0.084136	0.567597	-0.072817	0.062845	0.572323	0.661177	-0.192742	-0.199159	0.13236	-0.141659	-0.072844		0.112687	-0.034017	0.105756			-0.176841	-0.171163	0.081275	-0.106991	-0.052205	-0.148619	-0.387489	-0.118248	-0.097187	0.006092	-0.046793	-0.014158	-0.155726
CTD-2018G3	HA3.1H15_E22	2	291	0	2q22		ARHE	refFlat	RND3		151169688	151150216	LSD37.1_1_L35B2	HA3.1H15_E22	CTD-2018G3	-0.054905	-0.047052	-0.126914	-0.148112	-0.031266	0.487241	-0.131977	-0.060809	0.447757	0.457299	-0.092728	-0.119508	-0.058102	-0.035472	-0.044444	-0.017286	-0.115046	-0.095033	-0.12683	-0.059123	-0.049708	-0.030798	-0.116658	-0.063145	-0.093793	-0.092608	-0.103876	-0.196391	-0.038838	-0.076234	-0.04652	-0.150847	-0.091591	-0.043035
RP11-364H22	HA3.1H16_N33	2	292	0	-		AFMB297ZE9;D2S2275	fishClones	RP11-364H22		151669718	151470034	LSD36.1_1_L34G1	HA3.1H16_N33	RP11-364H22	-0.048312	-0.030977	-0.012245	-0.034898	-0.059396	0.509694		-0.043575	0.407665	0.489347	0.078225		0.005371	0.177374	-0.013626	-0.08273	-0.010138	-0.033112	-0.042359	-0.103269	-0.049631	0.159133	0.199467	0.007601	0.066144		0.072603	0.00494	0.040667	0.05736	0.027646	-0.039451	-0.005556	0.158371
RP11-13C20	HA3.1H14_P4	2	293	0	2q22-2q23		AFM297WC1;D2S356	fishClones	RP11-13C20		151636658	151586496	LSD16.1_1_L14F2	HA3.1H14_P4	RP11-13C20	-0.014531	0.027161	0.017332	-0.023661	0.033497	0.558827	0.037876	-0.017444	0.492266	0.560241	0.01014	-0.005248	-0.005167	0.034112	0.03027	-0.054116	-0.018834	0.015784	-0.005457	0.009733	0.027757	0.078041	0.108542	0.098288	0.073766	0.020826	0.004227	-0.092306	0.065115	0.029928	0.055887	-0.003726	0.044053	0.046054
RP11-13C20	HA3.1H14_P29	2	293	0	2q22-2q23		AFM297WC1;D2S356	fishClones	RP11-13C20		151636658	151586496	LSD16.1_1_L14F2	HA3.1H14_P4	RP11-13C20	-0.081012	-0.023989	-0.015054	-0.055553	-0.115867	0.470844	-0.157199	-0.046167	0.310996	0.431808	-0.113726	-0.095483	-0.114035	-0.070816			-0.156287		-0.075945	-0.045817		-0.125082		-0.131227	-0.211555	-0.066172	-0.129122	-0.133178	-0.056774		-0.018907	-0.040219	0.004739	-0.035283
RP11-185M22	HA3.1H14_S4	2	295	0	2q23-2q24.1		AFMA348WH1;D2S2236	fishClones	RP11-185M22		152667424	152488388	LSD16.1_1_L14G2	HA3.1H14_S4	RP11-185M22	-0.04136	-0.079812	-0.02315	-0.133993	0.020105	0.498594	-0.027448	-0.074128	0.523117	0.517862	0.033455	-0.02302	0.010975	-0.015309	-0.014777	-0.057005	-0.014789	-0.013773	-0.009382	-0.048603	-0.05046	0.15281	0.097796	0.057964	0.12839	-0.06912	0.034776	-0.11881	-0.070246	-0.004629	0.095623	-0.026701	0.019069	0.037126
RP11-17G11	HA3.1H16_R24	2	296	0	-		SHGC-36777;T97633	fishClones	RP11-17G11		153360968	153207358	LSD39.1_1_L37B6	HA3.1H16_R24	RP11-17G11	-0.021224	-0.027256	-0.028436	-0.059256	0.010963	0.498447	-0.115894	-0.150617	0.486163	0.452992	-0.068052	-0.190768	-0.141842	-0.191703	-0.026953	-0.025928	-0.146029	-0.0261	-0.104502	-0.00544	-0.010802	-0.069391	-0.145031	-0.035347	-0.046926	-0.131515	-0.085993	-0.311096	-0.032421	-0.05023	-0.025649	-0.094412	-0.000136	-0.181269
RP11-11C17	HA3.1H16_R27	2	297	0	-		SHGC-14933;G16505	fishClones	RP11-11C17		153800058	153644958	LSD39.1_1_L37C6	HA3.1H16_R27	RP11-11C17	0.011152	-0.006342	0.065324	0.03535	0.149484	0.54725	-0.020201	-0.026806	0.562518	0.501409	-0.057261	-0.137882	0.099856	-0.095614	0.068654	0.036314	0.09284	0.074708	0.119499	0.015076	0.052132		0.011533	0.021674	0.033952	-0.054453	-0.043284	-0.305104	0.063907	0.027595	0.46243	0.02288	0.126981	-0.062248
RP11-191I9	HA3.1H14_V4	2	298	0	2q24.1		AFM191WG9;D2S142	fishClones	RP11-191I9		156109000	156108565	LSD16.1_1_L14H2	HA3.1H14_V4	RP11-191I9	-0.030347	0.041886	0.057497	0.053663			0.027839	-0.04946		0.482311	-0.054922	-0.010725	0.040526	-0.060253	0.053874	0.027023	0.119448	0.055345	0.078616	0.040886	0.065778	0.001602		0.026582		-0.005774	-0.058765	-0.220904	0.040554	0.031054	0.03927	0.034208	0.079126	-0.049122
CTD-2250B20	HA3.1H15_H22	2	299	0	2q22		D2S2000;ACVR1	fishClones	CTD-2250B20		158357713	158357236	LSD37.1_1_L35C2	HA3.1H15_H22	CTD-2250B20	-0.043825	-0.012162	-0.044946	-0.076119	-0.009568	0.440997	-0.043418	-0.066257	0.539446	0.486991	-0.047893	-0.052755	-0.121211	-0.070946	-0.042433	-0.019499	-0.1014	-0.02675	-0.103635	-0.042289	0.000178	-0.006265	-0.043844	-0.04202	-0.060332	-0.070665	-0.078803	-0.223412	-0.048403	-0.030406	-0.039981	-0.07563	0.00375	-0.033212
RP11-292A10	HA3.1H16_I33	2	300	0	-		AFM164WA11;D2S2190	fishClones	RP11-292A10		159951720	159797854	LSD36.1_1_L34B2	HA3.1H16_I33	RP11-292A10	-0.05956	0.012462			-0.13988	0.405741	-0.05519	-0.053462	0.409004	0.422951	-0.040583		-0.064768	-0.039974	-0.080986	-0.027571	-0.103479	-0.062731	-0.095649	-0.022496	0.001212		-0.199229	-0.113831	-0.145887	-0.137896			-0.114035	-0.088503	-0.059059
RP11-50J20	HA3.1H14_W13	2	301	0	2q24.2		AFM211YD6;D2S156	fishClones	RP11-50J20		160524495	160474286	LSD7.1_1_L5H4	HA3.1H14_W13	RP11-50J20	-0.068179	-0.052637	-0.059773	-0.049812	0.012026	0.449171	0.089902	-0.055984	0.453868	0.444104	-0.012984	0.041569	-0.014357	-0.021773	-0.074699	-0.07428	-0.030337	-0.108	-0.051289	-0.06296	-0.077855	0.012019	0.21103	-0.055144	0.111917	-0.081742	-0.004849	-0.154138	-0.091559	-0.050464	0.025726	-0.053601	-0.040755	0.003663
RP11-39A8	HA3.1H14_S29	2	302	0	2q24.3		AFMA131WB9;D2S399	fishClones	RP11-39A8		167814597	167814326	LSD16.1_1_L14A3	HA3.1H14_A7	RP11-39A8	-0.032027	-0.028521	-0.02002	0.15652	0.040063	0.467333	-0.101613	-0.035853	0.404741	0.442569	-0.08135	-0.06919	-0.017543	-0.086813	-0.071546	0.027705	0.042953	-0.060618	0.038365	0.019272	0.047557	-0.067504	-0.059877	0.000822	-0.042119	-0.033312	-0.08054	-0.074267	-0.026661	-0.029672	-0.002277	-0.062192	-0.009332	-0.040672
RP11-39A8	HA3.1H14_A7	2	302	0	2q24.3		AFMA131WB9;D2S399	fishClones	RP11-39A8		167814597	167814326	LSD16.1_1_L14A3	HA3.1H14_A7	RP11-39A8	0.044495	0.072597	-0.017357	0.030592	-0.04072	0.446138	-0.040829	0.001649	0.425561	0.465569	-0.009734	-0.006426	-0.002074	-0.046534	0.012707	0.04771	0.043122	-0.005442	0.012555	0.051065	0.067631	0.001213	-0.096903	-0.047121	-0.077312	-0.03295	-0.021024	-0.109082	0.004262	-0.006418	0.019176	-0.029454	-0.000114	0.030194
RP11-750D14	HA3.1H16_R30	2	304	1	-		SHGC-17682;G08180	fishClones	RP11-750D14		169621211	169454974	LSD39.1_1_L37A7	HA3.1H16_R30	RP11-750D14					0.123749	0.55061	-0.08354	0.019756	0.569862	0.580416	-0.161698	-0.206023		-0.204086	-0.008858	-0.013097		-0.012945				-0.172284	-0.162637	0.05446	-0.114581	-0.097514	-0.142225	-0.281508	-0.05669	-0.064048				-0.171138
RP11-141H20	HA3.1H16_R33	2	305	0	-		SHGC-14785;T62626	fishClones	RP11-141H20		170070860	169906697	LSD39.1_1_L37B7	HA3.1H16_R33	RP11-141H20	-0.075195	-0.0482	-0.040266	0.062757	-0.049156		-0.1373		0.407729	0.372006	-0.097668	-0.117485	0.031308	-0.099208	-0.037133	-0.041112	0.065168	-0.041061	0.047318	-0.065335	-0.074285	-0.026054		-0.042423			-0.083929	-0.258388	-0.069082	-0.090717	-0.008676	-0.03835	-0.032752	-0.102092
RP11-567N19	HA3.1H16_W2	2	306	0	-		SHGC-30774;H30720	fishClones	RP11-567N19		170384036	170207009	LSD39.1_1_L37E12	HA3.1H16_W2	RP11-567N19	-0.10465	-0.064939	0.029144	-0.016774	-0.029303	0.384334	-0.126224	-0.079417	0.404849	0.4152	-0.119626	-0.133576	-0.031488	-0.156784	-0.057743	-0.119098	0.009737	-0.061081	-0.013872	-0.060178	-0.091139	-0.143507	-0.143788	-0.034244	-0.164401	-0.120201	-0.122654	-0.303345	-0.126943	-0.07997	-0.029045	-0.056612	-0.021906	-0.123423
RP11-171H18	HA3.1H16_V3	2	307	0	2q24-2q31		SHGC-14361;G16483	fishClones	RP11-171H18		171052460	170941002	LSD39.1_1_L37G11	HA3.1H16_V3	RP11-171H18	-0.105144	-0.118801	-0.146749	-0.128914	0.012028	0.45751	-0.114947	-0.150161	0.468832	0.384053	-0.094761	-0.054257	-0.153666	-0.138624	-0.096714	-0.112866	-0.11248	-0.101571	-0.099322	-0.146785	-0.179926	-0.089	-0.102261	-0.032401	-0.113167	-0.136022	-0.161444	-0.284595	0.087981	-0.093001	-0.063982	-0.056991	-0.13525	-0.072631
RP11-218D15	HA3.1H14_D7	2	308	0	2q24.3		AFM319XG1;D2S376	fishClones	RP11-218D15		171200132	171199763	LSD16.1_1_L14B3	HA3.1H14_D7	RP11-218D15	-0.036549	-0.015467	0.010533	-0.002817	0.082171	0.504589	-0.017969	-0.002852	0.502692	0.479878	-0.079831	-0.035397	0.034139	-0.035955	-0.022103	-0.060019	0.040079	-0.004473	0.04115	-0.083262	-0.055609	-0.110599	-0.007559	0.027307	0.00994	-0.015719	-0.116974	-0.20115	-0.009371	0.00282	0.05512	0.020104	0.021706	-0.037825
RP11-176L20	HA3.1H16_T33	2	309	0	-		AFM275YD5;D2S335	fishClones	RP11-176L20		172401509	172251844	LSD36.1_1_L34A2	HA3.1H16_T33	RP11-176L20	0.078877	0.034129	-0.007979	0.019305			0.244665	0.111489		0.479869	-0.00401	0.098798	0.165875	0.002808	0.064947	0.002372	0.084298		0.044323	-0.112708	-0.016683	0.026916	0.459832	0.079394	0.345206	0.132607	-0.043389	-0.110375	0.280878		0.006549	0.068077	0.091677	-0.021785
RP11-176L20	HA3.1H16_W1	2	309	1	-		AFM275YD5;D2S335	fishClones	RP11-176L20		172401509	172251844	LSD36.1_1_L34A2	HA3.1H16_T33	RP11-176L20			0.074321	0.08391	0.179908	0.565182	-0.057247	0.088578	0.526095	0.48813	-0.139589	-0.167368	-0.052556	-0.164277	0.079621		-0.014226	0.102213	-0.034858			-0.186065			-0.049417	-0.053344	-0.20293	-0.316665	0.037937	0.011746	-0.014195	-0.137664	0.09111	-0.157689
RP11-483E17	HA3.1H16_V4	2	311	1	-		SHGC-13930;T57744	fishClones	RP11-483E17		175348690	175167027	LSD39.1_1_L37A12	HA3.1H16_V4	RP11-483E17			0.005845	-0.034764	0.18354	0.609114	0.040409	-0.000571	0.581171	0.619581	-0.081584	-0.093923	0.042148	-0.103958	0.031891	-0.016124	0.061632	-0.006124	0.068674	-0.056688	-0.01605	-0.088039	0.050877	0.086371	0.058499	-0.004122	-0.102784	-0.193244	0.048739	0.014341	0.015428	-0.022001	0.048167	-0.101144
RP11-61N23	HA3.1H14_B16	2	312	0	2q31		AFMB354WC5;D2S2307	fishClones	RP11-61N23		175282056	175281795	LSD7.1_1_L5A5	HA3.1H14_B16	RP11-61N23	0.044552	0.059272	-0.039357	-0.061098	0.038526	0.529377	-0.004663	-0.043064	0.471746	0.472658	-0.110407	-0.025828	-0.090453	-0.108927	0.039568	0.009432	-0.054835	0.040512	-0.037332	-0.001028	0.023953	-0.167052	-0.141796	-0.007054	-0.083227	-0.047992	-0.146254	-0.215309	0.02083	0.006673	0.008988	-0.01206	-0.024337	-0.10879
RP11-12N7	HA3.1H16_W4	2	313	0	2q31.2		AFMB049YD1;D2S2257	fishClones	RP11-12N7		176023129	175850411	LSD16.1_1_L14C3	HA3.1H14_G7	RP11-12N7	-0.095753	0.023971	-0.085875	-0.065222	-0.080194	0.417903	-0.084567	-0.132932	0.355526	0.389063	-0.153943	-0.094813	-0.200732	-0.191781	-0.036847	-0.091983	-0.115181	-0.041571	-0.17759	-0.076595	-0.047172	-0.175503	-0.130978	-0.118519	-0.110882	-0.087529	-0.152608	-0.331924	-0.071939	-0.026493	0.015625	-0.06178	-0.039604	-0.141826
RP11-12N7	HA3.1H14_G7	2	313	0	2q31.2		AFMB049YD1;D2S2257	fishClones	RP11-12N7		176023129	175850411	LSD16.1_1_L14C3	HA3.1H14_G7	RP11-12N7	0.056713	0.097869	0.004244	0.00171	0.05421	0.518368	0.034418	-0.01532	0.526915	0.484619	-0.014866	0.018934	0.032088	-0.005563	0.027633	0.043919	0.071444	0.005655	0.222788	0.010178	0.107514	-0.056878	-0.011398	-0.021739	0.015043	0.009722	-0.0295	-0.163846	0.02057	0.028125	0.064713	0.023639	0.035821	-0.008071
RP11-279N12	HA3.1H16_W3	2	315	0	-		SHGC-3603;Z16773	fishClones	RP11-279N12		177673459	177522441	LSD39.1_1_L37F12	HA3.1H16_W3	RP11-279N12	-0.001212	0.051761	0.012513	0.014161	-0.044781	0.398821	-0.109804	-0.004266	0.421272	0.428721	-0.129115	-0.053518	-0.089407	-0.14525	0.002219	0.034877	-0.057679	0.011665	-0.025443	0.0401	0.042481	-0.168803	-0.307626	-0.11285	-0.169732	-0.102551	-0.152343	-0.272309	-0.018388	-0.027418	0.059241	-0.021787	0.034884	-0.115068
RP11-250B10	HA3.1H14_J7	2	316	0	2q31-2q32		AFM263XE1;D2S324	fishClones	RP11-250B10		179482120	179481731	LSD16.1_1_L14D3	HA3.1H14_J7	RP11-250B10	-0.00663	0.067792	-0.038116	-0.081475	-0.05789	0.477527	-0.029894	-0.04477	0.467091	0.49892	0.02629	-0.00032	-0.031797	-0.057677	0.032582	-0.066407	-0.001614	0.010232	-0.100359	-0.074824	-0.030066	-0.007258	0.063301	0.004093	-0.022898	-0.020206	0.021955	-0.19944	0.0163	0.020316	0.028776	-0.034293	-0.012351	0.014562
RP11-30N9	HA3.1H15_K26	2	317	0	-		SHGC-30595;F11056	fishClones	RP11-30N9		180683633	180502613	LSD39.1_1_L37D8	HA3.1H15_K26	RP11-30N9	0.060934		0.018239	-0.021998	-0.039428	0.444746	-0.020828		0.380716	0.461302	0.000138	0.037333	-0.031599		0.07119		-0.028664	0.071625	-0.079757	0.082508		0.000929				-0.018739	0.005914	-0.157095		0.046223	0.063691	0.009105	0.026559	0.001459
RP11-69G4	HA3.1H14_M7	2	318	0	2q32.1		AFM303YA9;D2S364	fishClones	RP11-69G4		182868798	182670510	LSD16.1_1_L14E3	HA3.1H14_M7	RP11-69G4	0.063024	0.090339	0.015819	-0.033899	-0.029802	0.449798	0.028732	-0.046511	0.427072	0.438957	0.026656	0.096265	0.099578	0.040636	0.061325	0.082181	0.124072	0.043189	0.042831	0.028786	0.033469	0.079777	0.1075	-0.011835	0.058426	0.013841	0.047803	-0.079802	0.075458	0.063521	0.116399	0.034624	0.026368	0.079191
RP11-67G7	HA3.1H15_N26	2	319	0	-		SHGC-1659;Z24235	fishClones	RP11-67G7		182955815	182805601	LSD39.1_1_L37E8	HA3.1H15_N26	RP11-67G7	0.070489	0.02543	0.016605	0.002788	-0.011349	0.413083	0.012653	-0.037101	0.431433	0.421994	0.033982	0.085708	0.069723	0.029764	0.103779	-0.024801	0.063144	0.050958	0.033723	-0.034171	-0.002393	0.07282	0.126124	-0.013629	0.057046	-0.018987	0.0488	-0.082703	0.086468	0.058858	0.064501	0.029791	-0.010739	0.080341
RP11-598C21	HA3.1H16_Q33	2	320	0	-		AFM292WD1;D2S350	fishClones	RP11-598C21		183839996	183645799	LSD36.1_1_L34H1	HA3.1H16_Q33	RP11-598C21	0.04474	0.125767	-0.025595	-0.007028	-0.084315	0.391283	0.038312	-0.010817	0.324226	0.337444	0.069142	0.157553	0.032587	0.104628	-0.027791	0.004821	0.081042	-0.04254	0.048263	-0.048869	-0.031604	0.077036	0.173276		0.093067		0.043041	0.019347	0.057884	0.03449		0.004856	0.009647
RP11-38I11	HA3.1H14_P7	2	321	0	2q32.1		AFMA057VG9;D2S2366	fishClones	RP11-38I11		184317887	184317488	LSD16.1_1_L14F3	HA3.1H14_P7	RP11-38I11	0.031596	0.05248	-0.010064	0.024628	-0.009057	0.427735	0.053732	-0.046558	0.417488	0.443206	0.058102	0.092345	0.062956	0.063239	0.06247	0.018845	0.112357	0.042095	0.003929	-0.058067	0.034372	0.088458	0.237311	0.018152	0.128512	0.039147	0.076728	-0.084909	0.118804	0.078579	0.060351	0.032724	0.027289	0.10236
RP11-341A4	HA3.1H16_B33	2	322	0	-		AFM207XG1;D2S152	fishClones	RP11-341A4		188057499	187892242	LSD36.1_1_L34B1	HA3.1H16_B33	RP11-341A4	-0.028189	-0.002568	0.01824	0.054748		0.353135		-0.036	0.293616	0.394303	-0.012649		0.005969	0.049897	0.077345	0	0.06427	0.053876	-0.00127	-0.056279	0.018981	0.015018		-0.094717			-0.012482	-0.073243	0.170788	0.150179	0.054541	0.000212	0.054491	0.040649
RP11-270G18	HA3.1H15_B26	2	323	0	-		SHGC-4056;G08129	fishClones	RP11-270G18		190294131	190126240	LSD39.1_1_L37A8	HA3.1H15_B26	RP11-270G18	-0.033556	0.016085	-0.053648	-0.048864	0.001548	0.480435	0.067527	-0.040318	0.494479	0.478592	0.032733	0.038708	0.010289	0.016656	-0.002351	-0.076172	-0.011215	-0.005711	-0.0618	-0.043458	-0.01701	0.066137	0.143626	0.041139	0.102838	0.037571	0.068579	-0.164137	0.015568	0.026603	0.007725	-0.03344	-0.008182	0.077982
RP11-4C8	HA3.1H16_R32	2	324	0	-		SHGC-4056;G08129	stsMap	CHLC.GATA12B05		190179418	190179020	LSD38.1_1_L36B11	HA3.1H16_R32	RP11-4C8	0.02071	0.097804	0.058697	0.059562	-0.010208	0.147646	-0.02417	-0.173212	0.447747	0.586829	0.118319	0.020095	0.071841	0.009276	0.03491	-0.043908	0.085485	0.035939	0.069786	0.094643		0.208239	0.161512	0.117457	0.126488	-0.098991	0.1553	0.015639	0.060435	0.055761	0.004128	-0.039653	0.080291	0.039876
RP11-16H9	HA3.1H15_E26	2	325	0	-		SHGC-14711;G13898	bacEndPairs	RP11-16H9		190738679	190589075	LSD39.1_1_L37B8	HA3.1H15_E26	RP11-16H9	0.011594	-0.002877	0.020544	0.038525	-0.034072	0.363872	0.006046	0.055254	0.375157	0.419198	-0.025052	-0.035345	0.015523	-0.004246	0.019978	-0.001751	0.037963	0.039365	-0.00621	0.03922	0.046714	-0.032743	-0.158975	0.012306	-0.083358	-0.033891	-0.001228	-0.225241	0.011675	0.012833	0.009964	-0.000146	0.048826	0.042709
RP11-284E5	HA3.1H15_H26	2	326	0	-		AFM066XC1;D2S118	fishClones	RP11-284E5		191472235	191279220	LSD36.1_1_L34A1	HA3.1H16_I30	RP11-284E5	-0.010635	-0.038861	-0.006454	-0.035754	-0.112289	0.419807	-0.028965	-0.017842	0.294438	0.396472	0.006345	0.003701	-0.110018	-0.041236	0.036346	-0.027087	-0.04233	0.057407	-0.073353	-0.012488	-0.02227	-0.03665	-0.016453	-0.044118	-0.039584	-0.024154	-0.012607	-0.190347	-0.042205	-0.007489	-0.036148	-0.061795	-0.012215	-0.003259
RP11-284E5	HA3.1H16_I30	2	326	0	-		AFM066XC1;D2S118	fishClones	RP11-284E5		191472235	191279220	LSD36.1_1_L34A1	HA3.1H16_I30	RP11-284E5	-0.032308	-0.019289	0.003721	-0.023512	-0.145709	0.339324	-0.099365	-0.139408	0.325168	0.301236	0.004714	-0.016722	-0.025033	-0.086518	-0.128285	0.014673	-0.011736	-0.113511	-0.056541	0.053189	0.025337	0.001752	-0.1483	-0.153282	-0.154292	-0.090955	-0.024474	-0.422398	-0.129976	-0.116618	-0.038237	-0.021144	0.009577	-0.029553
RP11-30M1	HA3.1H14_S7	2	328	0	2q32.3		AFM065YF11;D2S117	fishClones	RP11-30M1		195479196	195293720	LSD16.1_1_L14G3	HA3.1H14_S7	RP11-30M1	0.006408	0.051338	0.00755	-0.020551	-0.006148	0.461752	0.048713	0.03014	0.423078	0.458349	-0.014448	0.019521	0.047902	-0.023382	6.7e-05	-0.015364	0.065895	0.034412	0.038163	-0.008577	0.053402	0.084555	0.183226	0.096804	0.048287	0.013252	0.018821	-0.010359	0.038678	0.03164	0.065896	0.015245	0.049287	0.087201
RP11-30M1	HA3.1H14_V29	2	328	0	2q32.3		AFM065YF11;D2S117	fishClones	RP11-30M1		195479196	195293720	LSD16.1_1_L14G3	HA3.1H14_S7	RP11-30M1	0.112709	0.100498	0.079136	0.060914	0.138837			0.017288	0.599432	0.567806	0.105537	0.034882	0.166628	0.016381	0.126003	0.037401	0.199786	0.116995	0.15722	0.064079	0.098673	0.155677	0.307501	0.284592			0.182211	0.007816	0.129534	0.110033	0.073371	0.085578	0.091391	0.09963
RP11-2C13	HA3.1H16_E33	2	330	0	-		AFMC005WB9;D2S2318	fishClones	RP11-2C13		198571663	198413616	LSD36.1_1_L34C1	HA3.1H16_E33	RP11-2C13	0.026448	0.047138			-0.020112	0.417398	0.073621	-0.048432	0.341168	0.446587	0.098586	0.071283		0.025035	0.041678	-0.006876		0.018727		-0.027167	0.028039	0.137826	0.23115	0.03312	0.130791	0.039905	0.116786	0.076826	0.077891	0.063063				0.149297
RP11-34N13	HA3.1H14_E16	2	331	0	2q32.3-2q33		AFM058YE3;D2S115	fishClones	RP11-34N13		198845379	198795738	LSD7.1_1_L5B5	HA3.1H14_E16	RP11-34N13	-0.031492	-0.023027	0.011718	-0.002445	0.01598	0.484236	0.087608	-0.086663	0.498148	0.483651	0.077578	0.023963	-0.011707	0.023861	0.0904	-0.050167	0.066637	0.064673	-0.030758	-0.124692	-0.009053	0.140574	0.369823	0.248354	0.215941	0.07135	0.088777	-0.012802	0.087979	0.091015	0.008654	-0.003189	-0.055289	0.033869
RP11-57C6	HA3.1H14_V7	2	332	0	2q33		AFM064XH7;D2S116	fishClones	RP11-57C6		201620494	201453608	LSD16.1_1_L14H3	HA3.1H14_V7	RP11-57C6	0.039122	0.064476	0.062941	0.036813	-0.018868	0.463876	0.093351	-0.035886	0.449397	0.462351	0.055151	0.102682	0.150071	0.044199	0.086291	-0.00964	0.155852	0.048834	0.076752	-0.030236	-0.000958	0.00578	0.215997	0.144298	0.141133	0.082406	0.048366	0.027481	0.052193	0.090608	0.118021	0.073351	0.065259	0.058288
RP11-329O10	HA3.1H16_H33	2	333	0	-		AFMB316ZC5;D2S2289	fishClones	RP11-329O10		203499614	203482867	LSD36.1_1_L34D1	HA3.1H16_H33	RP11-329O10	-0.031983	-0.032469	0.019539	-0.003259	-0.040394	0.429692	0.080892	-0.065216	0.403794	0.379286	0.130719	0.228214	0.148665	0.115001	0.011781	-0.068493	0.064947	0.010933	-0.005463	-0.050561	-0.034692	0.193939	0.246704	0.052154	0.199069	0.114861	0.096212	0.055008	0.037811	0.061946	0.00051	0.006372	0.022008	0.137169
RP11-47E6	HA3.1H14_A10	2	334	1	2q33		AFM074XG9;D2S307	fishClones	RP11-47E6		204575312	204397712	LSD16.1_1_L14A4	HA3.1H14_A10	RP11-47E6			-0.014014	-0.01504					0.383016	0.425825		0.078737			0.001704				-0.058494			0.043933	-0.030929		-0.069409	-0.007987		0.028863			-0.018659	-0.031991	0.024699
RP11-225L15	HA3.1H14_D10	2	335	0	2q33-2q34		AFM304TB5;D2S369	fishClones	RP11-225L15		207216506	207216188	LSD16.1_1_L14B4	HA3.1H14_D10	RP11-225L15	0.013559	0.023445	0.046863	0.00071	-0.034595	0.451015	0.03949	-0.101834	0.42178	0.452584	0.083855	0.085213	0.077403	0.047093	0.032501	-0.063971	0.088469	0.022895	0.047878	-0.036543	-0.029139	0.108749	0.220604		0.142647	0.049377	0.075303	0.060476	0.068591	0.069133	0.016687	0.028007	0.049646	0.085979
RP11-13N10	HA3.1H16_O35	2	336	0	-		AFMA246XC5;D2S2208	fishClones	RP11-13N10		208636351	208462184	LSD38.1_1_L36B2	HA3.1H16_O35	RP11-13N10	-0.010029	0.010945	-0.026722	-0.001603	-0.101633	0.356088	-0.067889	-0.040205	0.391664	0.353612	0.010124	0.034956	-0.1511	-0.01084	-0.06689	0.000384	-0.081233	-0.056864	-0.102286	0.013069	-0.0085	0.003662	-0.073619	-0.085249	-0.072003	-0.058158	-0.043916	-0.00782	-0.036126	-0.051548	-0.027582	-0.036354	0.029478	0.016288
RP11-300D24	HA3.1H16_O3	2	337	0	-		AFM311VG9;D2S371	fishClones	RP11-300D24		212156899	211988742	LSD38.1_1_L36C2	HA3.1H16_O3	RP11-300D24	0.047648	0.078474	0.051238	0.031846	-0.12142	0.398656	-0.031736	0.011606	0.38588	0.391117	-0.068271	-0.01483	-0.148472	-0.097938	-0.006369	0.046177	-0.072864	0	-0.135873	0.08089	0.107106	-0.17199	-0.187141	-0.067611	-0.099064	-0.039928	-0.115498	-0.075268	0.048743	-0.006668	-0.015085	0.013969	0.091908	0.010698
CTD-2149J10	HA3.1H15_V36	2	338	0	2q34		RH68995;ERBB4	stsMap	RH68995		212072792	212072578	LSD32.1_1_L30H9	HA3.1H15_V36	CTD-2149J10	0.010976	0.061254	-0.076269	-0.042499	0.160683	0.618968	0.071882	-0.056379	0.603801	0.438589	0.02477	-0.023185	0.011041	0.014358	-0.022032	-0.013557	0.075989	-0.003791	-0.029037		-0.004799	0.006061	0.329494	0.02884	0.203534	0.077852	0.021304	-0.011772	0.043267	0.047178	-0.007151	-0.031982	0.025381	0.036947
RP11-560C24	HA3.1H16_O6	2	339	0	-		SHGC-3569;Z23353	fishClones	RP11-560C24		213464459	213278233	LSD38.1_1_L36D2	HA3.1H16_O6	RP11-560C24	0.04714	0.066755	0.04445	0.072713	-0.067269	-0.073991	-0.062596	-0.056023	0.450921	0.32466	-0.052422	-0.058377	-0.122349	-0.111831	-0.02225	0.030858	0.02822	-0.010905	-0.096931	0.075854	0.110125	-0.161346	-0.246311	-0.036368	-0.118661	-0.053384	-0.051231	-0.413089	0.034242	-0.020933	-0.126526	-0.008096	0.020559	-0.05404
RP11-504L12	HA3.1H16_C22	2	340	0	-		AFM172XG3;D2S137	fishClones	RP11-504L12		216813074	216635538	LSD36.1_1_L34D12	HA3.1H16_C22	RP11-504L12	0.046825	0.066702	0.032124	0.10388	-0.064658	0.420056	-0.101667	-0.053974	0.429921	0.429062		-0.116051	0.110361			0.095481	0.135349		0.170109	0.160178	0.296101	-0.172337	-0.394789	-0.067157	-0.16072	-0.091451	-0.12285	-0.226876			0.058723	0.05209	0.125824	-0.18477
RP11-4B6	HA3.1H14_G10	2	341	0	2q34-2q35		AFM205YB4	fishClones	RP11-4B6		218147499	218084294	LSD16.1_1_L14C4	HA3.1H14_G10	RP11-4B6	-0.01865	-0.001507	-0.049126	-0.078975	-0.070846	0.436149	-0.079633	-0.144435	0.431437	0.41378	-0.01396	-0.00669	-0.04143	-0.022651	-0.042136	-0.02823	-0.030344	-0.010609	-0.075708	-0.129694	-0.117663	0.003698	-0.054463	-0.067659	-0.096261	-0.02287	-0.003854	0.097298	0.021223	-0.002134	-0.032169	-0.060084	-0.061444	-0.006757
RP11-53G6	HA3.1H14_H16	2	342	0	2q35		AFM234WA9;D2S163	fishClones	RP11-53G6		220618102	220617776	LSD7.1_1_L5C5	HA3.1H14_H16	RP11-53G6	0.014725	-0.008107	-0.052723	-0.026081	0.021603	0.513016	0.000558	-0.013087	0.476979	0.535939	-0.027269	0.034854	-0.034283	-0.053942	0.005683	0.000222	-0.024255	0.044243	-0.012404	0.016126	-0.003347	-0.021142	-0.067154	0.016522	-0.04799	0.010893	-0.034302	0.007357	0.033128	0.025401	0.026465	0.002338	0.012367	-0.049194
RP11-23G2	HA3.1H14_J10	2	343	0	2q35-2q36		AFM119XC7;D2S126	fishClones	RP11-23G2		221916763	221750872	LSD16.1_1_L14D4	HA3.1H14_J10	RP11-23G2	0.063108	0.024556	-0.064561	-0.097079	-0.05792	0.454039	0.038108	-0.001729	0.427603	0.453749	0.052842	0.078627	0.050731	0.030699	0.031912	0.014106	-0.006819	0.062149	-0.072097	0.036045	0.046488	0.046732	0.034576	-0.033071	-0.02913	0.046285	0.051621	0.107265	0.092316	0.066095	0.097874	-0.047961	-0.001643	0.049497
RP11-92G23	HA3.1H16_F22	2	344	0	-		AFM277VB9;D2S339	fishClones	RP11-92G23		222530880	222338770	LSD36.1_1_L34F12	HA3.1H16_F22	RP11-92G23	0.348488	0.311917	0.412865	0.514542	0.278106	-0.125471	0.10285	0.310195	0.33689	0.29771	0.137218	0.403265	1.12757	0.114151	0.219551	0.815525	0.286613	0.265858	0.978972	1.32668	0.314207	0.06888	0.130394	0.113541	0.141758	0.207512	0.13343	0.140701	0.315417	0.287559	0.342519	0.508691	0.32665	0.117913
RP11-247E23	HA3.1H14_M10	2	345	0	2q35-2q36		AFM301WG1;D2S360	fishClones	RP11-247E23		223521392	223503065	LSD16.1_1_L14E4	HA3.1H14_M10	RP11-247E23	0.046165	0.087231	0.072742	0.039843	0.086302	0.543161	0.105363	0.049921	0.543845	0.562669	0.096328	0.121847	0.22488	0.075979	0.096547	0.003122	0.20356	0.097216	0.114827	-0.009225	-0.008436	0.100628	0.146795	0.067612	0.132415	0.120844	0.083845	0.205415	0.105507	0.122664	0.189342	0.094002	0.08294	0.087657
RP11-183N7	HA3.1H14_P10	2	346	0	2q36		AFMA337ZD1;D2S2228	fishClones	RP11-183N7		224577926	224418350	LSD16.1_1_L14F4	HA3.1H14_P10	RP11-183N7	0.111232	0.148882	0.135156	0.153747	0.108067	0.536068	0.123787	0.156888	0.468743	0.550002	0.060903	0.08615	0.294904	0.025667	0.085265	0.132243	0.194587	0.112585	0.292337	0.121323	0.094139	0.043727	0.117923	0.144873	0.121229	0.107271	0.05956	0.1526	0.095672	0.12082	0.198798	0.129953	0.171326	0.050753
RP11-68H19	HA3.1H14_S10	2	347	0	2q36		AFM294YF5;D2S351	fishClones	RP11-68H19		225589573	225417762	LSD16.1_1_L14G4	HA3.1H14_S10	RP11-68H19	0.073921	0.091679	0.076912	0.101305	0.065499	0.547913	0.02103	0.036129	0.515411	0.48288	-0.037799	-0.031888	0.183962	-0.028521	0.048486	0.041537	0.158583	0.037781	0.155607	0.035943	0.073618	-0.048013	0.023288	0.057632	0.029993	0.020894	-0.033522	0.154764	0.062154	0.067864	0.12578	0.104759	0.122965	-0.013789
RP11-311C14	HA3.1H16_L21	2	348	1	-		AFM361TA5;D2S396	fishClones	RP11-311C14		230674247	230500805	LSD36.1_1_L34C12	HA3.1H16_L21	RP11-311C14		0.178553	0.182526	0.148908	0.036912					0.446282		-0.111293	0.279779		0.102278	0.138852	0.260298	0.097762	0.242205	0.233603	0.217487		-0.307696	0.056538					0.039698	0.068826	0.122151	0.166348	0.247932
RP11-69J7	HA3.1H16_L20	2	349	1	-		AFM248WC5;D2S172	fishClones	RP11-69J7		231129940	230955241	LSD36.1_1_L34B12	HA3.1H16_L20	RP11-69J7			-0.011336	0.119855	-0.044016	0.18636	-0.269929	-0.059979	0.385008	0.238826	-0.27444	-0.289482	0.099136	-0.311721	-0.019306		0.075209	-0.042103	0.123845			-0.237124	-0.257309	-0.076641	-0.098156	-0.236818	-0.234213		-0.015918	-0.026465	0.060883	0.025923	0.060152	-0.264344
RP11-71H20	HA3.1H14_V10	2	350	0	2q36-2q37		AFMA217YF9;D2S2193	fishClones	RP11-71H20		232067955	232062878	LSD16.1_1_L14H4	HA3.1H14_V10	RP11-71H20	0.050419	0.089031	0.008164	-0.007452	0.031958	0.511136	-0.051627	0.016607	0.487544	0.446197	0.067698	-0.05051	0.072528	0.008158	0.051619	0.033172	0.064121	0.059917	0.025466	0.03815	0.033339	0.074678	-0.025844	0.0333	0.037087	-0.046525	-0.014707	0.166386	0.004888	0.066924	0.05023	0.041396	0.032431	0.052134
RP11-176L22	HA3.1H14_A13	2	351	0	2q37.1-2q37.2		AFM333WC5;D2S2344	fishClones	RP11-176L22		233411463	233261162	LSD16.1_1_L14A5	HA3.1H14_A13	RP11-176L22	0.048134	0.055208	0.00292	0.019211	0.006995	0.453513	-0.054992	-0.16661	0.47308	0.449373	0.041032	-0.013299	0.065914	-0.002235	0.094267		0.090853	0.037693	0.096366		0.006383	0.080357	0.101146	0.107253	0.083892	-0.065752	0.078039	0.158173	0.002699	0.08709	0.071471	0.033182	0.014977	0.000238
RP11-188B21	HA3.1H14_D13	2	352	0	2q37		AFM259YC9;D2S206	fishClones	RP11-188B21		233533666	233533279	LSD16.1_1_L14B5	HA3.1H14_D13	RP11-188B21	0.105273	0.101686	0.084789	0.052848	0.063366	0.595234	0.043536	-0.122234	0.55289	0.52281	0.058262	0.021803	0.083946	0.034125	0.081173	0.002159	0.081475	0.060023	0.070471	-0.010511	0.023245	0.058534	0.173653	0.0984	0.153299	0.030684	0.057141	0.12846	0.053666	0.113281	0.121298	0.067045	0.089148	0.03746
CTD-2221F19	HA3.1H15_K22	2	353	0	2q36		AA255516;INPP5D	fishClones	CTD-2221F19		233865870	233865472	LSD37.1_1_L35D2	HA3.1H15_K22	CTD-2221F19	0.024301	0.024225	0.002349	-0.016113	0.020542	0.492988	-0.0142	-0.09295	0.463324	0.485043	0.035798	0.013098	0.0189	0.049937	0.05063	-0.007861	0.015581	0.027167	0.00495	-0.018896	0.002647	0.088366	0.142656	0.039576	0.100844	-0.031391	0.062707	0.137073	0.015562	0.075734	-0.012956	0.011698	-0.02119	0.014614
RP11-21K1	HA3.1H14_G13	2	354	0	2q37.2		AFM275YF5;D2S336	fishClones	RP11-21K1		235560352	235359842	LSD16.1_1_L14C5	HA3.1H14_G13	RP11-21K1	0.031185	0.022043	0.00696	-0.021365	-0.01924	0.553395	0.004719	-0.106279	0.474333	0.477566	0.041419	0.034412	0.045908	0.0112	0.026914	-0.060763	0.005793	-0.060525	-0.036471	-0.06592	-0.08048	0.05474	0.102782	0.037142	0.052598	0.037952	0.062557	0.112524	0.057865	0.066635	0.052725	0.018899	0.021367	0.000238
RP11-116M19	HA3.1H14_J13	2	355	0	2q37.2		AFMA239YC5;D2S2202	stsMap	AFMA239YC5		236412301	236411955	LSD16.1_1_L14D5	HA3.1H14_J13	RP11-116M19	-0.014766	-0.016151	-0.000726	-0.020725		0.411222				0.390722	-0.003026		0.006203	0.013165	-0.020771	-0.098827	-0.04163	-0.014862	-0.052086	-0.134072	-0.05295	0.037529		-0.036			0.008952	0.062092	0.061438	0.085029	0.027539	-0.042767	0.016012	0.021392
RP11-118M12	HA3.1H16_O9	2	356	0	-		SHGC-834;Z16792	fishClones	RP11-118M12		241467034	241292813	LSD38.1_1_L36E2	HA3.1H16_O9	RP11-118M12	0.02558	-0.010212	-0.006652	-0.038129	-0.115536	0.326131	-0.022615	0.095309	0.225979	0.333146	-0.106795	-0.068454	-0.144604	-0.080171	-0.085692	0.021835	-0.147507	-0.081229	-0.160194	-0.047442	-0.019162	-0.155378	-0.333661	-0.089698	-0.354369	-0.034388	-0.143307	-0.061324	-0.072662	-0.028984	-0.112473		-0.074002	-0.129218
CTB-172I13	HA3.1H16_I12	2	357	0	2 q tel		2 q tel	chromInfo	2 q tel			243018229	LSD35.1_1_L33F1	HA3.1H16_I12	CTB-172I13	-0.047623	-0.048967	0.010968	-0.024231	-0.064603	0.311022	0.072286	-0.311597	0.236497	0.246583	0.122025	0.124195	0.133398	0.028684	-0.061496	-0.137573	-0.011518	0.010654	0.025499	-0.025068	-0.034	0.225961	0.206547	-0.092953	0.169401	0.089068	0.165672	0.200075	0.065666	0.127413	-0.128334	0.015228	0.034087	0.054261
CTB-228K22	HA3.1H16_B15	3	358	0	3 p tel		3 p tel	chromInfo	3 p tel			1	LSD35.1_1_L33G1	HA3.1H16_B15	CTB-228K22	0.337635	0.144248	0.248272	0.273079	0.00786	0.184538	0.343951	0.199646	-0.059942	0.427338	0.445526	0.532614	0.253697	2.5e-05	-0.024519	-0.056019	0.240786	0.32108	0.204676	0.161869	0.294147	0.569894	0.571246		0.862777	0.401589	0.45026	0.513904	0.210321	0.264959	0.256049	0.300886	0.094315	0.301762
RP11-129K1	HA3.1H14_K16	3	359	0	3p26		AFMA064WH9;D3S3525	fishClones	RP11-129K1		2377366	2215033	LSD7.1_1_L5D5	HA3.1H14_K16	RP11-129K1	0.390145	-0.059286	0.325774	0.321583	0.08603	0.099455	0.403713	0.40858	-0.022899	0.447706	0.39434	0.420059	0.310386	-0.050126	-0.023793	0.066431	0.283309	0.404151	0.252236	0.309905	0.412045	0.454913	0.415532	0.471561	0.665782	0.398358	0.377414	0.533054	0.218554	0.219401	0.373207	0.400571	0.247848	0.252076
RP11-32F23	HA3.1H14_N16	3	360	0	3p26		AFM217XD6;D3S1560	fishClones	RP11-32F23		4198468	4016396	LSD7.1_1_L5E5	HA3.1H14_N16	RP11-32F23	0.412626	0.156912	0.329436	0.337729	0.137312	0.163091	0.428271	0.397055	-0.014113	0.496552	0.428489	0.492612	0.309447	0.029199	-0.026553	0.078527	0.301138	0.37466	0.335161	0.317838	0.39907	0.456577	0.467852	0.399744	0.701382	0.458652	0.39277	0.500699	0.24735	0.986694	0.36277	0.382765	0.203381	0.250414
RP11-28P14	HA3.1H15_N35	3	361	0	3p25-3p26		AFM234TF4;D3S1304	fishClones	RP11-28P14		7009709	6823289	LSD5.1_1_L3E4	HA3.1H15_N35	RP11-28P14	0.502402	0.289055	0.381742	0.362125	0.239462	0.233739	0.499138	0.376198	0.129111	0.487973	0.347549	0.690428	0.371478	0.085746	0.019801	0.173828	0.370235	0.427034	0.372166	0.385341	0.501817	0.371028	0.644622	0.439703	0.633312	0.509777	0.331138	0.460141	0.275891	1.02216	0.4361	0.42285	0.239973	0.18032
RP11-128A5	HA3.1H14_Q16	3	362	0	3p25-3p26		AFMC023XB5;D3S3691	fishClones	RP11-128A5		8857271	8686064	LSD7.1_1_L5F5	HA3.1H14_Q16	RP11-128A5	0.482806	0.248624	0.327907	0.309813	0.165757	0.22881	0.485047	0.405328	0.020022	0.514791	0.45497	0.501344	0.359339	0.144976	0.031587	0.1776	0.348665	0.428208	0.330078	0.401971	0.48861	0.460449	0.521388	0.405021	0.524816	0.494463	0.461322	0.479436	0.252798	1.3048	0.37036	0.376227	0.195633	0.237129
CTB-110J24	HA3.1H16_E15	3	363	0	3p25-p26		L15409;RH71303	stsMap	RH71303		10158806	10158681	LSD35.1_1_L33H1	HA3.1H16_E15	CTB-110J24	0.346226	0.163907	0.356613	0.280859	0.073037	0.227695	0.515139	0.375536	0.021869	0.343996	0.413042	0.580674	0.366826	0.171317	0.161374	0.078356	0.367295	0.339742	0.331075	0.235921	0.30024	0.447794	0.663073	0.351138	0.506019	0.512995	0.416247	0.410621	0.266178	1.09845	0.305382	0.388812	0.177035	0.245454
RP11-175G7	HA3.1H14_R31	3	364	0	3p25		AFM079YG5;D3S1263	fishClones	RP11-175G7		11492535	11492246	LSD12_1_1_L10F11	HA3.1H14_R31	RP11-175G7	0.533223	0.347856	0.430826	0.437582	0.04769	0.222505	0.557119	0.483133	-0.034026	0.357172		0.555809	0.477487		0.062042	0.273361	0.4915	0.45819	0.399035	0.52889	0.567444	0.439373	0.572086	0.552292	0.480514	0.561107	0.473239	0.497491	0.277408	1.07905	0.458098	0.489196	0.314439	0.219302
GS1-98-L2	HA3.1H16_S23	3	365	0	3p25牋		D3S4000	stsMap	WI-7071		12601012	12600107	LSD24.1_1_L22A7	HA3.1H16_S23	GS1-98-L2	0.500502	0.312352	0.444532	0.387707	0.362089	0.397427	0.712905	0.579265	0.268173	0.628398	0.549232	0.564202	0.460852	0.294065	0.155361	0.14784	0.509223	0.54089	0.419949	0.415487	0.510535	0.441837	0.731897	0.82369	0.687541	0.644047	0.524655	0.52324	0.359456	1.16589	0.443307	0.477409	0.278098	0.320765
CTD-2035K18	HA3.1H16_N34	3	366	0	3p25		A009W45;RAF1	stsMap	RH67620		12600261	12600149	LSD31.1_1_L29G7	HA3.1H16_N34	CTD-2035K18	0.531019	0.311184	0.416789	0.416577	0.204773	0.268086	0.590911	0.561699	0.05996	0.531965	0.452846	0.502812	0.434541	0.23725	0.195239	0.18085	0.451068	0.529967	0.39655	0.482257	0.57523	0.354994	0.59386	0.727551	0.576676	0.581143	0.409115	0.47347	0.362739	1.15086	0.44542	0.479383	0.325222	0.267199
RP11-271E2	HA3.1H15_Q35	3	367	0	3p24.3-3p25		AFM283VB5;D3S1585	fishClones	RP11-271E2		14053910	13892339	LSD5.1_1_L3F4	HA3.1H15_Q35	RP11-271E2	0.27693	0.151275	0.346623	0.389584	0.235799	0.232329	0.394232	0.360135	0.175889		0.292968	0.401344	0.440171	0.229253	-0.008195	0.166506	0.483847	0.226797	0.489604	0.368824	0.488611	0.354087	0.329238		0.285462	0.359802	0.276985	0.28311	-0.021754	0.594726	0.393043	0.42238	0.219338	0.16615
RP11-121D3	HA3.1H14_U31	3	368	0	3p25		AFM205VA9;D3S1554	stsMap	AFM205VA9		14343106	14342777	LSD12_1_1_L10G11	HA3.1H14_U31	RP11-121D3	0.594603	0.317261	0.357599	0.380205	0.213494	0.194055	0.559329	0.559609	0.121502	0.550498	0.487681	0.436339	0.349566	0.727736	0.007322	0.313476	0.416467	0.441734	0.445098	0.568189	0.618173	0.406754	0.260229	0.72913	0.358329	0.527545	0.451319	0.486857	0.226931	1.09569	0.388988	0.424897	0.196939	0.247751
RP11-279L16	HA3.1H14_T16	3	369	0	3p24.3-3p25		AFMB046ZB5;D3S3613	fishClones	RP11-279L16		15387250	15213261	LSD7.1_1_L5G5	HA3.1H14_T16	RP11-279L16	0.405962	0.14768	0.357486	0.376616	0.084442	0.098623	0.448176	0.418326	0.064448	0.399961	0.45818	0.374651	0.333455	0.398027	-0.025564	0.2385	0.431032	0.385446	0.378728	0.383283	0.439866	0.354717	0.339802	0.072032	0.37665	0.426506	0.411396	0.361123	0.194664	0.973576	0.328195	0.417923	0.215848	0.174585
RP11-255O19	HA3.1H15_T35	3	370	0	3p24.3-3p25		AFM197XG11;D3S1286	fishClones	RP11-255O19		15940642	15780361	LSD5.1_1_L3G4	HA3.1H15_T35	RP11-255O19	0.325711	0.160788	0.278278	0.367332	0.093168	0.236119	0.537216	0.351702	0.058085	0.329655	0.316783	0.304852	0.38435	0.29211	0.117842	0.403744	0.37962	0.505048	0.387013	0.56189	0.602964	0.301176	0.388487	-0.018934	0.631655	0.40576	0.332397	0.293204	0.152875	0.835201	0.308061	0.310921	0.183984	0.119684
RP11-901H12	HA3.1H15_E17	3	371	0	-		SHGC-60415;SHGC-81839	stsMap	SHGC-60415		21288184	21287772	LSD40.1_1_L38B3	HA3.1H15_E17	RP11-901H12	-0.008098	-0.279223		0.0594	-0.198357	-0.306662	0.029861	-0.105213	-0.317094	0.046608	0.042216	-0.04959		0.063333	-0.590193			-0.020562		-0.051861	0.018141	0.096806	0.266065	-0.407781	0.203589	0.085533	0.034567	0.07373	-0.238179	0.051058			0.049625	-0.158591
RP11-208G16	HA3.1H14_W16	3	372	1	3p24.3		AFM301ZE9;D3S1599	fishClones	RP11-208G16		22514821	22372628	LSD7.1_1_L5H5	HA3.1H14_W16	RP11-208G16		-0.232287	0.082072	0.04541	-0.39534	-0.492341	-0.013875	0.028556	-0.695645	-0.013465	-0.066678	0.037474	-0.009852	0.023861		-0.262187	0.004725		0.02431	0.131825		-0.007937	-0.056495	-0.660146	0.003748	0.129825	-0.02367	-0.012249			0.050461	0.079941	0.031348	-0.265407
RP11-245E5	HA3.1H14_X31	3	373	1	3p24		AFMB331YE9;D3S3659	fishClones	RP11-245E5		22936416	22747912	LSD12_1_1_L10H11	HA3.1H14_X31	RP11-245E5			-0.02302	-0.048502	-0.338662	-0.487233	-0.031794	-0.167455	-0.487991	-0.029767	-0.050949	-0.021211	0.093476	0.021433	-0.716507		0.09777	-0.072178	0.125389			0.060708	0.155216	-0.575806	0.151886	-0.071865	-0.001778	0.067713	-0.292043	0.064299	0.035317	-0.012966	-0.064067	-0.191904
RP11-41F5	HA3.1H14_B19	3	374	0	3p24.3		AFMA346XA9;D3S3598	fishClones	RP11-41F5		23880449	23709789	LSD7.1_1_L5A6	HA3.1H14_B19	RP11-41F5	0.38558	-0.094502	0.39948	0.35513	-0.009756	-0.122949	0.421525	0.314782	-0.171967	0.396344	0.365476	0.522463	0.333385	0.325571	-0.069854	-0.028216	0.354247	0.389497	0.270496	0.323558	0.383302	0.33736	0.416703	-0.038915	0.426901	0.43521	0.330781	0.35621	0.210282	0.248597	0.344072	0.379715	0.228883	0.171509
RP11-51D22	HA3.1H15_N22	3	375	0	3p24	RH71272	M26747;THRB	bacEndPairs	RP11-51D22		24369154	24199001	LSD37.1_1_L35E2	HA3.1H15_N22	RP11-51D22	0.045909	-0.328451	0.050194	0.045958	-0.361401	-0.535709	0.051162	-0.022673	-0.617719	0.069141	0.040907	0.016737	0.003371	0.063693	-0.621288	-0.405677	0.070886	0.105431	0.03893	0.022725	0.092144	0.06809	0.057925	-0.606972	0.039534	0.050574	0.071189	0.019914	-0.176289	0.207221	0.06025	0.060007	0.07064	-0.224263
RP11-11L6	HA3.1H14_C34	3	376	0	3p23-3p24		AFM183YC3;D3S1283	fishClones	RP11-11L6		28824358	28645903	LSD12_1_1_L10A12	HA3.1H14_C34	RP11-11L6	0.649798	0.46744	0.530468	0.525993	0.267456	0.344076	0.614928	0.541196	0.106868	0.696315	0.601443	0.718676	0.704134	0.504304	0.352265	0.407069	0.613619	0.775719		0.474361	0.619323	0.689838	0.818738	0.19373	0.676568	0.685617	0.595375	0.558751	0.465216	0.480986	0.708066	0.515505	0.506303	0.372728
RP11-103N21	HA3.1H15_W35	3	377	0	3p23-3p24		AFM320WC9;D3S1609	fishClones	RP11-103N21		30018477	29867263	LSD5.1_1_L3H4	HA3.1H15_W35	RP11-103N21	0.457686	0.225079	0.41638	0.450265	0.084766	0.035043	0.486831	0.490953	-0.089269	0.449805	0.41748	0.470992	0.30922	0.368947	0.018804	0.268817	0.42836	0.519778	0.345429	0.538008	0.594738	0.386237	0.284972	-0.018749	0.510003	0.488585	0.404177	0.394366	0.312165	0.295851	0.454904	0.427627	0.31447	0.219817
RP11-1024P17	HA3.1H15_K34	3	378	0	3p22		A006H18;TGFBR2/HNPCC6	stsMap	RH67039		30710523	30710401	LSD37.1_1_L35D9	HA3.1H15_K34	RP11-1024P17	0.49829	0.261937	0.441054	0.422165	0.18107	0.143919	0.488365	0.45501	0.024246	0.525593	0.449619		0.440136	0.426001	0.040442	0.238801	0.446108	0.511987	0.386978	0.45816	0.541665	0.445639	0.527569	0.072079	0.543857	0.486179	0.420549	0.395068	0.31506	0.261936	0.4888	0.444987	0.28087	0.259336
RP11-286G5	HA3.1H14_E19	3	379	0	3p22		AFM220XG3;D3S1561	fishClones	RP11-286G5		36550871	36367283	LSD7.1_1_L5B6	HA3.1H14_E19	RP11-286G5	0.515798	0.22731	0.481485	0.434892	0.163663	0.135727	0.57019	0.498017	0.011247	0.524428	0.286241	0.494966	0.444748	0.332543	0.052956	0.242239	0.447051	0.547535	0.429972	0.477818	0.551556	0.266358	0.56399	0.077278	0.59447	0.564497	0.25324	0.275979	0.322953	0.255145	0.484149	0.477373	0.308105	0.227259
CTD-2132L9	HA3.1H16_Q34	3	380	0	3p21.3-3p22		U09117;PLCD1	stsMap	RH70548		38024517	38024005	LSD31.1_1_L29H7	HA3.1H16_Q34	CTD-2132L9	0.465994	0.018461	0.336514	0.301248	0.165244	0.13205	0.70061	0.66161	-0.063616		0.434596	0.657496	0.363057	0.452831	0.051123	0.176449	0.359144	0.541162	0.293132	0.392292	0.448207	0.460205	0.637906		0.642747	0.666403	0.42776	0.532819	0.345872	0.323587	0.402415	0.377513	0.22157	0.330598
RP11-209O16	HA3.1H14_F34	3	381	0	3p22		AFM038XC1;D3S1260	fishClones	RP11-209O16		38407861	38244229	LSD12_1_1_L10B12	HA3.1H14_F34	RP11-209O16	0.668495	0.122225	0.403787	0.390466	0.183375	0.190233	0.573141	0.499426	0.094749	0.529201	0.486193	0.551064	0.516524	0.471603	0.15663	0.405712	0.407616	0.548054	0.405837	0.598493	0.699934	0.472303	0.533013	0.173974	0.566509	0.603448	0.496533	0.489999	0.324222	0.319305	0.530641	0.463803	0.351477	0.27116
RP11-241P3	HA3.1H14_A32	3	382	0	3p22		AFMA162WD9;D3S3564	fishClones	RP11-241P3		42440027	42284364	LSD5.1_1_L3A5	HA3.1H14_A32	RP11-241P3	0.091364	-0.215275	0.232338	0.2223	-0.394259	-0.531219	0.135972	0.119422	-0.621674	0.071306	0.094321	0.142902	0.108431	0.155896	-0.603947	-0.277732	0.136269	0.068702	0.183793	0.149832	0.195181	-0.000913	-0.027111	-0.55217	0.034026	0.105589	0.10474	0.063668	-0.242285	0.092156	0.054428	0.144712	0.166579	-0.02234
RP11-119L2	HA3.1H14_H19	3	383	0	3p21-3p22		AFMC006YH1;D3S3685	fishClones	RP11-119L2		42596936	42430733	LSD7.1_1_L5C6	HA3.1H14_H19	RP11-119L2	0.456426	-0.092229	0.419473	0.386668	0.188175	0.061766	0.588134	0.496512	0.037288	0.494899	0.477769	0.597435	0.347573	0.509064	0.023237	0.133194	0.330067	0.459964	0.354747	0.443422	0.470188	0.449418	0.34955	0.0508	0.476701	0.652807	0.440898	0.483201	0.252281	0.232411	0.424226	0.400659	0.236673	0.262051
RP11-189H19	HA3.1H14_I34	3	384	0	3p21.3		AFMB291ZC9;D3S3624	fishClones	RP11-189H19		44737926	44567436	LSD12_1_1_L10C12	HA3.1H14_I34	RP11-189H19	0.529822	0.067856	0.419309	0.394361	0.218636	-0.003582	0.493852	0.416859	0.047437	0.467149	0.481437	0.466471	0.371726	0.51204	0.05895	0.191686	0.358059	0.463586	0.476649	0.541475	0.596449	0.474892	0.403533	0.036153	0.486139	0.480163	0.474329	0.514655	0.266164	0.269088	0.410192	0.419934	0.269824	0.265424
RP11-111P21	HA3.1H16_F9	3	385	0	3p21.3		AFMA231XE9;D3S3582	fishClones	RP11-111P21		45497977	45315381	LSD3.1_1_L1B2	HA3.1H16_F9	RP11-111P21	0.469744	-0.013277	0.497051	0.485963	-0.482122	-0.013154	0.497339	0.425498	0.005414	0.386738	0.437857		0.396008	0.433981	0.078652	0.177057	0.407173	0.481762	0.469106	0.512284	0.530559	0.358982	0.195692	0.013101	0.380999	0.454304	0.451004	0.351872	0.202893	0.17878	0.416006	0.532974	0.355544	0.218498
CTB-35K18	HA3.1H15_Q22	3	386	0	3p21		stSG78;CDC25A	stsMap	RH11459		48175164	48175050	LSD37.1_1_L35F2	HA3.1H15_Q22	CTB-35K18	0.219136	0.013237	0.426751	0.407822	0.102106	-0.012918	0.472693	0.484186	0.012961	0.389163	0.344671	0.404802	0.326475	0.325074	0.029612	0.168611	-0.008781	0.449256	0.390585	0.512662	0.489758	0.293367	0.254727	0.086322	0.344889	0.481714	0.32534	0.310455	0.22839	0.231744	0.379745	0.464104	0.273634	0.150499
RP4-690P14	HA3.1H16_X3	3	387	0	-		WI-7862;D3S3092	fishClones	RP4-690P14		49350823	49350627	LSD40.1_1_L38C5	HA3.1H16_X3	RP4-690P14	0.159204	-0.034574	0.366331	0.387443	0.024648	-0.041995	0.398161	0.327867	-0.022774	0.265612	0.308488	0.302196	0.252071	0.326114	0.037905	0.127883	0.031136	0.444479	0.327578	0.455435	0.389127	0.383574	0.252537	-0.031471	0.329388	0.354295	0.380742	0.305037	0.145028	0.15157	0.312342	0.387789	0.205422	0.155092
CTD-2198A23	HA3.1H15_B17	3	388	0	-		AF091263	stsMap	D3S3180		50131200	50131048	LSD40.1_1_L38A3	HA3.1H15_B17	CTD-2198A23	0.213493	0.048649	0.437703	0.47751		0.054195				0.378929	0.389337		0.350865	0.337122	0.034085	0.181734	0.011333	0.458145	0.395619	0.509099	0.497677	0.3396	0.359675	0.09504			0.405945	0.328834	0.212862	0.227061	0.391142	0.494889	0.290128	0.122572
CTD-2109N6	HA3.1H15_H17	3	389	0	-		AF040705	all_mrna	AF040705		50310109	50308837	LSD40.1_1_L38C3	HA3.1H15_H17	CTD-2109N6	0.203701	-0.009747	0.41723	0.413089	0.181502	0.151867	0.551246	0.439681	0.086969	0.385244	0.454894	0.512755	0.323243	0.31556	0.028192	0.128982	-0.03535	0.419739	0.360873	0.375097	0.403351	0.334375	0.503106	0.094409	0.585581	0.555659	0.451051	0.36959	0.180497	0.253418	0.371991	0.467981	0.204575	0.175574
RP11-804H8	HA3.1H16_F31	3	390	0	-			fishClones	RP11-804H8		50725980	50533656	LSD37.1_1_L35A10	HA3.1H16_F31	RP11-804H8	0.229845	0.007393	0.495115	0.488007	0.136788	-0.024942	0.484225	0.408829	0.006227	0.36257	0.420339	0.491355	0.397382	0.362878	0.052685	0.178464	0.014	0.509083	0.475824	0.506124	0.517464	0.383424	0.406734	-0.022264	0.466594	0.487789	0.43212	0.257975	0.234085	0.247968	0.471338	0.539088	0.301897	0.10695
RP11-865O5	HA3.1H15_K17	3	391	0	-		wi-9257	fishClones	RP11-865O5		52772097	52571543	LSD40.1_1_L38D3	HA3.1H15_K17	RP11-865O5	0.20703	0.004948	0.517187	0.494337	0.156899	0.029966	0.514753	0.365076	0.024937	0.43284	0.557417	0.561921	0.439944	0.414921	0.116233	0.14367	0.083012	0.556894	0.474486	0.493512	0.501262	0.520608	0.542326	0.061105	0.509821	0.518592	0.56203	0.487686	0.304669	0.317624	0.835561	0.543969	0.328625	0.262963
CTD-2199G5	HA3.1H15_W17	3	392	0	-		D3S3905	fishClones	CTD-2199G5		53697704	53697245	LSD40.1_1_L38H3	HA3.1H15_W17	CTD-2199G5	0.192772	-0.018357	0.459122	0.483165	0.16724	0.007635	0.540463	0.427193	0.022613	0.513399	0.476145	0.503759	0.415843	0.411103	0.041314	0.141575	-0.014086	0.511257	0.450935	0.455614	0.528145	0.486127	0.626578	0.015276	0.620282	0.596936	0.485266	0.47301	0.288827	0.285633	0.465287	0.561984	0.298912	0.258214
RP11-122D19	HA3.1H14_K19	3	393	0	3p21.2		AFM287YD9	fishClones	RP11-122D19		54188449	54007388	LSD7.1_1_L5D6	HA3.1H14_K19	RP11-122D19	0.139812	-0.067888	0.384148	0.369905	0.140554	-0.040993	0.475439	0.403539	-0.020773	0.462088	0.481902	0.428268	0.385553	0.42812	-0.052804	0.113079	-0.121829	0.426991	0.393618	0.429806	0.486898	0.513338	0.519521	-0.02419	0.500533	0.494553	0.486696	0.539846	0.254758	0.243849	0.36405	0.462866	0.269469	0.286329
RP11-124O2	HA3.1H14_N19	3	394	0	3p21.2		AFM198YF2	fishClones	RP11-124O2		54511737	54358468	LSD7.1_1_L5E6	HA3.1H14_N19	RP11-124O2	0.131573	-0.048151	0.397791	0.342011	0.192603	0.017207	0.506072	0.416509	0.0437	0.502754	0.45724	0.472083	0.448259	0.411845	-0.024697	0.10352	0.034603	0.387248	0.412318	0.369729	0.432212	0.477493	0.56901	0.042914	0.541871	0.525257	0.464527	0.520974	0.245002	0.226453	0.425461	0.432851	0.278525	0.284362
RP11-189K9	HA3.1H14_D32	3	395	0	3p21.2		AFM274YD5;D3S1582	fishClones	RP11-189K9		54737275	54570694	LSD5.1_1_L3B5	HA3.1H14_D32	RP11-189K9	0.147087	-0.062995	0.399398	0.357442	0.137181	-0.023779	0.470981	0.436964	-0.014742	0.452708	0.409195	0.436255	0.42241	0.361224	-0.022933	0.125892	-0.037966	0.430429	0.370985	0.408778	0.471978	0.453806	0.479298	-0.053719	0.476772	0.477487	0.407077	0.492549		0.184615	0.386949	0.444206	0.253766	0.207551
RP11-39L1	HA3.1H14_L34	3	396	0	3p21.2		AFMA072YB9;D3S3721	fishClones	RP11-39L1		55860123	55803937	LSD12_1_1_L10D12	HA3.1H14_L34	RP11-39L1	0.269621	-0.005022	0.389603	0.366347	0.240315	0.059189	0.532656	0.498651	0.07935	0.52076	0.424522	0.459896	0.529373	0.424684	0.052561	0.196064	0.075376	0.455206	0.542945	0.486162	0.570753	0.454234	0.617625	0.03908	0.570208	0.504473	0.444274	0.612362	0.27784	0.254079	0.541511	0.446802	0.270692	0.298431
RP11-169G24	HA3.1H14_Q19	3	397	0	3p21.2		AFMA082WH1;D3S3724	fishClones	RP11-169G24		56352991	56171548	LSD7.1_1_L5F6	HA3.1H14_Q19	RP11-169G24	0.157712	-0.0345	0.39554	0.38821	0.14753	-0.012049	0.490179	0.402111	0.012103	0.46076	0.512062	0.453752	0.458661	0.431723	-0.001347	0.104501	0.025898	0.461209	0.246761	0.421458	0.468494	0.503585	0.4384	-0.004426	0.450602	0.506279	0.475855	0.551705	0.272311	0.247721	0.39275	0.425407	0.230556	0.240722
RP11-120C2	HA3.1H14_O34	3	398	0	3p21.2		AFMB059WF1;D3S3616	fishClones	RP11-120C2		57406992	57297474	LSD12_1_1_L10E12	HA3.1H14_O34	RP11-120C2	0.302585	0.019544	0.331645	0.337403	0.168551	-0.01406	0.510173	0.494817	0.070321	0.402743	0.312869	0.486362	0.367502	0.328841	0.06419	0.207847	0.136292	0.457027	0.377615	0.45524	0.490172	0.262686	0.283694	-0.034245	0.319229	0.46177	0.283459	0.400847	0.290853	0.256025	0.403142	0.358729	0.232722	0.245832
RP11-229A12	HA3.1H14_G32	3	399	0	3p21.2		AFM191VA5;D3S3532	fishClones	RP11-229A12		57534933	57370433	LSD5.1_1_L3C5	HA3.1H14_G32	RP11-229A12	0.286748	0.060847	0.459301	0.453022	0.20007	0.010127	0.505117	0.420051	0.08445	0.426434	0.449489	0.432625	0.451122	0.397921	0.090546	0.159959	0.167569	0.466444	0.445943	0.443761	0.494616	0.374419	0.454086	0.043264	0.436454	0.478902	0.44317	0.413885	0.297958	0.243865	0.406363	0.446753	0.296152	0.233011
RP11-180G14	HA3.1H14_R34	3	400	0	3p14.3		AFMA072ZH5;D3S3722	fishClones	RP11-180G14		59538883	59538558	LSD12_1_1_L10F12	HA3.1H14_R34	RP11-180G14	0.421466	0.014747	0.522965	0.519516	0.416189	0.150088	0.717234	0.583217	0.275332	0.626809	0.579451	0.556917	0.637425	0.503503	0.018055	0.29308	0.263126	0.487806	0.71633	0.53161	0.627126	0.570076	0.718276	0.215557	0.75136	0.620365	0.579503	0.539312	0.264087	0.249624	0.584878	0.619502	0.373565	0.258462
CTB-1O12	HA3.1H16_I22	3	401	0	3p14.2		WI-14273;STSG8832	stsMap	RH58380		59883182	59710077	LSD36.1_1_L34G12	HA3.1H16_I22	CTB-1O12	0.212146	-0.133456	0.39319	0.415566	0.147194	-0.109661	0.148491	0.213592	-0.009408	0.290574		0.275381	0.294547		-0.280181	0.092594	-0.16622	0.32386	0.382542	0.365774	0.458261		0.259793	-0.276114	0.200299	0.17028			0.128737	0.092274	0.333679	0.439914	0.190963
CTD-2175D15	HA3.1H16_E20	3	402	0	3p14.3		WI-14273;FHIT	fishClones	CTD-2175D15		59809104	59808724	LSD32.1_1_L30H8	HA3.1H16_E20	CTD-2175D15	0.272748	-0.080679	0.454992	0.440287	0.22341	-0.111471	0.430347	0.416242	-0.158423	0.417068	0.321869	0.410224	0.512019	0.238974	-0.1419	0.140959	0.029668	0.390879	0.636309	0.409151	0.495366	0.287675	0.038902	-0.031808	0.387427	0.382817	0.313556	0.371294	0.118981	0.101171	0.440061	0.467877	0.292489	0.142863
RP11-94D19	HA3.1H16_B10	3	403	0	3p14		AFM211ZG11;D3S3631	fishClones	RP11-94D19		60927079	60756956	LSD3.1_1_L1C2	HA3.1H16_B10	RP11-94D19	0.198025	-0.100355	0.30444	0.273998	-0.041521	-0.061479	0.382817	0.350488	-0.259035	0.263979	0.426894	0.435648	0.243777	0.37664	0.022356	0.104661	-0.116886	0.40738	0.214079	0.387228	0.402856	0.618683	0.375942	-0.113694	0.412704	0.40366	0.394161	0.471648	0.290382	0.20392	0.331706	0.312975	0.051717	0.259246
RP11-114P15	HA3.1H14_T19	3	404	0	3p14		AFMA163YF1;D3S3566	fishClones	RP11-114P15		62639806	62473233	LSD7.1_1_L5G6	HA3.1H14_T19	RP11-114P15	0.240647	-0.090745	0.412383	0.363943	0.253598	-0.061006	0.459467	0.364573	-0.04267	0.429524	0.457448	0.497185	0.343047	0.401412	-0.01667	0.077966	-0.146744	0.422357	0.347695	0.372628	0.445447	0.479311	0.416342	-0.054541	0.49385	0.470287	0.431762	0.499294	0.310513	0.220963	0.400757	0.397356	0.160102	0.25547
RP11-108A8	HA3.1H14_J32	3	405	0	3p14		AFM308XC9;D3S1600	fishClones	RP11-108A8		63396359	63254907	LSD5.1_1_L3D5	HA3.1H14_J32	RP11-108A8	0.30487	-0.025672	0.477775	0.442313	0.303003	0.021546	0.538218	0.483005	0.024048	0.49829	0.514197	0.510227	0.444912	0.467513	0.055839	0.134301	0.01287	0.513698	0.447615	0.456093	0.498282	0.555865	0.552792	0.06874	0.593463	0.539182	0.515938	0.546903	0.31749	0.261457	0.484778	0.474006	0.276442	0.303447
RP11-129B22	HA3.1H14_U34	3	406	0	3p14		AFM198TE7;D3S1287	fishClones	RP11-129B22		64184359	64013182	LSD12_1_1_L10G12	HA3.1H14_U34	RP11-129B22	0.377283	0.040068	0.565868	0.536741	0.521393	0.126437	0.635248	0.492418	0.232526	0.612913	0.595887	0.542947	0.619432	0.540563	0.060757	0.232743	0.159999	0.520163	0.608907	0.55945	0.57732	0.628768	0.624527	0.264501	0.785769	0.587225	0.626442	0.612797	0.324371	0.271529	0.675343	0.561451	0.35844	0.321462
RP11-179B9	HA3.1H14_X34	3	407	1	3p14.1		AFMB306YG5;D3S3635	fishClones	RP11-179B9		64329906	64182441	LSD12_1_1_L10H12	HA3.1H14_X34	RP11-179B9			0.53059	0.483717	0.439483	0.103676	0.581312	0.441294	0.164415	0.57362	0.549334	0.52904	0.531034	0.488289	0.0792		0.076757	0.524129	0.559149			0.571235	0.622348	0.099838	0.689482	0.574252	0.5616	0.562963	0.330669	0.301762	0.556344	0.534119	0.343223	0.321116
RP11-146E16	HA3.1H14_W19	3	408	0	3p13-3p14		AFMA059XB5;D3S3524	fishClones	RP11-146E16		67813082	67739513	LSD7.1_1_L5H6	HA3.1H14_W19	RP11-146E16	0.410073	0.223896	0.525468	0.450515	0.571858	0.212525	0.609856	0.531944	0.237458	0.616264	0.544367	0.514865	0.535598	0.498959	0.578048	0.18043	0.110123	0.543767	0.487591	0.464928	0.53155	0.557528	0.778162	1.17133	0.757944	0.639288	0.537144	0.548047	0.40452	0.382239	0.5389	0.496805	0.344074	0.369614
RP11-154H23	HA3.1H14_M32	3	409	0	3p14.1		AFMA176YG9;D3S3568	fishClones	RP11-154H23		71816508	71622958	LSD5.1_1_L3E5	HA3.1H14_M32	RP11-154H23	0.358988	0.213056	0.448042	0.41503	0.357236	0.044905	0.521514	0.513444	0.083133	0.522387	0.477244	0.479528	0.440265	0.442617	0.485647	0.173973	-0.007129	0.486915	0.469562	0.438804	0.49399	0.489594	0.515102	0.798942	0.561955	0.514935	0.455009	0.5124	0.296637	0.36843	0.451017	0.47484	0.269179	0.286732
CTD-2014B13	HA3.1H15_A21	3	410	0	3q12		stSG9229;DOC1	fishClones	CTD-2014B13		101157671	100971511	LSD31.1_1_L29A8	HA3.1H15_A21	CTD-2014B13	0.433136	0.271174			0.436142	-0.030093	0.509933	0.479493	0.317371	0.440637		0.583979	0.430735		0.478131	0.343139		0.496178		0.458701	0.510942		0.509145	0.456375	0.586634	0.511049			0.306524	0.53395
RP11-129G16	HA3.1H14_P32	3	411	0	3q11.2		AFM126ZC5;D3S1271	fishClones	RP11-129G16		102217656	102217419	LSD5.1_1_L3F5	HA3.1H14_P32	RP11-129G16	0.43546	0.281135	0.491756	0.430639	0.454861	-0.018172	0.519009	0.515312	0.368072	0.481409	0.509198	0.501314	0.445186	0.468223	0.510163	0.375792	0.381314	0.503644	0.438351	0.473524	0.514898	0.481987	0.44597	0.538204	0.557485	0.512694	0.46264	0.501031	0.320956	0.528	0.454199	0.470344	0.308562	0.423309
RP11-69N24	HA3.1H15_R7	3	412	0	3q13.1		AFM198ZG9;D3S1291	fishClones	RP11-69N24		106361090	106200730	LSD13_1_1_L11C1	HA3.1H15_R7	RP11-69N24	0.442984	0.287382	0.505483	0.478745	0.510914	-0.007393	0.483534	0.533387	0.465045	0.467986		0.471225	0.435362	0.324711	0.50717	0.448712	0.427856	0.509976	0.459029	0.518443	0.574606	0.266652	0.410858	0.491926	0.507883	0.461506	0.366618		0.320471	0.557453	0.480178	0.492782	0.328618	0.312463
RP11-129P2	HA3.1H14_B22	3	413	0	3q13.1-3q13.2		AFM348TE9;D3S1616	fishClones	RP11-129P2		109087255	109086950	LSD7.1_1_L5A7	HA3.1H14_B22	RP11-129P2	0.407932	0.248508	0.435559	0.439956	0.457587	-0.063804	0.463297	0.5095	0.381597	0.443249	0.350364	0.454098	0.388492	0.324577	0.466112	0.432563	0.356165	0.461364	0.369424	0.442778	0.496121	0.327794	0.260329	0.453224	0.4229	0.45858	0.339232	0.397838	0.302879	0.520383	0.43399	0.421655	0.268523	0.296281
RP11-166C10	HA3.1H15_U7	3	414	0	3q13.1-3q13.2		AFM225XB12;D3S1302	fishClones	RP11-166C10		110058472	109969472	LSD13_1_1_L11D1	HA3.1H15_U7	RP11-166C10	0.44701	0.340658	0.510232	0.54504	0.504389	0.002453	0.569434	0.590359	0.417595	0.502532	0.288172	0.465516	0.445379	0.296611	0.540551	0.543896	0.437215	0.550272	0.4466	0.575536	0.652819	0.238375	0.32179	0.529614	0.452512	0.525014	0.282118	0.330144	0.398727	0.56197	0.453845	0.482595	0.330237	0.220858
RP11-12P11	HA3.1H15_X7	3	415	0	3q13.2		AFM259VA9;D3S1572	fishClones	RP11-12P11		112921068	112745660	LSD13_1_1_L11E1	HA3.1H15_X7	RP11-12P11	0.423679	0.320537	0.465686	0.50171	0.457916	-0.040194	0.495091	0.509719	0.381286	0.433707	0.305985	0.426451	0.411017	0.310561	0.514199	0.513882	0.403677	0.438268	0.409691	0.580419	0.582648	0.267052	0.179598	0.402156	0.352176	0.477695	0.323661	0.446366	0.312237		0.408734	0.509967	0.301306	0.268975
RP11-153K19	HA3.1H14_S32	3	416	0	3q13.2-3q13.3		AFMB353ZE1;D3S3675	fishClones	RP11-153K19		114348980	114199281	LSD5.1_1_L3G5	HA3.1H14_S32	RP11-153K19	0.063443	0.322193	0.037789	0.818944	0.536754	-0.006439	0.076135	-0.071611	0.071828	0.221494	0.040638	-0.069017	0.106379	0.091823	0.503631	-0.037501	0.116403	0.02951	0.097965	-0.00446	0.0638	0.087786	0.178988	0.138338	0.194201	0.065218	0.062431	0.054938	0.520048	0.066822	0.044239	0.082571	0.087031	-0.018073
RP11-5K13	HA3.1H15_C10	3	417	0	3q13.2		AFM321XF5;D3S1610	fishClones	RP11-5K13		114596919	114419497	LSD13_1_1_L11F1	HA3.1H15_C10	RP11-5K13	0.425512		0.469932	0.523134	0.481208	-0.061374	0.458122	0.63477	0.340806	0.403124	0.377448	0.499435	0.300802	0.391812			0.292839				0.665701	0.265786	0.070877	0.344425	0.335746	0.429135	0.354882	0.568673			0.398821	0.449242	0.288457	0.274126
RP11-214A5	HA3.1H14_E22	3	418	0	3q13.3		AFM164XC5;D3S1278	fishClones	RP11-214A5		116607148	116606843	LSD7.1_1_L5B7	HA3.1H14_E22	RP11-214A5	0.419168	0.267269	0.399879	0.427973	0.502435	-0.01508	0.496475	0.433025	0.462706	0.426163	0.333133	0.410106	0.384019	0.299778	0.528182	0.43085	0.369705	0.486154	0.335701	0.443417	0.497733	0.392163	0.473164	0.418558	0.521414	0.541551	0.362676	0.464634	0.347372	0.4775	0.429488	0.399802	0.244837	0.274814
RP11-220G20	HA3.1H14_V32	3	419	0	3q13.3		AFM057XA5;D3S1558	fishClones	RP11-220G20		118777911	118631102	LSD5.1_1_L3H5	HA3.1H14_V32	RP11-220G20	0.492779	0.348712	0.478454	0.485373	0.584786	0.051567	0.488754	0.494683	0.527737	0.532734	0.484079	0.462472	0.429439	0.404575	0.538251	0.540268	0.395445	0.541369	0.411577	0.60621	0.647186	0.49303	0.520334	0.510716	0.575892	0.495988	0.467662	0.652445	0.35182	0.588234	0.5266	0.464927	0.308958	0.421035
RP11-165B13	HA3.1H15_F10	3	420	1	3q13.3		AFMB322ZF1;D3S3649	fishClones	RP11-165B13		119243600	119084427	LSD13_1_1_L11G1	HA3.1H15_F10	RP11-165B13			0.54394		0.461693	-0.042497	0.419633	0.696519	0.395005	0.423436	0.397134	0.487219	0.372077	0.467938			0.364485		0.370096			0.430266	0.25921	0.424636	0.306545	0.445063	0.415096	0.683201			0.484567	0.417614	0.290261	0.382075
RP11-233L3	HA3.1H15_I10	3	421	1	3q13.3		AFM225YD6;D3S1303	fishClones	RP11-233L3		119641287	119640963	LSD13_1_1_L11H1	HA3.1H15_I10	RP11-233L3					0.445615	-0.010927	0.428007	0.653493	0.359893	0.480608	0.392511	0.435236	0.51043	0.465035								0.318329	0.221708	0.487866	0.349695		0.435587	0.651265						0.445395
RP11-169N13	HA3.1H14_H22	3	422	0	3q13.3		AFMB280XB1;D3S3620	fishClones	RP11-169N13		121091572	120926479	LSD7.1_1_L5C7	HA3.1H14_H22	RP11-169N13	0.045175	-0.296528	0.020166	0.010327	0.133572	0	0.148145	-0.005351	0.112913	0.055645	0.153926	0.195895	0.204338	0.097341		-0.018763	0.162484	0.112804	0.134851	-0.021397	0.013727	0.205258	0.145464	0.099538	0.238139	0.179783	0.20659	0.413801	-0.267955	0.205278	0.066604	0.074847	0.057451	0.024227
RP11-95H16	HA3.1H16_E10	3	423	0	3q21		AFM119YH2;D3S1269	fishClones	RP11-95H16		125716603	125533569	LSD3.1_1_L1D2	HA3.1H16_E10	RP11-95H16	0.055901	-0.252535	0.040383	-0.003674	-0.180655		0.09361		-0.234482	-0.162647	0.124591	0.271685	0.077653	0.137509	0.102425	-0.014878	0.008643	0.017405		-0.055904	-0.070894	0.177165		-0.271773	0.099372		0.152923	0.395462	-0.185207	0.19769	0.138815	0.063001	0.066863	0.096993
RP11-205A6	HA3.1H14_A35	3	424	1	3q21		AFM290ZF1;D3S1589	fishClones	RP11-205A6		127484776	127426586	LSD5.1_1_L3A6	HA3.1H14_A35	RP11-205A6			-0.028062	0.005708	0.063341	0.04588	0.071423	-0.055796	0.056758	0.012575	0.006025	-0.064812	0.134198	0.034972	0.031607		0.0951	0.015603	0.070173			0.02358	0.065541	0.075926	0.211035	0.027732	0.031844	0.239733	-0.335509	0.079917	-0.013499	0.02133	0.01813	-0.089565
RP11-59J16	HA3.1H14_K22	3	425	0	3q21		AFMB020ZB9;D3S3606	fishClones	RP11-59J16		128752054	128599467	LSD7.1_1_L5D7	HA3.1H14_K22	RP11-59J16	-0.011406	-0.33718	-0.070766	-0.060914	-0.020377	-0.069621	-0.081103	-0.104703	-0.043627	-0.075127	-0.007688	0.003176	-0.012601	0.020976	-0.062145	-0.040696	-0.037827	-0.054597	-0.031766	-0.03154	0.005261	0.009972	-0.117866	-0.078438	0.028454	-0.042224	-0.036205	0.281963	-0.452963	-0.008553	-0.053751	-0.002499	-0.057414	-0.080714
CTD-2121C12	HA3.1H15_W22	3	426	0	3q22		WI-18922;RHO	fishClones	CTD-2121C12		130752767	130752387	LSD37.1_1_L35H2	HA3.1H15_W22	CTD-2121C12	-0.014358	-0.303678	-0.031824	-0.036481	-0.071378	-0.16657	-0.08905	0.157912	-0.123414	-0.05665	-0.058455	-0.046919	-0.06979	-0.007891	-0.036043	0.041578	-0.107892	-0.028318	-0.085656	0.009415	0.126793	-0.125812	-0.301328	-0.079668	-0.098968	-0.064245	-0.118425	0.023791	-0.412302	0.055526	-0.097045	0.005748	-0.010892	-0.130145
RP11-220J13	HA3.1H14_N22	3	427	0	3q22		AFM347YG1;D3S1615	fishClones	RP11-220J13		136965543	136799829	LSD7.1_1_L5E7	HA3.1H14_N22	RP11-220J13	0.002916	-0.268859	0.001488	-0.005425	0.040567	0.02746	-0.055218	-0.000116	0.072854	0.036175	0.006887	-0.042655	-0.065513	0.055535	0.003767	0.002954	-0.082392	0.010784	-0.019503	-0.019818	0.060172	0.046353	0.045426	0.021787	0.129759	0.009616	-0.011289	0.338559	-0.300704	0.109075	-0.027016	0.031338	-0.003754	-0.02078
RP11-219P10	HA3.1H15_L10	3	428	0	3q22-3q23		AFM141XA3;D3S3528	fishClones	RP11-219P10		137606550	137606244	LSD13_1_1_L11B2	HA3.1H15_L10	RP11-219P10	0.038951	-0.168166	0.078728	0.117522		-0.017821	0.015277		0.016711	0.024387	0.011723	-0.047714		0.001525	0.035122		0.046525	0.075242	0.060617	0.177389		-0.021461	-0.142166	0.017386	0.057394	0.005029		0.2125			0.01346	0.093337	0.097623	-0.112966
RP11-162J10	HA3.1H15_O10	3	429	1	3q23		AFM267XD9;D3S1576	fishClones	RP11-162J10		139071591	138894916	LSD13_1_1_L11C2	HA3.1H15_O10	RP11-162J10				0.099001	0.039472	-0.018435	-0.022508	0.205607	-0.009957	0.020894	-0.052374	-0.056456	-0.010966	-0.024114			-0.032429		0.000706			-0.029908	-0.359199	-0.09552	-0.097891	-0.01892	-0.081885	0.240548			-0.002567		0.05597	-0.132229
CTB-138N2	HA3.1H15_B25	3	430	0	3q22		p110B	refFlat	PIK3CB		139960883	139856928	LSD37.1_1_L35A3	HA3.1H15_B25	CTB-138N2	0.006226	-0.264933	0.089932	0.084287		0.12823				0.016665	0.037629		0.067017	0.03125	0.058116	-0.039162	0.06874	0.068376	0.117434	-0.019419	0.016936	0.08076		0.057728			0.042915	0.255965	-0.193793	0.150379	0.073797	0.033841	0.071991	0.019163
RP11-166D18	HA3.1H15_R10	3	431	0	3q23-3q24		AFMA121WD5;D3S3554	fishClones	RP11-166D18		141096384	140942615	LSD13_1_1_L11D2	HA3.1H15_R10	RP11-166D18	0.014527	-0.268465	0.039672	0.021795	0.02559	-0.004913	-0.00961	0.158863	-0.015421	-0.004875	-0.042004	-0.069033	-0.0424	-0.00695		0.07474	-0.073329		-0.009766	0.157347		-0.053824	-0.312834	-0.040473	-0.074181	-0.055058	-0.071423	0.254823			-0.048531	0.04785	0.024979	-0.089498
RP11-160A13	HA3.1H14_D35	3	432	0	3q23-3q24		AFMA106YF9;D3S3546	fishClones	RP11-160A13		144312333	144154808	LSD5.1_1_L3B6	HA3.1H14_D35	RP11-160A13	0.003871	-0.320076	0.018667	0.003253	0.044275	-0.008859	0.00953	0.046748	0.016083	-0.018211	-0.047378	-0.041096	-0.071421		0.008154	0.000422	-0.068933	-0.012482	-0.056194	-0.003364	0.030723		-0.132624	-0.019784	0.028002	-0.059356	-0.060388	0.25759	-0.299305	0.054524	-0.046512	-0.026717	0.047205
RP11-165M11	HA3.1H15_U10	3	433	1	3q23-3q24		AFM240XB2;D3S1569	fishClones	RP11-165M11		144912579	144846151	LSD13_1_1_L11E2	HA3.1H15_U10	RP11-165M11					-0.006252	-0.024534	-0.013593	0.121947	-0.032152	-0.023426	-0.062394	-0.007592	0.045418	0.037367					0.058827			-0.154629	-0.349646	-0.03625	-0.059604	-0.044662	-0.076604	0.139643						-0.1043
RP11-72E23	HA3.1H14_Q22	3	434	0	3q24		AFM210VE7;D3S1557	fishClones	RP11-72E23		146689401	146541915	LSD7.1_1_L5F7	HA3.1H14_Q22	RP11-72E23	-0.036914	-0.322032			0.042638	-0.028937	-0.049996	-0.020927	0.010398	0.013881	-0.050527	0.006006		-0.020636	-0.119129	-0.06678		-0.083425		-0.125952	-0.048797	-0.02177	0.016489	0.031582	0.086238	-0.00169	-0.047853	0.215608	-0.40356	-0.039672				-0.089638
RP11-229G6	HA3.1H15_X10	3	435	0	3q24		AFM056XF12;D3S1555	fishClones	RP11-229G6		150335916	150289810	LSD13_1_1_L11F2	HA3.1H15_X10	RP11-229G6	0.006285	-0.278405			-0.067381	-0.066558	-0.041927	0.13539	-0.094015	-0.087668	-0.05938	-0.008854	-0.006479	0.011008			-0.008786		0.011618	0.256124	0.13103	-0.144798	-0.481532	-0.117972	-0.186303	-0.047184	-0.062435	0.098956					0.059416	-0.105399
RP11-145F16	HA3.1H15_C13	3	436	1	3q24		AFM220YH12;D3S1299	fishClones	RP11-145F16		151678834	151508469	LSD13_1_1_L11G2	HA3.1H15_C13	RP11-145F16					0.028653	-0.019346				0.025926		0.062031	0.036726	0.024323					0.063125			-0.065613		0.032775			-0.031176	0.21717						-0.071951
RP11-64F6	HA3.1H14_G35	3	437	0	3q24-3q25		AFM164YG9;D3S1279	fishClones	RP11-64F6		152591089	152413965	LSD5.1_1_L3C6	HA3.1H14_G35	RP11-64F6	0.036276	-0.270107	0.019112	0.001309	0.095182	0.050802	0.072546	0.016641	0.104163	0.067208	0.007795	0.011564	0.069037	-0.032204	0.099797	-0.014159	0.059287	0.074264	0.066888	-0.02106	0.010608	0.018724	0.161322	0.114381	0.210981	0.026714	0.015611	0.234503	-0.244426	0.153634	0.046131	0.036734	0.016385	-0.089253
RP11-65L11	HA3.1H14_T22	3	438	0	3q24-3q25		AFM277WF9	fishClones	RP11-65L11		152947545	152788889	LSD7.1_1_L5G7	HA3.1H14_T22	RP11-65L11	-0.037445	-0.27358	0.020581	-0.007936	0.123869	0.062821	0.069199	-0.060771	0.136043	0.100043	0.049414	0.049124	0.097707	0.009694	0.126373	-0.021453	0.087127	0.048428	0.137644	-0.035016	-0.104756	0.061863	0.164609	0.095071	0.256367	0.028569	0.013778	0.313512	-0.213124	0.280701	0.0425	0.001408	-0.009041	-0.063208
RP11-209H21	HA3.1H14_J35	3	439	0	3q24-3q25		AFM200ZE11;D3S1553	fishClones	RP11-209H21		160903111	160726422	LSD5.1_1_L3D6	HA3.1H14_J35	RP11-209H21	0.085478	-0.246023	0.017313	0.016728	0.099263	0.045867	0.05099	0.049875	0.082349	0.013263	0.000984	0.015716	0.072363	0.006158	0.056658	0.07145	0.064231	0.020014	0.087036	0.042447	0.108782	0.011122	0.102778	0.025175	0.195195	0.034699	0.009065	0.308232	-0.278693	0.119425	0.042901	0.040572	0.013515	-0.084594
RP11-203L15	HA3.1H15_F13	3	440	1	3q25-3q26.1		AFMA218YG1;D3S3579	fishClones	RP11-203L15		162207623	162044657	LSD13_1_1_L11H2	HA3.1H15_F13	RP11-203L15					0.056843		0.026236		-0.014215	0.287489	0.019363	0.045372		0.027475								-0.010957	-0.014414	0.051492	0.169008			0.203025						-0.041373
RP11-198G24	HA3.1H14_W22	3	441	0	3q26.1		AFM116XH4;D3S1268	fishClones	RP11-198G24		165465059	165289729	LSD7.1_1_L5H7	HA3.1H14_W22	RP11-198G24	-0.04554	-0.354463	0.0462	-0.030159	0.104992	0.087671	0.083734	-0.040886	0.133874	0.057626	0.020116	0.067122	0.065455	0.033011	0.026519	-0.067399	0.239872	0.030191	0.037879	-0.115815	-0.04103	0.059747	0.311082	0.062956	0.284773	0.041919	0.043476	0.287675	-0.244905	0.0941	0.045478	0.034227	0.022603	-0.047666
RP11-1146E5	HA3.1H15_E25	3	442	0	3q24		stSG39271;EVI1	fishClones	RP11-1146E5		170289053	170288548	LSD37.1_1_L35B3	HA3.1H15_E25	RP11-1146E5	0.085561	-0.247933	0.084071		0.087225	0.008929	0.110179	0.116407	0.048234	0.077073	0.06591	0.071233	0.011111	0.033888	0.081215	0.05676		0.065153		0.111917	0.135228		0.083291	0.083834	0.15552	0.062862	0.077251	0.252464	-0.309356	0.137421		0.044455	0.041709	-0.05347
RP11-141C22	HA3.1H16_H10	3	443	0	3q26.1		AFM179XH10;D3S1282	fishClones	RP11-141C22		170543979	170366497	LSD3.1_1_L1E2	HA3.1H16_H10	RP11-141C22	0.04158	-0.317948	0.09321	0.017544	0.037405	0.010359	0.133706	0.041705	0.047861	0.011353	0.120275	0.107512	-0.033693	0.015199	0.091091	-0.089603	0.248094	0.095687	-0.070039	-0.024205	0.017868	0.115541	0.065157		0.234974	0.145761	0.099372	0.361085	-0.19552	0.2035	-0.027014	-0.016587	0.050237	-0.030236
GS-115H3	HA3.1H15_D34	3	444	0	3q21-q28牋		U86046	BLAT	U86046			170965100	LSD24.1_1_L22B8	HA3.1H15_D34	GS-115H3	0.06717	-0.200213	0.094578	0.038155	0.190268	0.041029	0.044345	0.120967	0.134174	0.044378	-0.034635	0.041233	0.089507	-0.028931	0.017381	0.090183	0.273917	0.036602	0.1356	0.08812	0.137075	-0.053629	-0.130925	0.069489	0.062355	0.004805	-0.028232	0.257153	-0.28301	0.118866	0.080977	0.093249	0.095729	-0.105212
RP11-163H6	HA3.1H15_N6	3	445	1	3q26.2-3q26.3		AFMA082ZD9;D3S3725	fishClones	RP11-163H6		173348030	173181079	LSD7.1_1_L5A8	HA3.1H15_N6	RP11-163H6			0.193749		0.028074	-0.011414	0.087178	0.219976	-0.032935	0.070708	-0.029564	0.074669	-0.041822	-0.002728		0.18293	0.44551		0.01915	0.274868	0.295305	-0.112261	-0.270495	0.025187	-0.018487	0.007725	-0.053476	0.237675			0.171099	0.111012	0.10287	-0.116631
RP11-196F13	HA3.1H15_I13	3	446	1	3q26.3		AFM333YA5;D3S3520	fishClones	RP11-196F13		173721242	173653816	LSD13_1_1_L11D3	HA3.1H15_I13	RP11-196F13					0.088566	0.02226			0.003119	0.080791		0.022081							0.092874				-0.286848	0.085553	-0.041488			0.287238
RP11-172G5	HA3.1H15_L13	3	447	1	3q26.3		AFM164TC7;D3S1548	fishClones	RP11-172G5		174688909	174568459	LSD13_1_1_L11E3	HA3.1H15_L13	RP11-172G5			0.018453	-0.040574	0.052422	-0.020346	-0.002433	0.219203	-0.020104	0.048036		0.01884	-0.117009	-0.003624			0.16313		-0.005163				-0.468181	-0.008413	-0.169621	-0.068567		0.188849					0.082833	-0.138673
RP11-148D23	HA3.1H15_O13	3	448	1	3q26.2		AFM224ZB12;D3S1565	fishClones	RP11-148D23		175020330	174848631	LSD13_1_1_L11F3	HA3.1H15_O13	RP11-148D23										0.089005			0.000742	-0.001848					0.055301					0.052393				0.117814						-0.12329
RP11-114M1	HA3.1H14_M35	3	449	0	3q26.3		AFMA064YC1;D3S3715	fishClones	RP11-114M1		178913010	178755564	LSD5.1_1_L3E6	HA3.1H14_M35	RP11-114M1	-0.028015	-0.280325	-0.016736	-0.054708	-0.05028	-0.101191	-0.025487	0.149061	-0.094175	0.010042	-0.028048	-0.095034	-0.077888	-0.062774	-0.049532	-0.005384	0.068414	-0.036488	-0.047379	0.041235	0.102837	-0.194073	-0.456234	-0.053967	-0.16811	-0.059961	-0.12137	0.165214	-0.368161	0.058292	-0.094579	-0.002788	-0.024309	-0.158392
CTB-364E3	HA3.1H15_H25	3	450	0	3q26		PIK3CA	refFlat	PIK3CA		180435197	180349012	LSD37.1_1_L35C3	HA3.1H15_H25	CTB-364E3	0.098612	-0.132718	0.06403	0.013524	0.161523	0.092475	0.066717	0.128221	0.133591	0.121903	0.010898	0.028815	0.043364	-0.014527		0.148656	0.206439		0.067271	0.145522	0.199351	-0.050814	-0.075292	0.056049	0.029583	-0.028229	-0.004161	0.18842	-0.181679		0.132776	0.034059	0.089066	-0.060067
RP1-97B16	HA3.1H16_C27	3	451	0	3q26.3牋		RH70978	stsMap	RH70978		180434933	180434659	LSD24.1_1_L22F9	HA3.1H16_C27	RP1-97B16	0.007985	-0.295584	0.007705	-0.040195	0.025882	0.017103	0.062043	-0.026689	-0.01324	0.032373	0.050415	0.019704	-0.042611	0.041879	0.003728	-0.046323	0.124514	0.013533	-0.095222	-0.098762	0.003762	0.059312	0.00879	0.033741	0.090071	0.008166	0.044112	0.228175	-0.243587	0.086769	0.01281	-0.01083	0.005235	0.000412
RP11-118F4	HA3.1H15_R13	3	452	1	3q26.3-3q27		AFMA162XB9;D3S3565	fishClones	RP11-118F4		181073269	180910839	LSD13_1_1_L11G3	HA3.1H15_R13	RP11-118F4			0.028162		-0.008371	-0.04856			-0.131885	-0.01093	-0.041405	-0.04968		-0.023454								-0.152516	-0.279298	-0.047878	0.004692	-1.78331	-0.08014	0.136416			-0.039488	-0.039851	0.02136	-0.083031
RP11-125E8	HA3.1H15_Q6	3	453	0	3q26.3-3q27		AFMB031ZG5;D3S3609	fishClones	RP11-125E8		185625829	185459125	LSD7.1_1_L5B8	HA3.1H15_Q6	RP11-125E8	-0.119104	-0.368567	-0.063984	-0.089095	-0.104217	-0.168552	-0.107551	-0.06855	-0.148598	-0.084251	-0.078172	-0.126431	-0.144193	-0.065578	-0.062021	-0.154745	0.042328	-0.080979	-0.119327	-0.07753	-0.01032	-0.127473	-0.337261	-0.116958	-0.118529	-0.211713	-0.138868	0.089048	-0.400956	-0.016018	-0.153435	-0.068568	-0.065145	-0.145391
CTD-2172D17	HA3.1H15_T22	3	454	0	3q26		D32047;THPO	fishClones	CTD-2172D17		185676726	185567985	LSD37.1_1_L35G2	HA3.1H15_T22	CTD-2172D17	-0.025693	-0.282858	0.044135	0.043558	0.001217	-0.106528	-0.025459	0.067867	-0.056445	-0.031559	-0.085096	-0.048965	0.004924	-0.070268	-0.029827	0.018872	0.187332	0.004546	0.060728	0.051402	0.091918	-0.120687	-0.227053	-0.112874	-0.049857	-0.048969	-0.114769	0.039292	-0.357629	0.037508	-0.054542	0.044888	0.099985	-0.16198
CTD-2091K6	HA3.1H15_D21	3	455	0	3q27-3q28		U00115;BCL6	stsMap	RH70520		188922096	188921928	LSD31.1_1_L29B8	HA3.1H15_D21	CTD-2091K6	-0.070242	-0.410757	-0.049616	-0.118107	-0.087579	-0.125514	-0.108047	-0.058971	-0.127742	-0.178452	0.040214	0.189308	-0.145759	-0.009656	-0.013467	-0.051069	0.079518	-0.117554	-0.134805	-0.101411	-0.072206	0.022184	-0.085296	-0.159742	0.012546	-0.126874	0.000521	0.240085	-0.397955	0.053967	-0.027375	-0.100755	-0.121829	-0.084807
RP11-67E18	HA3.1H15_U13	3	456	0	3q28		AFM270ZG9;D3S1580	fishClones	RP11-67E18		190076498	189918761	LSD13_1_1_L11H3	HA3.1H15_U13	RP11-67E18	0.037914	-0.140456			-0.029891	-0.025372			-0.050161	-0.029569	0.113493	-0.017113		0.081721						0.191626		-0.012025	-0.303426	-0.039548	-0.081713	-0.070404	0.034319	0.176995				0.128999	0.00989	0.028832
RP11-178K17	HA3.1H14_P35	3	457	0	3q28		AFM164ZF8;D3S3530	fishClones	RP11-178K17		190731939	190561333	LSD5.1_1_L3F6	HA3.1H14_P35	RP11-178K17	0.563882	0.048831	0.489335	0.426463	0.462286	0.431098	0.574377	0.611762	0.479896	0.430164	0.527717	0.560084	0.278916	0.478021	0.545026	0.562056	0.47019	0.540059	0.298202	0.549469	0.598816	0.432976	0.338595	0.424314	0.567138	0.500638	0.459712	0.856258	0.327242	0.566688	0.436462	0.431233	0.485589	0.444979
RP11-54L9	HA3.1H14_C2	3	458	0	3q28		AFM260YB1;D3S1314	fishClones	RP11-54L9		191627669	191443383	LSD13_1_1_L11A4	HA3.1H14_C2	RP11-54L9	0.249865	-0.091013	0.130527	0.113571	0.270181	0.268902	0.27671	0.221719	0.24941	0.198735	0.031358	0.241963	0.182668	0.018373	0.113963		0.279822	0.154671	0.102399	0.234708	0.284184	0.057395	0.413052	0.225001	0.437899	0.263834	0.036107	0.277533	-0.120298	0.241144	0.177995	0.122754	0.120729	-0.038814
RP11-233N20	HA3.1H14_F2	3	459	0	3q29		AFM136XC1;D3S1272	fishClones	RP11-233N20		198504724	198504433	LSD13_1_1_L11B4	HA3.1H14_F2	RP11-233N20	0.230949	-0.155566	0.069864	0.036091	0.279038	0.220755	0.208308	0.130299	0.26243	0.131105	0.076729	0.173741	0.252718	-0.019612	0.195996	0.170123	0.228318	0.158156	0.08269	0.174768	0.287165	0.15709	0.379073	0.191665	0.399643	0.169288	0.123746	0.272265	-0.14069	0.218236	0.17835	0.081278	0.123056	-0.034529
GS1-56H22	HA3.1H16_H15	3	460	0	3 q tel		3 q tel	chromInfo	3 q tel			199505740	LSD35.1_1_L33A2	HA3.1H16_H15	GS1-56H22	-0.096122	-0.380235	-0.084225	-0.130997	-0.045278	0.012087	0.060683	-0.01414	-0.028253	-0.100092	0.090876	0.126862	-0.009219	0.136365	-0.098359	-0.174256	0.090423	-0.130159	-0.055854	-0.141876	-0.142015	0.14523	0.242589	-0.039752	0.211032	0.013081	0.129344	0.216205	-0.294719	0.030685	-0.064386	-0.109442	-0.104758	-0.02152
GS1-118B13	HA3.1H16_K15	4	461	0	4 p tel		4 p tel	chromInfo	4 p tel			1	LSD35.1_1_L33B2	HA3.1H16_K15	GS1-118B13	-0.067995	-0.147966	-0.069807	-0.105176	0.003007	0.019025	0.116216	0.030531	0.014919	0.02397	0.067787	0.080425	-0.072654	0.435123	0.015893	-0.147625	-0.054391	0.026034	-0.051551	-0.120528	-0.123071	0.095094	0.269631	0.095716	0.205478	0.130393	0.064796	0.202264	0.041375	0.083832	-0.08644	-0.051895	-0.015023	0.083325
RP11-69L7	HA3.1H14_I30	4	462	0	4p16.3		SHGC4-1127;L14155.1	fishClones	RP11-69L7		906613	752619	LSD19.1_1_L17C12	HA3.1H14_I30	RP11-69L7	-0.082981	-0.181562	-0.128346	-0.122247	-0.074787	-0.114635	-0.139178	-0.062959	-0.104106	-0.088607	-0.055673	-0.111158	-0.134383	0.379121	-0.073734	-0.064768	-0.146017	-0.093239	-0.153696	-0.074525	-0.128255	-0.147825	-0.313947	-0.076026	-0.119484	-0.127573	-0.070976	0.01192	-0.159192	-0.089569	-0.181802	-0.098324	-0.121243	-0.098143
RP11-20I20	HA3.1H14_S35	4	463	0	4p16.3		AFMA060ZE5;D4S3038	fishClones	RP11-20I20		1273308	1082846	LSD5.1_1_L3G6	HA3.1H14_S35	RP11-20I20	-0.052665	-0.102633	-0.090857	-0.04896	-0.072107	-0.060326	-0.018424	0.027911	-0.091681	-0.042304	-0.030495	-0.047994	-0.095496	0.471928	-0.041533	0.009856	-0.107167	-0.019958	-0.095008	0.01348	-0.058357	-0.087849	-0.263537	-0.024064	-0.078606	-0.032156	-0.063262	-0.04266	-0.072852	-0.054818	-0.134998	-0.05808	-0.059784	-0.047264
CTD-2224I19	HA3.1H15_K25	4	464	0	4pter		CHLC.UTR_02040_M64347;FGFR3	fishClones	CTD-2224I19		1870475	1870049	LSD37.1_1_L35D3	HA3.1H15_K25	CTD-2224I19	-0.040232	-0.088784	-0.030254	-0.035387	-0.090479	-0.087004	-0.044578	0.004997	-0.080618	-0.0557		-0.070733	-0.014386		-0.034842	-0.021805	-0.057229	-0.02505	-0.041235	0.056509	-0.014743		-0.214914	-0.002613	-0.057244	-0.049327			-0.048991	-0.039502	-0.107572	-0.02979	-0.044289
RP11-237C24	HA3.1H15_I9	4	465	0	4p16.3		SHGC-30353;M98528.1	fishClones	RP11-237C24		4538856	4538586	LSD19.1_1_L17G11	HA3.1H15_I9	RP11-237C24	-0.014161	-0.059194			-0.099933	-0.041622	0.093451	0.026846	-0.105841	-0.066107	0.025743	0.035737	-0.051007	0.596398	0.001002		-0.076721	0.043739		0.064293	-0.016649	0.065481	-0.172203	0.028688	0.020848	0.022111	0.044849	0.087739	-0.001018	0.028965
RP11-91B20	HA3.1H14_C30	4	466	0	4p16.2		SHGC-9889;M97676.1	fishClones	RP11-91B20		4983343	4912323	LSD19.1_1_L17A12	HA3.1H14_C30	RP11-91B20	-0.079261	-0.131074	0.006575	-0.005486	-0.130019	-0.135284	-0.075483	0.056323	-0.135903	-0.111969	0.123261	-0.020996	-0.102886	0.60386	0.012745	-0.063747	-0.087705	9.4e-05	-0.056133	-0.006001	-0.065755	0.065392	-0.347004	-0.077351	-0.124314	-0.062479	0.071928	0.089238	-0.008887	-0.014409	-0.110486	0.001855	0.006871	0.078746
RP11-7A6	HA3.1H14_V35	4	467	0	4p16.2		AFM163YC1;D4S2925	fishClones	RP11-7A6		5011471	4989073	LSD5.1_1_L3H6	HA3.1H14_V35	RP11-7A6	-0.06445	-0.07131	-0.04994	-0.054223	-0.099863	-0.080492	-0.040792	0.049374	-0.109814	-0.084672	-0.049782	-0.065619	-0.101714	0.464553		0.004775	-0.111239	-0.08458	-0.050226	0.021171	-0.014636	-0.037932	-0.243935	-0.042149	-0.057591	-0.054562	-0.071156	0.000604			-0.118943	-0.033743	-0.013511	-0.01639
RP11-97H19	HA3.1H14_A3	4	468	1	4p16		AFM292YA5;D4S3007	fishClones	RP11-97H19		6900849	6879990	LSD5.1_1_L3A7	HA3.1H14_A3	RP11-97H19					-0.025561	-0.020947	0.010234		-0.052418	-0.007929	0.040837	-0.033127	-0.19998	0.485138			-0.13227		-0.05725			-0.07346	-0.30463	-0.022454	-0.054729		0.01114	0.023727						0.004725
RP11-101J14	HA3.1H14_F30	4	469	0	4p16		SHGC4-575;L09812.1	fishClones	RP11-101J14		8269961	8096434	LSD19.1_1_L17B12	HA3.1H14_F30	RP11-101J14	-0.122541	-0.088204	-0.068915	-0.077702	-0.155133	-0.141246	-0.10906	-0.089266	-0.164217	-0.146481	-0.050315	-0.031729	-0.216689	0.414438	-0.146357	-0.124438	-0.183886	-0.138263	-0.126712	-0.112146	-0.19325	-0.110093	-0.267487	-0.122155	-0.100833	-0.090322	-0.065654	-0.024355	-0.079537	-0.071008	-0.207803	-0.031193	-0.053905	-0.066565
RP11-17I9	HA3.1H15_L9	4	470	0	4p16.2		SHGC4-1168;L14185.1	fishClones	RP11-17I9		9860876	9681528	LSD19.1_1_L17H11	HA3.1H15_L9	RP11-17I9	-0.112941	-0.141344	-0.133845	-0.127672	-0.165576	-0.207468	-0.19539	-0.084923	-0.252542	-0.218581	-0.071908	-0.01313	-0.206	0.422532	-0.170276	-0.07905	-0.158721	-0.156197	-0.174673	-0.044728	-0.15786	-0.075858	-0.274524	-0.212608	-0.133322	-0.17575	-0.07688	-0.032034	-0.115881	-0.11243	-0.118306	-0.09829	-0.096339	-0.082428
RP11-34C20	HA3.1H15_U15	4	471	0	4p15.33		SHGC4-138;G34132	fishClones	RP11-34C20		11014050	11010385	LSD20.1_1_L18F5	HA3.1H15_U15	RP11-34C20	-0.049305	-0.125514	-0.096224	-0.076897	-0.09545	-0.088978	-0.088472	-0.097036	-0.157379	-0.111289	-0.046201	0.028259	-0.101108	0.286628	-0.113516	-0.123691	-0.089913	-0.081379	-0.075038	-0.124238	-0.17697	-0.062779	-0.11095	-0.052839	0.02802	-0.089308	-0.0872	0.004588	-0.052446	-0.040022	-0.098435	-0.10855	-0.075696	0.010215
RP11-171P21	HA3.1H15_X15	4	472	0	4p15.3		SHGC-24775;R44210	fishClones	RP11-171P21		15280107	15121503	LSD20.1_1_L18H5	HA3.1H15_X15	RP11-171P21	-0.083513	-0.101537	-0.115655	-0.111524	-0.017058		0.091989	0.0308	-0.087708	0.016423	-7e-05	0.093951	-0.037429	0.371794	-0.105734	-0.083559	-0.066674	-0.090233	-0.088678	-0.101918	-0.137222	-0.017563	0.221225	0.10056	0.20782	0.100034	-0.011947	0.036307	-0.030966	-0.026914	-0.045406	-0.060075	-0.062593	0.05314
RP11-79N22	HA3.1H15_A1	4	473	0	4p15.3		SHGC4-174;M95246	fishClones	RP11-79N22		18586043	18513652	LSD20.1_1_L18A6	HA3.1H15_A1	RP11-79N22	0.098483	0.032308	-0.012302	0.015499	0.06377	0.028936	0.020187	0.016289	0.039551	-0.006059		0.005949	0		-0.025181	0.062262	-0.016058	-0.022756	0.016835	0.014061	-0.026559		0.046809	0.076512	0.084604	0.016724		0.008159	0.018176	0.00043			0.031996	0.021443
RP11-11M9	HA3.1H15_D1	4	474	0	4p15.3		SHGC4-737;L09901.1	fishClones	RP11-11M9		19264204	19113233	LSD20.1_1_L18B6	HA3.1H15_D1	RP11-11M9	-0.095032	-0.162202	-0.038392	-0.079443	-0.02767	-0.017621	-0.115204	-0.109544	-0.063099	-0.075724	-0.034898	-0.09219	-0.084144	0.404899		-0.116225	-0.102531	-0.029932	-0.100009	-0.123434	-0.117898	-0.023926	-0.016192	-0.009584	0.007152	-0.101485	-0.088833	-0.033352	-0.042862	-0.025588	0.005651	-0.077322	-0.028559	0.023007
RP11-151G21	HA3.1H15_G1	4	475	0	4p15.1		SHGC-24805;H13957	fishClones	RP11-151G21		20126431	19970034	LSD20.1_1_L18C6	HA3.1H15_G1	RP11-151G21	0.015636	-0.079444	-0.039287	-0.03874	0.043322	0.044863	-0.044454	-0.008416	-0.001772	-0.016625	-0.052714	-0.073391	0.417228	0.480303	-0.032539		-0.109641	-0.038527	-0.09995	-0.031357	-0.08633	0.061515	-0.183927	0.069327	-0.044921	-0.050822	-0.074028	0.02956	-0.013242	-0.037522	0.037799	-0.028934	-0.002181	0.008056
RP11-238L9	HA3.1H15_J1	4	476	0	4p15.3		SHGC4-982;Z23504	fishClones	RP11-238L9		20442896	20339949	LSD20.1_1_L18D6	HA3.1H15_J1	RP11-238L9	0.035134	-0.024087	-0.026055		0.052361					0.000603	-0.051011		0.062879	0.432942	0.004082	0.033699		0.012073	0.047162	0.042602	-0.003991	-0.048804		0.023063	0.055223		-0.078743	-0.000395	0.022034	0.010157	0.042146	0.015705	0.047643	-0.007017
RP11-35E16	HA3.1H15_M1	4	477	0	4p15.1		SHGC4-353;L00811	fishClones	RP11-35E16		23225025	23220448	LSD20.1_1_L18E6	HA3.1H15_M1	RP11-35E16	-0.004325		0.043122	0.054228	0.065698	0.041908			0.076091	0.045701	0.003329	-0.101707		0.151341	0.002061	0.04586				0.081976		-0.047037	-0.138396	0.030228	0.055668		-0.056093	-0.037897	0.025322			0.015331		-0.008046
RP11-276O17	HA3.1H14_D3	4	478	0	4p15.1-4p15.2		AFM158XC7;D4S404	fishClones	RP11-276O17		23911592	23911435	LSD5.1_1_L3B7	HA3.1H14_D3	RP11-276O17	0.029247	0.011651	0.030645	0.075496	0.006997	-0.010126	-0.035209	0.209385	-0.00389	0.01971	-0.115383	-0.057914	-0.043282	0.401478		0.133767	-0.057985	0.034769	-0.034845	0.157162	0.090581	-0.169129	-0.58923	-0.050365	-0.222084	-0.025339		-0.043791			-0.000802	-0.023365	0.128571	-0.024632
RP11-118C24	HA3.1H15_P1	4	479	0	4p15.2		SHGC-24618;G33572	fishClones	RP11-118C24		25256444	25256072	LSD20.1_1_L18F6	HA3.1H15_P1	RP11-118C24	-0.020495	-0.066753	0.030457	0.015045	0.154462	0.138345	0.088288	0.108724	0.098794	0.080766	-0.007983	-0.048782	-0.013022	0.285114		0.012851	-0.076337	0.039644	0.01807	0.01833	-0.068535	-0.077378	-0.100833	0.084581	0.095898	0.056529	-0.037588	0.006828	0.013111	0.031118	0.04238	0.033269	0.023939	0.000791
RP11-119N7	HA3.1H15_S1	4	480	0	4p15.1-4p15.2		SHGC4-675;L09863.1	fishClones	RP11-119N7		25940926	25760196	LSD20.1_1_L18G6	HA3.1H15_S1	RP11-119N7	-0.01055	-0.05054	0.02635	0.019933	0.044032	0.031253	0.005497	-0.009903	-0.004939	-0.021986	0.008693	-0.044816	-0.042193	0.329641	0.016142	-0.01576	-0.07377	0.035754	-0.009244	0.00694	-0.064427	-0.032454	-0.055434	-0.051034	0.058663	-0.016033	-0.013665	0.009284	0.020186	0.046037	0.012252	0.017134	0.105612	0.001004
RP11-239C17	HA3.1H15_V1	4	481	0	4p15.2-4p15.3		SHGC-12838;U23430.1	fishClones	RP11-239C17		26178949	26067738	LSD20.1_1_L18H6	HA3.1H15_V1	RP11-239C17	-0.066478	-0.077506	-0.029919	-0.043337		0.071429				-0.018013	-0.095528		-0.071334	0.274333	0.007399	-0.057786	-0.121199	-0.040642	-0.047979	-0.043421	-0.124245	-0.084854	-0.012134	-0.049614		-0.005854	-0.069403	-0.087205	-0.040065	0.007364	0.01219	-0.011469	0.012744	-0.101983
RP11-194B9	HA3.1H15_O9	4	482	0	4p15.1		SHGC4-273;L00775	fishClones	RP11-194B9		28029368	28028903	LSD20.1_1_L18A2	HA3.1H15_O9	RP11-194B9	-0.033752	-0.038683	-0.000705	-0.00209	-0.07744	-0.021156	0.034905	0.041634	-0.104074	-0.013353	-0.051613	-0.012358	-0.047204	0.347223	-0.076309	-0.06347	-0.112211	-0.066796	-0.046555	-0.047018	-0.08735	-0.072717	0.093663	-0.044745	0.148371	0.03324	-0.044806	-0.03328	0.017063	0.021461	0.057661	0.005633	0.042189	-0.073733
RP11-210B2	HA3.1H15_R9	4	483	0	4p15.1		SHGC4-311;L00792	fishClones	RP11-210B2		28605524	28605123	LSD20.1_1_L18B2	HA3.1H15_R9	RP11-210B2	-0.0944	-0.076021	0	-0.016609				0.079418		-0.05421	0.010169	0.034992	-0.170844	0.386249	-0.120279	-0.080452	-0.158535	-0.057182	-0.058637	-0.039526	-0.133156	-0.031728		-0.106231			0.023569	0.044193	-0.035012	-0.021167	-0.00953	0.011023	-0.002589	0.019017
RP11-53F2	HA3.1H15_L12	4	484	0	4p15.1		SHGC4-335;L09766.1	fishClones	RP11-53F2		29491912	29347252	LSD20.1_1_L18A3	HA3.1H15_L12	RP11-53F2	-0.079088	-0.065103			-0.134354	-0.065565	0.007778	0.008403	-0.141505	-0.122712	-0.042462	0.080843		0.36554	-0.090185	-0.076021		-0.056185		-0.026558	-0.077478	-0.027681	-0.012798	-0.159831	0.034232	-0.031246	-0.018933	-0.014019	-0.008863	-0.044965				-0.005282
RP11-266E24	HA3.1H15_O12	4	485	0	4p15.1		SHGC4-801;L09932.1	fishClones	RP11-266E24		30345696	30188947	LSD20.1_1_L18B3	HA3.1H15_O12	RP11-266E24	-0.099776	-0.081872	-0.033893	-0.031248	-0.163222	-0.041116	0.044284	0.045461	-0.157158	-0.091824	0.002407	0.07595	-0.110245	0.41482	-0.088957	-0.071556	-0.048212	-0.077414	-0.049685	-0.043712	-0.080697	-0.014637	-0.051831	-0.075561	-0.025828	0.009974	0.030228	0.03662	-0.015256	-0.042099	0.005529	-0.02162	0.012802	0.061506
RP11-205N12	HA3.1H15_U12	4	486	0	4p15.1		SHGC-17843;G33547	fishClones	RP11-205N12		30539647	30394483	LSD20.1_1_L18D3	HA3.1H15_U12	RP11-205N12	-0.106594	-0.127285			-0.203314	-0.087745	-0.014692	-0.007628	-0.198157	-0.109792	-0.023162	0.046689		0.176571	-0.132188	-0.097267		-0.079855		-0.091055	-0.120867	-0.032094	-0.128315	-0.116589	-0.074488	-0.014391	-0.027324	0.031208	-0.065688	-0.070141				0.042411
RP11-53F9	HA3.1H15_R12	4	487	1	4p15.1		SHGC4-1138	fishClones	RP11-53F9		30613014	30539254	LSD20.1_1_L18C3	HA3.1H15_R12	RP11-53F9			-0.067977	-0.040243	-0.257976	-0.104057	0.096501	0.13194	-0.214265	-0.108246	0.101436	0.051519	-0.035966	0.160884	-0.099582	-0.054622	-0.07483	-0.067825	-0.038765	-0.049948		0.037852	-0.09491	-0.108695	-0.073006	-0.00865	0.129509	0.071829	-0.065374	-0.041005	-0.021658	-0.036202	-0.095097	0.130294
RP11-180G13	HA3.1H15_X12	4	488	0	4p15.1-4p15.2		SHGC4-951;L14081.1	fishClones	RP11-180G13		30834085	30666325	LSD20.1_1_L18E3	HA3.1H15_X12	RP11-180G13	-0.122746	-0.130578	-0.146756	-0.150546	-0.237116	-0.044748	-0.215077	-0.071024	-0.208647	-0.14238	0.106753	0.170264	-0.025777	0.279677	-0.130899	-0.07672	-0.007936	-0.157727	0.008222	-0.053855	-0.101902	0.215643	-0.298893	-0.156529	-0.237961	-0.124864	0.332836	0.154426	-0.120943	-0.104029	-0.07357	-0.101548	-0.103839	0.274692
RP11-176I4	HA3.1H15_C15	4	489	0	4p15.1		SHGC4-250;L00764	fishClones	RP11-176I4		33087410	33086961	LSD20.1_1_L18F3	HA3.1H15_C15	RP11-176I4	-0.070041	-0.062207	-0.049524	-0.047651	-0.123193	-0.050397	-0.043818	0.066193	-0.121487	-0.048711	-0.067695	-0.051566	-0.052237	0.299761	-0.045744	-0.032058	-0.033807	-0.063302	-0.026331	0.016234	-0.024368	-0.118127	-0.218301	-0.121365	-0.100706	-0.051759	-0.016321	-0.077387	-0.044304	-0.044297	-0.022906	-0.029522	-0.024186	-0.031583
RP11-85B10	HA3.1H15_F15	4	490	0	4p14-4p15		SHGC4-647;L09847.1	fishClones	RP11-85B10		35452381	35451937	LSD20.1_1_L18G3	HA3.1H15_F15	RP11-85B10	-0.017245	-0.016176	-0.011012	0.013619	-0.089117	-0.048394	-0.021629	0.060633	-0.096686	0.017848		-0.106639	7.9e-05		0.041614	0.001643	-0.000513	-0.021056	-0.056145	0.010902	-0.037564		-0.015426	-0.079058	-0.022028	-0.020464	0.003872	0.014352	0.056238	-0.01913	0.009752		0.01294	0.028895
RP11-108H14	HA3.1H14_C36	4	491	0	4p13-4p14		SHGC-34520;D59404	fishClones	RP11-108H14		37199746	36998587	LSD20.1_1_L18A4	HA3.1H14_C36	RP11-108H14	0.075786	0.112814	0.011958	0.073343	-0.032218	-0.031696	-0.06673	0.073608	-0.064762	-0.045537	-0.057724	-0.098241	-0.046999	0.419602	-0.065029	0.154096	-0.048775	-0.054244	0.009756	0.241235	0.138586	-0.102784	-0.438166	-0.185439	-0.167835	-0.083085	-0.059957	-0.031518	-0.058013	-0.062341	0.010905	0.045167	0.117246	-0.008459
RP11-24G16	HA3.1H14_G3	4	492	0	4p12-4p13		AFM280TF5;D4S1581	fishClones	RP11-24G16		38103870	37927768	LSD5.1_1_L3C7	HA3.1H14_G3	RP11-24G16	-0.027757	-0.015735	-0.035648	-0.006832	-0.08209	-0.13421	-0.10499	0.084635	-0.127782	-0.069499	-0.069387	-0.101391	-0.103257	0.400673	-0.054286	0.029684	-0.129627	-0.050882	-0.047998	0.085007	0.015246	-0.159742	-0.743005	-0.148209	-0.385171	-0.115396	-0.11353	-0.002181	-0.035001	-0.084276	-0.019568	0.057325	0.033433	-0.021302
RP11-126C7	HA3.1H14_C33	4	493	0	4p13		SHGC4-662;L09855.1	fishClones	RP11-126C7		38242092	38087293	LSD20.1_1_L18A1	HA3.1H14_C33	RP11-126C7	-0.019007	-0.004249	-0.051852	-0.032238	-0.065776	-0.073509	-0.05463	0.069696	-0.079167	-0.012119	0.063967	-0.062751	-0.041516	0.488902	-0.020765	0.037053		-0.014257	-0.020983	0.078393	-0.016498	-0.010916	-0.462418	-0.065083	-0.155465	-0.047941	0.013413	0.074971	-0.006429	-0.050626	-0.011349	0.00487	0.057269	0.068844
RP11-38M16	HA3.1H14_J3	4	494	0	4p12		AFM161YF6;D4S405	fishClones	RP11-38M16		40214695	40138962	LSD5.1_1_L3D7	HA3.1H14_J3	RP11-38M16	-0.019321	-0.014199	0.003419	0.015216	-0.052585	-0.057749	0.006898	0.115629	-0.074347	-0.013547	-0.009262	-0.016139	-0.057933	0.324803	0.010534	-0.006044	-0.009414	0.026326	-0.004127	0.061119	-0.016774	-0.083214	-0.297601	-0.032502	-0.074572	-0.044229	-0.055525	-0.009307	0.025392	0.001431	-0.03344	0.02459	0.058464	-0.006498
RP11-138F23	HA3.1H14_I33	4	495	0	4p13		SHGC4-5;X54584	fishClones	RP11-138F23		40782443	40674715	LSD20.1_1_L18C1	HA3.1H14_I33	RP11-138F23	-0.026162	-0.032143	0.016038	0.012902	-0.060261	-0.082937	-0.067665	0.041758	-0.099927	-0.064927		-0.042038	0.034869	0.504875	-0.041024	0.01751	-0.050463	0.006329	-0.010109	0.051781	-0.050883	-0.065118	-0.267892	-0.089483	-0.08259	-0.013369	-0.06869	0.018303	-0.016906	-0.022826	0.019306	0.006796	0.026642
RP11-264N7	HA3.1H14_F33	4	496	0	4p13		SHGC-33782	fishClones	RP11-264N7		41364564	41202372	LSD20.1_1_L18B1	HA3.1H14_F33	RP11-264N7	-0.024525	-0.018695	0.00623			-0.031802				0.01602	0.012617	-0.043261	-0.015031	0.543156	-0.028078	-0.016052	0.005639	-0.025275	-0.015519	0.023166	-0.043471	-0.06535		-0.001585			-0.012737	0.033831	-0.024539	-0.039529	0.007774	0.066599	0.052562	0
RP11-113F10	HA3.1H14_L33	4	497	0	4p13		SHGC4-1045;L14098.1	fishClones	RP11-113F10		42427822	42263408	LSD20.1_1_L18D1	HA3.1H14_L33	RP11-113F10	-0.034443	-0.035834	-0.012002	0.037287	-0.049342	-0.105777	-0.029425	0.039103	-0.102883	-0.007378	-0.030101	-0.031329	-0.015572	0.448021		-0.030996	-0.01152		-0.024425	0.043915	-0.038608	-0.097444	-0.234497	-0.016746	-0.057793	-0.015837	-0.052301	-0.042172	-0.020011	-0.017225	-0.053234	0.014189	0.010864	-0.039085
RP11-253O5	HA3.1H14_O33	4	498	0	4p13		SHGC4-344;L09768.1	fishClones	RP11-253O5		44400116	44399298	LSD20.1_1_L18E1	HA3.1H14_O33	RP11-253O5	0.004406	-0.004369	0.012611	0.013378	0.050734	0.01568	-0.021967	0.051526	0.025906	0.018835	-0.043963	-0.068416	0.026677	0.444432	-0.050068	0.008071	0.087313	-0.032086	0.051168	0.046885	-0.001372	-0.095483	-0.201349	0.057852	-0.002486	-0.027198	-0.059233	-0.027213	0.021715	-0.004353	-0.014869	-0.028677	0.029051	-0.026934
RP11-105F21	HA3.1H14_R33	4	499	0	4p11-4p12		SHGC4-842;G12387	fishClones	RP11-105F21		44822922	44664722	LSD20.1_1_L18F1	HA3.1H14_R33	RP11-105F21	-0.057826	0.000203	-0.089321	0.029909						-0.076599	-0.051317			0.298864	-0.146706	0.002772		-0.083639		0.035895	-0.03651		-0.170368	-0.055477			-0.109817	-0.060588	0.009982	-0.075899	-0.141412	-0.029918	-0.10813
RP11-42A17	HA3.1H14_M3	4	500	0	4p11-4p12		AFM168XA5;D4S1536	fishClones	RP11-42A17		45940192	45744550	LSD5.1_1_L3E7	HA3.1H14_M3	RP11-42A17	-0.125389	-0.11067	-0.060787	-0.066555	-0.084647	-0.180552	-0.082362	0.126002	-0.107678	-0.024973	-0.075893	-0.181997	-0.210613	0.205726	-0.026617	-0.056817	-0.132816	0.016155	-0.032169	0.00775	-0.06305	-0.211225	-0.629756	-0.074845	-0.407134	-0.053011	-0.130241	-0.157282			-0.098664	-0.140425	-0.009791	-0.044133
RP11-238D1	HA3.1H14_U33	4	501	1	4p12-4p13		SHGC4-604;Z23426	fishClones	RP11-238D1		45776447	45768001	LSD20.1_1_L18G1	HA3.1H14_U33	RP11-238D1			-0.005494	0.009965	0.023974	0.011879			-0.014796	0.037969		-0.066714					-0.084843						-0.200674	-0.005086	-0.107687			-0.021883
RP11-121C2	HA3.1H15_C12	4	502	1	4p11-4p12		SHGC4-1079;M84741.1	fishClones	RP11-121C2		47865564	47644149	LSD20.1_1_L18F2	HA3.1H15_C12	RP11-121C2					0.095467	0.215445			0.037559	0.179266		0.030504	0.026841	0.26506			0.044543		0.016029			-0.096522	-0.35651	0.115647	-0.185997		0.119206	0.015949						0.169308
CTD-2271B13	HA3.1H15_N17	4	503	0	-		D29767	stsMap	UTR-9639		47980360	47979960	LSD40.1_1_L38E3	HA3.1H15_N17	CTD-2271B13	-0.010636	-0.039234	0.013382	-0.04016	0.075249	0.041512		-0.008301		0.050289	-0.012589		0.009648	0.042015	0.081797	-0.022883	-0.040525	0.050803	-0.044756	-0.051761	-0.12028	0.030379	0.113684	0.066589			0.000139	0.055554	0.041173	0.06164	0.091598	0.00373	0.059124	0.026476
RP11-232D21	HA3.1H14_X33	4	504	1	4p12-4p13		SHGC4-476;L00881	fishClones	RP11-232D21		48028065	48027639	LSD20.1_1_L18H1	HA3.1H14_X33	RP11-232D21			0.033288	-0.017392	-0.104857	-0.125605	-0.02055	0.090694	-0.127705	-0.047276	0.027245	0.040064	-0.135215	0.032086	0.047796		-0.109874		-0.109065			-0.077822	-0.493825	-0.039428	-0.263038	-0.011001	0.004417	0.034286			-0.021776	-0.000296	0.027964	-0.059641
RP11-109P3	HA3.1H15_U9	4	505	0	4p11		SHGC-8527;Z19172	fishClones	RP11-109P3		48386922	48265399	LSD20.1_1_L18D2	HA3.1H15_U9	RP11-109P3	-0.012838	-0.024154	0.05191	0.002662	-0.078295	-0.013315	-0.023748	-0.030264	-0.049356	-0.095202	0.04161	0.240292		0.134504	-0.005169	0.0094	0.013577	0.00514		0.013828	-0.089036	-0.010475	0.013628	-0.06439	-0.010357	-0.002362	0.036673	0.080402	0.022533	0.011047		0.054302	0.034594	0.016766
RP11-72P14	HA3.1H15_X9	4	506	0	4p11-4p12		SHGC-8553;Z25182	fishClones	RP11-72P14		48308603	48265399	LSD20.1_1_L18E2	HA3.1H15_X9	RP11-72P14	-0.043222	-0.040005	0.056825	-0.011729	-0.00811	0.052673	-0.143483	-0.169448	-0.031491	-0.060634	0.045093	0.185651	0.14251	0.021488	-0.011089	-0.02996	0.101739	-0.030716	0.129034	0.012534	-0.063996		0.04311	-0.062097	-0.072805	-0.110804	0.074102	0.057173	-0.031342	-0.030977	-0.0076	0.0098	0.051262	0.05458
RP11-217B22	HA3.1H14_U30	4	507	0	4p11-4p12	AFM356TC5	SHGC4-968;Z24604	fishClones	RP11-217B22	Chose fishClones, FISH over original STS	48839424	48744131	LSD19.1_1_L17G12	HA3.1H14_U30	RP11-217B22	0.060766	0.058116	0.108168	0.153057	-0.026973	-0.029146	-0.077231	0.057749	-0.044745	-0.06557	-0.017414	-0.033153	0.033203	-0.045328	-0.020702	0.101585		-0.032027	0.106259	0.223251	0.146503	-0.082105	-0.282111	-0.034419	-0.124727	-0.074757	-0.04703	0.025701	-0.031489	-0.001456	0.00048	0.092557	0.159782	0.006965
RP11-32K21	HA3.1H14_P3	4	508	0	4q11-4q12		AFM274XB9;D4S1577	fishClones	RP11-32K21		52871018	52870677	LSD5.1_1_L3F7	HA3.1H14_P3	RP11-32K21	-0.020234	-0.058294	-0.116432	-0.123771	-0.012522	-0.034941	-0.090624	-0.005753	-0.029514	-0.060998	-0.088288	-0.126152	-0.076113	-0.046929	-0.047236	-0.018826	-0.08169	-0.059758	-0.109097	0.031838	-0.096276	-0.131126	-0.202819	-0.054433	-0.172158	-0.089045	-0.118608	-0.039912	-0.065253	-0.026019	-0.095541	-0.101963	-0.057707	-0.047857
RP11-210D19	HA3.1H14_L30	4	509	0	4q12		SHGC4-782;G33200	fishClones	RP11-210D19		53219878	53219499	LSD19.1_1_L17D12	HA3.1H14_L30	RP11-210D19	-0.059668	-0.051878	-0.04326	-0.008833	-0.036033	-0.102279	-0.062723	0.067617	-0.054925	-0.088713	-0.054093	-0.066784	-0.056667	-0.038868		-0.039328	-0.051112	-0.07606	-0.025989	0.007539	-0.114247	-0.077758	-0.271499	-0.089849	-0.20526	-0.075345	-0.071634	0.00041	-0.062064	-0.039686	-0.055673	-0.08215	-0.025851	-0.012928
RP11-175I24	HA3.1H14_O30	4	510	0	4q11-4q12		SHGC4-959;L10024.1	fishClones	RP11-175I24		53701994	53582533	LSD19.1_1_L17E12	HA3.1H14_O30	RP11-175I24	0.005676	-0.007391	-0.051421	0.001956	-0.014565	-0.025917	-0.019116	0.04229	-0.02787	-0.045275	-0.04228	-0.074303	-0.032054	-0.065372	-0.028509	0.008208	-0.058934	-0.031749	-0.028385	0.055143	-0.088195	-0.10471	-0.294767	-0.038534	-0.167685	-0.033181	-0.071311	-0.03503	-0.074883	-0.041512	-0.034872	-0.067398	-0.03674	-0.030198
RP11-98G22	HA3.1H14_S3	4	511	0	4q12		AFM294VB9;D4S1594	fishClones	RP11-98G22		54781924	54612989	LSD5.1_1_L3G7	HA3.1H14_S3	RP11-98G22	0.031141	0.016423	-0.006878	0.040759	0.030038	-0.011525	-0.049856	0.040172	0.002319	-0.052184	-0.036376	-0.039158	0.004481	-0.02818	-0.000594	0.020037	-0.015061	0.007994	0.067748	0.061246	-0.025785	-0.10161	-0.222929	-0.006084	-0.145593	-0.036652	-0.048697	-0.014945	-0.018026	0.004713	-0.017515	0.0289	0.042653	-0.006302
GS-619B4	HA3.1H16_A17	4	512	0	4q11-q13牋		RH82761	stsMap	SHGC-8069		55005339	55005017	LSD24.1_1_L22H3	HA3.1H16_A17	GS-619B4	0.049699	0.053922	-0.004757	0.046478	0.078867	0.075697	0.137282	0.057469	0.080279	0.006271	-0.049705	-0.037019	0.090321	-0.048423		0.095736	-0.006579		0.022411	0.111433	-0.070347	-0.101852	-0.059086	0.058432	0.01487	0.110829	-0.030221	-0.019491			-0.001987	0.063256	-0.002167	-0.034432
RP11-80L11	HA3.1H14_R30	4	513	0	4q12		SHGC4-1450;G07422	fishClones	RP11-80L11		55178329	55035893	LSD19.1_1_L17F12	HA3.1H14_R30	RP11-80L11	0.013218	0.004915	-0.007122	0.007859	-0.024378	-0.056539	-0.028135	0.038267	-0.071143	-0.074299	-0.037525	-0.009279	-0.155741	-0.034574	-0.033876	0.01904	-0.063389	-0.018027	-0.007753	0.052261	-0.065092	-0.094269	-0.244573	-0.062137	-0.135115	-0.02201	-0.06117	-0.034985	-0.043473	-0.035035	-0.025522	-0.003025	-0.002707	-0.041198
RP11-135H2	HA3.1H14_V3	4	514	0	4q12		AFM356TC5;D4S1619	fishClones	RP11-135H2		56452717	56387192	LSD5.1_1_L3H7	HA3.1H14_V3	RP11-135H2	0.01805	0.013356	0.033454	0.006654	-7.3e-05	-0.012163	-0.003956	0.10773	-0.03635	-0.046077	-0.065495	-0.025162	-0.043952	-0.054095	-0.007056	0.063052	-0.06665	-0.028697	0.01224	0.1225	-0.034646	-0.097681	-0.141191	-0.022489	-0.067163	-0.012291	-0.074366	-0.013959	-0.029781	-0.054361	-0.021023	-0.0002	0.060677	-0.048018
RP11-7J22	HA3.1H15_F12	4	515	0	4q12		SHGC-10570;U00238.1	fishClones	RP11-7J22		57102670	57102011	LSD20.1_1_L18G2	HA3.1H15_F12	RP11-7J22	-0.011222	-0.016245	-0.000702	0.031611	-0.133565	-0.116967	-0.076983	-0.134821	-0.131797	-0.165501	0.028556	0.048591	-0.061196	0.028005	-0.029004	-0.02851	-0.091513	-0.035101	-0.022548	-0.003557	-0.068125	0.04855	-0.028074	-0.136715	-0.010005	-0.079192	0.017275	0.054148	-0.06154	-0.041564	-0.045314	-0.020253	0.039182	0.002558
RP11-63E13	HA3.1H14_X30	4	516	1	4q13.3		SHGC4-611;Z16853	fishClones	RP11-63E13		66573257	66429318	LSD19.1_1_L17H12	HA3.1H14_X30	RP11-63E13			-0.073862	-0.067315	-0.080898	-0.098935	-0.182495	-0.005265	-0.125463	-0.102243	-0.144669	-0.155125	-0.055694	-0.111623	-0.186687		-0.208599	-0.129098	-0.055421			-0.150476	-0.311575	-0.137397	-0.21951	-0.134457	-0.187641	-0.055144	-0.129894	-0.128836	-0.066192	-0.06469	-0.001201	-0.109279
RP11-234L24	HA3.1H15_F18	4	517	1	4q13		SHGC4-195;G41965	fishClones	RP11-234L24		67580291	67579974	LSD20.1_1_L18C7	HA3.1H15_F18	RP11-234L24					-0.044236	-0.083922	-0.103682	0.001915	-0.144507	-0.090785	-0.094432	-0.110204	-0.003116	-0.106058			-0.070952		0.057904			-0.10801	-0.397051	-0.105086	-0.221491	-0.163141	-0.103573	-0.041068						-0.044158
RP11-111K19	HA3.1H15_I18	4	518	0	4q13.3		SHGC-25030;AF001952.1	fishClones	RP11-111K19		68475605	68281385	LSD20.1_1_L18D7	HA3.1H15_I18	RP11-111K19	-0.014901	-0.037222	0.037151	0.035123	-0.144229	-0.130329	-0.113829	-0.031547	-0.125816	-0.089762	-0.045368	-0.014694	-0.106449	-0.053533	-0.048112	0.009753	-0.192941	-0.0562	-0.0715	0.050369	-0.035462	-0.059464	-0.115426	-0.102936	-0.105353	-0.082074	-0.06472	0.001915	-0.071658	-0.009351	-0.035331	-0.030599	0.021702	-0.031631
RP11-121P15	HA3.1H15_L18	4	519	0	4q13-4q21		SHGC-24971	fishClones	RP11-121P15		71562007	71561433	LSD20.1_1_L18E7	HA3.1H15_L18	RP11-121P15	-0.038648	-0.039896	0.020695	0.024431	-0.100891	-0.081849	-0.037201	-0.002362	-0.112839	-0.090969	-0.059937	-0.031538	0.031479	-0.00633		-0.026367	-0.157089	-0.046849	-0.016195	-0.009825	-0.092075	0.004709	-0.156985	-0.045352	-0.139134	-0.067355	-0.043081	0.026005	-0.084625	-0.022264	-0.021045	0.00986	0.009007	-0.020438
RP11-117B11	HA3.1H15_O18	4	520	0	4q13.3-4q21.1		SHGC-24728;AB002364	fishClones	RP11-117B11		73511981	73387091	LSD20.1_1_L18F7	HA3.1H15_O18	RP11-117B11	-0.079774	-0.06817	-0.085829	-0.125272	-0.141506	-0.132304	-0.113807	-0.071706	-0.118525	-0.148956	-0.028179	-0.018974	-0.062083	-0.043793	-0.094332	-0.059373	-0.145939	-0.108751	-0.098624	-0.082973	-0.171124	-0.005754	-0.054568	-0.086992	-0.065685	-0.101875	-0.043011	0.043689	-0.126574	-0.056236	-0.045782	-0.07871	-0.019643	-0.005837
RP11-155P6	HA3.1H15_R18	4	521	0	4q21		SHGC4-644;L09844.1	fishClones	RP11-155P6		74453501	74322497	LSD20.1_1_L18G7	HA3.1H15_R18	RP11-155P6	0.020909	0.013074	0.023254	-0.007942	-0.106896	-0.050232	0.023134	0.012232	-0.102213	-0.077955	0.003631	0.095035	-0.038678	0.013432	0.026681	-0.039972	-0.092893	0.05404	-0.038471	-0.028734	-0.093693	-0.012522	0.011603	-0.059157	-0.01216	0.034129	0.021417	0.029239	-0.035919	0.021624	0.019968	0.038801	0.064282	0.030561
RP11-94K4	HA3.1H15_X18	4	522	0	4q21.1-4q21.2		SHGC4-129;M54995.1	fishClones	RP11-94K4		75282835	75100494	LSD20.1_1_L18A8	HA3.1H15_X18	RP11-94K4	-0.088216	-0.105255	-0.126349	-0.127632	-0.203674		-0.065736	-0.097247	-0.17453	-0.129651		0.06389	-0.110306		-0.061105	-0.115858	-0.173022	-0.071378	-0.124097	-0.134065	-0.241981		-0.025448	-0.096336	-0.057112	-0.075092			-0.087464	-0.020972	-0.082733	-0.136362	-0.147213
RP11-69P19	HA3.1H15_U18	4	523	0	4q13.3-4q21.1		SHGC4-833;L09956.1	fishClones	RP11-69P19		75258584	75102490	LSD20.1_1_L18H7	HA3.1H15_U18	RP11-69P19	-0.041601	-0.05816	-0.049499	-0.058299	-0.152225	-0.117516	-0.103744		-0.138563	-0.128353	-0.033976	0.049411	-0.095144	-0.032878		-0.070615	-0.13824		-0.078896	-0.054674	-0.139394	-0.002812	-0.028062	-0.119359	-0.060256		-0.032082	0.0013			-0.085087	-0.055584	-0.044317	0.015458
RP11-78K8	HA3.1H15_C21	4	524	1	4q13.3-4q21		SHGC-35359;X53800	fishClones	RP11-78K8		75269440	75218717	LSD20.1_1_L18B8	HA3.1H15_C21	RP11-78K8			-0.035061	-0.024964	-0.137865	-0.076284	-0.043791	-0.101677	-0.108627	-0.06578	-0.06167	0.042767	-0.053959	-0.092083	0.050576		-0.100146	0.065022	-0.063306			-0.031251	-0.028576	-0.050199	-0.067205	-0.097266	-0.07969	-0.092906	-0.0285	-0.011586	-0.038803	-0.003499	-0.044809	-0.069764
CTD-2103L3	HA3.1H15_J21	4	525	0	4q13-4q21		M36820;GRO2	fishClones	CTD-2103L3		75229958	75229494	LSD31.1_1_L29D8	HA3.1H15_J21	CTD-2103L3	-0.020191	-0.033587	-0.061435	-0.050614			-0.116031	-0.135138	-0.109264	-0.161725	-0.034358	0.018432	-0.077296	-0.019153	-0.072947	-0.001828	-0.112932	-0.069062	-0.053662	0.017005	-0.058251	0.007722		-0.126636			-0.03583	0.012319	-0.123605	-0.069448	-0.018568	-0.035358	-0.032606	-0.031803
CTD-2110E3	HA3.1H16_T8	4	526	0	4q21		stSG35977;GRO2	fishClones	CTD-2110E3		75230310	75229877	LSD31.1_1_L29D12	HA3.1H16_T8	CTD-2110E3	-0.173172	-0.101047	-0.04921	-0.045721	-0.106312	-0.056786	-0.277646	-0.159617	-0.108268		-0.127506	-0.06417	0.007743	-0.111345	-0.066878	-0.011546	-0.082452	-0.073364	0.013071	0.006127	-0.09927	-0.063212	-0.340623		-0.208865	-0.281803	-0.056987	-0.044616	-0.123246	-0.126102	-0.024858	-0.025526	-0.035338	-0.125475
CTD-2074K5	HA3.1H15_G21	4	527	0	4q13-4q21		M36820;GRO2	stsMap	RH17698		75328126	75327972	LSD31.1_1_L29C8	HA3.1H15_G21	CTD-2074K5	-0.017189	-0.043569	-0.041841	-0.058914	-0.063897	-0.025885	0.044354	-0.078003	-0.089878	-0.115325	-0.010634	0.12384	-0.065273	-0.042765	-0.052727	-0.001197	-0.100061	-0.042526	-0.065223	0.019124	-0.098076	0.011433	0.112944		0.088791	0.042267	-0.032629	0.0216	-0.074534	-0.041355	-0.041344	-0.045625	-0.008386	0.005002
RP11-115K14	HA3.1H15_I21	4	528	0	4q13.3-4q21.1		SHGC4-1092;L14125.1	fishClones	RP11-115K14		76129869	75956684	LSD20.1_1_L18D8	HA3.1H15_I21	RP11-115K14	0.076704	0.017472				-0.025421	0.02155	-0.038588	0.026659	-0.100181		0.189988		-0.019645	0.042376			0.07591		0.094581	-0.091431	-0.028396	-0.022209	0.002815	-0.007057	-0.066064			0.029502	0.076256		0.099143		0.025722
RP11-80I4	HA3.1H15_F21	4	529	0	4q13-4q21		SHGC4-1453;G07420	fishClones	RP11-80I4		76429795	76270171	LSD20.1_1_L18C8	HA3.1H15_F21	RP11-80I4	-0.040127	-0.06249	0.003954	-0.031143		-0.080765	-0.01715			-0.13942	-0.065145	0.012861	-0.042651	-0.072529	-0.059659	-0.027399	-0.102963	-0.033116	-0.037009	-0.015805	-0.144164	-0.073974		-0.117256			-0.100339	-0.002656	-0.065843	-0.031142	-0.030874	0.007321	0.037086	-0.06299
RP11-144I19	HA3.1H15_L21	4	530	0	4q13.3		SHGC4-784;G33201	fishClones	RP11-144I19		76647575	76495364	LSD20.1_1_L18E8	HA3.1H15_L21	RP11-144I19	-0.01011	-0.030652	0.051765	0.024257	-0.082599	-0.082029	-0.046964	-0.059965	-0.059315	-0.152185	-0.077321	0.076529		-0.078001	-0.026938	-0.028054		-0.024044		0.001884	-0.140106	-0.072873	-0.047652	-0.11678	-0.045993	-0.091626	-0.10853	-0.039943	-0.041727	-0.027993	0.008325	0.016984	0.051167	-0.060126
RP11-105F22	HA3.1H15_O21	4	531	0	4q21.1		SHGC-24607;H75738	fishClones	RP11-105F22		77455857	77298754	LSD20.1_1_L18G8	HA3.1H15_O21	RP11-105F22	-0.043061	-0.04087	-0.008626	-0.011217	-0.098383	-0.061638	-0.023811	-0.052313	-0.06327	-0.107131	-0.067427	0.037211	0.001095	-0.094602	-0.007546	-0.033684	-0.066851	-0.006206	0.000527	-0.007748	-0.133949	-0.079541	-0.060815	-0.099257	-0.046509	-0.052554	-0.070085	-0.061423	-0.076741	-0.038461	-0.042612	-0.024368	0.022715	-0.076033
RP11-17P19	HA3.1H15_R21	4	532	0	4q21.2		SHGC4-576;L09813.1	fishClones	RP11-17P19		79359277	79222718	LSD20.1_1_L18B9	HA3.1H15_R21	RP11-17P19	-0.067727	-0.064565	-0.096576	-0.092901						-0.178356	-0.045882		-0.093152	-0.06293	-0.019331	-0.064044	-0.134888	-0.076514	-0.086867	-0.019511	-0.147659	-0.05965		-0.141985			-0.042851	-0.088266	-0.088706	-0.080834	-0.079712	-0.09171	-0.094145	-0.090621
RP11-221M10	HA3.1H15_U21	4	533	0	-		SHGC-12600;X78712	fishClones	RP11-221M10		80684871	80684679	LSD20.1_1_L18C9	HA3.1H15_U21	RP11-221M10	-0.005704	-0.001876	0.009696		-0.127014	-0.078217	0.017748	-0.030002		-0.083982	-0.017802	0.064408		-0.011408		-0.088463				-0.036023	-0.119037	-0.03902	-0.018464	-0.018389	-0.052925	0.003963	0.027212	0.039661						0.040299
RP11-121P22	HA3.1H16_R19	4	534	0	-		SHGC-9797;M23536.1	fishClones	RP11-121P22		81565182	81565011	LSD36.1_1_L34G11	HA3.1H16_R19	RP11-121P22	0.051693	0.043758	0.127597	0.183315	0.052065	0.111698	0.001348	0.141103	0.044142	0.174299		-0.06546	0.211813		0.098771	0.067167	0.161458	0.207953	0.273588	0.16836	0.048094		-0.188964	0.095904	-0.071595	-0.027106			0.136111	0.168147	0.125662	0.219203	0.228194
RP11-67G24	HA3.1H15_G25	4	535	0	4q21.2		SHGC4-977;Z51332	fishClones	RP11-67G24		82924914	82780760	LSD23.1_1_L21C7	HA3.1H15_G25	RP11-67G24	-0.049006	-0.029966	-0.008113	-0.006291	-0.102478	0.010069	0.003451	-0.028497	-0.092148	0.014519	-0.069499	0.057545	-0.011595	-0.063053	-0.0987	-0.059462	-0.148567	-0.002749	-0.052184	-0.032595	-0.136895	-0.08441	-0.047169	-0.032475	-0.099465	-0.016162	-0.035769	-0.013417	-0.072019	0.015485	-0.040161	0.016726	0.062403	-0.066407
RP11-131O10	HA3.1H16_G13	4	536	1	4q21.2		SHGC4-788;Z16662	fishClones	RP11-131O10		83332197	83332028	LSD21.1_1_L19B11	HA3.1H16_G13	RP11-131O10						0.020283			-0.050935	0.031166									0.060863					-0.080125				-0.075543						-0.059333
RP11-11P12	HA3.1H15_J25	4	537	0	4q21.2		SHGC-8598;AB020712	fishClones	RP11-11P12		84122920	83957805	LSD23.1_1_L21D7	HA3.1H15_J25	RP11-11P12	0.020421	0.000672	0.015379	0.005983		0.028663		0.092517		0.006168	-0.042892		-0.005252	-0.017144	0.014584	0.070127	-0.071452	0.040748	0.011206	0.021205	-0.11831	-0.071506		-0.026363			-0.061593	-0.001041	-0.071408	0.023555	0.029976	0.060589	0.046766	-0.02293
RP11-7G22	HA3.1H16_J13	4	538	0	4q21.3-4q22		SHGC-25044	fishClones	RP11-7G22		84723458	84523609	LSD21.1_1_L19C11	HA3.1H16_J13	RP11-7G22	0.123307	0.078307	0.022643	0.013343	0.238539	0.213814		0.108594		0.12125	-0.007743		0.132728	0.001709	0.290591	0.083027	0.080537	0.111725	0.064061	0.021323	-0.071398	-0.006874	0.113903	0.133898		0.032738	-0.03518	0.010845	0.040374	0.036837	0.106223	0.073118	0.049351	-0.007949
RP11-36G19	HA3.1H16_M13	4	539	1	4q21.2		SHGC4-1099;L14131.1	fishClones	RP11-36G19		85488343	85326515	LSD21.1_1_L19E11	HA3.1H16_M13	RP11-36G19					0.174231	0.140508	0.110837	0.186815	0.191158	0.188709	-0.056883	-0.045667		-0.010893	-0.01532			-0.030784				-0.098548	0.126207	0.193929	0.126008	0.051258	-0.113881	0.029023	-0.009288	-0.078889				0.022951
RP11-31I17	HA3.1H16_P13	4	540	0	4q23		SHGC4-1579;Z23406	fishClones	RP11-31I17		86665657	86665470	LSD21.1_1_L19G11	HA3.1H16_P13	RP11-31I17	0.105417	0.040303	-0.002245	-0.004933	0.254931	0.141091	0.139668	0.057418	0.236357	0.170803	0.081279	0.11343	0.134087	0.093481	0.102699	0.066846	-0.01733	0.052699	0.058777	0.048647	-0.053298	0.104938	0.293095	0.253364	0.315366	0.168648	0.057631	0.049171	0.137481	0.082802	0.056365	0.074183	0.03187	0.076195
RP11-120B2	HA3.1H16_C5	4	541	0	4q22		SHGC4-922;L10007.1	fishClones	RP11-120B2		87441327	87267933	LSD21.1_1_L19B8	HA3.1H16_C5	RP11-120B2	0.094312	0.024347	0.172557	0.008597	0.181841	0.135021	0.103337	0.018217	0.187466	0.118929	0.027689	0.068537	0.135791	0.011588	0.052561	0.055638	-0.002331	0.023809	0.100162	0.034922	-0.035696	0.080673	0.274837	0.165386	0.233142	0.069085	0.025623	0.062364	0.061864	0.027559	0.06901	0.038713	0.055471	0.061804
RP11-130O10	HA3.1H16_D13	4	542	0	4q22		SHGC4-508;L09791.1	fishClones	RP11-130O10		87638014	87637254	LSD21.1_1_L19A11	HA3.1H16_D13	RP11-130O10	0.070271	0.0118	0.120575	-0.000985	0.240002	0.130341	0.094309	0.006875	0.209563	0.119337	0.017487	0.011192	0.103165	-0.018248	0.049526	0.064844	-0.019066	0.020058	0.082782	0.067998	-0.051804	0.049523	0.131679		0.183856	0.079853	-0.005721	0.067483	0.03836	0.012996	0.081951	0.055519	0.042984	0.067336
CTC-205I10	HA3.1H15_N25	4	543	0	4q21		PTPN13	stsMap	WI-9297		88093481	88092883	LSD37.1_1_L35E3	HA3.1H15_N25	CTC-205I10	0.018745	0.005017	0.698785	0.005564	0.134265	0.104154				0.00562	-0.025858		0.041884	-0.030526	0.017366	0.017612	-0.063436	0.002017	0.034459	0.024672	-0.069955	-0.034251		0.07892	-0.15982		-0.033566	0.017893	0.013354	-0.022057	0.075571	0.021994	0.030265	0.046575
CTD-2078H8	HA3.1H15_Q17	4	544	0	-		SHGC-130357	stsMap	SHGC-130357		88414617	88414411	LSD40.1_1_L38F3	HA3.1H15_Q17	CTD-2078H8	-0.012362	-0.046812	0.118059	-0.045141	0.120289	0.096249	-0.02281	0.001469	0.083296	0.052142	0.024523	-0.060839	0.053588	-0.032038	0.017269	-0.015507	-0.624116	-0.015964	0.016195	-0.047484	-0.147825	0.036974	0.123369	0.061172	0.140031	-0.003971	0.025826	0.058764	-0.022449	-0.007571	0.159102	0.014961	0.017607	0.07508
RP11-203P12	HA3.1H15_M25	4	545	0	4q22-4q23		SHGC-24725;Z39969	fishClones	RP11-203P12		88474750	88420522	LSD23.1_1_L21E7	HA3.1H15_M25	RP11-203P12	0.00348	-0.015168	0.120059	-0.007769	0.05752	0.054078	0.043701	-0.043109	0.021234	-0.009951	0.05049	0.097582	0.005968	0.043856	0.055576	-0.002883		0.028406		0.003658	-0.073873	0.093783	0.131866	0.045545	0.107192	0.07578	0.078179	0.094343	0.041269	0.016343			0.024655	0.065973
RP11-17P8	HA3.1H16_S13	4	546	0	4q22		SHGC4-642;Z23804	fishClones	RP11-17P8		89945876	89759710	LSD21.1_1_L19H11	HA3.1H16_S13	RP11-17P8	0.094247	0.00854	-0.025732	-0.068989	0.141666	0.202908	0.145442	0.043157	0.133743	0.1291	0.009889	0.01198	0.004901	0.022905	0.019414	0.045735	-0.123931	0.033152	0.033949	-0.037155	-0.049655	0.086369	0.209803	0.124042	0.254773	0.076662	0.050761	0.148428	0.04995	0.072045	0.061816	-0.050347	-0.046414	0.058329
RP11-36K8	HA3.1H15_P25	4	547	0	4q22		SHGC-24784;H23937	fishClones	RP11-36K8		90486858	90332193	LSD23.1_1_L21F7	HA3.1H15_P25	RP11-36K8	-0.108767	-0.093626	-0.047376	-0.092257	-0.144801	-0.090959	-0.056829	-0.063903	-0.108456	-0.139308	0.027022	-0.008364	-0.092362	0.000181		-0.082282	-0.194485		-0.069351	-0.058567	-0.148121	0.025862	-0.052339	-0.133312	-0.092407	-0.031723	-0.00128	0.058075			-0.077615	-0.084023	-0.037638	0.016083
RP11-132F20	HA3.1H15_S25	4	548	0	4q22.1		SHGC-24532;G33530	fishClones	RP11-132F20		90490295	90489952	LSD23.1_1_L21G7	HA3.1H15_S25	RP11-132F20	-0.081475	-0.131806	-0.050617	-0.08129	-0.084756	-0.059123	-0.06086	-0.110507	-0.065496	-0.052435	0.00635	-0.046084	-0.10211	-0.011289	-0.042144	-0.066508	-0.153948	-0.044842	-0.10127	-0.083789	-0.18515	0.023606	-0.002927	-0.039207	0.017643	-0.031967	0.005791	0.051346	-0.036799	-0.080746	-0.021534	-0.072669	-0.038452	0.023713
RP11-49M7	HA3.1H15_A4	4	549	0	4q22		SHGC4-976;Z23476	fishClones	RP11-49M7		91514419	91372661	LSD21.1_1_L19A7	HA3.1H15_A4	RP11-49M7	0.041977	-0.053986	-0.0874	-0.030476	0.081543	0.026781	0.009537	-0.096419	0.032859	0.056115	0.01075	0.008387	0.035355	0.02026	-0.000655	-0.008524	-0.072029	0.026269	-0.00089	-0.028722	-0.124502	0.092769	0.213451	-0.007388	0.139155	0.00706	0.034109	0.069182	0.011243	-0.002091	-0.005553	-0.039983	-0.005545	0.042876
RP11-221M14	HA3.1H15_J4	4	550	0	4q22		SHGC-24972;G33819	fishClones	RP11-221M14		91609237	91609027	LSD21.1_1_L19D7	HA3.1H15_J4	RP11-221M14	-0.008422	-0.039602	0.039075	0.027251	0.02358	0.023475	0.040197	-0.005357	0.001514	0.091144	-0.061963	-0.054108	0.015912	-0.095745	0.038933	-0.029575	-0.119392	0.021095	0.019449	-0.01126	-0.108953	-0.037215	0.120326	0.051444	0.071088	-0.00534	-0.065709	-0.063567	0.030769	0.015582	0.031554	-0.012322	0.053711	-0.000398
RP11-115O16	HA3.1H15_P4	4	551	0	4q22-4q23		SHGC4-406;L00842	fishClones	RP11-115O16		94187008	94091610	LSD21.1_1_L19F7	HA3.1H15_P4	RP11-115O16	-0.003155	-0.025018	-0.034222	-0.041672	0.013947	0.019626	0.062437	-0.025075	0.002616	0.050067	0.037115	-0.036636	-0.071951	-0.028326	0.04893	-0.007985	-0.216271	0.041917	-0.069494	0.045501	-0.103192	0.046763	0.066979	0.049204	0.044954	0.043713	0.034297	0.059093	0.037245	0.026802	0.016528	-0.047222	-0.002154	0.056455
RP11-16I17	HA3.1H15_G4	4	552	0	4q22		SHGC4-89;M95219	fishClones	RP11-16I17		94976533	94801023	LSD21.1_1_L19C7	HA3.1H15_G4	RP11-16I17	-0.077657	-0.085563	-0.039608	-0.048241	0.021553	-0.003855	-0.000367	-0.038698	0.005237	0.010246	-0.022726	-0.057644	-0.016634	-0.034761	-0.002944	-0.067456	-0.172484	-0.003903	-0.025759	-0.034929	-0.146661	0.045799	0.07044	0.014571	0.02311	-0.022895	-0.026905	-0.007677	0.033362	-0.025315	-0.021046	-0.054535	-0.042122	0.005873
RP11-21O14	HA3.1H15_D4	4	553	0	4q22-4q23		SHGC4-1057;L14108.1	fishClones	RP11-21O14		97188971	97033562	LSD21.1_1_L19B7	HA3.1H15_D4	RP11-21O14	-0.116587	-0.061193	-0.047393	-0.037771	0.019439	0.002905	0.003916	-0.040062	0.026911	-0.031994	-0.031373	-0.027471	-0.017381	-0.041279	-0.011487	-0.054629	-0.190216	0.028307	-0.038238	-0.058612	-0.142453	-0.005243	0.023537	0.004274	0.011985	-0.020259	-0.038995	0.011062	0.043899	-0.01154	-0.015527	-0.056494	-0.049287	0.032461
RP11-144B4	HA3.1H15_V4	4	554	0	4q22		SHGC-24562;G33541	fishClones	RP11-144B4		98784302	98637209	LSD21.1_1_L19H7	HA3.1H15_V4	RP11-144B4	-0.114495	-0.102081	-0.02954	-0.052272	0.039845	0.030882	0.0155	-0.069332	0.043077	0.028625	-0.024636	-0.080182	0.004827	-0.010538	-0.006476	-0.076026	-0.111176	-0.051233	-0.020551	-0.073676	-0.14162	-0.015319	0.04013	0.048665	0.009612	-0.010666	-0.000435	-0.019646	0.038937	-0.034598	-0.013196	-0.038903	-0.017594	0.005104
RP11-203M9	HA3.1H15_M4	4	555	0	4q24		SHGC4-929;L10013.1	fishClones	RP11-203M9		99786949	99691070	LSD21.1_1_L19E7	HA3.1H15_M4	RP11-203M9	-0.579539	-0.027079	-0.03782	-0.03752	0.039832	0.037292	-0.013177	-0.02001	0.022963	0.069482	-0.026525	-0.072941	-0.013935	-0.031874	0.003181	-0.060431	-0.120809	0.06723	-0.025461	-0.069405	-0.11755	-0.009257	0.024584	0.09001	0.011114	0.007388	-0.047451	0.023437	0.076473	0.022633	-0.028167	-0.018426	0.025372	-0.012922
RP11-85I10	HA3.1H15_S4	4	556	0	4q23-4q24		SHGC4-136;L38290.1	fishClones	RP11-85I10		100586266	100586064	LSD21.1_1_L19G7	HA3.1H15_S4	RP11-85I10	-0.168992	-0.075855	-0.050222	-0.069624	0.019047	-0.035395	-0.018197	-0.052543	0.023454	0.030913	0.112258	-0.049566	-0.014522	-0.019556	-0.034486	-0.072303	-0.085688	-0.001309	-0.009679	-0.09856	-0.169542	0.072628	0.071607	0.042567	-0.004556	-0.037354	0.097737	0.043864	0.034438	-0.005802	-0.055884	-0.038444	-0.081981	0.027238
RP11-183B1	HA3.1H16_P7	4	557	0	4q24		SHGC-8544	fishClones	RP11-183B1		101465573	101465490	LSD21.1_1_L19A9	HA3.1H16_P7	RP11-183B1	0.032569	-0.056464	-0.077692	-0.088536	0.114067	-0.033463	-0.031752	-0.058288	0.184915	0.115644	-0.005364	-0.036993	-0.001873	-0.043979	-0.033346	-0.021917	-0.080133	-0.041303	0.020664	-0.041572	-0.106515	0.004137	0.035112	0.171531	0.005434	-0.070174	0.004286	-0.021321	0.007242	-0.019071	-0.030589	-0.027061	-0.046095	0.038519
RP11-42H6	HA3.1H15_B3	4	558	0	4q25-4q26		AFMA302WB5;D4S2945	fishClones	RP11-42H6		111749862	111569952	LSD5.1_1_L3B8	HA3.1H15_B3	RP11-42H6	-0.099112	-0.134642	-0.095941	-0.127478	-0.073413	-0.136557	-0.088639	-0.024746	-0.044024	-0.041473	-0.090303	-0.089023	-0.075089	-0.093575		-0.072116	0.154958	-0.097102	-0.019794	-0.077056	-0.146806	-0.061472	-0.151149	0.000357	-0.104709	-0.11787	-0.146125	-0.052463			-0.091552	-0.087784	-0.067305	-0.060693
CTD-2086L13	HA3.1H16_H8	4	559	0	4q25		PITX2	fishClones	CTD-2086L13		112053855	112053359	LSD31.1_1_L29H11	HA3.1H16_H8	CTD-2086L13	0.019416	-0.029856	-0.009281	0.009554	0.001593	-0.04384	-0.225122	-0.169504	0.006643	-0.013891	-0.053962	-0.227197	0.017655	-0.137912	-0.052356	-0.003337	0.192696	-0.006506	0.063914	-0.037416	-0.052541	-0.015827	-0.04001	0.020343	-0.045174	-0.250265	-0.029545	-0.169621	-0.090374	-0.06264	-0.040143	0.060362	-0.000883	-0.135266
RP11-18D18	HA3.1H15_T6	4	560	1	4q25-4q26		AFM343WF9;D4S1616	fishClones	RP11-18D18		112639941	112622693	LSD7.1_1_L5C8	HA3.1H15_T6	RP11-18D18			0.023791	-0.024256	-0.005538	0.007473	0.00482	0.109446	-0.005249	-0.003503	-0.007931	0.038033	-0.064753	-0.001978			0.102344		-0.018073			-0.041697	-0.274029	-0.026987	-0.145585	-0.041558	-0.043458	-0.040938				0.058468	-0.030704	-0.045047
RP11-119K21	HA3.1H16_C8	4	561	0	4q26		SHGC-23833;G28475	fishClones	RP11-119K21		115126131	115125629	LSD21.1_1_L19C9	HA3.1H16_C8	RP11-119K21	0.068362	0.037906	-0.019087	-0.035069	0.110271	0.132275	0.109953	0.049686	0.09161	0.169534	0.039924	0.121218	0.020352	0.009095	0.020145	0.058648	0.062284	0.045199	0.039666	0.002764	-0.111412	0.10604	0.143158	0.168986	0.133875	0.075882	0.04517	0.031916	0.045823	0.003757	0.038714	-0.042847	-0.029224	0.008344
RP11-6K22	HA3.1H16_A7	4	562	0	4q26-4q27		SHGC-8545;Z25023	fishClones	RP11-6K22		120456762	120282908	LSD21.1_1_L19C8	HA3.1H16_A7	RP11-6K22	0.078614	0.081748	0.054092	0.05956	0.179777	0.130708	0.171809	0.081734	0.191376	0.159654	0.019182	0.022593	0.161746	0.015021	0.098108	0.156518	-0.041408	0.080819	0.075698	0.170533	0.039978	0.064805	0.207093	0.207455	0.138576	0.113469	0.049769	0.035826	0.071499	0.088233	0.078847	0.079193	0.038156	-0.038848
RP11-18F11	HA3.1H16_M7	4	563	0	4q26		SHGC-24709;R24039	fishClones	RP11-18F11		120316202	120315862	LSD21.1_1_L19H8	HA3.1H16_M7	RP11-18F11	0.046062	0.009766	0.009881	-0.012138	0.090424	0.059145	0.063598	0.017351	0.06533	0.053611	-0.009389	0.011215	0.055881	0.015303	0.056969	0.074983	-0.107576	0.047643	0.03823	0.057263	-0.065556	0.023316	0.178387	0.13775	0.185497	0.029733	-0.001923	0.018234	0.012145	0.015722	0.029579	-0.008416	-0.011001	-0.029218
RP11-101N17	HA3.1H15_A28	4	564	0	4q26		SHGC4-8;M18079.1	fishClones	RP11-101N17		120720926	120563175	LSD23.1_1_L21A8	HA3.1H15_A28	RP11-101N17	0.020909	0.021107	-0.034344	-0.021495	0.077935	0.031787	0.081093	0.051039	0.03452	-0.050912	-0.032565	-0.046949	0.012231	-0.002975	-0.02016	0.071392	-0.187624	0.007994	-0.019752	0.07555	-0.03962	-0.017971	0.12701	-0.063585	0.097947	0.012693	-0.04025	0.017487	0.003135	-0.000799	-0.034193	-0.007282	-0.024173	-0.065842
RP11-26M17	HA3.1H16_D7	4	565	0	4q26		SHGC-24594;Z67825	fishClones	RP11-26M17		121097535	121097199	LSD21.1_1_L19E8	HA3.1H16_D7	RP11-26M17	0.041876	0.00172	0.033805	0.063354	0.030227	-0.041946	-0.050883	-0.054175	-0.027136	-0.009459	-0.06722	-0.080621	-0.037471	0.010671	0.02613	0.071889	-0.193675	-0.004576	0.032085	0.096364	-0.009459	-0.037375	-0.173803	0.005706	-0.011353	-0.064586	-0.096131	-0.062881	0.014855		0.016698	0.016561	0.029123	-0.138548
RP11-131K16	HA3.1H15_W6	4	566	0	4q26		AFM249VE1;D4S427	fishClones	AFM249VE1		121784735	121784379	LSD7.1_1_L5D8	HA3.1H15_W6	RP11-131K16	0.041354	0.031647	0.034832	0.066618	0.006041	0.004605	0.005902	0.201114	-0.038445	0.030339	0.034274		-0.001456	0.021683		0.117831	-0.256785		0.007339	0.168384	0.07598	0.015621	-0.306069	0.017926	-0.033836	-0.03313	0.02391	0.011693			-0.000829		0.080835	0.032197
CTB-159E10	HA3.1H15_Q25	4	567	0	4q26-q35		SHGC-50809;CCNA2	stsMap	SHGC-50809		123096840	123096158	LSD37.1_1_L35F3	HA3.1H15_Q25	CTB-159E10	-0.059333		-0.011094	0.035715	-0.00233	-0.031436	-0.003194	0.084601	-0.281856	0.016641	-0.039331	-0.036278		-0.061922	0.066578	0.565285				0.004516		-0.14935	-0.271364		-0.046125		-0.05603	-0.01877				-0.026225	0.059489	-0.036404
RP11-100E15	HA3.1H16_G7	4	568	0	4q26-4q27		SHGC4-506;Z17169	fishClones	RP11-100E15		124124639	123956718	LSD21.1_1_L19F8	HA3.1H16_G7	RP11-100E15	-0.00505	-0.021967	4.9e-05	0.011085	0.009771	0.00996	0.046632	0.105739	-0.048244	0.049062	-0.013515	-0.00028	0.078495	-0.015032	0.040582	0.044203	-0.497937	0.015212	-0.019083	0.04492	-0.088677	-0.032012	-0.09714	0.034237	0.056554	0.003143	-0.013214	0.006106	0.012023	-0.007339	-0.00965	0.013389	0.03556	-0.015144
RP11-32D22	HA3.1H15_E3	4	569	0	4q26		AFM260ZA5;D4S430	fishClones	RP11-32D22		123965435	123965076	LSD5.1_1_L3C8	HA3.1H15_E3	RP11-32D22	-0.011226	-0.016866	0.07206	0.027863	-0.003633	0.017894	0.049429	0.097102	-0.037685	0.061479	-0.027835	0.003036	-0.040365	-0.008503		0.026378	-0.586432		0.011607	0.050289	-0.0734	-0.087197	-0.227489	0.036919	-0.006449	0.014568	0.002879	0.015446			0.003279	0.089113	0.102898	-0.012876
RP11-130M1	HA3.1H16_S7	4	570	0	4q25-4q26		SHGC-31504;J04513.1	fishClones	RP11-130M1		124173602	124105467	LSD21.1_1_L19B9	HA3.1H16_S7	RP11-130M1	0.086304	0.039215	0.011968	0.007142	0.098125	0.116829	0.121845	0.084376	0.069175	0.113259	0.003568	-0.002016	0.02134	0.000227	0.057687	0.029728	-0.53259	0.050473	0.004359	0.025877	-0.036174	-0.020952	0.102139	0.093057	0.239521	0.045825	0.016561	0.034269	0.005081	-0.03619	0.006909	0.037149	0.057553	-0.006981
RP11-27C19	HA3.1H15_V25	4	571	0	4q26-4q27		SHGC4-705;L09883.1	fishClones	RP11-27C19		124779864	124646605	LSD23.1_1_L21H7	HA3.1H15_V25	RP11-27C19	0.041669	0.003648	0.058292	0.049422						0.048492	0.022403		0.077665	0.015128	0.024912	0.000927	-0.389557	0.065849	0.070307	0.03212	-0.093849	-0.022052		0.049303			0.100598	0.073884			0.048983	0.049424	0.112815	0.020705
RP11-107E21	HA3.1H16_J7	4	572	0	4q26		SHGC-37173;R63313	fishClones	RP11-107E21		125203885	125033842	LSD21.1_1_L19G8	HA3.1H16_J7	RP11-107E21	-0.00168	-0.01009	-0.01697	-0.023958	0.100757	0.034492	0.020568	0.043782	0.064781	0.013691	-0.027926	-0.068981	-0.073453	-0.02417	0.042674	0.012619	-0.748195	0.038241	-0.049759	0.020571	-0.082616	-0.01882	0.098254	0.073165	0.168963	0.028116	-0.021166		-0.014134	-0.046226	-0.01196	-0.024691	0.002843	-0.015596
RP11-52O3	HA3.1H16_G10	4	573	0	4q26-4q27		SHGC4-965;Z24442	fishClones	RP11-52O3		128646191	128490418	LSD21.1_1_L19A10	HA3.1H16_G10	RP11-52O3	0.041984	-0.132103	0.010342	-0.008311	0.105381	0.042956	-0.008283	0.002061	0.084486	0.035786	0.02098	-0.061375	-0.00666	0.016431	-0.065652	-0.010306	-0.43039	-0.048085	-0.035872	-0.028479	-0.076489	0.036867	0.053239	0.04781	0.138885	-0.022544	0.03861	0.059026	-0.038182	-0.05543	-0.031763	0.005749	-0.002563	0.033596
RP11-11P20	HA3.1H16_J10	4	574	0	4q28.1		SHGC-8581;Z42218	fishClones	RP11-11P20		129034162	128874744	LSD21.1_1_L19B10	HA3.1H16_J10	RP11-11P20	0.06492	0.003847	0.019024	0.02043	0.103515	0.050225	-0.029013	0.031906	0.086817	0.023012	-0.060567	-0.091063	0.041947	-0.030419	0.002727	0.026701	-0.347642	0.008414	0.006075	0.053115	-0.04271	-0.007047	0.059237	0.029319	0.115369	-0.038295	-0.061489	0.006328	-0.031421	-0.041149	0.011383	0.022196	0.050048	-0.010142
RP11-14N24	HA3.1H16_M10	4	575	0	4q28		SHGC4-1200;L14201.1	fishClones	RP11-14N24		131221437	131050236	LSD21.1_1_L19D10	HA3.1H16_M10	RP11-14N24	0.051463	0.036805	0.027134	0.024227	0.16501	0.059224	-0.040558	0.104018	0.090589	0.056031	-0.069928	-0.153748	0.028306	-0.056668	-0.093963	0.047257	-0.316824	-0.087069	0.027479	0.084472	-0.003941	-0.048803	-0.026163	0.029243	0.107068	-0.059993	-0.041512	-0.020655	-0.063065	-0.091577	0.069326	0.048226	0.070937	0.010329
RP11-149A7	HA3.1H16_A10	4	576	0	4q27		SHGC4-178	fishClones	RP11-149A7		133974779	133802360	LSD21.1_1_L19G9	HA3.1H16_A10	RP11-149A7	0.06758	0.045133	-0.001667	0.005405	0.075862	0.042124	-0.0289	-0.077291	0.061548	0.009022	-0.003829	-0.086061	0.046288	-0.028608	-0.008739	0.074787	-0.294152	-0.097253	0.05766	0.063018	-0.03687	0.016048	0.034306	0.02448	0.11537	-0.037218	-0.000848	0.030164	-0.035054	-0.07774	0.041712	0.055719	0.030911	-0.057051
RP11-94J9	HA3.1H16_D10	4	577	0	4q28		SHGC-24760;H05718	fishClones	RP11-94J9		134624523	134472730	LSD21.1_1_L19H9	HA3.1H16_D10	RP11-94J9	0.002852	0.047478	-0.009352	-0.006258	0.091442	0.014229	-0.041481	-0.046866	0.058298	0.009472	-0.075697	-0.093425	-0.014493	-0.025207	0.040367	0.005072	-0.486036	0.00427	-0.009062	0.030391	-0.05735	-8.8e-05	-0.046363	0.002489	0.067581	-0.047394	-0.048992	0.018929	0.011461	-0.046805	0.011358	0.004983	0.022487	0.036324
RP11-40D5	HA3.1H15_H3	4	578	0	4q28		AFM268YB1;D4S1575	fishClones	RP11-40D5		135148335	135147960	LSD5.1_1_L3D8	HA3.1H15_H3	RP11-40D5	0.012638	0.004805	-0.019363	-0.035041	0.00942	-0.018803	-0.032832	0.011443	-0.026734	-0.014756	-0.031455	-0.104718	-0.106618	-0.039429		0.02193	-0.620476		-0.085215	0.029992	-0.05809	-0.035946	-0.244085	-0.017789	0.009866	-0.035833	-0.066214	0.000181	0.033846		0.006716	-0.027436	-0.022494	0.04456
RP11-218I24	HA3.1H16_C11	4	579	0	4q28-4q31.1		SHGC4-1115;L14144.1	fishClones	RP11-218I24		138248882	138248484	LSD21.1_1_L19G10	HA3.1H16_C11	RP11-218I24	-0.019784	-0.027032	-0.071875	-0.071576	-0.017663	-0.01247	-0.019608	-0.121475	-0.017776	0.002086	-0.045291	-0.030622	-0.029027	-0.024031	-0.056363	-0.033361	-0.721745	-0.072825	-0.041622	-0.097505	-0.14457	-0.019193	0.020951	0.000928	0.081054	-0.025678	-0.053851	0.004637	-0.002159	-0.028291	-0.041666	-0.065924	-0.092802	0.013163
RP11-53C1	HA3.1H15_B9	4	580	0	4q28		AFM273YG9;D4S1576	fishClones	RP11-53C1		139570264	139539118	LSD7.1_1_L5E8	HA3.1H15_B9	RP11-53C1	0.039929	0.020401		0.025818	-0.02348					0.021527	-0.019027	-0.018858	-0.021906	-0.004319	0.016887	-0.002879	-0.669675	0.026183	0.000725	0.013793	-0.094508	-0.01369		0.015179	-0.00165		-0.031775	0.018021	0.033087	0.031262	0.003189	-0.010083	0.077668	0.013593
RP11-128J2	HA3.1H16_P10	4	581	0	4q28		SHGC4-350;M78715	fishClones	RP11-128J2		139773796	139773624	LSD21.1_1_L19E10	HA3.1H16_P10	RP11-128J2	0.006522	-0.022385	-0.021595	-0.122424	-0.149497	-0.001608	0.040788	-0.083294	-0.12802	0.037053	-0.067007	-0.033267	0.002551	-0.019049	-0.123692	-0.016541	-0.645471	-0.142226	0.000745	-0.038893	-0.153871	-0.03348		0.051868		0.033329	-0.081557	-0.034265	-0.048067	-0.091568	-0.008562	-0.044033	-0.004286	-0.030627
RP11-22O8	HA3.1H16_S10	4	582	0	4q28-4q31.1		SHGC4-1001;Z23955	fishClones	RP11-22O8		141088687	141028895	LSD21.1_1_L19F10	HA3.1H16_S10	RP11-22O8	0.118746	0.0622	-0.007711	-0.055798	0.158073	0.161995	0.157403	0.065434	0.112366	0.163728	0.060354	0.039474	0.083664	0.051463	0.088815	0.05579	-0.557596	0.054379	0.067988	0.016358	-0.107834	0.099331	0.271416	0.183192	0.375137	0.106878	0.055769	0.11643	0.062254	0.084075	0.045623	0.022803	0.037285	0.092263
RP11-26D15	HA3.1H15_E9	4	583	1	4q28-4q31.1		AFM275YC1;D4S1579	fishClones	RP11-26D15		141088687	141088482	LSD7.1_1_L5F8	HA3.1H15_E9	RP11-26D15
RP11-5K16	HA3.1H15_A25	4	584	0	4q31.1		SHGC4-749;Z23614	fishClones	RP11-5K16		141970884	141804542	LSD23.1_1_L21A7	HA3.1H15_A25	RP11-5K16	0.115948	0.063748	0.093003		0.098301	0.074668	0.116451	0.158302	0.060269	0.073103		0.026523			0.101989	0.146614		0.100482		0.203132	0.033489		-0.031495	0.09925	0.162568	0.077347			0.066337	0.090148		0.121383	0.071385
RP11-79E2	HA3.1H16_S25	4	585	0	4q28		SHGC4-687;L09869.1	fishClones	RP11-79E2		143146137	143001495	LSD22.1_1_L20D8	HA3.1H16_S25	RP11-79E2	0.089619	-0.063435	0.018465	-0.038028	0.087791	0.089474	0.080268	0.064232	0.054963	0.059227	-0.019148	-0.026205	0.09902	-0.047113	0.101297	0.093695	-0.373391	0.114757	0.086406	0.184566	0.039731	-0.031351	0.024155	0.093407	0.175103	0.068856	0.02236	-0.140287	0.077566	0.083083	0.055742	0.06046	0.032427	-0.058866
RP11-122I3	HA3.1H16_D25	4	586	0	4q31.1		SHGC4-646;L09846.1	fishClones	RP11-122I3		144872906	144705898	LSD22.1_1_L20D7	HA3.1H16_D25	RP11-122I3	0.007948	-0.034736	0.077204	0.059691	-0.002808	0.0006	0.026056	0.05981	-0.025252	-0.033641	-0.093545	-0.078097	0.001815	-0.065836		0.04368	-0.454161	0.044628	0.015711	-0.039799	-0.012533	-0.091397	-0.196142	-0.05247	-0.003082	0.006451	-0.138493	-0.081448	0.003385	-0.043824	0.024712	-0.021622	0.06307	-0.089903
CTD-2076G21	HA3.1H16_N8	4	587	0	4q31.2		U43885;GAB1	stsMap	RH41427		144748025	144747800	LSD31.1_1_L29B12	HA3.1H16_N8	CTD-2076G21	0.075631	-0.017082	0.119175	0.116124	-0.037801	-0.049648	-0.126966	-0.03094	-0.076099	-0.03814	-0.082439	-0.166694	0.046986	-0.214284	0.045911	0.054074	-0.41683	0.063146	0.080513	0.159225	-0.011706	-0.144301	-0.244991	-0.042146	-0.0607	-0.114579	-0.079292	-0.210367	0.007712	0.00804	0.025038	0.065413	0.126918	-0.183845
RP11-82L8	HA3.1H15_P22	4	588	0	4q28.3		SHGC-33884;T99072	fishClones	RP11-82L8		145285315	145155697	LSD23.1_1_L21F6	HA3.1H15_P22	RP11-82L8	0.052049	-0.026558	0.036929	-0.009384	-0.001235	0.002568	-0.027038	0.03509	-0.032334	-0.029814	-0.044022	-0.001011	0.021951	0.009747		0.060929	-0.614838	0.029411	-0.052035	0.048466	-0.036735	-0.069302	-0.068583	-0.014933	0.059389	-0.04314	-0.032859	0.000951	0.003348	0.000188	-0.025168	0.016448	0.020819	-0.042681
RP11-33C6	HA3.1H15_S22	4	589	0	4q31.2		SHGC-13531;T50397	fishClones	RP11-33C6		145236179	145155697	LSD23.1_1_L21G6	HA3.1H15_S22	RP11-33C6	0.079435	0.07263	0.085069	0.067508	0.056419	0.055001	0.015964	0.101977	0.029092	0.043973	-0.036065		0.067516	-0.077377	0.066069	0.08482	-0.355656	0.038558	0.023681	0.109855	0.036029	-0.048778	-0.129107	0.062899	0.056748	-0.027402	-0.040624	-0.057	0.04699	0.047145	0.045117	0.0675	0.106159	-0.123807
RP11-47P10	HA3.1H16_A25	4	590	0	4q28-4q31.1		SHGC4-309;L00790	fishClones	RP11-47P10		145495070	145330818	LSD22.1_1_L20C7	HA3.1H16_A25	RP11-47P10	0.070628	0.046467				0.047403	0.011255	0.102724	0.038911	0.032239	-0.051303			-0.052026	-0.001347	0.106897		-0.054621		0.101563	0.027851	-0.135932	-0.086436	0.071215	0.079959	0.006335	-0.061193	-0.039227	0.03922	0.049498				-0.054005
RP11-134L22	HA3.1H15_V22	4	591	0	4q31.2		SHGC4-736;L09900.1	fishClones	RP11-134L22		147014125	146948483	LSD23.1_1_L21H6	HA3.1H15_V22	RP11-134L22	0.109683	0.059955	0.104286	0.073071	0.018999	0.040412	0.030571	0.19293	0.010028	0.052656	-0.092848	-0.040082	0.010309	-0.060011	0.047431	0.171465	-0.499111	0.006642	0.005776	0.109112	0.022997	-0.124949	-0.168209	0.072013	0.054922	0.019012	-0.103543	-0.041577	0.019934	-0.020206	0.083363	0.062036	0.089987	-0.059474
RP11-210F12	HA3.1H15_H9	4	592	0	4q28		AFM288VB9;D4S1586	fishClones	RP11-210F12		147137255	147136851	LSD7.1_1_L5H8	HA3.1H15_H9	RP11-210F12	-0.007248	-0.011738	-0.008844	-0.002699	-0.056762	0.018697	-0.051224	0.027737	-0.05568	-0.096016	-0.102125	-0.018113	-0.024618	-0.103855		0.041061	-0.738464		-0.057435	0.032595	-0.105712	-0.115605	-0.053568	-0.049562	0.077973	-0.034069	-0.107805	-0.056717	0.003422	0.003462	0.009247	0.041962	0.028166	-0.152768
RP11-180J5	HA3.1H16_P25	4	593	0	4q31.2		SHGC4-618;L09830.1	fishClones	RP11-180J5		147780473	147780091	LSD22.1_1_L20B8	HA3.1H16_P25	RP11-180J5	0.012362	-0.007365	0.030203	-0.01883	0.073243	0.099736	0.00582	-0.055543	0.081029	0.079897	-0.040799	-0.065969		-0.054322	0.009823	0.053036	-0.370509	0.026307	0.057022	0.02429	-0.051185	-0.048913	-0.010215	0.117032	0.130634	-0.006981	-0.016149	-0.030976	0.023155	-0.018244	0.004415	0.048024	0.022777	-0.013757
RP11-218A2	HA3.1H15_J10	4	594	0	4q31.3		SHGC-31182;H86071	fishClones	RP11-218A2		152400483	152400149	LSD22.1_1_L20D6	HA3.1H15_J10	RP11-218A2	-0.099378	-0.081662	-0.005297	-1e-06	-0.059243	0.005462	0.013784	-0.098099	-0.014651	-0.015103	0.085266	0.081492	0.019862	0.121865	0.007065	-0.097127	-0.466865	0.022687	-0.023694	-0.101246	-0.2094	0.199816	0.203578	0.034079	0.187507	0.040235	0.139546	0.188762	0.014016	0.005224	0.006574	0.025929	0.046229	0.080106
RP11-77F4	HA3.1H15_K3	4	595	0	4q31.2		AFM200ZH12;D4S1548	fishClones	RP11-77F4		152545384	152495507	LSD5.1_1_L3E8	HA3.1H15_K3	RP11-77F4	0.001048	-0.029501	-0.008444	0.032813	-0.019223	0.00114	0.023134	0.146408	-0.065337	0.002425	-0.02312	0.001051	-0.011533	-0.019263	0.032887	0.021023	-0.578592	0.043416	-0.01234	0.034534	-0.088473	-0.048318	-0.235677	0.043097	0.051854	0.008869	-0.03025	0.009115	0.02385	0.026489	-0.010122	0.059565	0.062905	-0.028369
RP11-101A21	HA3.1H16_J25	4	596	0	4q31.1		SHGC4-415;L00847	fishClones	RP11-101A21		152825370	152722266	LSD22.1_1_L20H7	HA3.1H16_J25	RP11-101A21	0.101575	0.07609	0.012956	0.012195		0.192287	0.158838	0.119585		0.155602	0.038844	0.081761	0.025001	0.042158	0.127157	0.069811	-0.543975	0.125619	-0.008541	0.075297	-0.026646	0.046526	0.183674	0.1595	0.156512	0.133848	0.034894	0.085741	0.070369	0.047437	0.034892	0.077887	0.077809	0.02878
RP11-73G16	HA3.1H15_D10	4	597	0	4q31.1		SHGC4-597;L09825.1	fishClones	RP11-73G16		153386551	153185832	LSD22.1_1_L20B6	HA3.1H15_D10	RP11-73G16	-0.117173	-0.120718	-0.071419	-0.056728	-0.107626	-0.108935	-0.067059	-0.152527	-0.149872	-0.16646	0.025529	-0.029583	-0.179713	0.002438	-0.031136	-0.140304	-0.917732	-0.033037	-0.164845	-0.118028	-0.242502	0.03579	-0.035772	-0.099368	0.053134	-0.050356	-0.000289	0.073187	0.001649	-0.028965	-0.147045	-0.083229	-0.06583	-0.011211
RP11-119B13	HA3.1H15_G10	4	598	0	4q31.2		SHGC-24771;F10085	fishClones	RP11-119B13		155056506	154907191	LSD22.1_1_L20C6	HA3.1H15_G10	RP11-119B13	-0.005384	-0.069284	-0.002248	-0.024076	-0.096897	-0.079431	-0.054311	-0.153153	-0.101267	-0.120186	0.01614	0.00375	-0.094499	0.03269	-0.017628	-0.025516	-0.713004	-0.001258	-0.069341	-0.018505	-0.152744	0.063388	-0.020032	-0.085779	0.049596	-0.048811	0.031358	0.067924	-0.003323	-0.016141	-0.041231	-0.014675	-0.015341	0.000612
RP11-84M15	HA3.1H16_G25	4	599	0	4q31.3-4q32		SHGC4-467;L09785.1	fishClones	RP11-84M15		155696244	155606072	LSD22.1_1_L20F7	HA3.1H16_G25	RP11-84M15	0.084379	-0.016365	-0.028537	-0.067697	0.072921	0.056433	0.006743	-0.005231	0.047623	0.083086	-0.02884	-0.02732	-0.070703	-0.019159	-0.017183	-0.02488	-0.783678	0.011204	-0.078184	-0.022515	-0.100277	0.017303	0.039976	0.065924	0.141601	-0.009692	-0.012319	0.023707	0.034738	0.010528	-0.018476	-0.006327	-0.006791	-0.00172
RP11-93I2	HA3.1H16_M25	4	600	1	4q31.3-4q32		SHGC-35791;M64983.1	fishClones	RP11-93I2		155910643	155841313	LSD22.1_1_L20A8	HA3.1H16_M25	RP11-93I2					0.080325	0.059849	-0.007686	0.057442	0.033051	0.030109	0.023043	0.002927		-0.007964	-0.035517			-0.014166				3.3e-05	0.075164	0.014353	0.239118	0.046387	0.019499	0.034145	-0.003976	-0.036613		0.062146		0.012923
RP11-136D2	HA3.1H15_V10	4	601	0	4q32		SHGC4-814;L09944.1	fishClones	RP11-136D2		158236766	158076763	LSD22.1_1_L20H6	HA3.1H15_V10	RP11-136D2	0.028412	-0.061799	-0.010776	-0.018575	-0.051663	-0.099304	-0.031905	-0.030685	-0.068985	0.001497	0.059604	-0.002442	-0.082996	-0.003261	0.063891	-0.013004	-0.08648	0.028941	-0.066744	-0.016697	-0.125805	0.042066	-0.006832	0.001483	0.090908	-0.028112	0.077049	0.044931	0.051	0.004317	-0.002351	0.004949	-0.011528	0.043713
RP11-231J7	HA3.1H15_P10	4	602	0	4q32		SHGC-30802;H38116	fishClones	RP11-231J7		158522464	158509491	LSD22.1_1_L20F6	HA3.1H15_P10	RP11-231J7	-0.027429	-0.094726	-0.056815	-0.03449	-0.021463	-0.045631	-0.108574	-0.031868	-0.065193	-0.050579	-0.003008	0.002144	-0.153589	0.00793		-0.022229	-0.145292	-0.019982	-0.107072	-0.044182	-0.128901	0.005237	-0.195321	-0.082771	-0.019628	-0.036684	-0.038406	0.04417	-0.025475	-0.088951	-0.011045	-0.053576	-0.026139	0.051322
RP11-192D11	HA3.1H15_M10	4	603	0	4q32.1		SHGC-33796;T95862	fishClones	RP11-192D11		160059374	159886665	LSD22.1_1_L20E6	HA3.1H15_M10	RP11-192D11	-0.036771	-0.084673	-0.055511	-0.014139	-0.039788	-0.025631	-0.04605	-0.016072	-0.062078	-0.038411	-0.026847	-0.020057	-0.044328	-0.00078	-0.048341	-0.060749	0.019577	-0.052873	-0.07757	-0.05738	-0.149976	0.002563	-0.160801	-0.04106	-0.00548	-0.045088	-0.033915	0.025719	-0.038306	-0.061758	-0.046786	-0.009895	-0.01682	0.017131
RP11-27H11	HA3.1H15_S10	4	604	0	4q32		SHGC-9940;D63861	fishClones	RP11-27H11		160127119	159963477	LSD22.1_1_L20G6	HA3.1H15_S10	RP11-27H11	-0.04837	-0.079606	-0.063637	-0.075503	-0.000492	0.006724	0.056804	0.057613	0.033192	0.06698	0.057466	0.060992	0.00059	0.027891	-0.025817	-0.052464	-0.041526	-0.02534	-0.082227	-0.016995	-0.163471	0.036002	-0.057746	-0.017035	0.099982	0.021938	0.074587	0.034733	-0.029155	-0.025689	-0.016264	-0.034772	-0.131611	0.060992
RP11-41G4	HA3.1H15_D12	4	605	0	4q32		SHGC-24549;G33537	fishClones	RP11-41G4		163045768	163045489	LSD29.1_1_L27B7	HA3.1H15_D12	RP11-41G4	0.005433	-0.008752	0.003433	0.021749	-0.110804	-0.062669	-0.053916	-0.01402	-0.08231	-0.052292	-0.079464	0.00857	0.014105	-0.065014	-0.040862	-0.005207	4.6e-05	-0.041111	-0.005422	0.036753	-0.046866	-0.043703	-0.094459	-0.014516	-0.00161	-0.08286	-0.027432	-0.032014	-0.007912	-0.010585	-0.015769	0.031554	-0.017244	-0.01711
RP11-177L7	HA3.1H16_F6	4	606	0	4q32		SHGC4-682;L09866.1	fishClones	RP11-177L7		165341069	165185104	LSD29.1_1_L27H6	HA3.1H16_F6	RP11-177L7	0.029791	0.038426	0.018086	0.044041	-0.030072	0.058107	0.270784	0.350458	0.009188	0.04739	0.079721	0.136171	0.03769	0.141893	0.100511	0.007252	-0.512476	0.058099	-0.062752	0.029136	-0.046949	0.063466	0.079511	0.117638	0.213355	0.236892	0.080829	0.204917	0.078312	0.099776	0.048384	0.041174	0.029186	0.181436
RP11-6L19	HA3.1H15_N3	4	607	0	4q32-4q33		AFM025XD2	fishClones	RP11-6L19		167453527	167293160	LSD5.1_1_L3F8	HA3.1H15_N3	RP11-6L19	0.025765	0.003568	-0.038779	0.007653	-0.031563	-0.029899	0.009123	0.128708	-0.064867	0.012239	0.014445	-0.016749	-0.029067	-0.018573		0.059317	-0.682123	0.035255	-0.008123	0.087154	-0.037856	-0.103214	-0.388058	0.013906	-0.084533	-0.002033	-0.035106	0.054034			0.02231	0.054113	0.040061	0.012667
RP11-51H8	HA3.1H15_A12	4	608	0	4q32.3		SHGC4-228;G34152	fishClones	RP11-51H8		168536422	168532619	LSD29.1_1_L27A7	HA3.1H15_A12	RP11-51H8	0.044685	0.010798	0.037299	0.006878	0.023978	0.030572	0.120905	0.09237	0.198304	0.099242	-0.027431	0.00173	0.053446	0.015132	0.006519	0.03927	-0.384853	-0.003468	0.039021	0.008226	-0.042641	0.048143	-0.010869	0.061681	0.118823	0.031804	0.025425	0.109906	-0.000516	0.045559	0.034853	0.008324	0.079329	0.012703
RP11-199O10	HA3.1H15_S12	4	609	0	4q33		SHGC4-704;L09882.1	fishClones	RP11-199O10		169100838	169100496	LSD29.1_1_L27G7	HA3.1H15_S12	RP11-199O10	0.08674	0.079375	0.047598	0.063674	0.0457	0.065571	0.168487	0.102808	0.067799	0.06737	0.109686	0.017057	0.19086	0.080789	0.036601	0.057531	-0.186296	0.1006	0.193231	-0.0125	-0.018865	0.088719	0.196334	0.092047	0.240918	0.117076	0.1667	0.08726	0.064348	0.056982	0.090877	0.108706	0.088249	0.12775
RP11-130I2	HA3.1H15_J12	4	610	0	4q32.3		SHGC-34361	fishClones	RP11-130I2		169653013	169652616	LSD29.1_1_L27D7	HA3.1H15_J12	RP11-130I2	-0.011926	-0.022559	0.028346	-0.023305	0.022679	0.027736	0.078378	0.053362	0.041931	0.035764	0.055163	0.010946	0.049808	0.022919	-0.000629	-0.017568	-0.39964	0.001536	0.01874	-0.031794	-0.089185	0.081122	0.047952	0.060107	0.131929	0.060963	0.087176	0.031565	-0.009941	0.022127	-0.008283	0.02543	0.021531	0.061367
RP11-254A7	HA3.1H15_M12	4	611	0	4q34.1		SHGC4-1784;Z24158	fishClones	RP11-254A7		170218065	170217901	LSD29.1_1_L27E7	HA3.1H15_M12	RP11-254A7	-0.072812	-0.107824	-0.034461	-0.077184	0.001789	-0.016366	0.018267	0.02822	-0.012979	-0.01636	0.034749	-0.011484	-0.032413	0.006988	-0.034838	-0.076987	-0.587897	-0.057788	-0.047978	-0.12362	-0.199849	0.071503	0.020664	-0.030123	0.073122	0.011965	0.062082	0.13023	-0.050618	-0.046133	-0.038878	-0.02031	-0.10564	0.034524
RP11-6E9	HA3.1H15_P12	4	612	0	4q33		SHGC-30654;AB014526	fishClones	RP11-6E9		171415890	171219033	LSD29.1_1_L27F7	HA3.1H15_P12	RP11-6E9	-0.112765	-0.061044	0.023894	-0.019521	0.012461	0.035291	0.09924	0.080558	0.004993	0.051084	0.046909	0.038916	0.038706	0.054492	-0.031433	-0.105425	-0.519335	-0.053741	0.006461	-0.070029	-0.148076	0.142339	0.152865	0.07542	0.181248	0.070792	0.101066	0.132464	-0.057681	-0.049984	-0.007949	0.015867	0.039321	0.062407
RP11-272N13	HA3.1H16_Q4	4	613	0	4q33-4q34		SHGC4-612;Z23484	fishClones	RP11-272N13		172677729	172677509	LSD29.1_1_L27F6	HA3.1H16_Q4	RP11-272N13	-0.075476	-0.077652			-0.182071	-0.159851	-0.045664	0.043961	-0.190433	-0.161596	0.065718	-0.020726		0.032472		-0.060096				-0.036943	-0.110187	0.066915	-0.092452	-0.167845	-0.13507	-0.028132	0.080133	0.063098						0.037657
RP11-119J20	HA3.1H15_V12	4	614	0	4q34		AFM070YA9;D4S621	fishClones	RP11-119J20		173548334	173378777	LSD29.1_1_L27H7	HA3.1H15_V12	RP11-119J20	0.164728	0.201276			0.28149	0.228047	0.143208	0.075016	0.299897	0.196045	0.132037	0.010173		0.050147	0.050804	0.195842		0.036091		0.155794	0.154459	0.100829	0.313075	0.209177	0.268059	0.075423	0.165758	0.100081	0.065641	0.093188				0.092412
RP11-119J20	HA3.1H14_B25	4	614	0	4q34		AFM070YA9;D4S621	fishClones	RP11-119J20		173548334	173378777	LSD29.1_1_L27H7	HA3.1H15_V12	RP11-119J20	-0.025922	-0.062553	-0.075782	-0.037343					-0.048731	-0.00696	0.043064	-0.097987	-0.074622	-0.023394	-0.060061	-0.034784	-0.614544	-0.077309	-0.064395	-0.03562	-0.141054	0.08015		-0.034723	0.02634		0.051898	0.088259	-0.025727	-0.026662	-0.046755	-0.009768	-0.096539	0.057554
RP11-110O14	HA3.1H16_T4	4	616	0	4q33-4q34		SHGC-24727;Z40762	fishClones	RP11-110O14		174819435	174631197	LSD29.1_1_L27G6	HA3.1H16_T4	RP11-110O14	-0.129901	-0.178083	-0.099661	-0.073568	-0.252499	-0.155248	-0.117959	-0.12559	-0.265005		-0.038413	-0.036362	-0.173794	-0.026691	-0.133092	-0.205597	-0.73221	-0.133037	-0.135372	-0.186217	-0.303401	-0.040882	-0.147355		-0.01429	-0.143001	-0.029125	-0.016378	-0.097039	-0.075936	-0.110974	-0.044226	-0.148903	0.021795
RP11-189F4	HA3.1H15_G12	4	617	0	4q33		SHGC-25048	fishClones	RP11-189F4		175079516	175079197	LSD29.1_1_L27C7	HA3.1H15_G12	RP11-189F4	-0.017878	-0.027534	-0.001561	-0.034923	0.002364	0.031064	0.016567	0.057674	0.132744	0.09938	-0.066697	-0.047757	0.013207	-0.062571	-0.024962	0.008452	-0.478462	-0.007375	0.0013	-0.071387	-0.034595	-0.064368	-0.013543	0.066186	0.065588	-0.018994	-0.034119	-0.006841	-0.008406	-0.026283	0.010523	0.039976	-0.006565	-0.000865
RP11-182G5	HA3.1H16_N4	4	618	1	4q34		SHGC4-1586;Z23446	fishClones	RP11-182G5		176063210	176062869	LSD29.1_1_L27E6	HA3.1H16_N4	RP11-182G5					0.026227				0.008167		-0.0947	-0.108381										-0.231645	-0.430055		-0.170431
RP11-122D8	HA3.1H16_P24	4	619	0	4q34		SHGC-53939;G33304	fishClones	RP11-122D8		178154717	177978448	LSD27.1_1_L25D7	HA3.1H16_P24	RP11-122D8	0.095597	0.005289	0.042527	0.003908	0.16314	0.099868	0.048597	0.071698	0.141283		-0.062623	-0.089055	0.20082	-0.050697	0.043812	0.092646	-0.097592	0.053154	0.163872	0.029665	0.048092	-0.131391	0.001357		0.131456	0.019115	-0.046721	-0.01617	0.087013	0.023572	0.137153	0.08874	0.039238	0.016718
RP11-78A18	HA3.1H15_P35	4	620	0	4q34		SHGC4-343;L00804	stsMap	SHGC4-343		178312603	178312150	LSD27.1_1_L25F8	HA3.1H15_P35	RP11-78A18	0.112464	-0.016316	-0.032774	-0.070494	0.030489	0.021258	-0.023534	-0.027178	0.002637	-0.029528	-0.038402	-0.102671	0.029233	-0.026241	-0.002387	0.07384	-0.327113	0.031814	0.021807	0.013488	0.019774	-0.041308	-0.135619	-0.017252	0.017801	-0.099923	-0.026661	-0.020226	0.009368	-0.010691	0.030434	0.006724	-0.01873	0.024472
RP11-140M13	HA3.1H15_Q3	4	621	0	4q34		AFM197XA11;D4S415	fishClones	RP11-140M13		179135979	178969859	LSD5.1_1_L3G8	HA3.1H15_Q3	RP11-140M13	-0.044734	-0.089189	-0.049672	-0.078615	-0.055736	-0.077067	-0.072873	0.040255	-0.068364	-0.018159	-0.149522	-0.07392	-0.136194		-0.047844	-0.002741	-0.035058	-0.038894	-0.075588	-0.034459	-0.147573	-0.247869	-0.36902	-0.05516	-0.145644	-0.081647		-0.079396	-0.008304	-0.063901	-0.004692	-0.044949	-0.01905	-0.041533
RP11-272O3	HA3.1H15_J35	4	622	0	4q34.3		SHGC4-789;Z16841	fishClones	RP11-272O3		179129482	178981314	LSD27.1_1_L25D8	HA3.1H15_J35	RP11-272O3	0.025679	0.009527	-0.013567	-0.068038	0.100512	0.077208	0.026199	0.102844	0.109621	0.012953	-0.002507	-0.058082	0.061328	-0.012274	0.015315	0.054963	0.129744	-0.013376	-0.027613	0.050877	-0.03627	-0.057407	0.060078	0.054262	0.119803	-0.000728	-0.009381		0.011928	-0.025646	0.039945	-0.003449	0.00303	0.016561
RP11-171G12	HA3.1H15_S35	4	623	0	4q34-4q35		SHGC-24751;R44758	fishClones	RP11-171G12		181577898	181577510	LSD27.1_1_L25G8	HA3.1H15_S35	RP11-171G12	0.038701	0.012145	0.002906	0.035799	-0.011288	-0.013573	-0.004818	0.054222	0.007282	-0.023812	-0.016989	-0.027011	0.01496	-0.038279	0.000794	0.042538	0.164564	0.017325	-0.031855	0.028318	-0.069776	-0.054335	0.002112	-0.032101	0.080793	-0.012612	-0.021145	-0.01787	0.042991	0.004219	0.026929	0.028943	0.066366	0.025597
RP11-244K2	HA3.1H16_F23	4	624	0	4q34-4q35		SHGC4-548;L09794.1	fishClones	RP11-244K2		182919319	182769217	LSD27.1_1_L25F7	HA3.1H16_F23	RP11-244K2	0.026395	-0.011035	-0.05269	-0.070023	0.01079	-0.024962	0.008924	0.108928	0.003905	0.012769	-0.014074	-0.024659	-0.018521	-0.033435	-0.033551	0.050442	0.168046	-0.027916	-0.064979	0.028329	-0.107256	-0.069575	0.037813	0.018024	0.104556	0.006304	-0.050679	0.021893	-0.021985	-0.027537	-0.024725	-0.031757	-0.05254	-0.051696
RP11-125M9	HA3.1H16_S24	4	625	0	4q34-4q35		SHGC-24974;G33820	fishClones	RP11-125M9		183096645	182929475	LSD27.1_1_L25E7	HA3.1H16_S24	RP11-125M9	-0.020589	-0.043157	-0.080872	-0.093075	-0.122381	-0.033	0.046775	0.001074	-0.101201	-0.072823	-0.012625	0.043085	0.060291	0.003459	-0.010056	-0.028074	0.222463	-0.019105	-0.034145	-0.018775	-0.167919	0.038333	0.113262	-0.068489	0.12927	0.042432	-0.004783	0.088772	0.032538	0.020384	-0.048414	-0.085342	-0.079229	0.032348
RP11-18D7	HA3.1H15_M35	4	626	0	4q35		SHGC4-1157;L14178.1	fishClones	RP11-18D7		184117496	183933464	LSD27.1_1_L25E8	HA3.1H15_M35	RP11-18D7	0.053803	0.010622	-0.010611	-0.009068	0.025239	0.050809	0.022936	-0.008539	0.014553	0.051261	-0.024888	0.41799	0.058624	-0.033724	0.018818	0.022403	0.253567	0.009222	0.007436	-0.031251	-0.095082	-0.042116	-0.02729	0.062628	0.064616	0.013078	-0.041635	0.007397	-0.009465	-0.038657	0.02127	0.006683	-0.029086	-0.069243
RP11-85P1	HA3.1H15_D35	4	627	0	4q35.1		SHGC4-1213;L14211.1	fishClones	RP11-85P1		184327837	184327430	LSD27.1_1_L25B8	HA3.1H15_D35	RP11-85P1	0.035081	-0.022477	-0.08403	-0.045501	0.091793	0.089745	0.038096	0.006091	0.111538	0.020243	-0.06393	0.432583	0.040298	-0.020912	-0.059583	0.015387	0.203267	-0.084354	-0.031925	-0.030285	-0.099895	-0.07317	0.095319	0.01193	0.137762	-0.043354	-0.050432	-0.025943	-0.078034	-0.043645	-0.035825	-0.045969	-0.067706	-0.142587
RP11-275J17	HA3.1H15_A35	4	628	0	4q34-4q35		SHGC-24812;R93608	fishClones	RP11-275J17		185063905	184972211	LSD27.1_1_L25A8	HA3.1H15_A35	RP11-275J17	-0.695376	-0.721469	-0.65923	-0.662413	-0.564404	-0.565748	-0.750178	-0.716379	-0.559762	-0.680628	-0.852727	-0.005577	-0.516139	-0.785884	-0.824222	-0.575754	-0.247864	-0.80332	-0.581836	-0.52019	-0.65014	-0.759987	-0.305647	-0.645838	-0.4293	-0.796232	-0.821196	-0.686646	-0.825643	-0.834123	-0.707648	-0.665643	-0.649449	-0.787436
RP11-196K13	HA3.1H15_G35	4	629	0	4q35		SHGC4-1781;Z23661	fishClones	RP11-196K13		185167555	185011644	LSD27.1_1_L25C8	HA3.1H15_G35	RP11-196K13	-0.829133	-0.774003	-0.708753	-0.739735	-0.619033	-0.652175	-0.744784	-0.788337	-0.542851	-0.709556	-0.705202	-0.067673	-0.672185	-0.649819	-0.746134	-0.863349	-0.298032	-0.73791	-0.703316	-0.817368	-0.80419	-0.606003	-0.447094	-0.672654	-0.571573	-0.833232	-0.630281	-0.538452	-0.779697	-0.783833	-0.79956	-0.728066	-0.755725	-0.646127
RP11-243D3	HA3.1H16_F3	4	630	0	-		SHGC-17847;L17909.1	fishClones	RP11-243D3		185375437	185221070	LSD29.1_1_L27G5	HA3.1H16_F3	RP11-243D3	-0.746581	-0.741251	-0.709463	-0.732885	-0.489531		-0.694166	-0.775989	-0.447595	-0.615634		0.01131	-0.782378		-0.686782	-0.765625	-0.418261	-0.655854	-0.827702	-0.796789	-0.764183		-0.367396	-0.575814	-0.484214	-0.743944			-0.739872	-0.671278	-0.750177	-0.700482	-0.748911
RP11-13O14	HA3.1H14_E25	4	631	0	4q34-4q35		AFM165XC11;D4S408	fishClones	RP11-13O14		185600513	185429832	LSD7.1_1_L5B9	HA3.1H14_E25	RP11-13O14	-0.779188	-0.807625	-0.689903	-0.674196	-0.708111	-0.743059	-0.783178	-0.900565	-0.668688	-0.799381	-0.206851	-0.023713	-0.464627	-0.280132	-0.686994	-0.795363	-0.145416	-0.659613	-0.453629	-0.806424	-0.78275	-0.322894	-0.603977	-0.760331	-0.62729	-0.780006	-0.186861	-0.252473	-0.743147	-0.678846	-0.648047	-0.63656	-0.711537	-0.306398
RP11-256M13	HA3.1H16_N1	4	632	0	4q35		AFM165XC11;D4S408	fishClones	RP11-256M13		185527209	185526204	LSD29.1_1_L27C5	HA3.1H16_N1	RP11-256M13	-0.654223	-0.646581	-0.625117	-0.564895	-0.615995	-0.702315	-0.752573	-0.714474	-0.572442	-0.822269	-0.09708		-0.58053	0.067167	-0.632751	-0.671977	-0.277812	-0.217915	-0.534753	-0.617172	-0.646016	-0.134147	-0.757628	-0.709543	-0.687133		-0.092836	0.035912	-0.673931	-0.666781	-0.661352	-0.634698	-0.676433
CTD-2100H15	HA3.1H15_T25	4	633	0	4q34		SHGC-11934;IRF2	fishClones	CTD-2100H15		185711125	185710628	LSD37.1_1_L35G3	HA3.1H15_T25	CTD-2100H15	-0.831131	-0.792059	-0.690957	-0.678085	-0.880471	-0.931349	-0.838495	-0.833024	-0.751666	-0.756534	-0.394931	-0.034487	-0.772857	-0.372796	-0.731536	-0.793206	-0.326067		-0.76025	-0.711465	-0.722493	-0.41183	-1.05494	-0.851894	-0.94096	-0.897289	-0.399687	-0.409752			-0.849561	-0.811393	-0.652374	-0.410499
RP11-267E24	HA3.1H16_E4	4	634	0	4q35		SHGC-24881	fishClones	RP11-267E24		186006219	185961126	LSD29.1_1_L27A6	HA3.1H16_E4	RP11-267E24	-0.529927	-0.489351	-0.475378	-0.558024	-0.610275	-0.608965	-0.483803	-0.479644	-0.6487	-0.657719	-0.448229	-0.047883	-0.526212	-0.342501	-0.532568	-0.578423	-0.274951	-0.512756	-0.528713	-0.521054	-0.545903	-0.420028	-0.516428	-0.502078	-0.586588	-0.552016	-0.348346	-0.450539	-0.562301	-0.532823	-0.569674	-0.455406	-0.500267	-0.448485
RP11-228F3	HA3.1H16_H4	4	635	0	4q35		SHGC-10945;D10040	fishClones	RP11-228F3		186178332	186010451	LSD29.1_1_L27B6	HA3.1H16_H4	RP11-228F3	-0.276888	-0.249157	-0.207314	-0.151404	-0.301069	-0.271592	-0.178574	-0.031478	-0.345818	-0.25656	-0.160079	0.287464	-0.26011	-0.12907	-0.18551	-0.224876	-0.077988	-0.134759	-0.251106	-0.218238	-0.367893	-0.205867	-0.393065	-0.259681	-0.258186	-0.19114	-0.196302	-0.107298	-0.166398	-0.176658	-0.200287	-0.150485	-0.184624	-0.218017
RP11-203L17	HA3.1H16_K1	4	636	1	4q35.2		SHGC-37425;N51904	fishClones	RP11-203L17		186788298	186644649	LSD29.1_1_L27B5	HA3.1H16_K1	RP11-203L17		0.001926	-0.027024	-0.024965	-0.15121	-0.050463	0.068995	0.081292	-0.18028	-0.026855	0.067305	0.559951	-0.086755	0.052731	0.051683		0.131584	0.087012	-0.138122		-0.217466	0.053314		-0.017215	0.114529	0.076216	0.051941	0.102255	0.072201	0.088259	0.011035	0.005301	-0.026813
RP11-159A22	HA3.1H16_B4	4	637	0	4q35.1		SHGC-31331;H92064	fishClones	RP11-159A22		186993186	186820862	LSD29.1_1_L27H5	HA3.1H16_B4	RP11-159A22	-0.108629	-0.118833	-0.086207	-0.072272	-0.214815	-0.120535	-0.028702	-0.021617	-0.271055	-0.137384	-0.000248	0.504728	-0.216153	0.009914	-0.080389	-0.113186	0.079761	-0.099195	-0.17147	-0.101453	-0.246306	-0.048448	-0.082887	-0.101666	0.019035	-0.033813	-0.050277	0.008914	-0.071462	-0.057497	-0.107836	-0.035507	-0.066092	-0.111885
RP11-262I1	HA3.1H16_T1	4	638	0	4q35		SHGC-37162;H21547	fishClones	RP11-262I1		187519098	187382661	LSD29.1_1_L27F5	HA3.1H16_T1	RP11-262I1	-0.114968	-0.105751	-0.046824	-0.090012	-0.144279	-0.095643	-0.010374	-0.031516	-0.159212	-0.133646	0.045722	0.489103	-0.099225	0.177664	0.042302	-0.08784	0.014577	0.018872	-0.148984	-0.118565	-0.223705	0.049632	-0.002178	-0.114319	0.064606	0.004789	0.039124	0.101966	-0.018941	-0.005233	-0.095325	-0.095072	-0.077234	0.061764
RP11-213A19	HA3.1H16_K4	4	639	0	4q35.2		SHGC4-1037;M20218.1	fishClones	RP11-213A19		187657800	187496517	LSD29.1_1_L27C6	HA3.1H16_K4	RP11-213A19	-0.128924	-0.099535	-0.048222	-0.02337	-0.150426	-0.108386	-0.02665	-0.031254	-0.196279	-0.114687	0.009207	0.479782	-0.11665	0.029051	-0.020533	-0.088221	-0.018337	-0.051553	-0.149764	-0.065275	-0.20509	-0.078532	-0.17061	-0.082671	-0.048488	-0.045586	0.032108	-0.051254	-0.068326	-0.059206	-0.071086	0.049597	-0.105142	0.022459
RP11-178C12	HA3.1H16_Q1	4	640	0	4q35.2		SHGC4-669;L09859.1	fishClones	RP11-178C12		187883563	187883253	LSD29.1_1_L27E5	HA3.1H16_Q1	RP11-178C12	-0.098575	-0.152148	-0.064314	-0.081777	-0.105129	-0.139288	-0.135184	-0.107021	-0.141753	-0.148924	0.089171	0.518758	-0.126957		0.031928	-0.148014	-0.062259	0.084208	-0.147261	-0.113236	-0.206737		-0.224381	-0.09465	0.001844	-0.135072			0.054831	0.043829	-0.093672	-0.04197	-0.0533
RP11-237D3	HA3.1H16_B7	4	641	0	4q35.2		SHGC-52563;W88774	fishClones	RP11-237D3		188866451	188693843	LSD29.1_1_L27A8	HA3.1H16_B7	RP11-237D3	0.044024	0.003183	-0.037413	-0.038919	-0.143598	-0.084845	0.067413	0.049325	-0.230029	0.095366	0.007847	0.450139	-0.016233	0.029679	0.040823	0.036163	-0.01994	0.036574	-0.099074	-0.029017	-0.085684	-0.003397	0.161849	0.093832	0.170799	-0.018821		0.029667	0.112629	0.05568	-0.036319	-0.00324	-0.090327	0.053952
GS1-31J3	HA3.1H16_N15	4	642	0	4 q tel		4 q tel	chromInfo	4 q tel			191411218	LSD35.1_1_L33D2	HA3.1H16_N15	GS1-31J3	-0.137564	-0.196752	-0.224856	-0.229884	-0.17043	-0.12992	-0.089703	-0.122844	-0.196374	-0.177533		0.520447	-0.145963	0.042081	-0.203358	-0.130373	-0.132786	-0.177123	-0.229957	-0.233316	-0.315141	0.017833	0.022085	-0.177629	0.012488	-0.106276	-0.108158		-0.076958	-0.169733	-0.109245	-0.172861	-0.282333	0.009277
RP1-24H17	HA3.1H16_Q15	5	643	0	5 p tel		5 p tel	chromInfo	5 p tel			1	LSD35.1_1_L33E2	HA3.1H16_Q15	RP1-24H17	-0.126532	0.070632	-0.133818	-0.142314	-0.252855	-0.170639	-0.135131	-0.326594	-0.226643	-0.225697	0.041873	-0.031527	0.006303	0.588101	0.48818	0.516173	-0.076811	-0.068309	-0.09374	-0.20315	-0.206217	0.145008	0.748711	-0.23338	-0.005156	-0.153378	0.141049	0.084834	0.394215	-0.207966	-0.185019	-0.091358	-0.125696	0.10443
RP11-94J21	HA3.1H14_H25	5	644	0	5p15.3		AFMB002XC1	fishClones	RP11-94J21		1540913	1377470	LSD7.1_1_L5C9	HA3.1H14_H25	RP11-94J21	-0.073273	0.219674	-0.122257	-0.155998	-0.134944	-0.038768	-0.009582	-0.132436	-0.093391	-0.135655	-0.025809	0.06276	-0.134254	0.681116	0.738296	0.764624	-0.110025	-0.138714	-0.164935	-0.151888	-0.134752	0.074049	1.0722	-0.13499	0.089427	0.00113	0.074071	0.024509	0.437109	-0.342501	-0.177522	-0.058914	-0.05286	-0.000107
RP11-20B3	HA3.1H16_K10	5	645	0	5p15.3		AFM205WH8;D5S417	fishClones	RP11-20B3		3213642	3055342	LSD3.1_1_L1F2	HA3.1H16_K10	RP11-20B3	-0.129102	0.176292	-0.131632	-0.196272	-0.137124	-0.141179	-0.117331	-0.122357	-0.127664	0.028212	-0.076947	-0.166032	-0.150908	0.598099	0.743074	0.694237	-0.148972	-0.067986	-0.138596	-0.178682	-0.156251	0.024119	0.822336	-0.116255	-0.059437	-0.128604	-0.029315	0.05673	0.505229	-0.335168	-0.115834	-0.070568	-0.062275	0.0074
RP11-82M24	HA3.1H14_K25	5	646	0	5p15.3		AFMA217YH1;D5S1980	fishClones	RP11-82M24		3449744	3449496	LSD7.1_1_L5D9	HA3.1H14_K25	RP11-82M24	-0.099977	0.204444	-0.094622	-0.135255	-0.146017	-0.127325	-0.104604	-0.055984	-0.087792	-0.076846	-0.086828	-0.131861	-0.117783	0.548221	0.765852	0.705333	-0.174212	-0.066946	-0.143158	-0.17117	-0.123538	-0.065395	0.789603	-0.128011	-0.072177	-0.065011	-0.080364	0.045943	0.519849	-0.383695	-0.094876	-0.07115	-0.025624	-0.019993
RP11-103L11	HA3.1H14_B32	5	647	0	5p15.3		AFM336TC1;D5S675	fishClones	RP11-103L11		4002342	3816325	LSD9.1_1_L7A1	HA3.1H14_B32	RP11-103L11	-0.115236	0.202479	-0.097519	-0.1884	-0.04718		-0.106207	0.1089	-0.089239	-0.070002	-0.050785	-0.151345	-0.159942	0.497185	0.744938	0.727275	-0.200102	-0.141618	-0.179269	-0.158345	-0.103677	-0.068981	0.556545	-0.117777	-0.146815	-0.195195	-0.039987	0.025104	0.482195	-0.496746	-0.129166	-0.076205	-0.004323	-0.037599
RP11-227M19	HA3.1H15_T3	5	648	0	5p15.3		AFM154XA3	fishClones	RP11-227M19		3995049	3994864	LSD5.1_1_L3H8	HA3.1H15_T3	RP11-227M19	-0.136717	0.193394	-0.124969	-0.143979	-0.209808	-0.155918	-0.177975	-0.057377	-0.161549	-0.093508	-0.05096	-0.211575	-0.207926	0.352135		0.693932	-0.261159		-0.216247	-0.170762	-0.101741	-0.051353	0.765665	-0.159893	-0.125918	-0.124728	-0.027527	-0.033433			-0.086856	-0.032215	-0.002827	-0.013079
RP11-58A5	HA3.1H14_N25	5	649	0	5p15.3		AFM154XG3;D5S406	fishClones	RP11-58A5		5123153	4965703	LSD7.1_1_L5E9	HA3.1H14_N25	RP11-58A5	-0.031536	0.29329	-0.084877	-0.052891		-0.064833	-0.000982	-0.045575		-0.041134	0.041345		-0.029347	0.712983	0.915458	0.716712	-0.07476	-0.001703	-0.083013	-0.095388	-0.02542	0.094314		-0.037317	0.003524		0.077772	0.132604	0.526264	-0.372446	-0.0262	0.012659	0.047058	0.023773
RP11-35K22	HA3.1H14_Q25	5	650	0	5p15.2		AFMB355WB1	fishClones	RP11-35K22		5955704	5802650	LSD7.1_1_L5F9	HA3.1H14_Q25	RP11-35K22	-0.086145	0.233383	-0.091392	-0.047005	-0.060565	-0.078687	-0.10813	-0.085328	-0.036473	-0.011721	-0.091854	-0.083405	-0.093459	0.648201	0.853938	0.70324	-0.077225	0.000102	-0.086579	-0.150069	-0.095324	-0.043173	0.85841	-0.113095	-0.069101	-0.048373	-0.021991		0.529672	-0.374421	-0.028797	0.030253	0.033553	-0.00045
RP11-36H5	HA3.1H14_E32	5	651	0	5p15.2		AFM276YB9;D5S635	fishClones	RP11-36H5		6533316	6365579	LSD9.1_1_L7B1	HA3.1H14_E32	RP11-36H5	-0.016134	0.265938	-0.106834	-0.044424	0.027537	-0.051035	-0.051851	0.022518	0.025207	-0.010858	-0.136856	-0.132276	-0.026222	0.572654	0.800866	0.825508	-0.019394	-0.06467	-0.037493	0.037473	0.004049	-0.170465	0.768935	-0.064041	-0.106122	-0.058503	-0.116828	-0.025165	0.454714	-0.442402	-0.052906	0.045255	0.001519	-0.079792
RP11-46O23	HA3.1H14_A6	5	652	1	5p15.2-5p15.3		AFM347YG9;D5S676	fishClones	RP11-46O23		7492901	7387129	LSD5.1_1_L3A9	HA3.1H14_A6	RP11-46O23		0.21511			-0.09815	-0.106493	-0.166877	-0.092814	-0.119613	-0.110348	-0.15424	-0.139963		0.559955	0.810768	0.682109		-0.051025		-0.162693	-0.104808	-0.109794	0.760055	-0.076545	-0.114608	-0.081053	-0.071608	-0.021183	0.481571	-0.436336				-0.062327
RP11-145B1	HA3.1H14_H32	5	653	0	5p15.2		AFM042XA11	fishClones	RP11-145B1		10446930	10279384	LSD9.1_1_L7C1	HA3.1H14_H32	RP11-145B1	-0.014561	0.257036	-0.064535	-0.024329	0.013236	0.019035	-0.006282	0.009556	0.021575	-0.017069	-0.080606	-0.107828	-0.009117	0.573542	0.832929	0.755671	0.010714	-0.034686	0.000335	-0.033266	-0.006108	-0.117799	0.792657	-0.010496	-0.020837	-0.014895	-0.0507	-0.023555	0.455211	-0.413466	-0.016536	0.003064	0.042668	-0.037255
RP11-72C10	HA3.1H14_K32	5	654	0	5p15.2		AFM255XB9;D5S432	fishClones	RP11-72C10		10774125	10746185	LSD9.1_1_L7D1	HA3.1H14_K32	RP11-72C10	-0.011154	0.26924	-0.039773	-0.012428	0.025588	0.00199	-0.060695	0.075756	-0.01459	-0.022854	-0.052279	-0.089124	-0.011111	0.601972	0.871794	0.788797	-0.014762	-0.033361	0.022972	0.034333	0.038775	-0.147886	0.590641	-0.028609	-0.121489	-0.0301	0.002042	-0.033793	0.481686	-0.387615	-0.117406	0.00594	0.10463	-0.062765
RP11-29N3	HA3.1H14_T25	5	655	0	5p15.2		AFMA240XF9;D5S1987	fishClones	RP11-29N3		11435858	11435595	LSD7.1_1_L5G9	HA3.1H14_T25	RP11-29N3	0.04021	0.334438	-0.045303	-0.076826	0.056018	0.07403	0.001206	-0.043107	0.049995	0.055193	-0.041454	-0.073568	0.064421	0.60956	0.909941	0.757341	0.040045	-0.02139	0.012023	-0.052996	0.015755	-0.0286	0.979037	0.097148	0.079142	0.035239	0.029001	-0.040798	0.537285	-0.350413	-0.020933	0.066625	0.037081	0.056719
CTD-2040C2	HA3.1H16_I8	5	656	1	5p15.2		A007A12;TRIO	fishClones	CTD-2040C2		14563146	14563022	LSD31.1_1_L29E12	HA3.1H16_I8	CTD-2040C2					0.236666	0.140361			0.110354	0.103625	-0.1341	-0.162028	0.143174	0.512476			0.139021		0.200868			-0.215108	0.126287	0.080867	-0.236534		-0.068373	-0.132621						-0.110882
RP11-5N8	HA3.1H14_D6	5	657	0	5p15.2		AFMA282WA5	fishClones	RP11-5N8		15108182	14926849	LSD5.1_1_L3B9	HA3.1H14_D6	RP11-5N8	-0.004943	0.301317	-0.049645	-0.065899	0.006709	-0.02856	0.010969	0.003202	0.036126	0.034619	0.006653	-0.070121	0.008987	0.603712	0.859917	0.725537	-0.018467	-0.048183	0.007162	0.061954	-0.051998	-0.024722	0.740654	0.005465	0.01114	0.02494	0.048271	0.045555	0.494108	-0.408984	-0.033342	0.000489	0.019428	0.028942
RP11-135M13	HA3.1H14_N32	5	658	0	5p14.3-5p15.1		AFMA247WC1	fishClones	RP11-135M13		15781105	15627305	LSD9.1_1_L7E1	HA3.1H14_N32	RP11-135M13	-0.051635	0.322301		-0.069281	-0.080481	-0.133427	-0.169955	0.066105	-0.118517	-0.051067	-0.129991	-0.183215	-0.179245	0.581171		0.834557	-0.180906	-0.067608	-0.126097	0.088713	0.1133	-0.173707	0.389964	-0.142062	-0.297635	-0.111664	-0.126913	-0.016842			-0.080987	-0.044594	0.048449	-0.097839
RP11-261B20	HA3.1H14_S20	5	659	0	5p15.2		AFMA114XF9;D5S1954	fishClones	RP11-261B20		15874574	15871685	LSD4.1_1_L2G8	HA3.1H14_S20	RP11-261B20	-0.012096	0.265398	-0.017606	-0.062139	0.076756	0.074164	0.019934	-0.017072	0.116652	0.062131	-0.032142	-0.101623	0.103699	0.662191	0.858678	0.758436	-0.015334	-0.01046	0.02568	-0.104048	0.000609	-0.024525	0.950684	-0.008302	0.134011	-0.011344	0.016581	0.060067	0.523486	-0.322648	0.005748	0.013353	0.04941	0.00501
RP11-261B20	HA3.1H14_Q32	5	659	0	5p15.2		AFMA114XF9;D5S1954	fishClones	RP11-261B20		15874574	15871685	LSD4.1_1_L2G8	HA3.1H14_S20	RP11-261B20	-0.019307	0.2914	-0.06802	-0.045551	-0.008719	-0.042107	-0.060838	0.008516	-0.001225	-0.01956	-0.086912	-0.14644	-0.043102	0.60751	0.863425	0.835167	-0.073413	-0.04176	-0.042257	0.020346	0.072005	-0.090256	0.602144	-0.076489	-0.126723	-0.049191	-0.041666	0.018329			-0.054653	-0.006082	0.061669	-0.027746
RP11-260E18	HA3.1H14_B28	5	661	0	5p15.2		AFM205WH10;D5S416	fishClones	RP11-260E18		16775431	16623362	LSD7.1_1_L5A10	HA3.1H14_B28	RP11-260E18	-0.110827	0.162193	-0.096541	-0.102564	0.009456	-0.075213	-0.137887	-0.14722	0.004988	-0.085999	-0.013576	-0.168981	-0.101765	0.569859	0.803295	0.690915	-0.102144	-0.083023	-0.050444	-0.094012	-0.090101	0.014468	0.623169	-0.085979	-0.076984	-0.117846	-0.034294	0.082902	0.44351	-0.385945	-0.096106	-0.129495	-0.027594	0.001561
RP11-269O14	HA3.1H14_W25	5	662	1	5p15.2		AFMA140VD1	fishClones	RP11-269O14		16684506	16684131	LSD7.1_1_L5H9	HA3.1H14_W25	RP11-269O14			-0.13923	-0.10223	0.181702	0.181494	0.085781	-0.056337	0.240396	0.080202	0.047737	0.018199	0.08871	0.681938	0.798361		-0.023471	-0.018373	0.010364			0.155053	1.13111	0.118409	0.273963	0.104277	0.138202	0.157088	0.565563	-0.13907	0.037849	-0.11787	-0.027946	0.161273
RP11-88L18	HA3.1H14_V20	5	663	0	5p14.3-5p15.1		AFM105XG1	fishClones	RP11-88L18		17636603	17465419	LSD4.1_1_L2H8	HA3.1H14_V20	RP11-88L18	-0.323837	-0.037018	-0.444655	-0.409853	-0.221508	-0.160167	-0.251707	-0.425742	-0.160866	-0.274121	-0.236753	-0.372918	-0.304799	0.461526	0.654814	0.421337	-0.355192	-0.33582	-0.22453	-0.396832	-0.317591	-0.046204	0.887805	-0.181657	0.064378	-0.210271	-0.175446	-0.106252	0.265505	-0.585591	-0.473343	-0.371102	-0.310935	-0.209792
RP11-5N11	HA3.1H14_G6	5	664	0	5p13.3-5p14		AFMA238ZA9	fishClones	RP11-5N11		31800465	31657457	LSD5.1_1_L3C9	HA3.1H14_G6	RP11-5N11	-0.030347	0.238158	-0.039404	-0.046164	-0.014792	0.013296	-0.023936	-0.047885	0.000802	-0.029334	-0.028013	-0.032142	0.001362	0.557528	0.849594	0.808016	-0.02902	-0.028423	-0.016525	-0.059908	-0.014436	0.01454	0.847225	0.000838	0.060787	-0.004674	0.004048	0.030264	0.494847	0.77897	-0.033624	-0.03043	0.082683	-0.011782
RP11-67P13	HA3.1H16_N10	5	665	0	5p13-5p14		AFMA297WA5	fishClones	RP11-67P13		32223971	32057784	LSD3.1_1_L1G2	HA3.1H16_N10	RP11-67P13	-0.083081	0.212815	-0.084039	-0.089895	0.011439	0.028235	-0.016809	-0.06963	0.011114	-0.004146	-0.033922	-0.043998	-0.043314	0.668726	0.852985	0.75219	-0.070757	-0.024089	-0.060139	-0.144578	-0.067928	0.017624	0.869814	0.017883	0.054211	-0.011413	0.010314	0.041345	0.522571	0.87669	-0.070689	-0.079683	-0.023911	0.012252
RP11-94E6	HA3.1H15_T32	5	666	0	5p13		AFM277YH9	fishClones	RP11-94E6		33926014	33737269	LSD4.1_1_L2A9	HA3.1H15_T32	RP11-94E6	0.082039	0.387407	-0.024055	-0.026071	0.062129	0.040585	0.014348	-0.03927	0.090769	0.04774	-0.003919	-0.042895	0.007188	0.63721	0.907867	0.924278	0.017337	-0.00175	0.00968	0.021342	0.082536	0.024332	0.870059	0.060947	0.061443	0.010173	0.044167	0.022327	0.560825	0.891524	-0.003377	0.046066	0.084711	0.016317
RP11-85N3	HA3.1H14_E28	5	667	0	5p13		AFM063YB6;D5S395	fishClones	RP11-85N3		35854542	35826102	LSD7.1_1_L5B10	HA3.1H14_E28	RP11-85N3	0.063948	0.335321	0.05196	0.040882	0.104331	0.114639	0.066046	-0.046736	0.098287	0.067654	0.070834	0.058339	0.087278	0.628871	0.929477	0.85114	0.133315	0.067664	0.07572	-0.004788	0.041446	0.09532	0.950785	0.138803	0.132234	0.077546	0.128339	0.072134	0.586602	0.920801	0.093438	0.097992	0.105097	0.010006
RP11-253B9	HA3.1H14_T32	5	668	0	5p13.2		AFM155XH12;D5S1964	fishClones	RP11-253B9		37895340	37895157	LSD9.1_1_L7G1	HA3.1H14_T32	RP11-253B9	0.036136	0.286313	-0.023375	0.018271	-0.045002	-0.045285	-0.066908	-0.029788	-0.092999	-0.043951	-0.058474	-0.074118	-0.09675	0.688951	0.813477	0.843664	-0.099164	-0.05076	-0.063968	0.042007	0.035775	-0.092322	0.522207	-0.089748	-0.198844	-0.063865	-0.058568	-0.01551	0.486689		-0.011849	-0.028608	0.059234	-0.021419
RP11-9G14	HA3.1H15_W32	5	669	0	5p12		AFM276VB1;D5S634	fishClones	RP11-9G14		41319970	41319671	LSD4.1_1_L2B9	HA3.1H15_W32	RP11-9G14	0.04336	0.324821	-0.015088	0.010874	-0.076891	-0.039348	-0.033274	-0.061778	-0.085023	-0.086179	-0.01429	-0.042193	-0.009483	0.677298	0.743115	0.791956	0.032355	0.037521	0.010987	0.053151	0.071027	-0.019091	0.708737	-0.046632	-0.035794	-0.030265	0.014437	0.009363	0.54792	0.764561	0.003212	0.00514	0.085839	0.017349
RP11-160F8	HA3.1H14_H28	5	670	0	5q11.2		AFM254WF1;D5S628	fishClones	RP11-160F8		53520260	53365247	LSD7.1_1_L5C10	HA3.1H14_H28	RP11-160F8	0.024399	0.310281	-0.018883	0.755938	0.032485	-0.000612	-0.076351	-0.119215	0.010631	-0.040725	0.017901	-0.051278	0.039051	0.135742	0.073718	0.076239	0.060566	0.018903	0.017557	0.02917	0.050676	0.021991	0.087571	0.000429	-0.026768	-0.034988	0.000445	0.095402	0.572584	-0.073027	0.003001	0.021823	0.061612	0.020855
RP11-17H13	HA3.1H14_W32	5	671	0	5q11.2		AFM329YB9	fishClones	RP11-17H13		54293147	54242618	LSD9.1_1_L7H1	HA3.1H14_W32	RP11-17H13	0.032373	0.364378	-0.030342	0.877977	-0.068032	-0.076942	-0.093818	0.126023	-0.106361	-0.044637	-0.051885	-0.072735	-0.104577	0.019511	0.073349	0.151061	-0.078904	0.052251	-0.044832	0.117118	0.127605	-0.1198	-0.523231	-0.076411	-0.282447	-0.081043	-0.085216	-0.047558	0.605169	0.127484	-0.019633	0.019529	0.063972	-0.010444
RP11-143O12	HA3.1H14_B35	5	672	0	5q11.2		AFM274XA5;D5S633	fishClones	RP11-143O12		55904038	55718890	LSD9.1_1_L7A2	HA3.1H14_B35	RP11-143O12	0.012801	0.319969	-0.046555	0.824182	-0.041919	-0.049541	-0.069771	0.054725	-0.069042	-0.059465	-0.060282	-0.042281	-0.132534	0.023645		0.024509	-0.085414		-0.066535	0.004331	0.046978	-0.089847	-0.293356	-0.075772	-0.202304	-0.052043	-0.097697	0.013552			-0.02614	-0.023316	0.042805	-0.032581
RP11-22L20	HA3.1H14_J6	5	673	0	5q11.2		AFM163XA11	fishClones	RP11-22L20		56066344	55925160	LSD5.1_1_L3D9	HA3.1H14_J6	RP11-22L20	-0.069613	0.241169	-0.026671	0.91847	-0.150959	-0.112559	-0.07182	0.114748	-0.182194	-0.126584	-0.07536	-0.052108	-0.155232	-0.003896	-0.000119	0.030625	-0.121836	0.012341	-0.124393	0.005137	0.052568	-0.144333	-0.389693	-0.116009	-0.227103	-0.088313	-0.111319	-0.107907	0.540309	-0.004397	-0.047377	-0.024877	0.048694	-0.028538
RP11-47P7	HA3.1H14_K28	5	674	0	5q11.2		AFM218XF12;D5S491	fishClones	RP11-47P7		56437163	56303276	LSD7.1_1_L5D10	HA3.1H14_K28	RP11-47P7	-0.011076	0.267792	0.001846	0.777305	0.055445	0.024121	-0.008159	0.041951	0.064779	-0.006636	-0.013497	-0.006391	-0.00028	0.057054	-0.002318	0.000929	0.014804	0.025292	0.019354	-0.042878	0.013698	0.02537	-0.113806	-0.015526	-0.048685	-0.011593	-0.01067	0.074412	0.515674	0.021988	0.030299	-0.011516	0.081477	0.040665
RP11-190C5	HA3.1H14_E35	5	675	0	5q12		AFM095ZB7;D5S398	fishClones	RP11-190C5		57604993	57604743	LSD9.1_1_L7B2	HA3.1H14_E35	RP11-190C5	-0.006261	0.306541	0.004555	0.80839	-0.012889	-0.031011	0.062096	0.121093	-0.038346	0.025448	-0.004616	-0.024971	-0.041429	0.021517	0.038879	0.04631	-0.008564	0.047158	0.014784	-0.008449	0.12406	0.003773	-0.158418	0.008745	-0.065134	0.016868	-0.017246	0.020999		0.02625	-0.023985	0.004776	0.087248	-0.002821
RP11-59G13	HA3.1H14_N28	5	676	0	5q11.2		AFMB306YA5	fishClones	RP11-59G13		58005254	58004904	LSD7.1_1_L5E10	HA3.1H14_N28	RP11-59G13	-0.042489	0.28603	-0.096933	0.758653	0.071066	-0.013144	-0.057442	-0.03449	-0.0066	-0.036246	-0.019411	-0.037515	-0.036147	0.018872	-0.046927	-0.058758	-0.043793	-0.04619	-0.035822	-0.05887	-0.025725	0.000633	-0.097917	-0.049159	0.028378	-0.043439	-0.068573	0.030482	0.531841	-0.032472	-0.037726	-0.063102	0.025241	0.054179
RP11-19I19	HA3.1H14_M6	5	677	0	5q12		AFM254YB5	fishClones	RP11-19I19		58947885	58789235	LSD5.1_1_L3E9	HA3.1H14_M6	RP11-19I19	-0.053969	0.286308	-0.020733	0.836688	-0.077226	-0.065205	-0.145132	-0.009906	-0.088589	-0.059439	-0.022332	-0.123254	-0.093248	0.028764	-0.050935	-0.012035	-0.140413	-0.012655	-0.129595	-0.022467	0.032512	0.010229	-0.274937	-0.102311	-0.172872	-0.097393	-0.048105	0.018991	0.550147	0.002827	-0.033141	-0.035334	0.128609	0.023338
RP11-174I22	HA3.1H14_H35	5	678	0	5q12		AFM238XA3;D5S427	fishClones	RP11-174I22		62939173	62938849	LSD9.1_1_L7C2	HA3.1H14_H35	RP11-174I22	-0.014739	0.289274	0.005448	0.791052	0.388416	-0.047858	-0.100852	-0.01779	-0.035545	-0.061163	-0.075004	-0.030474	-0.063141	-0.002646	0.018684	0.028546	-0.03066	0.012169	-0.034355	0.054572	0.074088	0.009475	-0.12472	-0.039835	-0.08344	-0.054881		-0.061656			-0.030485	-0.014819	0.082382	0.000987
CTD-2006C10	HA3.1H16_I5	5	679	0	5q12		RH66561;ARFD1	fishClones	CTD-2006C10		64966581	64826240	LSD31.1_1_L29E11	HA3.1H16_I5	CTD-2006C10	-0.075646		0.009251	0.803159	0.396253	-0.045111	-0.004312	-0.029214	-0.036557	-0.056117		0.060188	-0.05998		0.003738	-0.032589	0.002191	0.040249	-0.038667	-0.028074	-0.034763	0.017077	-0.140366	-0.05667	-0.084837	0.112289	-0.058268		0.549618	0.016382
RP11-87D20	HA3.1H14_Q28	5	680	0	5q12		AFM312ZH5	fishClones	RP11-87D20		66078861	66078534	LSD7.1_1_L5F10	HA3.1H14_Q28	RP11-87D20	-0.090084	0.5873	-0.040886	0.767999	0.450142	-0.065562	-0.033888	-0.021714	-0.052648	-0.050233	-0.067498	-0.028369	-0.083534	0.037246	-0.01663	-0.056748	-0.056878	0.023143	-0.075129	-0.044862	-0.026178	-0.029477	-0.195746	-0.031146	-0.139596	-0.052146	-0.02473	0.017556	0.554846	-0.006594	-0.06005	-0.077247	0.021725	0.025436
RP11-15P2	HA3.1H14_P6	5	681	0	5q12		AFM292VE1;D5S647	fishClones	RP11-15P2		66417271	66244285	LSD5.1_1_L3F9	HA3.1H14_P6	RP11-15P2	-0.024113	0.717549	-0.010723	0.845118	0.443621	-0.027952	-0.026981	0.043932	-0.018644	-0.021129	-0.035588	-0.006237	-0.058498	0.044774		-0.021904	-0.050515	0.1851	-0.059096	0.003559	0.012363	-0.029506	-0.181461	0.020469	-0.09373	0.000235	-0.047269	-0.026182	0.582979	0.035827	-0.017799	-0.04358	0.065787	-0.002527
RP11-40N8	HA3.1H14_K35	5	682	0	5q12		AFMB336YD5	fishClones	RP11-40N8		67274799	67274446	LSD9.1_1_L7D2	HA3.1H14_K35	RP11-40N8	-0.085835	0.689599	-0.08066	0.775925	0.451424	-0.053242	-0.062008	0.04038	-0.044353	-0.060824	-0.108375	-0.069658	-0.110736	-0.013239	-0.029284	-0.030872	-0.100968	0.047336	-0.072466	-0.014042	-0.002362	-0.073522	-0.209297	-0.066996	-0.145715	-0.037133	-0.098877	-0.039965			-0.064713	-0.058669	0.034459	-0.039849
CTB-134O19	HA3.1H16_O22	5	683	0	5q13		p85a/PIK3R1	stsMap	RH38128		67630155	67629755	LSD37.1_1_L35A4	HA3.1H16_O22	CTB-134O19	0.025677	0.793716			0.425765	-0.016887	-0.06928	0.101733	-0.064318	0.042436		-0.196583			-0.023795	0.047317		0.042993		0.108321	0.117887	-0.234299	-0.480704	-0.00242	-0.26341	-0.081385	-0.277191	-0.340385	0.518661	0.055945				-0.347373
RP11-267K19	HA3.1H14_T28	5	684	0	5q12		AFMB281YB9	fishClones	RP11-267K19		67839365	67838976	LSD7.1_1_L5G10	HA3.1H14_T28	RP11-267K19	-0.071091	0.627707	-0.095735	0.735666	0.450533	-0.050299	-0.018273	-0.0648	-0.017589	0.000417	-0.072764	-0.030539	-0.028933	-0.038231	-0.107284	-0.045579	-0.044062	-0.082192	-0.058585	-0.064585	-0.062214	-0.036725	-0.174463	-0.006888	-0.102814	-0.013423	-0.085345	-0.056858	0.444286	-0.024641	-0.064765	-0.084495	-0.008457	0.026524
CTD-2113P14	HA3.1H15_W25	5	685	1	5q11-q13		M25753;CCNB1	refFlat	CCNB1		68509824	68498668	LSD37.1_1_L35H3	HA3.1H15_W25	CTD-2113P14		0.514613				-0.126681	0.032562			-0.008167	-0.066091		-0.043204	-0.0466			0.028325		-0.028207			-0.183959		-0.067862		0.066211	-0.145194	-0.182328			0.069581			-0.098501
RP11-172K14	HA3.1H14_W28	5	686	0	5q13.2		AFMA348WD1;D5S2003	fishClones	RP11-172K14		74563728	74563429	LSD7.1_1_L5H10	HA3.1H14_W28	RP11-172K14	-0.03588	0.56091	0.000933	0.634069	0.497923	0.04261	0.09941	-0.021641	0.151681	0.069361	0.052893	0.026248	0.065819	0.011782	0.017461	-0.054912	0.044459	0.026297	0.03337	-0.135899	-0.085831	0.101995	0.253349	0.108514	0.156791	0.077463	0.063399	0.080328	0.476036	0.065971	-0.010476	-0.027661	0.10827	0.024835
RP11-62D9	HA3.1H14_N35	5	687	0	5q13		AFMA204ZF1;D5S1977	fishClones	RP11-62D9		76350595	76265702	LSD9.1_1_L7E2	HA3.1H14_N35	RP11-62D9	-0.036885	0.653369	0.012657	0.796113	0.405486	-0.056459	0.016234	0.091727	-0.055333	-0.015634	-0.043146	0.000598	-0.09401	0.025804		-0.010843	-0.06574		-0.042535	0.024486	0.005064	-0.05684	-0.218822	-0.040971	-0.134886	0.018178	-0.079535	-0.017104			-0.024731	-0.014609	0.167369	-0.021868
RP11-1H14	HA3.1H14_B31	5	688	0	5q13.2		AFM290VF5	fishClones	RP11-1H14		78047813	77882778	LSD7.1_1_L5A11	HA3.1H14_B31	RP11-1H14	0.001108	0.608268	-0.018225	0.680683	0.463482	0.001498	-0.001531	-0.010977	0.006498	0.006139	-0.014129	-0.005672	0.026524	0.104826	0.022077	-0.007271	0.024536	0.013535	0.012578	-0.033575	0.01788	-0.003643	-0.021274	0.015345	-0.022414	0.006961	-0.045065	0.031309	0.483109	0.026477	0.073851	-0.008007	0.175811	0.016813
RP11-1E10	HA3.1H14_Q35	5	689	0	5q13		AFM324WH1	fishClones	RP11-1E10		78923491	78923166	LSD9.1_1_L7F2	HA3.1H14_Q35	RP11-1E10	-0.014397	0.681368	0.019734	0.785173	0.449732	-0.045666	-0.013085	0.131628	-0.021579	0.018647	-0.062863	-0.029955	-0.039466	0.003625	0.032772	0.04374	-0.01601	0.025605	0.007629	0.14865	0.119164	-0.117439	-0.374366	0.023407	-0.235158	-0.011143	-0.102143	-0.006486			0.011768	0.013255	0.211307	-0.023705
RP11-47N20	HA3.1H14_E31	5	690	0	5q13-5q14		AFMB307YD5;D5S2029	fishClones	RP11-47N20		81493366	81339335	LSD7.1_1_L5B11	HA3.1H14_E31	RP11-47N20	0.013334	0.733761	0.026484	0.80061	0.503872	0.018827	0.020076	0.030455	0.005879	0.002023	0.045208	0.041278	0.096524	0.073315	0.068817	-0.020894	0.102868	0.019027	0.044662	0.02509	0.046334	0.033187	-0.089997	0.019182	-0.020373	0.038356	0.007571	4.8e-05	0.567493	0.076517	0.080998	0.035366	0.195548	0.046091
RP11-207B2	HA3.1H14_S6	5	691	0	5q14.1		AFM200WA5;D5S620	fishClones	RP11-207B2		81709141	81708786	LSD5.1_1_L3G9	HA3.1H14_S6	RP11-207B2	-0.017812	0.674974	-0.053071	0.743916	0.450198	-0.060492	-0.058768	0.028643	-0.066646	-0.040608	-0.061356	-0.026718	-0.018387	0.011096	-0.054021	-0.032653	-0.036267	-0.041184	-0.020607	-0.005514	0.002669	-0.067601	-0.221747	-0.056717	-0.141112	-0.043987	-0.094868	0.013647	0.490381	-0.005061	-0.008742	-0.022511	0.135606	-0.007451
RP11-275E14	HA3.1H16_T10	5	692	0	5q14.1		AFM284WE5	fishClones	RP11-275E14		82948633	82802677	LSD3.1_1_L1A3	HA3.1H16_T10	RP11-275E14	-0.009803	0.676977	-0.042884	0.805934	0.421509	-0.087117	-0.034891	-0.066222	-0.124092	-0.081961	-0.040676	-0.000424	-0.033641	0.010605	-0.02785	-0.075745	-0.031003	-0.043098	-0.033155	-0.054419	-0.008757	-0.049503	-0.135451	-0.054594	-0.147457	-0.005559	-0.044771	-0.040794	0.534394	0.027211	-0.011431	-0.019429	0.139566	0.022049
RP11-135F5	HA3.1H14_T35	5	693	0	5q14		AFM190XC11;D5S617	fishClones	RP11-135F5		86118543	85972037	LSD9.1_1_L7G2	HA3.1H14_T35	RP11-135F5	-0.021221	0.659633	-0.072005	0.743727	0.436389	-0.07794		0.040379	-0.113082	-0.070587	-0.086806	-0.052636	-0.163284	0.003723	-0.082723	-0.025424	-0.16451	-0.052533	-0.149479	0.011219	0.033435	-0.094669	-0.307719	-0.104079	-0.220468	-0.059795	-0.083631	-0.033961			-0.042917	-0.120873	0.129241	0.014209
RP11-45O11	HA3.1H14_W35	5	694	1	5q14-5q15		AFM198WG9;D5S618	fishClones	RP11-45O11		89802397	89802072	LSD9.1_1_L7H2	HA3.1H14_W35	RP11-45O11			0.012079	0.839943	0.447718	-0.075206	-0.034458	0.040806	-0.094248	-0.042208	-0.057356	0.024669	-0.104236	-0.008901	-0.000676		-0.074978	0.033073	-0.077599			-0.101904	-0.347663	-0.028927	-0.227637	-0.029154	-0.046581	-0.032467			0.003624	0.009477	0.161064	0.003982
RP11-204D12	HA3.1H14_V6	5	695	0	5q15-5q21		AFM302YG5;D5S652	fishClones	RP11-204D12		95833289	95832945	LSD5.1_1_L3H9	HA3.1H14_V6	RP11-204D12	-0.000623	0.744736	-0.061008	0.787053	0.479205	-0.043056	-0.046142	0.034787	-0.04285	0.019934	-0.071087	-0.037475	-0.124208	-0.000996	-0.049971	-0.026789	-0.103571	-0.051571	-0.098478	-0.012147	0.016763	-0.086388	-0.21211	0.046093	-0.172132	-0.036485	-0.093895	-0.026245	0.506889	-0.025403	-0.049645	-0.055786	0.082395	-0.005502
RP11-203J7	HA3.1H14_B3	5	696	0	5q21		AFM184YB6;D5S409	fishClones	RP11-203J7		102841325	102680445	LSD9.1_1_L7A3	HA3.1H14_B3	RP11-203J7	-0.030972	0.615739	-0.040381	0.837523	0.479688	-0.067097	-0.033467	0.081409	-0.064204	-0.010316	-0.046967	-0.002519	-0.135272	0.015867	-0.056133	-0.025913	-0.094049	-0.036542	-0.084151	-0.013957	0.029186	-0.112524	-0.385796	-0.047149	-0.244296	-0.030872	-0.090372	-0.03807	0.530853	-0.015619	-0.044759	-0.057387	-0.007373	-0.011008
RP11-115L24	HA3.1H14_H31	5	697	0	5q21		AFM268VB1;D5S505	fishClones	RP11-115L24		103258636	103075860	LSD7.1_1_L5C11	HA3.1H14_H31	RP11-115L24	-0.035515	0.634806	-0.034691	0.799171	0.526002	0.00589	-0.023069	-0.000375	-0.024331	0.000257	0.006491	0.024727	-0.052149	0.057668	-0.039441	-0.04529	-0.019558	-0.041797	-0.031827	-0.054047	-0.016849	0.03553	-0.155909	-0.006299	-0.117065	-0.023081	-0.008686	-0.013897	0.527304	-0.02299	0.026537	-0.015128	-0.029187	0.028613
RP11-277N18	HA3.1H14_A9	5	698	1	5q21		AFM358TB5	fishClones	RP11-277N18		106725541	106562223	LSD5.1_1_L3A10	HA3.1H14_A9	RP11-277N18			-0.020192	0.824059	0.462962	-0.069027		0.000444	-0.076688	-0.031872			-0.083139		-0.048392		-0.083761		-0.018814				-0.285667	-0.020209	-0.212239					-0.030058	-0.002103	-0.011954	-0.018975
RP11-252I13	HA3.1H14_E3	5	699	0	5q21		AFM164ZG5;D5S475	fishClones	RP11-252I13		107135339	106956474	LSD9.1_1_L7B3	HA3.1H14_E3	RP11-252I13	0.000624	0.284106	-0.038353	0.780715	0.463833	-0.084588	-0.046423	0.000752	-0.060502	-0.038118	-0.019928	-0.045734	-0.106034	0.001017	-0.061846	-0.036288	-0.068141	-0.05518	-0.064832	-0.036929	0.016846	-0.024822	-0.185256	-0.030159	-0.182594	-0.053131	-0.028258	-0.015791	0.499552	-0.035933	-0.063453	-0.056822	-0.038349	-0.016127
CTD-2079J2	HA3.1H16_B11	5	700	0	5q21		J03358;FER	fishClones	CTD-2079J2		108551215	108503962	LSD31.1_1_L29G12	HA3.1H16_B11	CTD-2079J2	-0.084277	0.174573	-0.035289	0.771459	0.419048	-0.049478	-0.182185	-0.221609	-0.052357	-0.137016	0.10326	-0.080295	-0.005007	0.100322	-0.065667	-0.074353	0.053162	-0.125973	0.046302	-0.046705	-0.019896	0.037012	-0.128412	-0.081281	-0.134949	-0.191131	0.097932	-0.025575	0.363452	-0.087014	-0.036019	-0.047257	-0.121538	0.047489
RP11-13O21	HA3.1H14_H3	5	701	0	5q21-5q22		AFMA143XE5	fishClones	RP11-13O21		111846228	111669994	LSD9.1_1_L7C3	HA3.1H14_H3	RP11-13O21	-0.030567	0.196595	-0.078741	0.721171	0.499568	-0.004387	-0.077879	-0.013855	0.00274	-0.022544	-0.088556	-0.060975	-0.100951	-0.000473	-0.055243	-0.028314	-0.066476	-0.096651	-0.076817	-0.04992	-0.038077	-0.048155	-0.207	-0.033522	-0.113074	-0.101405	-0.075395	-0.029357	0.446066	-0.071718	-0.111625	-0.099015	-0.072813	-0.022864
CTC-317F16	HA3.1H16_T15	5	702	0	5q21-q22		STSG51914;SHGC-31463	stsMap	RH94067		112209407	112209272	LSD35.1_1_L33G2	HA3.1H16_T15	CTC-317F16	-0.220416	0.109122	-0.057283	0.682018			0.079697	-0.025838	0.137984	-0.057968	0.026659	0.215584	-0.015738	0.081369	-0.106153	-0.188903	-0.039825	-0.114246	-0.070161	-0.181611	-0.20629	0.110937	0.236016		0.218823	0.047007	0.066278	0.055714	0.430563	-0.044427	-0.048046	-0.077606	-0.111235	0.120432
CTD-2141B2	HA3.1H16_Q8	5	703	0	5q22-5q23		WI-18946;MCC	stsMap	RH60427		112390900	112389427	LSD31.1_1_L29C12	HA3.1H16_Q8	CTD-2141B2	-0.134356	0.241777			0.522172	-0.017348	-0.206827	-0.021583	-0.0371	0.033663	-0.178867	-0.186989		-0.142384	-0.119739	0.014085		-0.108019		0.092734	0.081979	-0.273087	-0.40925	-0.018182	-0.261655	-0.191565	-0.168889	-0.238637	0.374501	-0.123102				-0.155181
RP11-64F17	HA3.1H14_K31	5	704	0	5q22		AFM210VD6	fishClones	RP11-64F17		112887118	112712910	LSD7.1_1_L5D11	HA3.1H14_K31	RP11-64F17	-0.004632	0.302827	0.026738	0.794238	0.558294	0.061514	0.056356	0.129643	0.060755	0.10699	0.003966	0.055858	0.070954	0.072868	0.026731	0.051734	0.080151	0.005955	0.0578	0.050232	0.063496	-0.031258	-0.065499	0.07948	0.004512	0.049152	-0.002272	-0.00968	0.547878	0.033775	0.072556	0.053771	0.029608	0.047911
RP11-58G19	HA3.1H14_K3	5	705	0	5q22-5q23.1		AFMC031XB5	fishClones	RP11-58G19		113804301	113663712	LSD9.1_1_L7D3	HA3.1H14_K3	RP11-58G19	-0.000648	0.307344	0.002333	0.851852	0.589727	0.056789	-0.011895	0.101436	0.042916	0.061639	-0.061204	-0.070215	-0.019171	0.0258	-0.052881	0.051249	-0.023728	-0.044356	0.008032	0.016273	0.097938	-0.07958	-0.125962	0.036858	-0.051903	-0.006393	-0.055077	-0.131836	0.548367	-0.030314	0.040946	0.027169	0.017375	0.01258
RP11-81C5	HA3.1H14_N3	5	706	0	5q22-5q23		AFMB355WF5	fishClones	RP11-81C5		115366698	115183046	LSD9.1_1_L7E3	HA3.1H14_N3	RP11-81C5	0.399202	0.612852	0.359002	1.04119	0.764202	0.362557	0.396516	0.441053	0.302831	0.414583	0.132138	0.358113	0.308797	0.176989	0.295216	0.383169	0.352817	0.281571	0.346026	0.370949	0.398037	0.091678	-0.021671	0.366119	0.144607	0.353337	0.117385	0.150468	0.783719	0.337972	0.359198	0.362873	0.370423	0.160975
RP11-73N22	HA3.1H16_Q10	5	707	0	5q23.1		AFM220YG5;D5S494	fishClones	RP11-73N22		117015749	117015415	LSD3.1_1_L1H2	HA3.1H16_Q10	RP11-73N22	-0.048563	0.218316	-0.065165	0.734396	0.567819	0.056343	0.088333	0.056293	0.065198	0.012689	0.031042	-0.053986	-0.12242	0.097379	0.030348	-0.085395	-0.018314	0.011311	-0.080808	-0.207963	-0.116549	-0.020153	-0.053315	-0.00343	-0.010471	0.055577	-0.05008	0.017577	0.663878	0.055803	0.034676	-0.007522	-0.00542	0.078911
RP11-15P5	HA3.1H14_D9	5	708	1	5q23.1		AFM308XF1	fishClones	RP11-15P5		120486364	120338707	LSD5.1_1_L3B10	HA3.1H14_D9	RP11-15P5				0.820076	0.455594	-0.029998	0.009122	0.123122	-0.056609	0.080741	0.015043	0.025911		0.0783			0.069383		0.052523			-0.04202	-0.166904	0.07685	-0.141052	-0.00677		0.05088			0.010908	0.154254	0.219422	0.092127
RP11-47L19	HA3.1H14_T3	5	709	0	5q23.1		AFM127XD10;D5S467	fishClones	RP11-47L19		121496535	121346323	LSD9.1_1_L7G3	HA3.1H14_T3	RP11-47L19	0.026544	0.282822	-0.066788	0.748219	0.446125	-0.048785	-0.060776	0.03007	-0.050781	-0.007167	-0.0448	-0.052301	-0.111033	0.052825	-0.035685	0.045296	-0.058045		-0.03839	0.011713	0.073021	-0.122832	-0.217472	-0.023948	-0.168746	-0.068465	-0.075365	-0.031871	0.559441	0.11103	-0.043935	-0.052733	0.037398	-0.007493
RP11-265M23	HA3.1H14_Q3	5	710	0	5q23		AFM205ZD4;D5S622	fishClones	RP11-265M23		122677181	122505608	LSD9.1_1_L7F3	HA3.1H14_Q3	RP11-265M23	-0.006223	0.251366	-0.080626	0.738983	0.463919	-0.058201	-0.037016	0.027467	-0.048062	-0.005775	-0.076667	-0.051454	-0.089729	0.029116	-0.048119	0.033909	-0.082559	-0.033768	-0.0307	0.017253	0.011125	-0.114566	-0.150693	-0.005123	-0.140743	-0.060855	-0.03905	-0.044438			-0.073737	-0.071131	-0.050283	-0.048655
RP11-209F21	HA3.1H14_W3	5	711	1	5q23		AFMC006XF9;D5S2059	fishClones	RP11-209F21		124914154	124913780	LSD9.1_1_L7H3	HA3.1H14_W3	RP11-209F21			-0.060319	0.788653	0.443719	-0.083612	-0.136591	-0.004053	-0.119239	-0.093507	-0.086014	-0.124422	-0.162283	0.023112	-0.117735		-0.166973	0.011205	-0.077603			-0.171741	-0.322274	-0.111797	-0.234822	-0.119371	-0.137541	-0.070013	0.493176	-0.109669	-0.05678	-0.041196	0.025659	-0.044776
RP11-42M12	HA3.1H14_B6	5	712	0	5q23		AFM292ZE9;D5S649	fishClones	RP11-42M12		127327843	127176867	LSD9.1_1_L7A4	HA3.1H14_B6	RP11-42M12	0.013136	0.267391	-0.043186	0.819179	0.512731	-0.018242	-0.038874	-0.01331	-0.00384	0.006548	-0.059903	-0.060174	-0.020553	0.014907	-0.053516	-0.016579	-0.009157	-0.005475	-0.017377	0.041396	0.040403	-0.135706	-0.116874	-0.017338	-0.075683	-0.027054	-0.046964	-0.086927	0.508169	-0.037343	-0.059011	-0.025696	0.024926	-0.064008
RP11-45L19	HA3.1H14_B34	5	713	0	5q23		AFM286XG9;D5S642	fishClones	RP11-45L19		128337301	128180598	LSD8.1_1_L6A1	HA3.1H14_B34	RP11-45L19	0.041834	0.357407	-0.04159	0.782124	0.506908	0.020551	0.009889	0.005645	0.010397	0.021521	0.006969	-0.033705	0.05117	0.067909	-0.026067	0.029104	-0.038495	-0.008694	-0.004417	0.059251	0.091204	-0.023142	-0.112892	0.015454	-0.065161	0.0026	0.006491	0.047467	0.5292	-0.051955	-0.007893	-0.025102	0.038317	0.087063
CTD-2004C12	HA3.1H16_O7	5	714	0	5q23-5q31		GM-CSF?	fishClones	CTD-2004C12		131505436	131327031	LSD36.1_1_L34A7	HA3.1H16_O7	CTD-2004C12	-0.006403	0.232638	-0.017245	0.795876	0.571058	0.052651	-0.05437	-0.025947	0.065077	0.045337	-0.097885		0.089641	-0.032428	0.005938	-0.003538	0.031379	-0.057908	0.001225	0.021049	0.031327	-0.145418	-0.172763	0.018316	-0.10406	-0.044174	-0.076633	-0.103756	0.398241	-0.011293	0.000883	0.033711	0.038462	-0.135418
RP11-4E3	HA3.1H14_E34	5	715	0	5q31.1		AFMB354ZC9	fishClones	RP11-4E3		133272681	133144713	LSD8.1_1_L6B1	HA3.1H14_E34	RP11-4E3	-0.006924	0.25926	-0.032388	0.73479	0.612128	0.107908	0.044493	0.114297	0.137738	0.076079	0.015497	0.010686	0.051345	0.053978	0.060097	-0.019093	0.032121	0.017782	-0.009171	-0.035012	-0.04613	0.08453	0.060177	0.045187	0.052431	0.073268	0.035383	0.031822	0.525501	0.06753	-0.026332	-0.023858	0.02101	0.012039
CTD-2141C20	HA3.1H16_E8	5	716	0	5q31		SGC35447;TCF7	stsMap	RH59909		133509775	133509407	LSD31.1_1_L29G11	HA3.1H16_E8	CTD-2141C20	-0.073377	0.170114	0.097166	0.769089	0.58896	0.033457	-0.052024	-0.060614	0.094665	0.069517	-0.096154	0.02033	0.038524	-0.093892	0.013341	-0.104914	0.041312	-0.016997	0.053133	-0.060427	-0.046016	-0.105778	-0.128324	0.035401	-0.042084	-0.045919	-0.094582	-0.152934	0.366415	0.021355	-0.019998	0.023166	0.075759	-0.185886
RP11-21C10	HA3.1H14_G9	5	717	0	5q31.1		AFM042XF8	fishClones	RP11-21C10		134045975	133880078	LSD5.1_1_L3C10	HA3.1H14_G9	RP11-21C10	0.015103	0.25453	0.050086	0.787192	0.460678	0.012736	0.012657	0.017065	-0.007494	0.0597	-0.026552	-0.00728	0.060564	0.007761	-0.006083	-0.030009	0.076083	-0.020926	0.034528	0.032988	0.004497	-0.097043	-0.16836	0.012949	-0.054969	0.020258	-0.059672	-0.067208	0.453882	0.024727	-0.026805		0.075076	-0.064189
RP11-21J3	HA3.1H14_E6	5	718	0	5q31		AFM066XF11	fishClones	RP11-21J3		134591494	134423056	LSD9.1_1_L7B4	HA3.1H14_E6	RP11-21J3	-0.006776	0.25811	0.033067	0.801707	0.523643	0.056867	0.025289	-0.042192	0.041475	0.111676	-0.021981	-0.006374	0.055067	0.040666	-0.023277	-0.060088	0.082968	-0.013752	0.022947	0.035313	0.022364	-0.075432	-0.079811	0.057207	-0.023744	0.043471	-0.040352	-0.05477	0.4398	0.01413	-0.034751	0.046303	0.06455	-0.065063
RP11-233E5	HA3.1H14_H6	5	719	0	5q31		AFM200YA9;D5S414	fishClones	RP11-233E5		137606553	137606195	LSD9.1_1_L7C4	HA3.1H14_H6	RP11-233E5	0.118121	0.324713	0.104882	0.844989	0.489309	0.061383	0.075766	0.098515	0.022649	0.110476	0.01172	0.019073	0.181291	0.098223	0.036216	0.07503	0.186752	0.000905	0.131219	0.120237	0.110941	-0.028053	-0.006162	0.068974	0.013562	0.060372	0.019966	-0.005491	0.472874	0.013598	0.015726	0.088747	0.225372	0.00037
CTD-2113L13	HA3.1H16_R22	5	720	0	5q31		M34065;CDC25C	stsMap	RH69126		137649069	137648938	LSD37.1_1_L35B4	HA3.1H16_R22	CTD-2113L13	0.075031	0.294549	0.083999	0.821628	0.558214	0.11941	0.067633	0.201087	0.095792	0.240995	-0.127324	-0.096639	0.129635	0.005537	0.067606	0.099981	0.166722	0.065483	0.176071	0.132152	0.103492	-0.118599	-0.167093	0.156399	-0.063542	0.042135	-0.083736	-0.108572	0.450648	0.029954	0.084735	0.115863	0.203295	-0.130913
RP1-98O22	HA3.1H16_I15	5	721	0	5q31		D5S2415;SHGC-11945	stsMap	WI-8265		137832897	137832611	LSD35.1_1_L33H2	HA3.1H16_I15	RP1-98O22	-0.006835	0.167107	0.045375	0.764189	0.264094	-0.031152	-0.025973	-0.114142	-0.135743	-0.03322	0.103551	0.11107	0.015574	0.236252	-0.076264	0.016113	0.084046	-0.051713	0.090563	0.006774	-0.080436	0.203947	0.00096	-0.001567	0.024293	-0.07851	0.152949	0.153113	0.340032	-0.065815	-0.005987	0.015686	0.093644	0.115654
RP11-115I4	HA3.1H14_H34	5	722	0	5q31.1-5q32		AFMA102ZF1	fishClones	RP11-115I4		139990256	139832154	LSD8.1_1_L6C1	HA3.1H14_H34	RP11-115I4	0.039381	0.295965	0.011958	0.712181	0.475943	0.101683	0.067133	0.014323	0.055107	0.121071	0.070728	0.048831	0.049381	0.128908	0.074706	-0.009373	0.063608	0.064418	0.07062	-0.043101	-0.008554	0.151138	0.119263	0.105569	0.084172	0.068561	0.113632	0.089987	0.500732	0.062168	0.023995	0.064093	0.132405	0.094265
RP11-55M16	HA3.1H14_K6	5	723	0	5q31.3		AFMA217XD1	fishClones	RP11-55M16		141196500	141030989	LSD9.1_1_L7D4	HA3.1H14_K6	RP11-55M16	0.14218	0.398574	0.064076	0.876247	0.540082	0.114959	0.094159	0.05698	0.015976	0.158702	0.022705	0.042297	0.227717	0.101185	0.054081	0.066852	0.195266	0.06825	0.1576	0.11555	0.139531	0.020677	0.144348	0.129742	0.162473	0.111989	0.035464	0.035795	0.543617	0.067834	-0.025486	0.102267	0.274282	0.041594
RP11-14K13	HA3.1H14_J9	5	724	0	5q31.3-5q32		AFMB074XG1	fishClones	RP11-14K13		141800036	141626456	LSD5.1_1_L3D10	HA3.1H14_J9	RP11-14K13	0.027835	0.283023	-0.04229	0.746559		0.002445	-0.018312			-0.005936	0.022117	-0.044089	0.043528	0.07516	-0.02568	0.012422	0.025245	-0.021457	0.049764	0.012806	0.03057	0.026723		-0.031914			0.00987	0.065297	0.478121	5.4e-05	-0.040413	0.023291	0.112549	0.080206
RP11-109G16	HA3.1H14_K34	5	725	0	5q32		AFM276WD5;D5S434	fishClones	RP11-109G16		147295681	147210085	LSD8.1_1_L6D1	HA3.1H14_K34	RP11-109G16	0.061612	0.333893	-0.062469	0.79287	0.540136	0.04794	-0.031658	0.011987	0.040493	0.061951	-0.060814	-0.082745	0.037933	0.07702	-0.079235	0.064114	0.113175	-0.096104	0.111026	0.065116	0.075093	0.006694	-0.12851	-0.059581	-0.021391	-0.044691	-0.132366	0.045361	0.413116	-0.088785	0.012834	0.04067	-0.033792	0.069656
RP11-216N13	HA3.1H14_Q6	5	726	0	5q32		AFMA052TH5	fishClones	RP11-216N13		147295681	147210085	LSD9.1_1_L7F4	HA3.1H14_Q6	RP11-216N13	0.043703	0.301124	0.014004	0.72418	0.492643	0.020959	-0.010287	0.012924	0.016668	0.072396	-0.020181	-0.085364	0.093596	0.037895	0.013616	0.029895	0.048927	-0.032467	0.090082	0.048037	0.045981	-0.012981	-0.090865	0.027829	-0.011061	-0.041464	-0.025055	0.008522	0.45101	-0.005451	0.007354	0.053436	0.04748	0.033439
RP11-82P23	HA3.1H14_N6	5	727	0	5q32		AFM198ZH6;D5S413	fishClones	RP11-82P23		148347888	148347522	LSD9.1_1_L7E4	HA3.1H14_N6	RP11-82P23	0.10845	0.346542	0.006021	0.803728	0.59675	0.066961	0.083168	0.098677	-0.012802	0.062899	0.00115	-0.099449	0.124541	0.027904	0.524377	0.098868	0.134228	-0.009722	0.170354	0.112458	0.114454	-0.013302	-0.196839	0.065834	-0.0657	-0.042022	0.026422	-0.026183	0.503342	0.027144	0.028654	0.043622	0.047367	-0.034919
RP1-141L3	HA3.1H16_L22	5	728	0	5q33		D5S2619	stsMap	CSF1R		149482976	149482792	LSD36.1_1_L34H12	HA3.1H16_L22	RP1-141L3	0.014473	0.176839	0.043239	0.780597	0.275482	0.030304	-0.081232	0.050276	-0.011142	0.079073	-0.161444	-0.315288	0.13867	-0.179131	-0.012759	0.071842	0.161598	-0.170832	0.209969	0.077456	0.040735	-0.209796	-0.489903	-0.079385	-0.234307	-0.143445	-0.150397	-0.190473	0.137894	-0.154847	0.045236	0.092597	0.107962
CTD-2202A14	HA3.1H16_B8	5	729	0	5q32		stSG15286;TCOF1	fishClones	CTD-2202A14		149724936	149724539	LSD31.1_1_L29F11	HA3.1H16_B8	CTD-2202A14	0.090355	-0.064033	-0.000954	-0.039915	0.012373	-0.030104	-0.112684	-0.007466	-0.140444	-0.017756	-0.112485	-0.126753	0.136458	-0.18396	-0.087695	0.039381	0.142416	-0.134756	0.176972	0.106875	-0.036597	0.056368	-0.414092	-0.116872	-0.202491	-0.168634	0.118674	-0.012176	-0.080991	-0.114906	-0.000245	-0.032624	-0.031079	-0.043998
RP11-128C13	HA3.1H14_N34	5	730	0	5q32-5q33		AFM144ZH4;D5S470	fishClones	RP11-128C13		150017377	150017067	LSD8.1_1_L6E1	HA3.1H14_N34	RP11-128C13	-0.112488	-0.191667	-0.005352	-0.03349	-0.047253			0.086266	0.222393	0.20022	-0.143504	-0.108993			-0.096435	0.067506	0.062117	-0.21859	0.165604	0.00208	-0.041194	-0.05391			-0.221957	-0.161635		-0.352241	-0.1821	-0.298891		0.122721	0.009561	-0.075699
CTD-2118L22	HA3.1H16_K8	5	731	1	5q32		stSG38917;Glra1	fishClones	CTD-2118L22		151064168	151063782	LSD31.1_1_L29A12	HA3.1H16_K8	CTD-2118L22					0.667208				0.186178			0.023148											-0.468096		-0.019051
RP11-109B15	HA3.1H14_T6	5	732	0	5q33		AFM329TF5	fishClones	RP11-109B15		151730137	151552343	LSD9.1_1_L7G4	HA3.1H14_T6	RP11-109B15	0.110323	0.335315	0.007277	0.716652	0.368164	0.05	0.016017	0.0676	0.031608	0.099855	-0.078862	-0.053778	0.061564	0.026414		0.154005	0.083903	-0.002491	0.076272	0.169934	0.156436	-0.09205	-0.274593	0.006529	-0.11437	-0.071925	-0.105522	-0.027193	0.452604	0.02361	0.048125	0.033505	0.07747	-0.021034
RP11-86C20	HA3.1H14_W6	5	733	0	5q33		AFM191XD8;D5S410	fishClones	RP11-86C20		152788777	152618608	LSD9.1_1_L7H4	HA3.1H14_W6	RP11-86C20	0.063399	0.333244	-0.043665	0.662654	0.322556	-0.037582	-0.056244	0.080651	0.010458	0.060284	-0.143563	-0.138222	-0.088668	0.053837	0.382582	0.180691	-0.067216	-0.018611	0.004782	0.160965	0.147011	-0.176861	-0.290578	0.024844	-0.221617	-0.079942	-0.18868	-0.057992	0.483702	0.051314	-0.012569	-0.022647	0.039333	-0.050413
RP11-170L13	HA3.1H14_M9	5	734	0	5q33		AFM311VF9	fishClones	RP11-170L13		155288478	155123958	LSD5.1_1_L3E10	HA3.1H14_M9	RP11-170L13	-0.079978	0.236991	-0.028044	0.766284	0.385389	-0.071331	-0.042029	0.012981	-0.120053	0.022795		-0.083797	-0.045856	-0.020291	0.411291			-0.094454		-0.079426		-0.108303	-0.312701		-0.181901	-0.063802		-0.125945	0.509021	-0.023096
RP11-31B18	HA3.1H14_B9	5	735	0	5q33.2		AFM210VG3;D5S487	fishClones	RP11-31B18		155754489	155589756	LSD9.1_1_L7A5	HA3.1H14_B9	RP11-31B18	-0.037074	0.22583	-0.08357							0.030585	-0.114061		-0.010805	0.029366	0.376376			-0.087859	0.009488	0.009336	-0.043958	-0.138369		-0.056788			-0.147807	-0.045459		-0.048822	-0.006737	0.027628	0.016636	0.241572
RP11-47O12	HA3.1H14_E9	5	736	1	5q33.2		AFMA083XB9;D5S2112	fishClones	RP11-47O12		156773306	156615433	LSD9.1_1_L7B5	HA3.1H14_E9	RP11-47O12			-0.040637	0.750232	0.434441	-0.034398	0.008099	0.014506	-0.063495	0.033005	-0.057779	-0.016336		0.06023	0.434059			-0.015541	-0.002536			-0.099081	-0.313714	-0.002222	-0.19559	-0.033929	-0.110229	-0.02437	0.49414	0.020651			-0.050371	0.005076
RP11-82E8	HA3.1H14_Q34	5	737	0	5q33-5q34		AFMB343XE9;D5S2049	fishClones	RP11-82E8		157651988	157651610	LSD8.1_1_L6F1	HA3.1H14_Q34	RP11-82E8	0.051122	0.307834	-0.044767	0.791974	0.586417	9.4e-05	-0.026696	-0.005514	0.063307	0.059765	-0.009261	-0.051794	0.095829	0.080081	0.485863	0.036094	0.066729	-0.018069	0.078919	-0.003303	0.109189	0.040254	-0.132144	-0.016326	-0.068429	-0.010442	-0.03332	0.016325	0.525465	0.037033	0.075751	0.008706	-0.015534	0.039705
RP11-4J6	HA3.1H14_H9	5	738	0	5q33-5q34		AFM198WE11;D5S412	fishClones	RP11-4J6		158272567	158135099	LSD9.1_1_L7C5	HA3.1H14_H9	RP11-4J6	-0.080263	0.201276	-0.087866	0.779395	0.398853	-0.064829	-0.101689	-0.097074	-0.071981	-0.024916	-0.087326	-0.053562	-0.049753	0.066193		-0.10043	-0.105174		-0.133286	-0.120956	-0.101863	-0.063015	-0.221607	-0.091618	-0.140025	-0.09488	-0.099546	-0.025685	0.510278	-0.021346	-0.020326	-0.042956	-0.064433	0.010474
RP11-90N23	HA3.1H14_N9	5	739	0	5q34		AFM136XD2;D5S403	fishClones	RP11-90N23		159984761	159818160	LSD9.1_1_L7E5	HA3.1H14_N9	RP11-90N23	0.025444	0.274776	-0.073856	0.764036		-0.046265		0.053588	-0.057494	0.061086	-0.069584		-0.027164	0.07769	0.469913	0.020926	-0.055159	-0.040751	-0.067524	0.026768	0.01633	-0.070071	-0.223101	-0.041607			-0.089454	-0.028941	0.498737	0.004743	-0.044129	-0.006246	-0.053754	0.005944
RP11-210K16	HA3.1H14_K9	5	740	0	5q34		AFMA102ZG9	fishClones	RP11-210K16		160686880	160671381	LSD9.1_1_L7D5	HA3.1H14_K9	RP11-210K16	-0.024572	0.241302	-0.02297	0.727368	0.12902	-0.079536	-0.049653	0.046417	-0.092316	0.053315	-0.039481	-0.028443	-0.000393	0.141086	0.365973	0.076981	-0.02861	-0.053737	-0.052377		-0.041065	-0.06157	-0.181781	-0.026542	-0.185236	-0.041563	-0.046381	-0.027252	0.508219	0.084132	-0.012608	-0.025811	0.032213	0.02308
RP11-88J19	HA3.1H14_Q9	5	741	1	5q34		AFM211YC7	fishClones	RP11-88J19		162086757	162086436	LSD9.1_1_L7F5	HA3.1H14_Q9	RP11-88J19			-0.047126		0.287376	-0.075191	-0.027875	0.01963	-0.087559	0.032344		-0.05687	0.16695		0.394148			-0.051333					-0.137428	-0.055554	-0.110813	-0.019255			0.509589	0.033418			-0.036486
RP11-94L2	HA3.1H14_P9	5	742	0	5q34		AFMC033XH1;D5S2066	fishClones	RP11-94L2		163422484	163254098	LSD5.1_1_L3F10	HA3.1H14_P9	RP11-94L2	-0.113339	0.171024	-0.130267	0.68621	0.28454	-0.132067	-0.071541	-0.042911	-0.190722	-0.093961	-0.067471	-0.073298	-0.187553	0.046541	0.341813	-0.113442	-0.190519		-0.203656	-0.070022	-0.110179	-0.090698	-0.186985	-0.204031	-0.158568	-0.06373	-0.103874	-0.047578	0.472713	-0.067524	-0.143972	-0.162441	-0.128554	0.00208
RP11-173F9	HA3.1H14_W9	5	743	0	5q34		AFMB317YD9	fishClones	RP11-173F9		164981953	164897141	LSD9.1_1_L7H5	HA3.1H14_W9	RP11-173F9	-0.038336	0.218372	-0.105012	0.657469	0.344909	-0.08779	-0.110864	-0.025678	-0.065756	-0.0025	-0.120103	-0.107866	-0.103667	0.013156	0.411958	0.06781	-0.104549	-0.071606	-0.100474	0.029317	0.005377	-0.15641	-0.233675	-0.114593	-0.171768	-0.071037	-0.130924	-0.065721	0.466171	-0.027489	-0.057825	-0.067836	-0.081566	-0.008657
RP11-128E4	HA3.1H14_T9	5	744	0	5q34		AFMB317YD9	fishClones	RP11-128E4		164910625	164910279	LSD9.1_1_L7G5	HA3.1H14_T9	RP11-128E4	-0.052587	0.248541	-0.106277	0.744699	0.397128	-0.084482	-0.080528	0.027217	-0.105389	0.090299	-0.08888	-0.097776	-0.177875	7.4e-05		-0.04725	-0.187994		-0.134194	-0.012632	-0.018039	-0.118057	-0.205026	-0.082751	-0.141466	-0.076122	-0.133823	-0.027952			-0.071328	-0.105774	-0.103494	0.016442
RP11-35O10	HA3.1H14_B12	5	745	0	5q34		AFM234VH4;D5S496	fishClones	RP11-35O10		166928548	166928205	LSD9.1_1_L7A6	HA3.1H14_B12	RP11-35O10	-0.091372	0.188522	-0.056463	0.778856	0.407335	-0.099932	-0.116501	0.017136	-0.132571	0.00898	-0.099292	-0.082229	-0.152254	-0.011092	0.519253	-0.0503	-0.12986	-0.0226	-0.113563	-0.023658	-0.067794	-0.136505	-0.445006	-0.109457	-0.270467	-0.079392	-0.125302	-0.108594	0.553478	-0.005526	-0.049697	-0.028603	-0.058203	-0.017802
RP11-14K9	HA3.1H14_E12	5	746	0	5q34-5q35		AFM112YB6;D5S400	fishClones	RP11-14K9		168532236	168358454	LSD9.1_1_L7B6	HA3.1H14_E12	RP11-14K9	-0.051938	0.192801		0.769887	0.435582	-0.036274	0.024186	0.015658	-0.046209	0.06846	-0.014207	-0.050195	-0.038054	0.116584	0.515866	-0.031606	-0.030203	-0.018328	0.024847	-0.068011	-0.077546	-0.078728	-0.166037	-0.025067	-0.064636	-0.01268	-0.020448	0.029994	0.555266	0.040467	-0.003607	-0.025983	-0.07712	0.001629
RP11-15F10	HA3.1H14_T34	5	747	1	5q34-5q35		AFM265VG5;D5S504	fishClones	RP11-15F10		169267747	169073439	LSD8.1_1_L6G1	HA3.1H14_T34	RP11-15F10			-0.03233	0.802129	0.506946	0.11356	0.006596	0.025664	0.13914	0.214192	-0.057474	-0.026403	0.195563	0.066449	0.559918		0.121324	0.068812	0.148726			0.011956	-0.05303	0.105383	0.021985	-0.028354	-0.035118	-0.001891	0.523948	0.045064	0.176464	0.096292	-0.011955	0.019059
RP11-182E4	HA3.1H14_H12	5	748	0	5q34-5q35		AFM210VF12	fishClones	RP11-182E4		170102945	170102583	LSD9.1_1_L7C6	HA3.1H14_H12	RP11-182E4	0.006495	0.23531	-0.041409	0.774605	0.448798	-0.032736	-0.024745	0.023637	-0.065091	0.070486	-0.044547	-0.048117	-0.010344	0.094432	0.508586	0.01151	-0.030538	-0.03034	-0.010196	-0.034622	0.004557	-0.019576	-0.143347	-0.015504	-0.051952	-0.036983	-0.061973	0.02262	0.524186	-0.002047	0.003529	-0.027249	-0.069269	0.025336
RP11-9I14	HA3.1H14_K12	5	749	0	5q35		AFM102XC1	fishClones	RP11-9I14		171131478	171131260	LSD9.1_1_L7D6	HA3.1H14_K12	RP11-9I14	-0.050458	0.227819	-0.035503	0.787669	0.398587	-0.089711	-0.07911	-0.002355	-0.138862	0.050675	-0.023162	-0.044258	-0.078879	0.086899	0.475037	-0.030954	-0.086021	-0.070751	-0.111281	-0.02632	-0.035643	-0.029018	-0.215491	-0.058264	-0.148096	-0.05653	-0.027063	0.024891	0.478351	-0.037255	-0.040283	-0.027358	-0.0652	-0.036821
RP11-69A18	HA3.1H14_S9	5	750	0	5q35		AFM242XB10;D5S429	fishClones	RP11-69A18		171316611	171149816	LSD5.1_1_L3G10	HA3.1H14_S9	RP11-69A18	-0.041486	0.233575	-0.055043	0.746845	0.364479	-0.105496	0.006453	-0.053143	-0.060432	-0.020321	0.068437	-0.019467	-0.026646	0.191065	0.49336	-0.112622	-0.041035	-0.001205	-0.048695	-0.087273	-0.076256	0.056622	0.027443	-0.027909	0.024947	-0.024622	0.013786	0.073053	0.561815	0.018	-0.09248	-0.063901	-0.113909	0.024141
RP11-88L12	HA3.1H14_N12	5	751	0	5q35		AFM057XH8	fishClones	RP11-88L12		172659287	172525555	LSD9.1_1_L7E6	HA3.1H14_N12	RP11-88L12	-0.03731	0.211791	-0.040104	0.761809	0.408938	-0.046761	-0.04597	0.003337	-0.080372	0.059602	0.003194	-0.034874	-0.081425	0.108934	0.46714	-0.039741	-0.074309	-0.016942	-0.042485	-0.048555	-0.053064	-0.016344	-0.108325	-0.023748	-0.085361	-0.036983	-0.018403	0.021597	0.507048	-0.034361	-0.037625	-0.034728	-0.070609	-0.023943
RP11-105L4	HA3.1H14_Q12	5	752	0	5q35		AFM302WC9	fishClones	RP11-105L4		173088063	172937353	LSD9.1_1_L7F6	HA3.1H14_Q12	RP11-105L4	-0.068728	0.210531	-0.059846	0.7504	0.405891	-0.056958	-0.105059	-0.158832	-0.10482	-0.046384	-0.056177	-0.03285	-0.060803	0.090841	0.419275	-0.052862	-0.079582	-0.0211	-0.097899	-0.063332	-0.049913	-0.060129	-0.109387	-0.070129	-0.053566	-0.076383	-0.043356	-0.004041	0.516366	-0.004272	-0.097886	-0.055595	-0.10908	-0.056614
RP11-48K2	HA3.1H14_T12	5	753	0	5q35		AFM350XH1;D5S677	fishClones	RP11-48K2		173131940	172952619	LSD9.1_1_L7G6	HA3.1H14_T12	RP11-48K2	-0.078658	0.190502	-0.049956	0.732916	0.373314	-0.054568	-0.047103	0.008123	-0.052898	0.026973	-0.106947	-0.124882	-0.017315	0.006374	0.363906	0.009179	-0.04384	-0.04163	-0.029311	-0.006514	-0.024306	-0.148566	-0.18473	-0.049232	-0.133118	-0.081215	-0.069125	-0.093795	0.491479	0.000559	-0.096391	-0.019295	-0.071856	-0.124484
RP11-125L2	HA3.1H14_W12	5	754	0	5q35		AFMC005WG1	fishClones	RP11-125L2		173616629	173447702	LSD9.1_1_L7H6	HA3.1H14_W12	RP11-125L2	-0.057786	0.213455	-0.022724	0.817842	0.510992	0.028427	0.034504	0.006865	0.04137	0.086892	-0.035692	-0.090075	-0.012814	0.076122	0.480071	-0.025284	-0.033923	-0.018009	-0.0061	0.005218	0.008974	-0.054316	-0.036441	0.025177	0.032872	-0.001964	-0.029559	0.002478	0.524089	-0.003358	-0.063962	0.012801	-0.018569	-0.010641
CTD-2262N19	HA3.1H16_L23	5	755	1	5q34		stSG46851;FGFR4	fishClones	CTD-2262N19		176488944	176488702	LSD37.1_1_L35C4	HA3.1H16_L23	CTD-2262N19							0.075045		-0.017768	0.094288		-0.071643		0.070391			0.066874		0.068605				-0.378483	0.03364	-0.062517	0.029338		-0.06682
RP11-2I16	HA3.1H14_W34	5	756	1	5q35		AFMB307ZA9	fishClones	RP11-2I16		177742910	177590852	LSD8.1_1_L6H1	HA3.1H14_W34	RP11-2I16			0.117737	0.883207	0.943523	0.442225	0.295239	0.106976	0.472233	0.226314	0.053231	0.048815	0.432814	0.059267			0.32898		0.263435			0.110137	0.507345	0.201927	0.588194	0.218686	0.124121	0.058295			0.164923	0.221536	0.076218	0.022616
RP11-51D11	HA3.1H15_E15	5	757	0	5q35		AFM323YH1	fishClones	RP11-51D11		179112945	179112541	LSD9.1_1_L7A7	HA3.1H15_E15	RP11-51D11	-0.038048	0.25154	-0.000134	0.699664	0.330781	-0.066517	-0.002915	0.218	-0.052169	0.03972	-0.089583	-0.091901	0.018127	0.028012	0.329129	0.197344	-0.035704	-0.116778	0.021814	0.186231	0.159492	-0.167305	-0.484468	-0.02765	-0.276194	-0.022621	-0.099042	-0.076408			-0.04585	0.087967	0.013451	-0.054598
RP1-240G13	HA3.1H16_B18	5	758	0	5 q tel		5 q tel	chromInfo	5 q tel			180857866	LSD35.1_1_L33B3	HA3.1H16_B18	RP1-240G13	-0.110054	0.114105	0.011391	0.682237	0.265076	0.041247	0.032335	-0.161774	-0.044176	0.023628	0.037544	-0.013745	-0.008139	0.122465	0.368693	-0.208046	0.02673	-0.082781	0.03392	-0.169	-0.03308	0.183048		0.013184	0.144341	0.012318	0.129132	0.059069	0.394123	-0.022734	-0.0989	0.001406	-0.105763	0.058849
GS1-196I5	HA3.1H16_E18	6	759	0	6 p tel		6 p tel	chromInfo	6 p tel			1	LSD35.1_1_L33C3	HA3.1H16_E18	GS1-196I5	-0.128123	-0.127206	-0.143266	-0.09218	-0.162368	-0.124849	-0.078277	0.681523	-0.127435	-0.199922	0.020769	-0.057397	-0.210437	-0.017003	-0.162466	-0.150465	-0.195234	-0.167795	-0.140828	-0.158182	-0.107915	0.092896	0.107211	-0.138563	0.025176	-0.017639	0.029478	-0.143554	-0.350844	-0.107059	-0.168554	0.111048	-0.365709	0.014303
RP11-53P21	HA3.1H14_B2	6	760	0	6p24-6p25		AFMA074ZD1	fishClones	RP11-53P21		4285551	4285213	LSD8.1_1_L6A2	HA3.1H14_B2	RP11-53P21	-0.069167	-0.002919	-0.074654	0.055945	-0.019684	-0.018632	-0.041515	0.438156	-0.085632	-0.03693	-0.060755	-0.121363	-0.134184	-0.044635		-0.034264	-0.142852		-0.068204	0.000211	0.03652	-0.117018	-0.210927	-0.048556	-0.126115	-0.031861	-0.085487	-0.223609			-0.154051	0.168488	-0.266891	-0.014229
RP11-24N8	HA3.1H14_V9	6	761	0	6p25		AFM088YH3;D6S1685	fishClones	RP11-24N8		5789302	5617862	LSD5.1_1_L3H10	HA3.1H14_V9	RP11-24N8	-0.033277	-0.057242	-0.081051	-0.073366	-0.090972	-0.001514	-0.013697	0.225918		-0.006251	-0.039925		-0.034937	-0.038823	-0.074134	-0.098916	-0.068944	-0.076187	-0.049165	-0.072107	-0.048714	0.043756		0.033873	-0.061067		-0.028958	-0.214951	-0.442741	-0.092448	-0.086092	0.175405	-0.302274	0.008722
RP11-168G4	HA3.1H14_E2	6	762	0	6p24		AFMA341YB1;D6S1598	fishClones	RP11-168G4		7074354	6939046	LSD8.1_1_L6B2	HA3.1H14_E2	RP11-168G4	-0.008139	-0.025292	-0.008731	-0.059435	-0.005699	0.000157	0.058227	0.331697	-0.023523	-0.044863	0.02044	0.007208	-0.001918	0.018474	-0.028549	-0.046423	-0.017717	-0.041928	0.043345	-0.041375	-0.007153	-0.010973	0.003012	0.035888	0.008262	0.037198	0.030365	-0.235708	-0.363302	-0.032001	-0.065342	0.237485	-0.268942	0.021939
RP11-177C16	HA3.1H14_I2	6	763	0	6p24		AFMA132YF5;D6S1547	fishClones	RP11-177C16		7560439	7367940	LSD13_1_1_L11C4	HA3.1H14_I2	RP11-177C16	0.134632	0.046486	-0.00699	-0.04769	0.191614	0.233707	0.193826	0.450463	0.214514	0.130979	0.046959	0.129364	0.155465	-0.016352	0.079826	0.046316	0.15968	0.130827	0.030441	0.041021	0.034209	0.133836	0.405919	0.1942	0.288944	0.20041	0.00674	-0.206445	-0.316788	0.066692	0.106896	0.231579	-0.246811	0.084328
RP11-1J24	HA3.1H16_F12	6	764	0	6p24		AFM296ZB1;D6S1674	fishClones	RP11-1J24		8041794	7898180	LSD3.1_1_L1C3	HA3.1H16_F12	RP11-1J24	-0.127766	-0.120424	-0.054388	-0.059066	-0.18718	-0.166944	-0.043816	0.162002	-0.195299	-0.215122	-0.010239	0.024159	-0.108041	-0.005169	-0.087511	-0.180769	-0.072558	-0.083513	-0.046482	-0.140161	-0.172892	-0.009388	-0.014284	-0.143163	-0.057778	-0.046074	-0.017222	-0.244415	-0.317387	-0.016948	-0.122672	0.126346	-0.34268	-0.006932
RP11-66E14	HA3.1H14_H2	6	765	0	6p24		AFM207XH2	fishClones	RP11-66E14		8798996	8798647	LSD8.1_1_L6C2	HA3.1H14_H2	RP11-66E14	0.023754	0.014191	-0.004752	0.027755	-0.096376	-0.050088	-0.002835	0.469122	-0.062011	-0.084616	-0.004508	-0.030519	-0.13053	-0.013813	-0.10724	-0.040705	-0.072235	-0.074498	-0.091698	0.068407	0.043172	-0.025919	-0.386667		-0.240409	-0.035472	-0.022388	-0.273715			-0.089432	0.262749	-0.252297	-0.013797
RP11-126J14	HA3.1H14_A12	6	766	0	6p23		AFMA306ZH5;D6S1593	fishClones	RP11-126J14		13658678	13498387	LSD5.1_1_L3A11	HA3.1H14_A12	RP11-126J14	-0.020525	-0.028644	-0.051887	-0.029991	-0.087642	-0.107828	-0.051213	0.401801	-0.107133	-0.062461	-0.071613	-0.019647	-0.106974	-0.041672	-0.089932	-0.040674	-0.085106	-0.085871	-0.044866	0.010718	0.003942	-0.117108	-0.298075	-0.104277	-0.196651	-0.070119	-0.104553	-0.317884	-0.396895	-0.07353	-0.103738	0.230497	-0.301454	-0.054832
RP11-83B17	HA3.1H14_K2	6	767	0	6p23		AFMB337WG9	fishClones	RP11-83B17		14557429	14557159	LSD8.1_1_L6D2	HA3.1H14_K2	RP11-83B17	0.024758	0.002205	-0.04278	-0.006862	-0.023611	-0.118891	-0.019028	0.440242	-0.056414	-0.030214	-0.068518	-0.07886	-0.050016	-0.047783	-0.028033	-0.006072	-0.033777	-0.034093	-0.029417	0.001048	0.018474	-0.06938	-0.203169	-0.029126	-0.129602	-0.036908	-0.081565	-0.317963	-0.367446	-0.038985	-0.080333	0.286872	-0.295215	-0.058001
RP11-113K20	HA3.1H14_N2	6	768	0	6p23		AFMB296XG5;D6S1630	fishClones	RP11-113K20		16070822	15945330	LSD8.1_1_L6E2	HA3.1H14_N2	RP11-113K20	0.028212	0.012489	-0.040292	-0.05033	0.104731	-0.022159	0.044491	0.496647	0.017082	-0.015775	-0.004382	-0.017446	-0.04503	0.039337	-0.024029	0.013116	-0.045559	-0.030444	-0.035283	0.007467	0.028146	-0.035371	-0.090875	0.01437	-0.038552	0.033878	-0.010191	-0.217408	-0.352735	-0.014273	-0.061855	0.258421	-0.291398	0.035564
CTD-2094H4	HA3.1H15_A33	6	769	0	6p22.3-6p23		stSG6805;SCA1	stsMap	RH71007		16435957	16435826	LSD32.1_1_L30A7	HA3.1H15_A33	CTD-2094H4	-0.009541	-0.008004	-0.088981	-0.130045	0.008918	-0.025764	-0.044047	0.293991	-0.032076	-0.031233	-0.038872	0.015992	-0.035819	-0.041749	-0.053717	-0.046322	-0.054574	-0.07134		-0.106543	-0.088446	-0.002445	0.029651	-0.028736	-0.019968	-0.024758	-0.058969	-0.260558	-0.371034	-0.017983	-0.055537	0.209666	-0.341029	0.00632
RP11-88E14	HA3.1H14_L2	6	770	0	6p22.3-6p23		AFM199YE5;D6S288	fishClones	RP11-88E14		16499114	16498740	LSD13_1_1_L11D4	HA3.1H14_L2	RP11-88E14	0.054152	0.051398			0.134751	0.094217	0.00411	0.328608	0.090488	0.014887	-0.024471	0.002926		-0.011411	-0.028002	0.039408		-0.030637		-0.014726	0.034991	0.003805	0.044662	0.03048	0.044702	-0.002819	-0.024626	-0.228841	-0.349642	-0.033289				-0.01782
RP11-163E21	HA3.1H14_Q2	6	771	0	6p22		AFMA288ZG9	fishClones	RP11-163E21		16923748	16761167	LSD8.1_1_L6F2	HA3.1H14_Q2	RP11-163E21	0.047799	0.03688	0.013019	-0.020196	0.017995	0.010725	-0.019719	0.322333	0.0156	-0.010657	-0.020067	0.007189	0.024718	-0.03135	-0.020695	0.008372	0.002716	-0.026306	0.031197	0.028956	0.056217	-0.014786	-0.052558	0.010928	-0.008515	-0.034219	-0.00831	-0.268382	-0.334596	-0.03413	-0.024818	0.282484	-0.248829	-0.001051
RP11-22P23	HA3.1H14_O2	6	772	0	6p22-6p23		AFMC024XB9;D6S1667	fishClones	RP11-22P23		17056373	17056003	LSD13_1_1_L11E4	HA3.1H14_O2	RP11-22P23	-0.000794	-0.02323	0.071128	0.059177	0.032414	0.048649	-0.027975	0.446801	0.043799	-0.03632	0.01211	0.030703	0.081692	0.033175	0.054671	-0.016265	0.072577	0.018149	0.075643	0.003981	-0.003484	0.040032	0.089508	0.023323	0.058363	-0.007061	0.013568	-0.160972	-0.292634	0.009529	0.048008	0.321123	-0.192148	0.054728
RP11-43B4	HA3.1H14_T2	6	773	0	6p22-6p23		AFMA059ZE1	fishClones	RP11-43B4		20184590	20117735	LSD8.1_1_L6G2	HA3.1H14_T2	RP11-43B4	0.079428	0.041125	-0.049403	-0.052897	-0.038303	-0.024899	-0.089782	0.040279	0.057398	-0.011229	-0.042404	-0.05703	0.043177	-0.046018		0.111745	-0.013357	-0.120841	0.045706	0.160305	0.108921	-0.049796	-0.079036	-0.051115	-0.110001	-0.117621	-0.043174	-0.282481	-0.442998	-0.147346	-0.008478	0.287677	-0.289577	0.019089
RP11-159C8	HA3.1H14_D12	6	774	0	6p22		AFM234XA3;D6S422	fishClones	RP11-159C8		20622576	20442776	LSD5.1_1_L3B11	HA3.1H14_D12	RP11-159C8	0.281393	0.29497	0.214252	0.220014	0.201503	0.233624	0.265693	0.346538	0.188394	0.237363	0.101009	0.233054	0.175274	0.153857	0.277078	0.296276	0.150565	0.306417	0.180332	0.361637	0.344781	0.043569	0.062365	0.134592	0.112215	0.306383	0.067008	-0.080359	-0.189253	0.138157	0.202043	0.456619	-0.071562	0.139941
CTD-2018P8	HA3.1H16_B20	6	775	0	6p22.3		stSG15990;E2F3	fishClones	CTD-2018P8		20601453	20601182	LSD32.1_1_L30G8	HA3.1H16_B20	CTD-2018P8	0.447657	0.449394	0.429115	0.43194	0.18588	0.188645	0.265706	0.16098	0.266574	0.187657	0.350289	0.279424	0.39231	0.225497	0.339415	0.437242	0.426037	0.323642	0.426862	0.514913	0.42937	0.259065	0.200927	0.231618	0.262082	0.272091	0.34708	-0.008277	-0.170004	0.270362	0.412466	0.5938	0.144639	0.222416
RP11-3D15	HA3.1H14_R2	6	776	0	6p22.3		AFMA340ZB5	fishClones	RP11-3D15		21863528	21715614	LSD13_1_1_L11F4	HA3.1H14_R2	RP11-3D15	0.195916	0.141786	0.112395	0.146287	0.22908	0.201143	0.125636	0.000316	0.224257	0.106724	0.037822	0.072876	0.316262	0.063822	0.09383	0.200739	0.16825	0.116871	0.224225	0.185446	0.196203	0.06401	0.250439	0.138073	0.241958	0.119814	0.053564	0.138874	-0.263587	0.051473	0.173973	0.387453	-0.087606	0.08524
RP11-273J1	HA3.1H14_W2	6	777	0	6p22.3		AFMA045XH1	fishClones	RP11-273J1		22212156	22030456	LSD8.1_1_L6H2	HA3.1H14_W2	RP11-273J1	0.079709	0.088746	0.001584	0.045244	-0.032759	-0.03567	-0.074115	0.020128	-0.030384	-0.048853	-0.128364	-0.081038	-0.008148	-0.082398	-0.026227	0.096636	0.001508	-0.022006	0.017043	0.140607	0.137347	-0.115351	-0.152604	-0.002726	-0.087854	-0.063723	-0.13488	0.020194	-0.367914	-0.044529	-0.008434	0.292279	-0.235913	-0.008161
RP11-53I19	HA3.1H14_U2	6	778	0	6p22.3		AFMB355WG5;D6S1660	fishClones	RP11-53I19		23554431	23410227	LSD13_1_1_L11G4	HA3.1H14_U2	RP11-53I19	0.076992	0.064592	0.039574	0.036696	0.254852	0.244667	0.064613	-0.00478	0.226662	0.092102	0.042055	0.096012	0.125453	0.04334	0.073968	0.033433	0.104545	0.044056	0.09545	0.030317	0.094747	0.125743	0.495861	0.166384	0.350941	0.11086	0.076999	0.067702	-0.207016	0.059245	0.091248	0.289244	-0.18316	0.052142
RP11-224B15	HA3.1H14_G12	6	779	0	6p22.3		AFM316ZG5;D6S461	fishClones	RP11-224B15		23689902	23689545	LSD5.1_1_L3C11	HA3.1H14_G12	RP11-224B15	-0.078785	-0.067117	-0.024706	-0.050188	-0.141457	-0.152004	-0.149996	-0.006508	-0.180346	-0.115136	-0.026109	-0.093598	-0.213308	-0.001373	-0.09173	-0.016038	-0.204662	-0.112914	-0.168458	0.008211	0.006276	-0.093944	-0.442333	-0.164073	-0.300287	-0.12157	-0.089454	-0.05235	-0.361312	-0.126117	-0.083604	0.217875	-0.288155	0.025177
RP11-52C20	HA3.1H14_X2	6	780	1	6p22		AFM217XG7	fishClones	RP11-52C20		24112567	23943949	LSD13_1_1_L11H4	HA3.1H14_X2	RP11-52C20			0.090361	0.048039	0.2338	0.231246	0.115197	-0.021172	0.241014	0.151332	0.020253	0.019025	0.325848	0.015237	0.041721		0.259338	0.072846	0.299535			0.103129	0.402652	0.164441	0.337483	0.066643	0.024629	0.101222	-0.217597	0.032764	0.191699	0.390311	-0.110542	0.037611
RP11-145M23	HA3.1H14_B5	6	781	1	6p22		AFMA183WB5	fishClones	RP11-145M23		24952097	24851393	LSD8.1_1_L6A3	HA3.1H14_B5	RP11-145M23		0.034899	0.050951		0.002573				-0.05265	0.008509	0.055984	-0.03159		-0.019858	-0.023159			0.009059		0.115051		-0.039115		-0.008827			-0.018725	0.008523				0.298573	-0.16887	-2.5e-05
CTD-2144B12	HA3.1H15_D33	6	782	0	6p22		sts-U60319;HFE	stsMap	RH75899		26202676	26202443	LSD32.1_1_L30B7	HA3.1H15_D33	CTD-2144B12	0.019277	0.091132	-0.073361	-0.151023	-0.085485	-0.036284	-0.056501	0.040026	-0.129285	-0.055165	-0.020722	-0.025538	-0.050713	-0.033527	-0.089562	0.017103	-0.040997	-0.054266	-0.039293	0.013163	0.027291	-0.049381	-0.083846	-0.006141	-0.08083	-0.075678	-0.027234	0.000724	-0.303449	-0.050919	0.039823	0.196011	-0.284789	-0.009358
RP11-2P4	HA3.1H14_E5	6	783	1	6p22.1		AFM248XH1;D6S306	fishClones	RP11-2P4		28090141	27927908	LSD8.1_1_L6B3	HA3.1H14_E5	RP11-2P4						-0.046052			-0.04946	-0.021134		-0.049095							0.005246				-0.422842		-0.215214			-0.041582
CTD-2130B14	HA3.1H16_F25	6	784	0	6p21.2		SHGC-11076;TNF	stsMap	RH13833		31653693	31653293	LSD37.1_1_L35G4	HA3.1H16_F25	CTD-2130B14	0.126143	0.132256	0.074602	0.09352	0.074948	-0.051185	-0.061022	0.075219	0.052413	-0.033903	-0.047726		0.018318	-0.072912	-0.00348	0.14571	0.072681	-0.019633	0.109843	0.174579	0.228713	-0.076691		-0.050221	-0.216291		-0.041453	-0.085715	-0.361137	-0.084002	-0.030659	0.322411	-0.130781	-0.08857
RP11-54H13	HA3.1H14_J12	6	785	0	6p21.3		AFMC019YC5;D6S1666	fishClones	RP11-54H13		32876613	32689826	LSD5.1_1_L3D11	HA3.1H14_J12	RP11-54H13	-0.026577	0.009479	0.066648	0.003366	-0.01308	-0.115403	-0.051369	0.02877	-0.055149	-0.064632	0.004963	-0.033834	-0.117249	-0.033242	0.024616	0.010548	-0.078618	-0.01216	-0.00934	0.075454	0.048468	-0.095173	-0.423438	-0.078091	-0.256226	-0.062899	-0.008844	-0.043647	-0.308563	-0.007983	-0.075849	0.231811	-0.21631	-0.022148
RP11-119C22	HA3.1H14_C5	6	786	0	6p21.3		AFMB293XF9	fishClones	RP11-119C22		34028435	33848331	LSD13_1_1_L11A5	HA3.1H14_C5	RP11-119C22	0.103419	0.088173			0.153646	0.152953	0.061398	0.072488	0.143817	0.069172	-0.070538	-0.032864		-0.085914	0.008348	0.05957		0.015809		0.093278	0.091485	-0.174538	-0.023338	0.076201	0.128123	0.05812	-0.091291	-0.089141	-0.313919	0.01329				-0.109913
RP11-197P9	HA3.1H14_H5	6	787	0	6p21.2-6p21.3		AFM268XE1;D6S439	fishClones	RP11-197P9		35303145	35260013	LSD8.1_1_L6C3	HA3.1H14_H5	RP11-197P9	0.024976	0.023776	0.046411	0.012578	-0.039172	-0.033387	-0.002717	-0.004415	-0.043691	-0.005038	-0.008262	-0.00923	0.023017	-0.023858			0.003267		0.03017	0.055351	0.047031	-0.079874	-0.124296	-0.007466	-0.052108	-0.012548	-0.017515	-0.009202	-0.323888		-0.037952	0.306846	-0.217293	-0.042604
RP11-139J19	HA3.1H14_F5	6	788	0	6p21.2-6p21.3		AFM203YG7;D6S291	fishClones	RP11-139J19		36373700	36373491	LSD13_1_1_L11B5	HA3.1H14_F5	RP11-139J19	0.155937	0.113052	0.098218	0.093126		0.027608	0.046764	-0.022789	0.033648	0.062438	-0.025972		0.147522	-0.011438	0.094435	0.051552	0.105827	0.096479	0.133845	0.109012	0.073893	-0.104354	0.045418	0.094669	0.156435	0.073586	-0.029343	-0.014942	-0.270405	0.055665	0.087052	0.335691	-0.155134	-0.04765
CTD-2118F18	HA3.1H16_I17	6	789	0	6p21.2		U09579;CDKN1A	stsMap	RH70551		36762775	36762654	LSD32.1_1_L30F8	HA3.1H16_I17	CTD-2118F18	-0.02638	-0.019966	0.010339	0.005138	-0.066135	-0.094138	-0.122756	-0.246692	-0.086201	-0.097842	-0.02135	0.010302	-0.035702	-0.013177	-0.021566	-0.08887	-0.020155	0.003016	-0.091306	-0.057647	0.017669	0.024398	-0.082964	-0.062765	-0.082549	-0.101293	-0.01988	-0.031195	-0.396086	-0.080073
CTD-2122A15	HA3.1H16_L24	6	790	1	6p21		SHGC-9756;PIM1	stsMap	RH8721		37250247	37249845	LSD37.1_1_L35D4	HA3.1H16_L24	CTD-2122A15					0.012963				-0.077212		-0.009116	-0.027597		0.070388								-0.253645	-0.640682		-0.340213		-0.061732	0.03291						-0.033468
RP11-174E21	HA3.1H14_M12	6	791	0	6p21.2		AFMA134VD5;D6S1548	fishClones	RP11-174E21		37652377	37652029	LSD5.1_1_L3E11	HA3.1H14_M12	RP11-174E21	-0.001916	0.026376	0.018965	0.031827	-0.015717	-0.026355	-0.012624	0.052761	-0.034159	-0.015452	-0.018576	-0.053399	-0.020969	-0.038428	0.056073	-0.008167	0.004331	0.053013	-0.024605	0.069267	0.084904	-0.10868	-0.379402	-0.025056	-0.156615	-0.044033	-0.041964	-0.00018	-0.352734	-0.04232	-0.080778	0.324852	-0.233413	-0.062146
RP11-136C6	HA3.1H14_I5	6	792	0	6p21.2		AFMB024YG1	fishClones	RP11-136C6		39385513	39212774	LSD13_1_1_L11C5	HA3.1H14_I5	RP11-136C6	0.017982	0.050887	0.004206	0.029541	0.122892	0.044021	0.009116	0.041553	0.104082	0.055398	-0.039518	-0.041288	0.065255	-0.068519	0.043021	0.028865	0.081833	0.075733	0.014623	0.049098	0.014555	-0.03936	-0.118105	0.067887	-0.035386	0.016544	-0.029537	0.031696	-0.291579	0.008902	0.016549	0.341992	-0.222713	-0.013019
RP11-133J6	HA3.1H14_K5	6	793	0	6p21.2		AFM337YD1	fishClones	RP11-133J6		39433103	39247684	LSD8.1_1_L6D3	HA3.1H14_K5	RP11-133J6	0.035566	0.043525	0.005236	-0.011388	0.017156	0.006596	-0.001918	-0.036339	-0.010849	0.01286	-0.076952	-0.09087	-0.002319	-0.05717	-0.008879	-0.012402	0.012749	0.083964	0.034514	0.029873	0.058501	-0.088762	-0.068819	0.001546	-0.034926	-0.016519	-0.061248	0.000176	-0.34916	-0.001834	-0.111276	0.321283	-0.237777	-0.057044
RP11-105P7	HA3.1H14_L5	6	794	0	6p21.2		AFM164XF4;D6S1562	fishClones	RP11-105P7		40383521	40383155	LSD13_1_1_L11D5	HA3.1H14_L5	RP11-105P7	0.0965	0.101651	0.014351	0.031403	0.088761	0.140217	0.023512	-0.013524	0.139941	0.031637	-0.004378	-0.017855	0.123848	-0.027767	0.03614	0.058001	0.111822	0.095686	0.082011	0.031305	0.053005	0.027863	0.149154	0.040033	0.10495	0.055814	0.00424	0.07744	-0.185694	0.069127	0.046486	0.373552	-0.214495	0.023741
RP11-14G23	HA3.1H14_O5	6	795	0	6p21.2		AFMB014YF5	fishClones	RP11-14G23		40632593	40452868	LSD13_1_1_L11E5	HA3.1H14_O5	RP11-14G23	0.033684	0.057643	0.049938	0.014083	0.021559	0.041926	0.035548	0.028647	0.016642	0.000607	-0.00129	0.054175	0.07196	-0.0247	0.016325	-0.012278	0.025773	0.04898	0.008265	0.00767	0.043593	-0.003825	0.053901	-0.011301	0.050899	0.114697	0.003862	0.043059	-0.290142	0.027731	0.037764	0.364895	-0.19828	0.007846
RP11-10M23	HA3.1H14_P12	6	796	0	6p21.1		AFMA272ZB5;D6S1582	fishClones	RP11-10M23		43206939	43206594	LSD5.1_1_L3F11	HA3.1H14_P12	RP11-10M23	0.06484	0.069929	0.017012	0.019343	0.020829	0.036793	0.012521	0.017297	0.016474	-0.010284	-0.019376	-0.017849	0.030082	0.004601	0.007746	0.031152	0.024442	0.0324	-0.014046	0.056118	0.0878	-0.024693	-0.103352	0.012362	-0.039508	0.004032	-0.001402	0.008145	-0.309426	0.008357	-0.057877	0.280494	-0.215105	-0.025616
RP11-91H14	HA3.1H14_R5	6	797	0	6p21.1		AFM298WE1;D6S451	fishClones	RP11-91H14		44044656	43872302	LSD13_1_1_L11F5	HA3.1H14_R5	RP11-91H14	-0.014198	-0.009496	0.144376	-0.021561	0.013056	0.023809	0.071496	-0.010686	-0.024688	-0.035829	0.034426	0.266684	0.051259	0.074312	0.013828	-0.047316	-0.031945	0.014702	-0.081763	-0.039834	-0.026317	0.055984		-0.002447	0.110927	0.224729	0.079925	0.065375	-0.317198	0.008923	0.153474	0.264184	-0.147127	0.053126
RP11-121G20	HA3.1H14_U5	6	798	0	6p21.1		AFMB334YG9;D6S1650	fishClones	RP11-121G20		44385866	44229174	LSD13_1_1_L11G5	HA3.1H14_U5	RP11-121G20	0.052812	0.05996	0.010896	0.025973	0.124984	0.105329	0.121591	0.081677	0.046374	0.012067		0.200764	0.056931	0.049444	0.130145	0.034929	0.002973	0.032969	-0.029241	0.008987	0.014715	0.114783	0.296277	0.034919	0.15542	0.230868	0.111163	0.078141	-0.255765	0.03458	0.08006	0.293874	-0.213581
RP11-39C2	HA3.1H16_B13	6	799	0	6p12		AFM301WB9;D6S452	fishClones	RP11-39C2		47165877	47011433	LSD3.1_1_L1D3	HA3.1H16_B13	RP11-39C2	0.012955	-0.022828	-0.04848	-0.072062	0.010185	-0.043178	0.074676		0.015599	-0.143773	0.080089		0.086387	0.128924	-0.005344	-0.022532	0.061998	-0.009777	0.029489	-0.043832	0.017646	0.140822		-0.022878	0.15		0.122186	0.157243	-0.238238	0.055174	0.043346	0.241235	-0.324663	0.083466
RP11-3M23	HA3.1H14_N5	6	800	0	6p12.3		AFMB336ZH9;D6S1651	fishClones	RP11-3M23		47419048	47418696	LSD8.1_1_L6E3	HA3.1H14_N5	RP11-3M23	0.057411	0.062079	0.005075			-0.00914				-0.013667	0.052063			0.014889	0.024256	0.033477		0.023066	0.060892	0.04316	0.071881	0.063566		0.063358			0.040835	0.081826		0.00797	0.052423	0.311441	-0.202578	0.02918
RP11-58P9	HA3.1H14_X5	6	801	0	6p12		AFM015XG5	fishClones	RP11-58P9		48146017	48122069	LSD13_1_1_L11H5	HA3.1H14_X5	RP11-58P9	0.083682	0.076013	0.045493	0.022886	0.13229	0.131388	0.046801	-0.051582	0.069535	0.066689	0.036446	0.119641	0.16502	0.05429	0.054144	0.071944	0.144398	0.058116	0.161968	0.111668	0.138662	0.074262	0.275819	0.070578	0.173967	0.022455	0.059693	0.063776	-0.228775	0.074356	0.147835	0.318619	-0.137593	0.115504
RP11-40P17	HA3.1H14_S12	6	802	0	6p12		AFM079XA5;D6S427	fishClones	RP11-40P17		51096752	51096440	LSD5.1_1_L3G11	HA3.1H14_S12	RP11-40P17	0.073291	0.074547	-0.010861	-0.034337	-0.06925	-0.092096	-0.177262	-0.012403	-0.103625	-0.031675	-0.085406	-0.056332	-0.116769	-0.051337	-0.078167	0.098847	-0.111831	-0.073438	-0.068868	0.135439	0.128298	-0.108092	-0.475639	-0.114891	-0.306223	-0.119487	-0.123587	-0.031553		-0.02629	-0.040009	0.23085	-0.235003	-0.021236
RP11-7H16	HA3.1H14_C8	6	803	0	6p12		AFMB283WE9;D6S1623	fishClones	RP11-7H16		53646166	53474206	LSD13_1_1_L11A6	HA3.1H14_C8	RP11-7H16	0.066107	0.060487	-0.026133	-0.084748	0.077202	0.068911	0.08722	-0.078686	0.04745	0.094885	0.013832	0.083898	0.052587	-0.04373	0.069205	0.005668	0.002058	0.030689	-0.012826	-0.037358	0.005283	-0.011849	0.158156	0.141497	0.088843	0.073428	0.000893	0.019061	-0.240857	0.068651	0.021015	0.245411	-0.261602	0.001509
RP11-284E1	HA3.1H14_Q5	6	804	1	6p12		AFMA230XA5	fishClones	RP11-284E1		53824135	53823776	LSD8.1_1_L6F3	HA3.1H14_Q5	RP11-284E1					0.368771	0.40933			0.281979			0.22127							-0.106447				-0.330249		-0.081997
RP11-146B10	HA3.1H14_F8	6	805	0	6p12.1		AFMB314WH5	fishClones	RP11-146B10		55416965	55363595	LSD13_1_1_L11B6	HA3.1H14_F8	RP11-146B10	0.02444	0.018437	-0.015021	-0.043206	0.110333	0.112329	0.085101	-0.094152	0.089449	0.02024	0.009722	0.137368	0.029601	-0.030974	-0.018589	-0.062528	0.088453	-0.016749	0.109122	-0.122708	-0.034399	0.11374	0.259903	0.038013	0.177252	0.064008	-0.009579	0.017684	-0.224763	0.025544	0.006725	0.162586	-0.209358	0.004504
RP11-111P16	HA3.1H14_V12	6	806	0	6p12		AFM240YD6;D6S428	fishClones	RP11-111P16		55715796	55544176	LSD5.1_1_L3H11	HA3.1H14_V12	RP11-111P16	0.02936	0.048062	0.017429	-0.012363						-0.062573	-0.022973	-0.015764	0.009121	-0.065905	-0.022814	-0.005904	0.005979	-0.012286	0.015874	0.01169	0.036919	-0.041116		-0.003027			-0.082611	0.006939	-0.251548	-0.001927	-0.015227	0.215204	-0.182594	-0.064143
RP3-445N2	HA3.1H16_H18	6	807	0	6p12.1-p21.1		D6S414	fishClones	RP3-445N2		56403813	56302803	LSD35.1_1_L33D3	HA3.1H16_H18	RP3-445N2	-0.067955	-0.083482	-0.120155	-0.138211	-0.161841	-0.030143	-0.021114	-0.189394	-0.181974	-0.148662		0.091798	-0.12014		-0.084037	-0.082931	-0.108708	-0.077538	-0.085185	-0.098098	-0.082297		0.024888	-0.08253	0.010664	-0.041778			-0.065105	-0.027313	-0.178692	0.071112	-0.361009
RP11-164C22	HA3.1H14_I8	6	808	1	6q11.1-6q11.2		AFMA054ZH9;D6S1695	fishClones	RP11-164C22		62577198	62379464	LSD13_1_1_L11C6	HA3.1H14_I8	RP11-164C22			0.00673	-0.03682	0.240794				0.003555	-0.11745	0.030177	0.15671	0.088488	0.060666	-0.01913		0.056872	0.023063	0.081678			0.085285	-0.219602	-0.112065	-0.040842		0.020395	0.067969	-0.205822	0.010911	0.018284	0.192893	-0.078146	0.044062
RP11-277K21	HA3.1H14_T5	6	809	0	6q12-6q13		AFMB291ZB5	fishClones	RP11-277K21		64152526	64152187	LSD8.1_1_L6G3	HA3.1H14_T5	RP11-277K21	-0.08091	-0.043628	-0.061891	-0.070706	-0.053779	-0.056072	-0.045298	-0.000688	-0.053917	-0.037249	-0.045385	0.020253	-0.006196	0.00935		-0.056638	-0.030395		0.017424	-0.03183	-0.072425	-0.031061	-0.041366	-0.038732	-0.001545	-0.030288	-0.058011	0.037723			-0.027204	0.167278	-0.075668	0.011166
CTD-2009C6	HA3.1H15_G33	6	810	0	6q12		stSG6355;PTP4A1	fishClones	CTD-2009C6		64482173	64287483	LSD32.1_1_L30C7	HA3.1H15_G33	CTD-2009C6	0.072257	0.015168	0.00934	0.008839	0.025425	0.00304	0.059439	-0.01952	0.055749	0.000118	-0.003166	0.112021	0.040454	0.018112	0.004034	0.02471	0.041851	0.013766	0.040502	0.01382	0.02459	0.104614	0.116311	0.014237	0.090242	0.030551	0.02538	0.049934	-0.268369	0.026033	0.028761	0.211087	0.031713	0.044852
RP11-2M9	HA3.1H14_L8	6	811	0	6q12-6q13		AFM295TB3	fishClones	RP11-2M9		71937123	71773310	LSD13_1_1_L11D6	HA3.1H14_L8	RP11-2M9	-0.035643	-0.03083	-0.007201	-0.042854	-0.096526	-0.048533	-0.008517	-0.155321	-0.106458	-0.204613	0.054001	0.286888	0.081984	0.064004	-0.001625	-0.043771	0.059024	-0.006791	0.033706	-0.058994	-0.06354	0.168901	0.292636	-0.083481	0.159179	0.01691	0.078471	0.13399	-0.178978	0.076979	0.03146	0.192316	-0.052162	0.081007
RP11-121K16	HA3.1H15_W3	6	812	0	6q12-6q13		AFM343VC1	fishClones	RP11-121K16		72401016	72245460	LSD5.1_1_L3A12	HA3.1H15_W3	RP11-121K16	-0.019479	-0.016385	-0.093886	-0.043784	-0.025351	-0.013499	-0.009741	-0.004316	-0.027398	0.008726	-0.009814	0.023878	0.027234	-0.014053		-0.018988	-0.012757		-0.040442	-0.009724	-0.014778	-0.053637	0.038934	-0.011259	-0.007588	0.012947	-0.003049	0.008183			-0.005283	0.197697	-0.018129	0.004218
RP11-28P18	HA3.1H14_O8	6	813	0	6q13-6q14		AFMB352WC1	fishClones	RP11-28P18		75175127	75016060	LSD13_1_1_L11E6	HA3.1H14_O8	RP11-28P18	-0.047047	-0.017573	-0.053903	-0.055797	0.026956	0.0181	0.080955	-0.136178	0.050962	-0.027848	0.030701	0.262691	0.12326	0.003896	0.059786	-0.058219	0.07534	0.017262	0.046763	-0.099075	-0.094704	-0.015258	0.554306	-0.041294	0.172844	0.087235	0.02643	-0.017638	-0.19551	0.05421	-0.001281	0.206819	-0.046891	-0.016171
RP11-217L13	HA3.1H14_W5	6	814	0	6q14		AFM191XA3;D6S284	fishClones	RP11-217L13		79474213	79297258	LSD8.1_1_L6H3	HA3.1H14_W5	RP11-217L13	-0.075221	-0.045168	-0.027143	0.014585	-0.088762	-0.09933	0.018788	0.028494	-0.068998	-0.064094	-0.040758	-0.025585	-0.010741	-0.038018	0.004736	-0.045026	0.016109	0.006159	-0.009856	-0.024475	-0.064883	-0.096563	-0.129922	-0.066343	-0.12643	-0.0122	-0.080308	-0.01871	-0.305961	-0.011252	-0.044753	0.219632	-0.006543	-0.022614
RP11-32O2	HA3.1H14_B8	6	815	0	6q15		AFM199ZF12;D6S1601	fishClones	RP11-32O2		85698541	85641241	LSD8.1_1_L6A4	HA3.1H14_B8	RP11-32O2	-0.009709	0.012559	-0.02365	-0.018352	0.013728	0.007158	0.081515	0.002175	0.01513	0.006246	0.000503	0.054343	0.092969	-0.022353	0.03361	-0.041963	0.067662	0.041846	0.017843	-0.037809	-0.016031	-0.023466	0.203602	0.012993	0.082508	0.052681	0.003876	-0.012674	-0.282169	0.052308	-0.02069	0.273295	0.001359	-0.010892
RP11-52B15	HA3.1H15_B6	6	816	0	6q14-6q15		AFMB321ZB1;D6S1644	fishClones	RP11-52B15		89877264	89784581	LSD5.1_1_L3B12	HA3.1H15_B6	RP11-52B15	-0.058346	-0.050829	-0.022432	0.010323	-0.042889	-0.045106	-0.022746	0.157973	-0.074518	-0.057307	-0.072635	-2.7e-05	-0.029097	-0.024334	-0.098172	-0.006104	-0.04252	-0.071764	-0.041818	-0.018843	-0.029143	-0.127655	-0.34333	-0.088405	-0.148128	-0.027621	-0.09431	0.007394	-0.412607	-0.114759	-0.045955	0.241633	0.009686	-0.025871
RP11-13I21	HA3.1H14_R8	6	817	0	6q15-6q16.1		AFMA223WD9;D6S1570	fishClones	RP11-13I21		91383425	91241345	LSD13_1_1_L11F6	HA3.1H14_R8	RP11-13I21	0.068523	0.024108	-0.045642	-0.116978	0.029506	0.103995	0.123158	-0.034487	0.031635	0.017981	0.044229	0.352371	0.107409	0.068534	-0.010579	-0.076442	0.012618	-0.033414	-0.051448	-0.098185	-0.047911	0.128985	0.52105	0.053755	0.204268	0.13419	0.06324	0.122388	-0.333285	-0.024422	-0.039828	0.182094	-0.067903	0.044691
RP11-113K7	HA3.1H14_E8	6	818	0	6q15		AFMB296XH1	fishClones	RP11-113K7		92151378	91999421	LSD8.1_1_L6B4	HA3.1H14_E8	RP11-113K7	-0.048657	-0.047569			-0.044796	-0.069243	-0.036714	-0.013891	-0.083452	-0.052354	-0.005958	-0.039402	-0.095002	0.013045	-0.055631	-0.071704	-0.071363	-0.080717	-0.054919	-0.081128	-0.057142	-0.044028	-0.239574	-0.06569	-0.178439	-0.057099	-0.017957	-0.005172		-0.053629	-0.083069	0.200637	-0.055435	-0.00443
RP11-14G17	HA3.1H14_U8	6	819	0	6q16.1-6q16.2		AFM119YB6;D6S1717	fishClones	RP11-14G17		99913830	99734285	LSD13_1_1_L11G6	HA3.1H14_U8	RP11-14G17	-0.083316	-0.090158	-0.087384	-0.106596	-0.078388	-0.057774	-0.060435	-0.189441	-0.08461	-0.089131	0.045649	0.205773	-0.068378	0.104026	-0.033546	-0.116892	-0.089592	-0.05872	0.057402	-0.158067	-0.141742	0.130665	0.300575	-0.092877	0.156487	-0.02996	0.065589	0.125029	-0.244506	-0.097105	-0.065892	0.14316	-0.11737	0.088006
CTD-2026K7	HA3.1H16_C25	6	820	1	6q22		M74091;CCNC	stsMap	RH17736		100098053	100097918	LSD37.1_1_L35F4	HA3.1H16_C25	CTD-2026K7					-0.079399	-0.065249	-0.077815	-0.051637	-0.050296	-0.028803	-0.023118	-0.082608		-0.043042	0.025485			0.020605				-0.005366	-0.171856	-0.075488	-0.132364	-0.092172	-0.024663	0.047394	-0.235922	0.008191				0.051227
RP11-14I4	HA3.1H15_E6	6	821	0	6q16		AFM288VG5	fishClones	RP11-14I4		100721124	100566870	LSD5.1_1_L3C12	HA3.1H15_E6	RP11-14I4	-0.037936	-0.019693	0.010552	0.011642	-0.090641	-0.071375	0.00591	-0.02928	-0.114488	-0.018193	-0.017622	0.008379	-0.048588	-0.038272	-0.003233	-0.051338	-0.063951	0.006844	-0.059229	-0.026173	0.007175	-0.04142	-0.206187	-0.079131	-0.088864	-0.014955	-0.021253	-0.027327	-0.274602	-0.018753	-0.042453	0.227396	-0.004039	-0.001145
RP11-73D20	HA3.1H14_A15	6	822	0	6q16.3		AFM123YA7;D6S434	fishClones	RP11-73D20		102542998	102542632	LSD6.1_1_L4A1	HA3.1H14_A15	RP11-73D20	0.06248	0.113386			-0.034069	-0.053015	0.122662	0.148375	-0.055372	0.06588	0.047469	0.071921	0.009624	-0.000622	0.154547	0.072638	0.070969	0.124973	0.052366	0.165405	0.14976	-0.055328	-0.25192	0.092851	-0.132922	0.070286	0.038828	0.016893			0.005621	0.326559	0.104438	0.06854
RP11-47E20	HA3.1H16_E13	6	823	0	6q16-6q21.1		AFM164YA5;D6S1563	fishClones	RP11-47E20		105794428	105621318	LSD3.1_1_L1E3	HA3.1H16_E13	RP11-47E20	-0.024701		0.026778	-0.001622	-0.113263	-0.050885	-0.009275	-0.141321	-0.06807	-0.042039		0.150579	-0.006004	0.008547	-0.019138	-0.024952	0.00335	-0.07325	-0.005862		0.017094	0.062634	0.024099	-0.023403	-0.040631	-0.06021	0.033533		-0.336603	-0.057053
RP11-165E15	HA3.1H14_X8	6	824	0	6q21		AFM162XC3	fishClones	RP11-165E15		108537457	108343493	LSD13_1_1_L11H6	HA3.1H14_X8	RP11-165E15	-0.056589	-0.008178	0.003238	0.021073	0.103777	0.09335	0.044696	0.015951	0.269706	0.055805	-0.010259	0.10016	0.115869	-0.009277	-0.026014	-0.018495	0.18625	-0.048636	0.081587	-0.052579	-0.032997	0.004269	0.308186	0.129601	0.186112	0.052942	0.006182	0.043407	-0.346193	-0.11338	0.066446	0.279489	-0.005137	0.002896
RP11-78P9	HA3.1H14_D15	6	825	0	6q21		AFMA309XH1;D6S1594	fishClones	RP11-78P9		108616467	108616091	LSD6.1_1_L4B1	HA3.1H14_D15	RP11-78P9	-0.044797	0.004623	0.01681	0.019912	-0.075225	-0.069047	-0.048549	0.1128	-0.121208	-0.046854	-0.084943	-0.052061	-0.072499		-0.025162	0.042101	-0.04325	-0.049807	-0.034113	0.031132	0.033379	-0.16499	-0.422412	-0.084887	-0.270456	-0.041285	-0.123768	-0.050656	-0.399646	-0.113174	0.001563	0.270469	0.013155	-0.048897
RP11-93P6	HA3.1H15_T17	6	826	0	-		REV3L	bacEndPairs	RP11-93P6		111995171	111844090	LSD40.1_1_L38G3	HA3.1H15_T17	RP11-93P6	0.017342	0.055982	0.043782	0.041729	0.037312	0.039325	0.124852	0.086918	0.044253	0.031921	0.014453	-0.004307	0.043408	-0.023674	0.044026	0.057079	0.074849		0.029897	0.065388	0.07012	-0.080371	-0.02983	0.065333	-0.021859	0.111157	-0.025488	-0.035399	-0.284395	-0.033446	0.001946	0.303539	0.051751	0.000244
RP11-75C8	HA3.1H15_C16	6	827	0	6q21-6q22.1		AFM224YB4	fishClones	RP11-75C8		112263337	112067211	LSD13_1_1_L11B7	HA3.1H15_C16	RP11-75C8	0.020696	0.0576	0.047198	0.053598	-0.019962	-0.029629	0.004068	0.174447	-0.056035	0.065294	0.001281	-0.054351	-0.030768	-0.038048	0.042378	0.083431	0.009626	0.045436	0.022068	0.144694	0.138978	-0.113493	-0.296273	-0.003022	-0.155835	-0.001851	-0.058023	-0.039189		-0.020096	0.026671	0.335821	0.127933	-0.021859
RP11-28L24	HA3.1H15_X13	6	828	0	6q22.1		AFM211ZE5;D6S416	fishClones	RP11-28L24		112657556	112508532	LSD13_1_1_L11A7	HA3.1H15_X13	RP11-28L24	0.033674	0.103161	0.003529	-0.004388	-0.028915	-0.070382	-0.00126		-0.054202	-0.040066	0.196571	-0.017516		0.010517	0.022283	0.124835			0.028403	0.195853	0.142937	-0.090381	-0.287831	-0.048577	-0.187475	0.002577	0.006053	-0.065646	-0.314543	-0.032791	-0.076697	0.228446	0.030284	0.005301
RP11-59F18	HA3.1H14_H8	6	829	0	6q21-6q22		AFM260YC1;D6S432	fishClones	RP11-59F18		113168055	113003534	LSD8.1_1_L6C4	HA3.1H14_H8	RP11-59F18	0.062252	0.065889	0.033406	0.049097	0.036351	0.014362	0.056229	0.107664	0.00736	-0.002293	0.023233	-0.023709	0.041766	0.040181	0.024295	0.104658	0.030522	0.041286	0.03149	0.109845	0.091516	-0.036198	-0.067427	-0.046271	-0.059791	0.026774	0.007498	-0.034426	-0.228566	-0.049485	0.029539	0.264648	0.065722	0.01521
RP11-51N24	HA3.1H14_N8	6	830	0	6q21-6q22.1		AFM102XF12;D6S266	fishClones	RP11-51N24		113792519	113666837	LSD8.1_1_L6E4	HA3.1H14_N8	RP11-51N24	-0.021016	-0.011072	-0.047812	-0.057604	0.004806	-0.012881	-0.014632	0.062808	0.004054	-0.0451	0.00225	-0.05868	-0.038118	0	-0.016652	0.062844	-0.03275	0.010667	-0.011177	0.077025	0.045864	-0.076575	-0.22938	-0.034892	-0.149076	-0.027079	-0.030217	-0.050569	-0.296465	-0.045287	-0.025669	0.212829	-0.059156	-0.005191
RP11-24F12	HA3.1H15_F16	6	831	1	6q22.1		AFM301ZB1	fishClones	RP11-24F12		115536550	115387632	LSD13_1_1_L11D7	HA3.1H15_F16	RP11-24F12			0.011189		-0.000965	-0.010363	-0.0184	0.126912	-0.014411	0.031488	-0.038484	-0.041231	0.112102	-0.025657		0.181917	0.075561		0.088456	0.224601	0.271354	-0.089568	-0.202757	-0.033546	-0.120375	-0.025735	-0.045667	-0.04688			0.041861		0.050434	-0.032432
RP11-28K19	HA3.1H14_G15	6	832	0	6q22.2-6q22.3		AFM198ZE1;D6S287	fishClones	RP11-28K19		119669016	119490519	LSD6.1_1_L4C1	HA3.1H14_G15	RP11-28K19	0.046588	0.069044	-0.005207	0.021068	-0.026792	-0.02983	-0.042427	0.145142	-0.061455	-0.02991	-0.024675	-0.063043	-0.076182	-0.025514	-0.014419	0.109986	-0.117064	0.013934	-0.053238	0.153783	0.154691	-0.082065	-0.455787	-0.065972	-0.204827	-0.048204	-0.044102	-0.08557	-0.337386	-0.052493	-0.044533	0.315418	0.017917	-0.03296
RP11-59D10	HA3.1H15_I16	6	833	1	6q22.1		AFMB019WD9	fishClones	RP11-59D10		121030474	120850055	LSD13_1_1_L11E7	HA3.1H15_I16	RP11-59D10					-0.001685	-0.018103	0.001752	0.159608	-0.039315	0.026822	-0.07057	-0.059657	0.055305	-0.035802		0.143786	0.026487		0.018186	0.177686	0.179273	-0.122263	-0.264717	-0.110205	-0.181372	-0.015113	-0.080268	-0.011984			0.052531	0.300271	0.103231	-0.035991
RP11-231F3	HA3.1H15_L16	6	834	0	6q22		AFM199ZH10;D6S408	fishClones	RP11-231F3		125140989	125008658	LSD13_1_1_L11F7	HA3.1H15_L16	RP11-231F3	0.091147	0.183296	0.088434	0.101056	0.036859	0.034586	0.050815	0.165533	-0.006435	0.030689	-0.023536	-0.035043	0.095309	-0.046201	0.122808	0.133934	0.08516		0.062217	0.199823	0.195946	-0.102759	-0.213624	0.002657	-0.12612	0.029424	-0.042206	-0.014758			-0.003849	0.397729	0.062725	-0.093288
RP11-12C21	HA3.1H14_K8	6	835	0	6q22.3		AFMA060ZF9	fishClones	RP11-12C21		125434508	125434156	LSD8.1_1_L6D4	HA3.1H14_K8	RP11-12C21	0.037381	0.036175	0.039586	0.048975	0.004291	-0.01482	0.030726	0.126749	-0.026532	-0.007046	-0.003406	-0.001256	0.007506	0.000507	0.086248	0.094093	0.057769	0.02243	0.032791	0.095732	0.064205	-0.047263	-0.259703	-0.022135	-0.155172	-0.000862	0.007812	0.008085	-0.26205	-0.003002	0.004564	0.282578	0.029784	-0.00324
RP11-107M3	HA3.1H15_O16	6	836	0	6q22.3		AFM198WG11;D6S407	fishClones	RP11-107M3		128856740	128778088	LSD13_1_1_L11G7	HA3.1H15_O16	RP11-107M3	0.056498	0.07673	0.019648	0.080327	-0.006511	-0.003167	0.03802	0.146082	-0.054395	0.000619	-0.083833	-0.024972	-0.010411	-0.087644	0.106607	0.097458	0.028787	0.086874	0.035698	0.190446	0.182526	-0.121727	-0.269781	-0.000475	-0.162198	0.013834	-0.107412	-0.015711			-0.006065	0.329313	0.043557	-0.087079
RP11-139O22	HA3.1H15_R16	6	837	1	6q23.1-6q23.2		AFM059YD6;D6S262	fishClones	RP11-139O22		131824949	131661838	LSD13_1_1_L11H7	HA3.1H15_R16	RP11-139O22			0.081922	0.164495	-0.027656	-0.021121	0.00592	0.136508	-0.096399	-0.015493	-0.078585	-0.079358	0.007775	-0.053403			-0.004191		0.028662	0.211136		-0.159248	-0.313898	-0.035624	-0.168845	-0.002542	-0.103788	-0.026755			0.031171	0.320274	0.065318	-0.056268
RP11-177M14	HA3.1H14_J15	6	838	0	6q23.2		AFMA052VF1;D6S975	fishClones	RP11-177M14		133625304	133473462	LSD6.1_1_L4D1	HA3.1H14_J15	RP11-177M14	0.025027	0.006174	0.038528	0.017744	-0.110081	-0.055667	-0.019635	0.115816	-0.11643	-0.058289	-0.041263	-0.044599	-0.097386	-0.03571	0.070401	0.039655	-0.055178	0.043321	-0.020612	0.117574	0.104767	-0.091112	-0.276488	-0.055542	-0.182236	-0.036021	-0.054677		-0.285863	-0.066309	-0.015743	0.267765	0.023268	-0.044496
CTC-268N4	HA3.1H16_D26	6	839	0	6q22-q23牋		D6S1431	stsMap	WI-8983		135582002	135558578	LSD24.1_1_L22E7	HA3.1H16_D26	CTC-268N4	0.166354	0.106062	0.031276	0.006142	0.162405	0.314442	0.158209	0.061327	0.128865	-0.025524	-0.007963	0.016816	0.034634	-0.017394	-0.034186	0.108473	0.019361	0.056213	0.049963	0.040847	0.096605	-0.052069	0.147119	0.017922	0.256327	0.164594	-0.024437	0.04091	-0.299399	-0.019354	0.066686	0.277959	-0.017442	0.032615
RP11-32P13	HA3.1H14_Q8	6	840	0	6q23		AFM203ZA9;D6S292	fishClones	RP11-32P13		136357238	136356906	LSD8.1_1_L6F4	HA3.1H14_Q8	RP11-32P13	0.05297	0.016433	-0.004752	-0.037812	0.002392	-0.028846	0.007943	0.023487	-0.012564	-0.021144	-0.006894	-0.036494	-0.030009	-0.025997	0.02641	0.010636	-0.031696	0.017727	-0.013236	0.026115	0.022206	-0.053559	-0.137207	-0.027978	-0.043505	-0.026548	-0.018671	-0.042497	-0.287149	-0.028293	-0.02096	0.236376	-0.011661	-0.008204
CTD-2015J17	HA3.1H15_J33	6	841	0	6q23-6q24		stSG6833;IFNGR1	fishClones	CTD-2015J17		137596876	137457504	LSD32.1_1_L30D7	HA3.1H15_J33	CTD-2015J17	0.048335	0.007416	0.015285	-0.111207		0.006871	0.038706			-0.152727	0.058272		-0.014501	0.013954	-0.011973	-0.016631	-0.05549	-0.037386	-0.043655	-0.052171	-0.019648	0.07599		-0.032926			0.06948	0.098702	-0.308127	0.003746	-0.010974	0.220308	-0.023505	0.079367
RP11-15H7	HA3.1H14_M15	6	842	0	6q24.1		AFM254XH1;D6S314	fishClones	RP11-15H7		140131794	139955508	LSD6.1_1_L4E1	HA3.1H14_M15	RP11-15H7	0.020628	0.042793	0.050046	0.025358	-0.096482	-0.061836	0.007326	0.022908	-0.12741	-0.029832	0.029129	0.060299	-0.042283	0.027636	0.054048	0.019275	-0.046711	0.061324	-0.074172	0.008464	0.093604	0.02269	-0.307177	-0.029457	-0.158894	0.000837	0.040431	0.043479	-0.250499	0.017006	0.003262	0.238448	0.049699	0.066439
GS-59B4	HA3.1H16_S29	6	843	0	6q25.		STSG62239;D6S1846	stsMap	RH103609		152516457	152516305	LSD25.1_1_L23H9	HA3.1H16_S29	GS-59B4	0.258562	0.291813	0.322567	0.298794	0.311489	0.359038	0.390585	0.345262	0.344564	0.27794	0.353419	0.364116	0.269805	0.1605	0.327035	0.170699	0.325603	0.327352	0.322904	0.22186	0.391225	0.300345	0.310944	0.35895	0.362359	0.348719	0.357461	0.324331	0.202912	0.333443	0.289515	0.206862	0.325922	0.318258
RP11-20H19	HA3.1H14_P15	6	844	0	6q25.2		AFMA133XA5;D6S473	fishClones	RP11-20H19		155434808	155272596	LSD6.1_1_L4F1	HA3.1H14_P15	RP11-20H19	-0.050323	-0.037176	-0.046888	-0.034222	-0.177001	-0.095444	-0.125571	0.005279	-0.190486	-0.091421	-0.019171	-0.02075	-0.079567	-0.035551	-0.046641	-0.055239	-0.059266	-0.00471	-0.086351	-0.026067	0.010942	-0.054508	-0.247322	-0.087075	-0.179518	-0.066942	-0.058353	-0.021423	-0.298863	-0.051004	-0.06659	0.169245	-0.044478	-0.045911
CTD-2043F20	HA3.1H15_M33	6	845	0	6q25.3		M13150;MAS1	stsMap	RH17660		160299313	160299115	LSD32.1_1_L30E7	HA3.1H15_M33	CTD-2043F20	-0.012175	-0.018056	-0.074982	-0.055829	0.023098	0.012376	-0.032714	-0.087137	-0.017012	-0.028107	0.019579	0.005827		0.022222	-0.03787	-0.060245	0.01446	-0.041103		0.001579	-0.024699	0.05816	0.11252	0.003744	0.053794	-0.023152	0.047646	0.102277	-0.391156	-0.044579	-0.033949	0.189577	-0.05672	0.014545
RP11-43B19	HA3.1H15_U16	6	846	0	6q26		AFMA244XC9;D6S1579	fishClones	RP11-43B19		161050983	160956179	LSD13_1_1_L11C8	HA3.1H15_U16	RP11-43B19	-0.275893	-0.208587	-0.38471	-0.213594	-0.195109	-0.222507	-0.271151	-0.168121	-0.228133	-0.198583	-0.232867	-0.315871	-0.272257	-0.237083	-0.198706	-0.215908	-0.23069	-0.190474	-0.256377	-0.157568	-0.176647	-0.13965	-0.333316	-0.257174	-0.249459	-0.246752	-0.236448	-0.17254	-0.469496		-0.39009	0.078909	-0.302388	-0.196246
CTD-2051E21	HA3.1H15_P33	6	847	0	6q27		WI-18913;TBP	stsMap	RH60686		170799578	170799034	LSD32.1_1_L30F7	HA3.1H15_P33	CTD-2051E21	-0.054819	-0.035778	-0.143714	-0.11228	0.062346	0.052979	-0.040952	-0.063556	0.034144	0.025766	0.014782	-0.032156	-0.097161	-0.041119	-0.075569	-0.057177	0.00312	-0.081628	-0.082161	-0.088227	-0.074424	0.061898	0.093681	0.093865	0.058409	0.006045	0.080562	0.05082	-0.271191	-0.026602	-0.072772	0.141385	0.011158	-0.032402
RP1-57H24	HA3.1H16_K18	6	848	0	6 q tel		6 q tel	chromInfo	6 q tel			170975699	LSD35.1_1_L33E3	HA3.1H16_K18	RP1-57H24	-0.158154	-0.173041			-0.07029	-0.072358	-0.101869	-0.183435	-0.091017	-0.125979	0.054475	0.057613		0.014194	-0.109904	-0.196137		-0.106714		-0.178547	-0.117698	0.143001	-0.056249	-0.118707	-0.152655	-0.056444	0.170461	0.079117	-0.188376	0.050694				-0.000188
RP1-164D18	HA3.1H16_N18	7	849	0	7 p tel		7 p tel	chromInfo	7 p tel			1	LSD35.1_1_L33F3	HA3.1H16_N18	RP1-164D18	-0.17793	-0.097704	-0.070869	-0.075688	-0.040006	0.01283	-0.094909	-0.229675	-0.026857	-0.022771	0.032851	-0.013879	-0.51437	0.022669	-0.073635	-0.276431	-0.012965	-0.067638	-0.044845	-0.213082	-0.131262	0.090878	0.005023	-0.04386	-0.067379	-0.003744	0.182884	0.0303	-0.107353	-0.041872	-0.175844	-0.074591	-0.135078	-0.022741
RP11-23D23	HA3.1H16_Q22	7	850	0	7p22		SHGC-32510;H28120	fishClones	RP11-23D23		836351	835958	LSD31.1_1_L29D1	HA3.1H16_Q22	RP11-23D23	-0.136739	-0.092978	-0.084989	-0.085587	-0.178254	-0.121704	-0.085993	-0.03245	-0.258088		-0.089379	-0.152967	-0.770088	-0.118901	-0.142802	-0.212558	-0.187602	-0.171088	-0.180214	-0.325178	-0.145409	-0.16315	-0.280057		-0.22034	-0.011086	-0.111545	-0.14611	-0.191768	-0.140986	-0.230936	-0.023612	-0.011333	-0.263698
CTC-329F6	HA3.1H16_P23	7	851	0	7p22.2c- p22.3a			fishClones	CTC-329F6		2170227	2169872	LSD24.1_1_L22G6	HA3.1H16_P23	CTC-329F6	0.163635	0.142185	0.012494	-0.014125	-0.003937	-0.045076	-0.042491	-0.073679	-0.012597	0.03117	-0.074713	-0.099372	-0.410939	-0.095395	-0.048894	0.075014	0.054747	-0.041419	0.098134	-0.170203	0.111943	-0.066825	-0.00462	-0.014763	0.020894	-0.038278	-0.041362	-0.0992	-0.077016	-0.082788	-0.063512	0.071931	0.115313	-0.106062
RP11-96L18	HA3.1H16_T22	7	852	0	7p22		SHGC-1178;L16301.1	fishClones	RP11-96L18		2788650	2632601	LSD31.1_1_L29E1	HA3.1H16_T22	RP11-96L18	-0.028508				-0.240576	-0.163371	-0.079486	-0.055431	-0.117162	-0.213668		-0.113788			-0.082211	0.009719		-0.118978		-0.064456	0.014613		-0.359685	-0.126994	-0.248829	-0.070374		-0.220882	-0.080929					-0.015165
GS1-191O15	HA3.1H14_F26	7	853	0	7p22.2b-p22.2c			fishClones	GS1-191O15		2758779	2758408	LSD17.1_1_L15B4	HA3.1H14_F26	GS1-191O15	-0.152566	-0.123635	0.019864	-0.022884	-5.7e-05	-0.023445	-0.166276	-0.087257	-0.017712	-0.003138	-0.151935	-0.20783	-0.368651	-0.206025	-0.071582	-0.121783	0.050784	-0.088737	0.085256	-0.336796	-0.110277	-0.084598	-0.137121	-0.016305	-0.124177	-0.089434	-0.142248	-0.143655	-0.035523	-0.049446	-0.05315	0.05288	-0.061781	-0.313759
RP11-234N20	HA3.1H16_F24	7	854	0	7p22.2		AFMC027XB5;D7S2521	fishClones	RP11-234N20		2871468	2871152	LSD31.1_1_L29F1	HA3.1H16_F24	RP11-234N20	0.018407		0.004981	0.022232	-0.058314	-0.071864	-0.060082	-0.052013	-0.162334	-0.149903	-0.066044	-0.152828	-0.589434	-0.008808	-0.051659	-0.0392	0.016462	-0.027694	0.027066	-0.228139		0.020268	-0.057353	-0.141434	-0.072586	0.035939	-0.049038	-0.013537	0.026181	-0.019923	-0.054253	0.091461	0.037142	-0.075406
RP11-191P7	HA3.1H16_N22	7	855	0	-		AFM254YC9;D7S531	fishClones	RP11-191P7		3125956	2977025	LSD31.1_1_L29C1	HA3.1H16_N22	RP11-191P7	-0.044035	-0.011136	-0.009899	-0.025768	-0.013531	-0.040516	-0.089239	-0.096155	-0.039935	-0.106397	-0.084198	-0.127215	-0.376169	-0.041646	-0.019583	-0.066155	-0.008475	-0.031496	-0.030577	-0.377267	-0.026023	-0.012491	-0.06127	-0.102688	-0.147868	-0.013761	-0.08076	-0.039121	0.042581	-0.030781	-0.058468	0.01314	0.012637	-0.110936
CTC-222D5	HA3.1H16_D23	7	856	0	7p22.2a;			BLAT	CG734323		4214721	4213916	LSD24.1_1_L22C6	HA3.1H16_D23	CTC-222D5	0.0942	0.093688	0.015588	-0.013868	0.105859	0.07972	-0.025004	-0.033626	0.149031	0.032146	-0.068654	-0.100234	-0.29735	0.045775	0.033966	0.050725	0.070341	0.082796	0.109337	-0.175175	0.085657	-0.019726	0.190293	0.088983	0.211669	0.029956	-0.085473	-0.014725	0.117135	0.04268	-0.01111	0.021545	0.008202	-0.074689
RP11-183O1	HA3.1H16_B25	7	857	0	7p12		SHGC-17979;G09380	stsMap	CHLC.GATA24F03	Chose STS, G3 over fishClones, FISH	4266528	4266232	LSD31.1_1_L29G1	HA3.1H16_B25	RP11-183O1	-0.071928	-0.035496	-0.118454	-0.158687						-0.325601	-0.070333		-0.399747	-0.018353		-0.15145	-0.244417		-0.24756	-0.257838	-0.094988	-0.028405		-0.32781			-0.090804	-0.028164			-0.130062	-0.110326	-0.130248	-0.117449
CTB-146A2	HA3.1H16_C30	7	858	0	7p22.1c		D7S2445	fishClones	CTB-146A2		4388925	4388558	LSD25.1_1_L23A10	HA3.1H16_C30	CTB-146A2	-0.067264	-0.051773	-0.013454	-0.028426	-0.019575	-0.030747	-0.030938	-0.059404	-0.080797	-0.145971	-0.061403	-0.026895	-0.495889	-0.035911		-0.133381	-0.0966		-0.096392	-0.310891	-0.075868	-0.019265	-0.029962	-0.130538	-0.000415	0.04783	-0.105012	-0.056333			-0.065983	-0.050278	-0.068731	-0.134432
RP11-2K20	HA3.1H16_E25	7	859	0	7p22		AFM049XE3;D7S481	fishClones	RP11-2K20		6040702	5893799	LSD31.1_1_L29H1	HA3.1H16_E25	RP11-2K20	-0.082407	-0.092577	0.013043	0.011607	-0.107595	-0.091017	-0.093194	-0.106314	-0.143731	-0.153467	-0.058855	0.035777		0.033695	-0.081013	-0.221447		-0.113972		-0.384819	-0.110534	-0.043836	-0.112843	-0.164722	-0.10468	0.029433	-0.111554	-0.011206	-0.082611	-0.134328
RP11-161C7	HA3.1H16_H25	7	860	0	7p22.3		SHGC-11811;M88458.1	fishClones	RP11-161C7		6396697	6215991	LSD31.1_1_L29A2	HA3.1H16_H25	RP11-161C7	-0.162218	-0.143445	-0.076237	-0.08246	-0.175151	-0.106873	-0.11084	-0.038287	-0.180765	-0.153051	-0.094129	-0.019896	-0.635996	-0.035598	-0.055105	-0.192163	-0.152406	-0.137976	-0.151138	-0.398964	-0.133029	-0.088844	-0.279975	-0.157682	-0.165727	0.017629	-0.189261	-0.086695	-0.101747	-0.135813	-0.125101	-0.082213	-0.052133	-0.142415
GS1-54J22	HA3.1H15_O11	7	861	0	7p21.3e			fishClones	GS1-54J22		7022154	7021809	LSD17.1_1_L15F1	HA3.1H15_O11	GS1-54J22	-0.087132	-0.047383	-0.02319	-0.028636	-0.105378	-0.076861	-0.031795	-0.088873	-0.132179	-0.092794	-0.039976	0.006124	-0.715459	0.007131	-0.069905	-0.149502	-0.068071	-0.117023	-0.062523	-0.363985	-0.086142	0.004186	-0.022866	-0.097753	-0.046801	0.049798	-0.065538	-0.014152	-0.015931	-0.09059	-0.048777	-0.035623	-0.030473	-0.078795
GS1-183H7	HA3.1H15_F14	7	862	0	7p21.3c-p21.3d			fishClones	GS1-183H7		8657312	8657149	LSD17.1_1_L15D2	HA3.1H15_F14	GS1-183H7	-0.056132	0.010317	0.004623	-0.002371	-0.062814	-0.033723	-0.050123	-0.056398	-0.082048	-0.05232	-0.070126	-0.001604	-0.580255	-0.011113	-0.061906	-0.107202	-0.009503	-0.059151	-0.041865	-0.349273	-0.04726	-0.01057	-0.020604	-0.03468	-0.056178	0.004055	-0.043033	0.013394	0.025523	-0.070728	0.003559		-0.026229	-0.049918
GS1-124N22	HA3.1H16_C35	7	863	0	7p21.3b-p21.3c			fishClones	GS1-124N22		9775469	9775225	LSD23.1_1_L21G4	HA3.1H16_C35	GS1-124N22	0.021073	0.041638	0.000159	-0.011361	-0.010185	-0.007395	0.028005	0.034623	-0.047917	0.07225	-0.033991	-0.01343	-0.544343	-0.006881	0.002738	-0.019955	0.001073	-0.053341	-0.032038	-0.284063	-0.013875	0.021921	0.046937	-0.008548	-0.036889	0.025065	-0.039202	-0.012087	0.066397	-0.055603	0.010383	-0.00075	0.013797	-0.020682
GS1-124N22	HA3.1H16_A3	7	863	0	7p21.3b-p21.3c			fishClones	GS1-124N22		9775469	9775225	LSD23.1_1_L21G4	HA3.1H16_C35	GS1-124N22	-0.017356	0.029338	0.022022	-0.01431	0.000541	0.004987	-0.034267	-0.104285	0.033942	-0.049258	0.125853	-0.020792	-0.513601	0.017887	-0.028629	-0.085118	0.024841	-0.047139	0.024306	-0.265095	0.017794	0.161005	0.117758	-0.027092	0.003083	0.000865	0.159496	0.121148	0.035003	-0.049452	0.017555	0.000213	0.001367	-0.005491
RP11-128J9	HA3.1H16_K25	7	865	0	7p21.3		AFM198YG5;D7S2464	fishClones	RP11-128J9		9848893	9848493	LSD31.1_1_L29B2	HA3.1H16_K25	RP11-128J9	0.213376		0.002724	-0.045358	-0.11987	-0.152569	-0.078596	-0.189113	-0.108734	-0.172941	0.027942	0.024025	-0.17153	0.044376	-0.063997		-0.045712	-0.077259	-0.079017		-0.103405	0.065451	-0.109917	-0.177056	-0.12119	-0.085062	0.000309	-0.002355	-0.08658	-0.064492	-0.068787	-0.068808	-0.067966	0.005736
GS1-165K6	HA3.1H16_P17	7	866	0	7p21.1c		G12641	fishClones	GS1-165K6		17019314	17019152	LSD24.1_1_L22F4	HA3.1H16_P17	GS1-165K6	-0.059454	-0.057565	-0.017382	-0.034109	0.046339	-0.00564	0.029661	-0.118958	0.043091	-0.10869	0.060692	-0.009597	-0.397259	0.003392	-0.059964	-0.155735	0.014431	-0.12565	-0.010501	-0.304755	-0.085294	0.05432	0.28806		0.064322	0.111688	0.03669	0.009428	-0.025	-0.042377	-0.013367	-0.016131	-0.035273	-0.036521
RP11-123E5	HA3.1H16_N25	7	867	0	-		AFMB355WG1;D7S2508	fishClones	RP11-123E5		17526398	17330359	LSD31.1_1_L29D2	HA3.1H16_N25	RP11-123E5	-0.146643	-0.117144	-0.065682	-0.100238	-0.117547	-0.110635		-0.187613	-0.137633	-0.201412	-0.023102		-0.223873	-0.012084	-0.035241	-0.209836	-0.134572	-0.075249	-0.109142	-0.270063	-0.150892	-0.002529		-0.162397		-0.010279	-0.040706	-0.015805	0.006779	0.001835	-0.105614	-0.084092	-0.039522	-0.025983
RP11-173P9	HA3.1H16_H11	7	868	0	7p21		AFM200WE7;D7S507	fishClones	RP11-173P9		17509726	17370306	LSD32.1_1_L30D2	HA3.1H16_H11	RP11-173P9	-0.10009	-0.117822	-0.101263	-0.137036	-0.17371		-0.141967	-0.187461	-0.155331	-0.241858	-0.051064	-0.083512	-0.63524	-0.041826	-0.167523	-0.18304	-0.146244	-0.260261	-0.124288	-0.359442	-0.122093	-0.038565	-0.054743	-0.223563	-0.177069	-0.062749	-0.057738	-0.064758	-0.182268	-0.193521	-0.111455	-0.186225	-0.137767	-0.088605
RP11-70K3	HA3.1H15_J27	7	869	0	7p21.1		AFM113XC11;D7S488	fishClones	RP11-70K3		18162282	18147213	LSD32.1_1_L30D3	HA3.1H15_J27	RP11-70K3	-0.072178	-0.051559	-0.120698	-0.117705	-0.130599	-0.111096	-0.180598	-0.249673	-0.163466	-0.293701		0.032306	-0.712324	-0.025851		-0.156578	-0.065196		-0.108603	-0.353409	-0.06361		-0.024326	-0.269086	-0.080694	-0.05278	0.003382				-0.09188	-0.119273	-0.139492	-0.0588
RP11-51L23	HA3.1H15_D27	7	870	0	7p21.1		AFM217YB6;D7S638	fishClones	RP11-51L23		18679696	18504006	LSD32.1_1_L30B3	HA3.1H15_D27	RP11-51L23	-0.068375	-0.04063	-0.078842	-0.096447	-0.114792	-0.127561	-0.197577	-0.130109	-0.131372	-0.259039	-0.063094	-0.097131	-0.662657	-0.083362	-0.079531	-0.136077	-0.065787	-0.085329	-0.11775	-0.342755	-0.04644	-0.101529	-0.279019	-0.28051	-0.218992	-0.109562	-0.111543	-0.129024	0.022818	-0.076851	-0.149552	-0.173327	-0.140343	-0.064033
CTB-168O22	HA3.1H16_M23	7	871	0	7p21.1b-p21.1c			fishClones	CTB-168O22		18586450	18586165	LSD24.1_1_L22F6	HA3.1H16_M23	CTB-168O22	-0.044291	-0.042797	-0.089001	-0.114578	0.063236	0.071629	0.039193	-0.044049	0.056246	-0.0296	-0.032011	0.053111	-0.716754	-0.053985		-0.201045	-0.092965	0.008201	-0.149379	-0.356275	-0.047063	-0.004241	0.071468	0.0101	0.062877	0.167759	-0.041464	-0.047073	0.046428	-0.007547	-0.063422	-0.07823	-0.115968	-0.043794
RP11-71F18	HA3.1H15_G27	7	872	0	7p21.1		AFM199XC3;D7S503	fishClones	RP11-71F18		19394202	19209283	LSD32.1_1_L30C3	HA3.1H15_G27	RP11-71F18	-0.040612	-0.016471	-0.100034	-0.055923	0.013294	-0.031707	-0.172415	-0.230526	-0.011155	-0.063877	-0.00714	-0.103863	-0.495117	-0.043323	-0.121411	-0.134812	-0.008165	-0.101624	0.017606	-0.323423	-0.051052	0.01102	0.069089	-0.098283	-0.007342	-0.073154	-0.012258	-0.013397	-0.041756	-0.061412	-0.030159	-0.089453	-0.054261	-0.010203
RP11-49N21	HA3.1H15_A27	7	873	0	7p21.1		AFM102XG7;D7S654	fishClones	RP11-49N21		19756301	19755900	LSD32.1_1_L30A3	HA3.1H15_A27	RP11-49N21	-0.077813	-0.044374	-0.027939	0.006398	-0.061086	-0.024056	-0.080521	-0.19989	-0.033829	-0.149207	-0.028356	0.00906	-0.348537	-0.068967	-0.054391	-0.195656	0.017207	-0.074931	-0.001593	-0.398906	-0.119199	0.037815	0.143046	-0.11526	0.072681	0.056299	-0.05545	-0.002867	0.034153	-0.020408	-0.003276	-0.069115	-0.059024	-0.015209
CTB-1D14	HA3.1H16_A23	7	874	0	7p21.1b			fishClones	CTB-1D14		20618085	20617738	LSD24.1_1_L22B6	HA3.1H16_A23	CTB-1D14	-0.006291	-0.016818	-0.030229	-0.026867	0.111876	0.095054	-0.009172	-0.033818	0.122581	0.066505	0.016831	-0.083603	-0.430213	-0.01153	-0.136617	-0.066666	0.045372	-0.103583	0.055974	-0.222793	-0.036255	0.024821	0.066037	0.085416	0.051652	0.057727	-0.009941	0.076419	-0.026959	-0.088042	0.036313	-0.015525	-0.028784	-0.013256
GS1-85H11	HA3.1H16_C21	7	875	0	7p15.3e;			BLAT	CG734333;CG734334		22528113	22460953	LSD24.1_1_L22A6	HA3.1H16_C21	GS1-85H11	-0.030405	-0.053141			0.00661	0.006799	-0.075237	-0.12045	-0.004793	-0.030394	-0.037379	-0.00899		-0.034288	-0.124102	-0.124675		-0.139459		-0.358945	-0.076053	0.019511	0.089441	-0.006132	0.041017	0.060033	-0.023581	0.017703	-0.061693	-0.104783				-0.074333
RP11-243C6	HA3.1H16_Q11	7	876	0	7p15		SHGC-9784;Y00081	fishClones	RP11-243C6		22680945	22486975	LSD32.1_1_L30G2	HA3.1H16_Q11	RP11-243C6	-0.027579	-0.024944	-0.023618	-0.053735	-0.118421	-0.080697	-0.057679	-0.145643	-0.126505	-0.178664	0.043857	0.146568	-0.522352	0.037485	-0.053957	-0.132459	-0.033989	-0.118493	-0.014486	-0.333807	-0.044551	0.052264	0.188014	-0.163669	0.031322	0.049345	0.033727	0.062664	0.008344	-0.01425	-0.006958	-0.028558	-0.054058	-0.04199
RP11-160L16	HA3.1H15_P27	7	877	0	-		AFM165XB10;D7S629	fishClones	RP11-160L16		22737277	22573519	LSD32.1_1_L30F3	HA3.1H15_P27	RP11-160L16	-0.046133	-0.055572	-0.084936	-0.119355	-0.057775	-0.089654	-0.138717	-0.261682	-0.071605	-0.186851	0.006899	-0.053623	-0.512227	-0.042048	-0.127518	-0.141759	-0.034488	-0.131632	-0.058077	-0.37168	-0.086331	0.092511	0.138261	-0.207546	0.007371	-0.052402	0.049107	-0.025142	-0.100792	-0.136876	-0.047789	-0.106904	-0.120044	-0.123866
CTB-148D3	HA3.1H16_C18	7	878	0	7p15.3c			fishClones	CTB-148D3		24499072	24498788	LSD24.1_1_L22H4	HA3.1H16_C18	CTB-148D3	-0.045573	-0.041168	0.002365	-0.066253	-0.060684	-0.038043	-0.054758	-0.039555	-0.070229	-0.062198	-0.011075	-0.00113	-0.585192	-0.026001	-0.06275	-0.149874	-0.050515	-0.093525	-0.062915	-0.34851	-0.099009	-0.003444	0.017835	-0.069226	0.02772	0.048963	0.009639	-0.008977	-0.078926	-0.088666	-0.042313	-0.072693	-0.086267	-0.074209
RP11-66O14	HA3.1H16_N11	7	879	0	7p15		SHGC-3002;L10554.1	fishClones	RP11-66O14		26068483	26010307	LSD32.1_1_L30F2	HA3.1H16_N11	RP11-66O14	-0.048622	-0.065536	-0.082587	-0.100873	-0.129879	-0.096552	-0.051389	-0.158081	-0.147921	-0.193824	0.123164	0.137787	-0.407831		-0.097656	-0.142637	-0.023738	-0.121193	-0.0663	-0.362328	-0.103509		0.155745	-0.166291	-0.011648	0.01913	0.163003	0.183219	-0.083028	-0.088104	-0.056255	-0.118063	-0.116766
GS1-213H12	HA3.1H15_L11	7	880	0	7p15.2c		G12877	fishClones	GS1-213H12		26249084	26248776	LSD17.1_1_L15E1	HA3.1H15_L11	GS1-213H12	-0.081882	-0.055907	-0.127833	-0.157865	-0.237577	-0.149701	-0.118229	-0.100793	-0.23283	-0.19552	-0.056658	0.042819	-0.953162	-0.031557	-0.061696	-0.208697	-0.172728	-0.088543	-0.183364	-0.434379	-0.117892	-0.097546	-0.088266	-0.192158	-0.070886	0.015608	-0.090802	0.015144	0.004022	-0.089107	-0.136328	-0.160798	-0.11564	-0.120134
CTB-23D20	HA3.1H15_C14	7	881	0	7p15.2a			fishClones	CTB-23D20		27681766	27681612	LSD17.1_1_L15C2	HA3.1H15_C14	CTB-23D20	0.006487	0.013934			-0.154937	-0.123819	-0.032509	0.025042	-0.174403	-0.123107	0.024727	0.084127		0.048438	-0.013243	-0.127228		-0.015525		-0.329075	0.054391	-0.063955	-0.198812	-0.124293	-0.121014	0.097367	0.025871	0.281482	0.32816	-0.018101				0.14249
RP11-17H7	HA3.1H16_K11	7	882	0	7p15		AFM224XG5;D7S516	fishClones	RP11-17H7		28115239	27945126	LSD32.1_1_L30E2	HA3.1H16_K11	RP11-17H7	-0.055819	-0.064643	-0.113528	-0.124636	-0.173298	-0.165971	-0.063211	-0.207588	-0.203449	-0.205495	0.040472	0.053508	-0.260867	0.012132	-0.075049	-0.173585	-0.096533	-0.093786	-0.100115	-0.366756	-0.081282	0.081552	0.024257	-0.17113	-0.014613	0.040394	0.031811	0.035596	-0.031741	-0.067356	-0.082693	-0.113232	-0.0565	-0.029411
RP11-34N11	HA3.1H15_M27	7	883	0	7p14-7p15.1		AFMB320ZG1;D7S2496	fishClones	RP11-34N11		29460113	29310964	LSD32.1_1_L30E3	HA3.1H15_M27	RP11-34N11	-0.076288	-0.062562	-0.102183	-0.113414	-0.136047	-0.10399	-0.045727	-0.195781	-0.146256	-0.135272	0.02829	0.149239	-0.124339	0.04902	-0.084511	-0.197331	-0.057698	-0.088655	-0.051747	-0.409981	-0.105026	0.097973	0.150789	-0.130528	0.038614	0.019138	0.033978	0.053746	-0.0063	-0.066839	-0.098669	-0.092213	-0.115981	0.016482
CTB-111H21	HA3.1H16_M8	7	884	0	7p15.1b-p15.1c		D7S784	fishClones	CTB-111H21		29761087	29760943	LSD23.1_1_L21F10	HA3.1H16_M8	CTB-111H21	-0.083984	-0.075259	-0.076801	-0.145294	-0.187803	-0.098889	0.016534	-0.061843	-0.243139	-0.149185	0.007637	0.029724	-0.18296	0.024892	-0.005792	-0.21718	-0.055386	-0.040244	-0.088097	-0.382478	-0.130911	0.053883	0.09058	-0.116992	0.008247	0.041098	0.048504	0.042166	-0.00038	0.016042	-0.091186	-0.08771	-0.076041	-0.030665
GS1-124K10	HA3.1H15_X11	7	885	0	7p14.3b-p14.3c			fishClones	GS1-124K10		31516221	31515933	LSD17.1_1_L15B2	HA3.1H15_X11	GS1-124K10	-0.162197	-0.150417	-0.176429	-0.209313	-0.164635		-0.107101	-0.198716	-0.19414	-0.10737	-0.042789	-0.003328	-0.286542	0.018633	-0.201632	-0.253553	-0.228779	-0.220983	-0.204897	-0.53419	-0.19041	0.031499	0.07111	-0.147681	-0.048185	-0.070547	-0.032961	0.043607	-0.110491	-0.16585	-0.132102	-0.162414	-0.223119	0.003416
RP11-93J6	HA3.1H16_T6	7	886	0	7p14		AFMA230YC5;D7S2252	fishClones	RP11-93J6		32018912	31846265	LSD34.1_1_L32H9	HA3.1H16_T6	RP11-93J6	-0.159066	-0.285986	-0.130287	-0.191384	-0.23401	-0.215475	-0.22125	-0.318112	-0.226781	-0.181791	-0.044619	-0.155064	-0.221881		-0.348	-0.386058	-0.150077	-0.369319	-0.098393	-0.561061	-0.310622	0.010584	0.03906	-0.219261	-0.12249	-0.19379	-0.056902	-0.113096	-0.277474	-0.292826	-0.175558	-0.198401	-0.175836	-0.157979
RP11-95N10	HA3.1H16_H26	7	887	0	7p14		SHGC-33260;D45455	fishClones	RP11-95N10		32674755	32674298	LSD34.1_1_L32G2	HA3.1H16_H26	RP11-95N10	-0.223353	-0.295876	-0.217579	-0.177029	-0.095702	-0.095824	-0.228923	-0.244994	0.050346	-0.083463	-0.208013	-0.09473	-0.215189	-0.168705		-0.291367	-0.226233		-0.133547	-0.446443	-0.290638		-0.158991	-0.184387	-0.288343	-0.161044	-0.214673	-0.210248			-0.161119	-0.277629	-0.314001	-0.275051
GS1-174H8	HA3.1H15_L14	7	888	0	7p14.3b			fishClones	GS1-174H8		33020355	33020121	LSD17.1_1_L15G2	HA3.1H15_L14	GS1-174H8	0.02001	0.009236	-0.013155	-0.012962	-0.065953	-0.086593	-0.105861	-0.266322	-0.081096	-0.120623	0.05258	0.027959	-0.095189	-0.038064	-0.047426	-0.183399	-0.024668	-0.077338	0.01355	-0.116154	-0.017249	0.060322	0.154648	-0.086178	0.078954	-0.100635	0.085677	-0.022457	-0.00795	-0.058632	-0.008554	-0.038413	-0.015712	-0.100711
RP11-128O3	HA3.1H16_E26	7	889	0	7p14		SHGC-10411;U85997.1	fishClones	RP11-128O3		33418458	33418110	LSD34.1_1_L32F2	HA3.1H16_E26	RP11-128O3	0.014296	0.007379	-0.056176	-0.03926	-0.118389	-0.172733	-0.211007	-0.179874	-0.193777	-0.195646	0.006548	-0.047408	-0.199442	-0.058891	-0.227914	-0.096179	-0.11446	-0.2624	-0.065715	-0.302732	-0.002475	0.043149	-0.042079	-0.219452	-0.128513	-0.223191	-0.016788	-0.015555	-0.09753	-0.180742	-0.058466	-0.092277	-0.056412	-0.113084
GS1-24B21	HA3.1H16_P34	7	890	1	7p14.3a-p14.3b			fishClones	GS1-24B21		34637959	34637639	LSD23.1_1_L21E4	HA3.1H16_P34	GS1-24B21			0.052237	0.035601	0.18804	0.080928	0.032247	0.014068	0.187504	0.03656	0.065673		0.039797		-0.010146		0.139941	0.000261	0.178113			0.047705	0.071881	0.056342	0.155322	-0.007334	0.051525	0.078945	-0.008675	-0.073594	0.102833	0.097827	0.106794	-0.012286
RP11-115G23	HA3.1H15_P30	7	891	0	7p14		AFM087YD11;D7S484	fishClones	RP11-115G23		35140107	34986452	LSD32.1_1_L30F4	HA3.1H15_P30	RP11-115G23	-0.044734	-0.020357	-0.078303	-0.092261	-0.140882	-0.085862	-0.0867	-0.187383	-0.109986	-0.15886	0.064117	0.035055	-0.163289	0.019158	-0.046516	-0.138114	-0.071928	-0.069623	-0.122624	-0.33973	-0.078878	0.155496	0.061154	-0.110942	-0.002892	-0.079971	0.069091	0.155294	0.024251	-0.036798	-0.066455	-0.075147	-0.089254	0.025052
RP11-178P2	HA3.1H16_B26	7	892	0	-		AFM098XC1;D7S2250	fishClones	RP11-178P2		35195736	35026935	LSD34.1_1_L32E2	HA3.1H16_B26	RP11-178P2	-0.135405	-0.103197	-0.169522	-0.178347	-0.216507	-0.15551	-0.139915	-0.280696	-0.241451	-0.205652	0.049746	-0.130676	-0.293279	0.064512	-0.040922	-0.240527	-0.216989	-0.01776	-0.248416	-0.502111	-0.164511	0.244861	0.073235	-0.204319	-0.022985	-0.154095	0.054876	0.068539	0.000763	-0.055807	-0.152473	-0.19728	-0.144493	-0.024238
RP11-138E20	HA3.1H16_T11	7	893	0	7p14		SHGC-2917;G10936	fishClones	RP11-138E20		36363642	36363196	LSD32.1_1_L30C5	HA3.1H16_T11	RP11-138E20	-0.111165	-0.087836	-0.080945	-0.127478	-0.211925		-0.02087	-0.133013	-0.159933	-0.167013	0.04535	0.138628	-0.096484	0.060486	-0.073646	-0.166558	-0.054336	-0.070415	-0.102393	-0.406499	-0.152565	0.10813	0.185924	-0.156774	0.077874	0.024807	0.059173	0.079683	0.018222	-0.044353	-0.082776	-0.089251	-0.108087	-0.00801
RP11-138E20	HA3.1H16_O32	7	893	0	7p14		SHGC-2917;G10936	fishClones	RP11-138E20		36363642	36363196	LSD32.1_1_L30C5	HA3.1H16_T11	RP11-138E20	-0.090162	-0.086006	-0.081129	-0.09661	-0.120526	-0.091271	-0.089821	-0.097218	-0.152605	-0.165225	-0.008807	0.059215	-0.169297	0.0071	-0.083435	-0.146807	-0.025477	-0.073698	-0.103535	-0.326034	-0.127316	0.046475	-0.029749	-0.172836	-0.005761	-0.089748	-0.055594	0.03051	-0.039315	-0.095996	-0.058793	-0.092837	-0.103457	-0.094589
RP11-87M15	HA3.1H15_S27	7	895	0	7p14		SHGC-33300;T65864	fishClones	RP11-87M15		36537288	36536763	LSD32.1_1_L30G3	HA3.1H15_S27	RP11-87M15	-0.088998	-0.068353	-0.088058	-0.145888	-0.096031	-0.027962	0.058879	-0.082867	-0.070158	-0.306044	0.071864	0.155365	-0.068376	0.101671	-0.100746	-0.15254	0.077422	-0.117099	-0.049683	-0.329027	-0.138181	0.159514	0.33763	-0.18239	0.149368	0.131775	0.09796	0.05672	-0.008256	-0.073843	-0.209691	-0.121639	-0.306928	0.048535
CTB-88A9	HA3.1H14_L26	7	896	0	7q11.21e		D7S2843	fishClones	CTB-88A9		36838845	36838785	LSD17.1_1_L15D4	HA3.1H14_L26	CTB-88A9	-0.055218	-0.03989	0.06756	0.000218	-0.073494	-0.029969	-0.072083	-0.20142	-0.073961	-0.103608	0.003358	-0.035686	0.081621	-0.120128	-0.042582	-0.116452	0.119433	-0.023828	0.069716	0.030054	0.002064	0.091329	0.138769	-0.05373	0.015261	-0.055841	0.093492	-0.035337	0.053901	0.026231	-0.014651	0.024102	-0.011536	-0.358688
RP11-75O22	HA3.1H15_V30	7	897	0	7p14		SHGC-6695;G18372	fishClones	RP11-75O22		37179752	36992743	LSD32.1_1_L30H4	HA3.1H15_V30	RP11-75O22	-0.038004	-0.031892	-0.020153	-0.056498	0.009374	0.03475	-0.012861	-0.106638	0.021203	0.05001	0.043619	-0.01111	0.012968	0.049018	-0.061573	-0.161719	-0.009511	-0.044942	0.024162	-0.390641	-0.03836	0.128559	0.202369	0.024796	0.100388	0.012573	0.097738	0.139389	0.057807	0.022759	0.011771	0.025388	-0.043508	-0.040274
GS1-100A6	HA3.1H14_C26	7	898	0	7p14.1d-p14.1e			fishClones	GS1-100A6		37929780	37929551	LSD17.1_1_L15A4	HA3.1H14_C26	GS1-100A6	-0.004974	0.056787	0.088991	0.043884	0.085405	0.060037	-0.030117	-0.144052	0.0929	0.069759	0.141804	0.095296	0.118859	0.179727	0.098966	-0.062164	0.094513	0.126199	0.091716	-0.126888	0.038498	0.239062	0.169704	0.098265	0.028775	0.000714	0.260354	0.219512	0.244396	0.18477	0.123937	0.044146	0.03816	0.183906
RP11-115G1	HA3.1H15_J30	7	899	0	7p14		AFMB352ZD5;D7S2507	fishClones	RP11-115G1		38691652	38526041	LSD32.1_1_L30D4	HA3.1H15_J30	RP11-115G1	-0.009553	0.040746	0.014717	-0.011551	0.082273	0.08188	0.015882	-0.100916	0.099535	0.082895	0.080806	0.057973	0.058353	0.07562	0.001133	-0.119636	0.008906	-0.004091	0.026439	-0.18286	-0.015736	0.188635	0.344538	0.128638	0.227728	0.049755	0.107469	0.203417	0.104958	0.07312	0.012885	-0.012079	0.023773	-0.063831
RP11-64I2	HA3.1H15_A30	7	900	0	7p12		SHGC-33366;T72825	fishClones	RP11-64I2		39421582	39275219	LSD32.1_1_L30A4	HA3.1H15_A30	RP11-64I2	-0.014862	0.035879	0.027498	-0.017536	0.140949	0.113823	0.123803	-0.100079	0.171165	0.072454	0.126762	0.112772	0.028764	0.07575	0.091737	-0.125634	0.01919	0.142726	0.048479	-0.297564	-0.050243	0.203331	0.452589	0.122112	0.296796	0.145587	0.129014	0.220632	0.137714	0.096481	0.042009	-0.011647	0.066525	-0.001334
GS1-85G10	HA3.1H16_A2	7	901	0	7p14.1b-p14.1c			fishClones	GS1-85G10		39927945	39927699	LSD23.1_1_L21H4	HA3.1H16_A2	GS1-85G10	-0.024545	0.035473	-0.047019	-0.079715	0.304845	0.207765	0.054333	-0.080989	0.30633	0.122676	0.088371	-0.012171	-0.03558	0.021529	0.031852	-0.146279	-0.033514	0.020192	-0.042265	-0.179172	-0.065492	0.146465	0.442845	0.200947	0.382989	0.028595	0.102075	0.179584	0.082555	0.04738	-0.012839	-0.053716	-0.042018	-0.021254
RP11-3L22	HA3.1H15_D30	7	902	0	7p14		AFM240YH4;D7S521	fishClones	RP11-3L22		40778748	40625167	LSD32.1_1_L30B4	HA3.1H15_D30	RP11-3L22	-0.055207	0.021379	-0.014192	-0.049373	0.029872	0.026356	0.008677	-0.124616	-0.001246	0.056328	0.03075	0.025228	0.047355	0.012168	0.050311	-0.157839	0.022185	0.044081	0.024378	-0.185307	-0.053757	0.117442	0.24979	0.129261	0.163128	0.027092	0.054353	0.143483	0.124337	0.061568	-0.007889	-0.017052	-0.021992	-0.053161
CTC-520A9	HA3.1H16_J2	7	903	0	7p14.1b			fishClones	CTC-520A9		40847345	40847163	LSD23.1_1_L21C5	HA3.1H16_J2	CTC-520A9	0.004757	0.022698	-0.036512	-0.067432	0.251905	0.092646	0.011083	-0.095165	0.149141	0.062351	0.002617	0.029158	-0.043999	-0.011166	0.055435	-0.12827	-0.051167	0.054084	-0.063897	-0.168122	0.064955	0.04779	0.317345	0.131646	0.218955	0.026084	0.012867	0.083801	0.079782	0.034246	-0.012386	-0.044121	-0.042436	-0.017192
RP11-15M23	HA3.1H15_S30	7	904	0	7p13-7p14		AFMA351WB9;D7S2469	fishClones	RP11-15M23		40896963	40896698	LSD32.1_1_L30G4	HA3.1H15_S30	RP11-15M23	-0.089054	-0.02218	-0.107665	-0.097509	0.090531	0.060673	-0.03391	-0.13329	-0.005512	0.035667	0.055597	0.008215	-0.076774	0.019433	-0.062593	-0.192215	-0.065563	-0.038987	-0.098752	-0.278902	-0.17403	0.147614	0.34528	0.043174	0.205175	0.014963	0.057027	0.140401	0.042299	-0.006912	-0.034694	-0.102317	-0.103615	-0.00143
RP11-70D20	HA3.1H15_G30	7	905	0	7p12.3-7p13		AFMA289ZD9;D7S2454	fishClones	RP11-70D20		41198388	41198124	LSD32.1_1_L30C4	HA3.1H15_G30	RP11-70D20	-0.003583	0.027414	-0.034672	-0.053701	0.015657	0.020001	-0.051694	-0.158386	-0.007337	-0.04033	0.022041	0.104266	-0.123916	0.002721	-0.052484	-0.141921	-0.076099	-0.050251	-0.090625	-0.178669	-0.038822	0.050446	0.273408	0.03711	0.142083	-0.000952	0.023586	0.088869	0.046786	0.012762	-0.046742	-0.065159	-0.022898	0.016889
RP11-100C21	HA3.1H15_V27	7	906	0	7p14		SHGC-6356;G20208	fishClones	RP11-100C21		42617046	42454349	LSD32.1_1_L30H3	HA3.1H15_V27	RP11-100C21	0.005335	0.034799	-0.042284	-0.05766	-0.019235	0.012785	-0.016285	-0.177673	-0.013014	-0.011692	0.305199	0.076673	0.02108	0.162639	-0.047956	-0.201805	0.022269	-0.040316	-0.04348	-0.160721	-0.039227	0.308827	0.479232	0.068468	0.311254	0.005822	0.252953	0.354485	0.014471	0.011974	-0.073588	-0.049973	-0.060089	0.255949
RP11-141P12	HA3.1H15_M30	7	907	0	7p13		AFMA142ZF1;D7S2428	fishClones	RP11-141P12		43024732	42860676	LSD32.1_1_L30E4	HA3.1H15_M30	RP11-141P12	0.004644	0.026778	3.6e-05	-0.003956	0.00065	-0.008391	0.00949	-0.148024	0.038908	-0.015935	0.102604	0.033763	0.020755	0.095407	-0.020377	-0.137075	0.099882	-0.011545	0.043325	-0.127835	-0.011058	0.185048	0.258736	0.05533	0.161653	0.011784	0.154606	0.183737	0.043151	0.025467	-0.036957	-0.033101	-0.025336	0.024838
CTC-232O9	HA3.1H16_P20	7	908	0	7p14.1a			fishClones	CTC-232O9		43054589	43054295	LSD24.1_1_L22G5	HA3.1H16_P20	CTC-232O9	-0.021547	0.046766	-0.033787	-0.077701	-0.013717	0.015534	0.01171	-0.118427	0.005235	-0.032711	0.040701	0.057603	-0.114786	0.038311	-0.031158	-0.132945	-0.041016	-0.017633	-0.052327	-0.110599	-0.000569	0.171568	0.220426	0.075417	0.167428	0.013496	0.05035	0.147408	-0.018172	0.00634	-0.046908	-0.054901	-0.04181	-0.047535
RP11-112B7	HA3.1H15_P24	7	909	0	7p13		AFM329TG9;D7S2528	fishClones	RP11-112B7		44282948	44109429	LSD32.1_1_L30F1	HA3.1H15_P24	RP11-112B7	0.023944	0.044519	-0.037825	-0.074934	-0.025408	0.005266	0.023196	-0.084652	-0.032054	-0.012848	0.038819	0.094754	-0.074752	0.031575	-0.015428	-0.033214	0.000738	-0.007885	-0.059083	-0.004434	0.066656	0.131438	0.117963	0.035291	0.12041	0.024288	0.073076	0.137653	0.024567	0.035179	-0.060221	-0.066259	-0.04794	-0.016881
RP11-52M17	HA3.1H15_M24	7	910	0	7p13		AFMB295YG1;D7S2488	fishClones	RP11-52M17		44464049	44282942	LSD32.1_1_L30E1	HA3.1H15_M24	RP11-52M17	-0.034021	0.073848	0.006027	-0.001979	-0.014167	-0.006464	0.010793	-0.028241	0.012841	0.000129	0.019464	0.055331	-0.061886	-0.018269	0.041314	-0.12399	0.093218	0.039925	-0.019737	-0.106818	-0.007832	0.088546	0.087657	0.043706	0.103289	0.008766	0.079418	0.017843	0.032176	0.054813	-0.068673	-0.069145	0.012472	-0.130161
GS1-8A1	HA3.1H16_J17	7	911	0	7p13d-p13e			fishClones	GS1-8A1		44286210	44285811	LSD24.1_1_L22D4	HA3.1H16_J17	GS1-8A1	-0.018156	0.019829	-0.013611	-0.050551		0.07787				0.020884	-0.012167		-0.064651	-0.007019	0.048124	-0.123954	-0.026458	0.084502	-0.037295	-0.115507	-0.057453	0.036156		0.068484			0.011199	0.092307	0.119805	0.14874	0.042013	-0.036376	-0.039053
RP11-217O10	HA3.1H15_G24	7	912	0	-	RH1322	SHGC-577;M62065	fishClones	RP11-217O10		45531015	45530784	LSD32.1_1_L30C1	HA3.1H15_G24	RP11-217O10	-0.07924	-0.047342	-0.070727	-0.12443	-0.089968	-0.073138	-0.054655	-0.186817	-0.065491	-0.197247	-0.061158	0.020841	-0.171594	-0.143567	-0.139458	-0.181908	-0.123306	-0.151689	-0.095094	-0.18273	-0.088851	-0.017991	0.04372	-0.146204	0.046707	-0.101336	-0.088641	-0.132351	-0.081057	-0.08786	-0.168131	-0.096989	-0.085472	-0.18399
RP11-109N2	HA3.1H15_S24	7	913	0	7p13		SHGC-391;Z17061	fishClones	RP11-109N2		46020556	45824384	LSD32.1_1_L30G1	HA3.1H15_S24	RP11-109N2	-0.043086	0.011921	-0.041291	-0.06222	-0.000612	0.03236	-0.038526	-0.083651	-0.019537	0.017487	-0.025513	0.0069	-0.102017	-0.033253	-0.077114	-0.163534	-0.054422	-0.011852	-0.051226	-0.135143	-0.062533	0.050618	0.145285	0.053865	0.027515	-0.048235	0.017699	0.043949	0.043529	-0.048349	-0.050347	-0.082173	-0.062694	-0.036508
RP11-126K7	HA3.1H15_V24	7	914	0	7p12-7p13		AFM238VB12;D7S519	fishClones	RP11-126K7		46016704	45862816	LSD32.1_1_L30H1	HA3.1H15_V24	RP11-126K7	-0.091648	-0.045604	-0.052532	-0.070433	0.051086	0.050552	0.103437	-0.099858	0.034474	0.038747	0.064241	0.033121	-0.09121	-0.001988	0.015574	-0.174443	-0.089077	0.01408	-0.072112	-0.260275	-0.054566	0.092696	0.141774	0.120773	0.096904	-0.003562	0.044989	0.092017	0.109612	0.032366	-0.059202	-0.11704	-0.071164	0.010014
GS1-220D8	HA3.1H16_J8	7	915	0	7p13b-p13c			fishClones	GS1-220D8		46058211	46057955	LSD23.1_1_L21E10	HA3.1H16_J8	GS1-220D8	-0.018067	0.021421	-0.048635	-0.068686	-0.01873		0.068343	-0.067105	-0.020283	0.125789	0.007171	0.073253	-0.055202	0.001081	-0.017315	-0.13502	-0.066766	-0.035635	-0.081077			0.047148	0.1952	0.079228	0.13397	0.048748	0.05201	0.16332	0.050675	-0.006975	-0.034513	-0.029501	-0.032682	0.008305
RP11-146C1	HA3.1H15_J24	7	916	0	7p13		SHGC-3488;Z24273	fishClones	RP11-146C1		46994667	46909133	LSD32.1_1_L30D1	HA3.1H15_J24	RP11-146C1	-0.014984	0.035892	-0.01652	-0.045538	-0.023236	0.019422	-0.004921	-0.09884	-0.015946	-0.011137	0.033532	0.015625	-0.078254	0.014995	-0.01131	-0.047576	-0.066269	-0.016764	-0.061797	-0.095728	-0.019414	0.019342	0.116148	0.022962	0.050244	0.007844	0.043048	0.086414	0.054112	0.0005	-0.018421	0.002388	-0.006802	-0.060556
RP11-123F4	HA3.1H16_O29	7	917	0	7p12-7p13		SHGC-4481;G08593	INTERPOLATED G3				47720000	LSD36.1_1_L34A5	HA3.1H16_F4	RP11-123F4	0.039959		0.025094				-0.148721			-0.103562	-0.007331	-0.095157	-0.066527	-0.055429	0.007525		-0.074538	-0.006123	-0.037445			-0.036458		-0.069235		-0.150745	-0.012768	-0.011809	-0.006225	-0.005371	0.018852	0.093327	0.167256	-0.113801
RP11-123F4	HA3.1H16_F4	7	917	0	7p12-7p13		SHGC-4481;G08593	INTERPOLATED G3				47720000	LSD36.1_1_L34A5	HA3.1H16_F4	RP11-123F4	-0.007019	0.018592	0.049485	0.034237	-0.086779	-0.017465	-0.044784	-0.092351	-0.076409	-0.070685	-0.059567	0.008091	-0.127003	-0.03894	0.038741	-0.081003	-0.078465	0.032593	-0.036316	0.003699	-0.015077	-0.083359	-0.013133	-0.106015	-0.000727	-0.042316	-0.120126	0.010891	0.018834	-0.007761	0.005441	0.044136	0.078844	-0.088065
GS1-202O8	HA3.1H16_C9	7	919	0	7p12.2a			fishClones	GS1-202O8		49807454	49807266	LSD23.1_1_L21B11	HA3.1H16_C9	GS1-202O8	0.002208	0.045036	0.073305	0.012458	0.05678	0.10685	0.061972	-0.090272	0.085952	0.084781	-0.043994	-0.002985	0.026696	-0.039761	0.000391		0.024464	-0.004623	0.005359		0.005492	-0.018155	0.184632	0.097359	0.127937	-0.033173	0.013689	-0.087402	0.056355	0.016458	0.006822	0.028839	0.050249	-0.055158
GS1-202O8	HA3.1H16_J11	7	919	0	7p12.2a			fishClones	GS1-202O8		49807454	49807266	LSD23.1_1_L21B11	HA3.1H16_C9	GS1-202O8	0.040323	0.087176	0.044395	0.045696	0.045537	0.099907	0.085189	0.032277	0.007039	0.032663		0.053778	0.047585	0.001249	0.015912	-0.055638	0.02382	-0.006426	0.005848	-0.0369	0.047737		0.343797	0.099952	0.137481	0.083104	0.067275		0.052864	-0.000494	0.007899	0.028204	0.035944	-0.082275
RP11-15L23	HA3.1H16_E11	7	921	0	7p12		AFMA129YB9;D7S2422	fishClones	RP11-15L23		50938983	50757191	LSD32.1_1_L30A2	HA3.1H16_E11	RP11-15L23	-0.146899	-0.111843	-0.145519	-0.169116	-0.286029	-0.13018	-0.12219	-0.240679	-0.3098	-0.17814	0.001772	0.076332	-0.230903	-0.048474	-0.204127	-0.23307	-0.170023	-0.247961	-0.149531	-0.230837	-0.173535	0.070989	-0.037443	-0.150449	-0.07272	-0.135898	-0.013806	0.04245	-0.12777	-0.152654	-0.16415	-0.139654	-0.147557	-0.085755
[truncated: 1,544 more rows]
[truncated: 58 more columns]

## Sheet: HumArray2.0
Clone	Target	Chromosome	Position	Bad_P	FISH	WI_cR	WI_cM	WI.RH	G3	GB4	cM_MGD	CM	MARKERS_EXTRA	MARKER_NAMES	MAP_SOURCE	MAPPING_NAME	NOTES	END_BP	START_BP	LSD_ID	WELL_ID	USER_CLONE_ID	1M-42_2	1M-57_2	1M-57_5
[truncated: 2,465 more rows]
