# Supplementary material for: Genome position and gene amplification
Source: Genome Biol. 2007 Jun 21;8(6):R120. doi: 10.1186/gb-2007-8-6-r120 (PMC2394771; doi:10.1186/gb-2007-8-6-r120)
Supplement: Additional data file 3 — DHFR* was integrated on chromosome 8 at 102,162,871 bp and this position is highlighted in red. All five colonies formed amplicons around the DHFR* integration site. Amplified regions are highlighted in yellow. [file gb-2007-8-6-r120-S3.xls]

## Sheet: Sheet1
Clone	Target	Chromosome	Position	KB_POSITION	1M-42_2a	1M-42_9	1M-42_13	1M-42_15a	1M-42_c10
RP11-130K11	HA32KP15_O6	8	7677	29004		-0.004751	-0.015635		-0.066469
RP11-418D21	HA32KP1_K48	8	7718	30472	-0.102484	-0.184317	-0.166227	-0.098425	-0.250521
RP11-111E15	HA32KP15_C14	8	7678	156973	-0.105419	-0.043589	-0.059133	0.056197	-0.007728
RP11-91J19	HA32KP6_S22	8	7719	304176	0.053306	-0.073387	-0.080942	-0.096883	0.022495
RP11-800L13	HA32KP10_T21	8	7720	457458	-0.071782	-0.05597	-0.044944	0.025044	-0.024303
RP11-12F3	HA32KP15_G13	8	7679	634373	-0.099268	-0.140052	-0.031693	0.227091	-0.041508
RP11-491C3	HA32KP17_J31	8	7680	764689	0.086357	0.044877	-0.062922	0.048343	-0.065698
CTD-2038E20	HA32KP21_L43	8	7681	764689	-0.120608	-0.044004	0.004863	-0.019754	-0.105966
RP11-307J24	HA32KP14_AD6	8	7682	860389	-0.049865	-0.01878	-0.083803	-0.013202	-0.100896
RP11-784G19	HA32KP10_H21	8	7721	969277	0.063015		0.018819		-0.198804
RP11-802E13	HA32KP10_X5	8	7722	1079379	-0.122227	-0.065669	-0.08429		-0.051501
RP11-238I21	HA32KP1_G40	8	7723	1230378	0.096571	-0.017668	-0.123811	0.495913	-0.095942
RP11-793P15	HA32KP10_P13	8	7724	1345754	-0.091489	-0.065081	-0.153179		-0.138759
RP11-404N21	HA32KP6_P13	8	7725	1420698	-0.227612	0.186858	-0.065313	0.206721	-0.002512
RP11-666I19	HA32KP20_N35	8	7683	1480817	-0.123453		-0.049227	-0.035801	-0.063329
RP13-537M4	HA32KP20_Q8	8	7684	1499669	0.071141	0.05775	0.066403	0.011045	-0.08154
RP11-805C16	HA32KP1_AE36	8	7726	1560579	0.010401	0.043079	-0.000144	0.110007	0.101967
RP11-439C15	HA32KP6_X29	8	7727	1740134	0.002754	0.000187	-0.058622		-0.008679
RP11-796K11	HA32KP1_AE32	8	7728	1790762	0.065267	-0.042669			0.029069
RP11-321L10	HA32KP15_J17	8	7685	1894152					-0.026465
RP11-654J15	HA32KP4_P7	8	7729	2058515	-0.136172	0.011412	-0.119962	0.338352	-0.046146
RP11-82K8	HA32KP18_K44	8	7686	2079539	-0.084636	-0.093742	-0.04805	-0.085011	-0.166993
RP11-715M14	HA32KP17_F26	8	7687	2105020					0.000577
RP11-140A18	HA32KP18_K28	8	7688	2200774	-0.074574	-0.00517	-0.083559	0.027104	-0.174466
RP11-370P18	HA32KP18_AA28	8	7689	2260017	-0.05162	-0.034874	-0.059929	-0.031244	-0.16936
RP11-104F14	HA32KP18_K36	8	7690	2303623	-0.073214	-0.062919	-0.051854	-0.025034	-0.160364
RP11-464B14	HA32KP17_F19	8	7691	2352029	-0.071794	-0.158191	-0.026369	-0.071139	-0.15843
RP11-46M15	HA32KP18_G24	8	7692	2445902	0.012554	0.071399	-0.041909	0.077859	-0.151056
RP11-34M12	HA32KP18_C16	8	7693	2530349	-0.084681	0.086451	-0.007456	0.011459	-0.14195
RP11-11P7	HA32KP15_K1	8	7694	2612347	0.05924	-0.008911	0.031787	0.011886	-0.064068
RP11-705G10	HA32KP17_B22	8	7695	2680070					0.102455
RP11-185L22	HA32KP14_B6	8	7696	2715986			-0.015985		-0.071359
RP11-240K24	HA32KP14_N14	8	7697	2803654	-0.076981	-0.011415			-0.028113
RP11-544M21	HA32KP1_A6	8	7730	2854979
RP11-234C5	HA32KP14_J34	8	7698	2895667	0.061017	-0.025495	-0.224426	0.168376	-0.178054
RP11-336N16	HA32KP18_AA16	8	7699	2906467	-0.049256	-0.083821	-0.084063	-0.028692	-0.110244
RP11-67D13	HA32KP18_G12	8	7700	3002315	-0.018209	0.058026	0.053337	0.111257	-0.044735
RP11-803A20	HA32KP10_X33	8	7731	3022323	-0.030839		-0.094566		-0.125545
RP11-674O21	HA32KP1_W48	8	7732	3049068	-0.163475	-0.013972	0.055888	0.329583	-0.073611
RP11-699N4	HA32KP20_AD43	8	7701	3171492	0.091528		0.395273	0.149349	0.002682
RP11-546K23	HA32KP17_Z27	8	7702	3329536	-0.111597	0.163387	-0.053244	-0.100834	-0.061174
RP11-692K3	HA32KP1_AA16	8	7733	3375132	-0.018177	-0.000518	-0.083464		-0.061054
RP11-130J17	HA32KP1_G8	8	7734	3418475	0.101478	0.017369	-0.056458	0.045492	-0.260732
RP11-521J16	HA32KP17_V11	8	7703	3492068	-0.197995	-0.109117	-0.143682	-0.061829	-0.116442
RP11-357H1	HA32KP15_Z9	8	7704	3586965					0.092256
RP11-199C5	HA32KP18_S24	8	7705	3682170	0.084882	0.190761	0.070883	-0.011623	-0.097016
RP11-567H20	HA32KP19_B1	8	7706	3705057	-0.002501	-0.024953	-0.013815	-0.115167	-0.009267
RP11-315I17	HA32KP15_F1	8	7707	3755249					0.037734
RP11-483E6	HA32KP17_J43	8	7708	3781339	-0.091535	-0.05267	-0.094258	-0.101743	-0.070222
RP11-142D6	HA32KP15_S2	8	7709	3952434		0.001695			0.013131
RP11-645F15	HA32KP20_B47	8	7710	4038043	-0.05956	-0.087726	-0.007659	0.06822	-0.017438
RP11-386M15	HA32KP6_H5	8	7735	4051540	-0.051135	0.184529	0.101506		-0.020831
RP11-626K14	HA32KP19_V37	8	7711	4134491	-0.035782	-0.070793	-0.028205	-0.008123	-0.050478
RP11-395E21	HA32KP6_H25	8	7736	4173760					0.059903
RP11-359L23	HA32KP15_Z29	8	7712	4176286	-0.033913				-0.018695
RP11-300N2	HA32KP14_AD26	8	7713	4234074	-0.017642	-0.148392	0.012185	-0.093766	-0.051898
RP11-752E16	HA32KP17_Z10	8	7714	4284959	-0.066085	0.147967	0.028074	-0.149994	-0.066847
RP11-697G2	HA32KP20_Z47	8	7715	4284959	-0.091566	0.004406	-0.092428	0.011245	-0.086236
RP11-89I12	HA32KP6_S26	8	7737	4386751		-0.007099		-0.08456	-0.018623
RP11-523C15	HA32KP17_R39	8	7716	4415435	-0.194408	-0.108404	-0.137344	-0.139166	-0.155534
RP11-616L7	HA32KP19_R33	8	7717	4432527	-0.065109	0.079476	-0.045653	-0.094058	-0.111616
RP11-593J22	HA32KP19_J21	8	7718	4485535	-0.116088	-0.080245	-0.057978	-0.079067	-0.068526
RP11-404K15	HA32KP6_P9	8	7738	4553962			0.061737		-0.026755
RP11-5D13	HA32KP15_C29	8	7719	4665878			-0.061387		0.000822
RP11-112O8	HA32KP6_AE34	8	7739	4698360					0.016277
RP11-96P9	HA32KP6_W30	8	7740	4789353		0.169455			0.017261
RP11-652N4	HA32KP20_F47	8	7720	4904163	-0.092944		-0.022368	-0.007358	-0.08501
RP11-730M12	HA32KP17_N10	8	7721	4994857	-0.091765	-0.037675		-0.122857	-0.029526
RP11-622C7	HA32KP4_L19	8	7741	4994857					-0.00794
RP11-719L6	HA32KP17_J18	8	7722	5083904	-0.033472		-0.011242	0.126915	-0.041537
RP11-473K9	HA32KP11_V26	8	7742	5106145		-0.173075		0.04633	-0.051621
RP11-798G3	HA32KP10_X17	8	7743	5292190	0.018546		-0.076901		-0.003191
RP11-468L11	HA32KP7_Z6	8	7744	5464898				0.060052	0.078748
RP11-367L9	HA32KP15_AD5	8	7723	5469561		-0.004679	-0.074455	0.075516	0.010039
RP11-289A7	HA32KP14_V34	8	7724	5593551	-0.004012	0.055124	0.122739	0.034906
CTD-2015L8	HA32KP21_D39	8	7725	5703298	-0.047622	0.021912	0.034224	0.029357	-0.116161
RP11-334K14	HA32KP18_W48	8	7726	5762046	0.03973	0.176052	0.066912	0.153655
RP11-245H16	HA32KP18_S8	8	7727	5805153	0.037171	0.031423	0.024465	0.0447	0.008849
RP11-32L7	HA32KP18_G40	8	7728	5848929	0.033612	0.108685	0.014113	0.146549	-0.057174
RP11-470B11	HA32KP4_D7	8	7745	5905383		-0.082762	-0.179507	-0.068483	-0.056667
RP11-10H7	HA32KP18_G20	8	7729	5976754	0.167234	0.043064	0.061467	0.173212	-0.025863
RP11-725B16	HA32KP17_N2	8	7730	6067583	0.051445	0.027621	0.217684	0.07015	-0.014914
RP11-500M18	HA32KP17_N23	8	7731	6230908	-0.030829	0.025687	-0.028529	0.044268	-0.006843
RP11-754G18	HA32KP17_Z26	8	7732	6360751	-0.004084	0.013236	-0.019224	0.133411	0.01914
RP11-479M8	HA32KP17_F43	8	7733	6515253	-0.069864	-0.058736	-0.004778	-0.055009	-0.023968
RP11-485I5	HA32KP17_J39	8	7734	6741630	0.046448	0.089643	0.031406	0.014092	0.020777
RP11-231L4	HA32KP14_J6	8	7735	6859255	0.04931	0.007084	0.05985	-0.02499	0.085035
RP11-447A6	HA32KP6_X33	8	7746	6901133	0.053998		-0.08806		0.065524
RP11-738O21	HA32KP17_V10	8	7736	7041464	0.057019	0.067564	0.037499	0.073757	0.010125
RP11-594D21	HA32KP1_W8	8	7747	7105087	0.149931	0.058669	0.060976	-0.198345	0.023517
RP11-743F19	HA32KP1_AA44	8	7748	7138613		0.234996	0.057304	0.234866	0.129124
RP11-739E3	HA32KP4_P47	8	7749	7176292	0.38024	0.372442	0.418477	0.036429	0.30421
RP11-769J5	HA32KP21_O19	8	7737	7562735	0.025028	0.693421	0.155691	0.560299	-0.075991
RP11-672P7	HA32KP21_G7	8	7738	7568691	0.110301	-0.159411	-0.07649	-0.221404	-0.093871
RP11-115E11	HA32KP15_G18	8	7739	7609042	0.083649	0.207203			0.153097
RP11-705C5	HA32KP21_G47	8	7740	7790263	0.088938	-0.025158	0.0329	-0.135659	0.016146
RP11-556O5	HA32KP17_Z47	8	7741	8009070	0.105998	0.190521	0.058909	0.121776	0.106442
RP11-435L12	HA32KP6_X21	8	7750	8182158					0.080359
RP11-1G6	HA32KP15_C13	8	7742	8242248	0.060425		0.169225	-0.029762	-0.040914
RP11-443C23	HA32KP6_X41	8	7751	8271093	-0.033996		-0.031955		0.188533
RP11-54G22	HA32KP15_AE33	8	7743	8404579					0.082802
RP11-19J4	HA32KP15_O1	8	7744	8515357					0.076793
RP11-18L2	HA32KP15_O33	8	7745	8645797		0.025405			-0.039385
RP11-215M9	HA32KP14_J14	8	7746	8788933		-0.048665	0.106847	-0.22521	-0.009761
RP11-495C9	HA32KP17_N11	8	7747	8939510	-0.095458	-0.037999	-0.064413	-0.068998	0.002394
RP11-776B5	HA32KP10_H41	8	7752	9065686	0.003571		-0.030775		0.07533
RP11-341D4	HA32KP15_N37	8	7748	9214947		0.094444	-0.015839	0.076797	0.0179
RP11-143J23	HA32KP15_S22	8	7749	9359567			0.019312	0.160174	-0.026098
RP11-796J3	HA32KP10_T17	8	7753	9459311	0.060924	-0.131786	0.062387	-0.036589	-0.027225
CTD-2339A14	HA32KP21_AB43	8	7750	9639423	-0.003134	-0.009967	-0.035292	0.024409	-0.013063
RP11-320C22	HA32KP15_F25	8	7751	9788852	-0.108899	-0.064361			0.104752
RP11-797C19	HA32KP10_T33	8	7754	9929219	-0.032218	-0.110574	0.007086	0.009251	-0.008186
RP11-732H23	HA32KP17_N42	8	7752	9981515	0.037787	-0.010879	0.094104	-0.047939	0.053452
RP11-369G24	HA32KP6_D5	8	7755	9990753	-0.00675	0.166662		0.200526	0.036498
RP11-112G9	HA32KP6_AE2	8	7756	10038624	-0.103595	-0.129013	-0.087585	-0.11174	-0.013956
CTD-2005M18	HA32KP13_E6	8	7753	10092648			0.011556		0.018399
RP11-654E3	HA32KP20_F11	8	7754	10236928	0.00752	0.018893	-0.059013	0.104527	-0.134881
RP11-423K3	HA32KP6_T25	8	7757	10358787		0.129999		0.127038	0.070655
RP11-593D5	HA32KP4_H47	8	7758	10410820	0.090772	0.187414	0.092516	0.444547	0.022822
CTD-2135J3	HA32KP13_Q6	8	7755	10539036
RP11-177H2	HA32KP18_S32	8	7756	10632336	-0.021121	-0.045042	0.033703	0.033587	-0.038926
RP11-787E6	HA32KP10_P9	8	7759	10643463	-0.017639		0.064225		0.02143
RP11-318F18	HA32KP14_AD46	8	7757	10704895	-0.012896	0.030959	-0.010923	0.045396	-0.058376
RP11-437P14	HA32KP6_X13	8	7760	10848334	-0.047644	-0.045326	-0.053039	0.052805	0.042812
RP11-448A20	HA32KP6_AB17	8	7761	11084264	-0.01668		0.058109	0.125956	0.099492
RP11-582P18	HA32KP19_F29	8	7758	11240468	-0.186363	-0.027823	-0.028102	0.037469	-0.090594
RP11-802F15	HA32KP10_X9	8	7762	11354617	0.107221		-0.020355		0.008455
RP11-433O12	HA32KP6_X1	8	7763	11543896					0.003644
RP11-794G6	HA32KP10_P37	8	7764	11586665	0.172963	-0.208079			-0.0195
RP11-367E11	HA32KP15_AD41	8	7759	11741771	-0.078603				0.055772
RP11-350L10	HA32KP15_R25	8	7760	12199767					0.128394
RP11-351I21	HA32KP21_M43	8	7761	12220292	0.157855	0.186321	0.142211	0.236119	0.068449
RP11-419I17	HA32KP6_T41	8	7765	12275678	0.064361		0.085268	0.154216	0.113078
RP11-801I21	HA32KP10_T45	8	7766	12321285	0.07932	0.13698	0.064004	0.194141	0.0634
RP11-421E21	HA32KP19_B24	8	7762	12321285	0.072425	0.143692	0.107837	0.132651	-0.066711
CTD-2185F10	HA32KP21_P15	8	7763	12348420	0.038122	0.067454	0.117581	-0.039457	0.005776
RP11-683E21	HA32KP1_AA8	8	7767	12541175	0.070897	-0.033492	0.03283	0.058268	-0.052324
RP11-813L8	HA32KP21_Q43	8	7764	12618440	-0.012172	0.09443	-0.090662	0.015613	-0.12944
RP11-561J23	HA32KP17_AD19	8	7765	12724969	-0.060833	-0.058152	-0.037967	-0.015029	-0.133803
RP11-520F7	HA32KP17_R47	8	7766	12789498	0.044987	-0.111709	0.046529	-0.045729	0.022199
RP11-620F2	HA32KP19_R5	8	7767	12992084	-0.027093	0.139927	-0.01772	-0.085407	0.00671
RP11-261C5	HA32KP14_R22	8	7768	12995807	0.015086	0.085815	0.117873	-0.172106	0.002768
RP11-676N20	HA32KP20_R39	8	7769	13173048	-0.111255	-0.152508	-0.024814	-0.101435	0.066259
RP11-791F4	HA32KP4_X27	8	7768	13245296		-0.02383	0.098111		-0.039268
RP11-250P18	HA32KP18_S12	8	7770	13301384	0.022513	0.112573	0.057151	-0.019637	-0.161333
RP11-273A7	HA32KP14_V14	8	7771	13382136	0.004889	-0.073332	0.025386	0.0312	-0.054024
RP11-480L10	HA32KP11_V34	8	7769	13404046	0.251482		0.124415	-0.002495
RP11-68C24	HA32KP6_G30	8	7770	13532371		0.111972		-0.12174	0.011406
RP11-450A8	HA32KP6_AB5	8	7771	13674965	0.035246	0.083116	0.060935	-0.074085	-0.083113
RP11-367O17	HA32KP15_AD9	8	7772	13780000	0.13651	-0.037719	0.09664	-0.034594	-0.083251
RP11-116A5	HA32KP15_C34	8	7773	13828929		0.0704			-0.129961
RP11-810G10	HA32KP10_X41	8	7772	13894471		-0.04754	0.001155		-0.141047
RP11-767I22	HA32KP10_D45	8	7773	14000000	-0.104659	-0.00642	0.171799	-0.062661	0.425177
RP11-35E19	HA32KP15_W5	8	7774	14101046	0.004946	-0.031476	0.080279		0.011887
CTD-2022C5	HA32KP21_D43	8	7775	14172387	0.014972	-0.062619	0.065948	-0.041761	-0.131067
RP11-689I12	HA32KP20_Z19	8	7776	14241365	-0.025514	-0.044715	-0.005357	-0.039501	-0.119543
RP11-549B19	HA32KP17_AD11	8	7777	14307162	-0.029128	-0.009432	0.00865	0.005619	-0.051405
RP11-638J14	HA32KP19_AD45	8	7778	14420107	-0.003494	-0.073196	-0.018129	0.0263	-0.006973
RP11-50L15	HA32KP15_AE29	8	7779	14546279		0.024345	0.033351		-0.063057
RP11-813E23	HA32KP10_AF21	8	7774	14685623	-0.183147				-0.066647
RP11-718H14	HA32KP17_F42	8	7780	14791144	-0.095749	-0.057045	-0.10797	-0.057772	0.056383
RP11-480M18	HA32KP17_J15	8	7781	14937189	0.028369	-0.065083	-0.036016	0.020875	-0.062093
RP11-282F7	HA32KP14_Z10	8	7782	15070326	-0.064778		-0.047245		-0.100323
RP11-782K4	HA32KP10_L9	8	7775	15128622	-0.015141	-0.229993		-0.228521	-0.248995
RP11-165A17	HA32KP15_AE2	8	7783	15321614					-0.068889
RP11-98I8	HA32KP6_AA22	8	7776	15392219		0.324247		0.029343
RP11-314P10	HA32KP15_B9	8	7784	15486761					-0.044214
RP11-23J14	HA32KP15_S5	8	7785	15621703	-0.026025		0.161798	-0.024406	-0.034499
RP11-77B22	HA32KP6_O26	8	7777	15778931		-0.058096		-0.086977	-0.007563
CTD-2006F20	HA32KP21_D19	8	7786	15927142	-0.032899	0.061405	-0.073469	0.014689	0.020521
RP11-447G11	HA32KP6_AB9	8	7778	16026721	0.101063		0.066695	-0.005067	-0.007099
RP11-496H6	HA32KP17_N39	8	7787	16092289	-0.006664	-0.039328	0.072926	0.032113	-0.008744
RP11-771E22	HA32KP4_T35	8	7779	16150756				0.023202	0.028857
RP11-44M4	HA32KP15_AA33	8	7788	16303289
RP11-652H24	HA32KP20_F23	8	7789	16430901	-0.114594	-0.051731	-0.105968	-0.116537	-0.065079
RP11-13N12	HA32KP15_K13	8	7790	16471250	0.070402	-0.026783	0.109241	0.026737	-0.006161
RP11-166M7	HA32KP15_AA42	8	7791	16606245					-0.037444
RP11-394K1	HA32KP6_H9	8	7780	16671832					0.00245
RP11-90I3	HA32KP6_O38	8	7781	16716672	0.068749	0.086414		-0.465539	0.076316
RP11-621G4	HA32KP4_L15	8	7782	16740937	-0.090189	-0.015863	-0.084841	0.021386	-0.014131
RP11-314O20	HA32KP18_W40	8	7792	16801855	-0.083281	-0.045279	0.018189	0.031635	-0.065895
RP11-11O23	HA32KP15_G45	8	7793	17007797			0.02782		0.019724
RP11-393A6	HA32KP6_H45	8	7783	17035454	-0.099404	0.103838	0.011132	-0.180956	0.009244
RP11-651E23	HA32KP20_J7	8	7794	17059961	0.016109	0.082778	0.004375	0.013822	-0.092162
RP11-781O9	HA32KP10_H37	8	7784	17157454					0.04291
RP11-89M16	HA32KP6_S38	8	7785	17332243	-0.190731	-0.022309		-0.031057
RP11-565O23	HA32KP19_B29	8	7795	17443477	-0.014476	0.12189	0.040852	0.092427	0.052561
RP11-383B10	HA32KP6_H1	8	7786	17545905	-0.097053		0.109558		0.134573
RP11-657E10	HA32KP20_N15	8	7796	17639027	-0.03755	0.108619	0.098122	0.082912	0.139154
CTD-2005M4	HA32KP21_D15	8	7797	17715133	-0.034472	0.005967	-0.026472	-0.034579	-0.042087
RP11-606J9	HA32KP19_N13	8	7798	17799615	-0.010363	0.079312	0.075787	0.01019	0.008103
RP11-794M5	HA32KP10_T9	8	7787	17900136	0.017936	-0.108803	-0.073236	-0.035422	-0.09131
RP11-23G11	HA32KP15_O45	8	7799	18064562		0.231771	0.103283		0.039884
RP11-375L19	HA32KP11_H23	8	7788	18118158	-0.227208	0.186643	0.170504		-0.03644
RP11-422K2	HA32KP6_T9	8	7789	18229218		0.070218	0.07169	0.075316	0.004622
RP11-809L8	HA32KP10_AB17	8	7790	18249282		-0.085295	-0.015035	-0.124723	0
RP11-412E20	HA32KP6_L21	8	7791	18367792		0.168994	0.227636	0.165362	0.091325
RP11-346L6	HA32KP15_R13	8	7800	18508413		0.499114			0.01087
RP11-452M12	HA32KP6_AF45	8	7792	18510588	0.018149	-0.195514	0.032604		-0.094755
RP11-724O9	HA32KP17_J38	8	7801	18615191	-0.225385	-0.080108	0.046403	-0.072331	0.079378
RP11-533K7	HA32KP17_V39	8	7802	18750693	0.054947	-0.058616	-0.008876	0.068398	-0.035386
RP11-713M16	HA32KP17_F18	8	7803	18825099	-0.048216	0.054695		0.114923	-0.036155
RP11-36A23	HA32KP15_W29	8	7804	18849188	0.040358	0.011383	0.175364		0.034102
RP11-38M22	HA32KP18_C40	8	7805	18968637	0.094127	0.065793	-0.023129	0.016082	0.028
RP11-809N7	HA32KP10_AB29	8	7793	19022272	0.019496	0.006921	0.042773	-0.091607	-0.023819
CTD-2037K19	HA32KP21_L31	8	7806	19149205	-0.007848	0.003905	0.028399	-0.032624	-0.037918
RP11-671H20	HA32KP20_R35	8	7807	19165986	-0.000474	-0.002172	-0.008441	0.034597	-0.083756
CTD-2007N19	HA32KP21_D31	8	7808	19298026	-0.057751	0.010969	-0.02869	0.006377
RP11-222M11	HA32KP14_J30	8	7809	19416656	-0.069909	-0.005285	-0.038589	0.016579	-0.073438
RP11-1105O14	HA32KP10_AF25	8	7794	19527598			-0.053084		-0.015384
RP11-70F13	HA32KP6_G26	8	7795	19702748					0.015321
RP11-131M2	HA32KP15_K10	8	7810	19953147					0.04704
RP11-353K12	HA32KP15_Z33	8	7811	20005416
RP11-563N12	HA32KP4_H43	8	7796	20177264		-0.022543	-0.056593		-0.049903
RP11-434M21	HA32KP4_D15	8	7797	20206513		0.083021		0.06901	0.099331
RP11-404E12	HA32KP6_P5	8	7798	20317911	-0.091749	0.036666	-0.028535	0.556716	0.019141
RP11-108E14	HA32KP6_AE18	8	7799	20519971					-0.030992
RP11-426L23	HA32KP6_T29	8	7800	20539810		0.137961		0.009537	0.062668
RP11-426L3	HA32KP7_H25	8	7801	20594457	-0.145972				0.013108
RP11-174D14	HA32KP15_AE14	8	7812	20654716	-0.019431	0.077311	-0.031486	0.039762	-0.057415
RP11-712I15	HA32KP1_AA24	8	7802	20799212	0.109578	0.019458	0.105498	0.094177	0.001168
RP11-617K20	HA32KP19_R45	8	7813	20951546	0.132048	0.101388	0.024139	0.082166	-0.059128
RP11-449P3	HA32KP6_AB1	8	7803	21040375	0.006818		0.154275	0.071933	0.038775
RP11-419L22	HA32KP6_P37	8	7804	21053308	-0.157473	0.288761			0.093787
RP11-459H21	HA32KP6_AF33	8	7805	21181595					0.07418
RP11-64J17	HA32KP6_C42	8	7806	21326397		-0.029564	0.03314	0.012869	0.065854
RP11-135I5	HA32KP15_K22	8	7814	21398597	0.050558		-0.003868	0.038923	-0.045345
CTD-2323A1	HA32KP21_AB23	8	7815	21549582	-0.100761	0.032646	0.030306	0.031368	-0.03509
RP11-122I11	HA32KP7_T24	8	7807	21681632	0.113459	-0.10301	0.066543	-0.039267	-0.060482
RP11-105A4	HA32KP6_AA46	8	7808	21728232		0.026315		-0.056623	0.034712
RP11-380D18	HA32KP6_D45	8	7809	21740936	0.036199	0.07561	0.079827	-0.014076	0.024411
RP11-809O5	HA32KP10_AB37	8	7810	21742828	0.007776	-0.073826	-0.049479	-0.038542	-0.005447
RP11-297H2	HA32KP14_AD18	8	7816	21742828	-0.01834	-0.018431	-0.019253	-0.056771	-0.076067
RP13-152O15	HA32KP22_P38	8	7817	21775182	0.078232	0.116503	0.164218	0.259211	0.014718
RP13-706N6	HA32KP20_U8	8	7818	21827292	0.036499	0.043245	0.045132	-0.023588	-0.045435
RP11-507M15	HA32KP17_R27	8	7819	21840800	0.042981	0.185272	-0.073696	0.248419	0.045768
RP11-67H12	HA32KP6_G2	8	7811	21862983	0.100982	0.103677	0.13155	0.083595	0.063538
RP11-632I9	HA32KP19_Z37	8	7820	21882980	0.06499		0.013185	0.18353	0.042717
RP11-70D12	HA32KP6_G22	8	7812	21944545	0.095886	0.117966		0.642072	0.083398
RP11-13A10	HA32KP15_G33	8	7821	22007157					0.039083
RP11-629L13	HA32KP19_Z13	8	7822	22113146	-0.010146	0.03988	0.014027	0.050286	0.049566
CTD-2036J7	HA32KP21_AB3	8	7823	22130004	0.0941	-0.022323	-0.066087	0.032141	-0.019427
RP11-784K2	HA32KP1_AE12	8	7813	22229411	-0.07044	-0.043426	-0.025328	-0.082911	-8.7e-05
RP11-235B11	HA32KP1_G32	8	7814	22297159	0.138289	-0.093027	-0.365785	0.134436	-0.090035
RP11-582J16	HA32KP20_Y24	8	7824	22393600	0.103206	0.053407	-0.122849	-0.069028	-0.011665
RP11-662H20	HA32KP18_O38	8	7825	22547448	-0.022885	-0.023594	-0.258122	-0.006896	-0.004192
RP11-459E5	HA32KP6_AF13	8	7815	22581374	0.068626				0.061065
RP11-110I18	HA32KP6_AE38	8	7816	22638260	0.013491	0.121874		0.19608	0.024992
RP11-806N20	HA32KP10_AB13	8	7817	22768625	-0.001494	0.031929	-0.00078	-0.051626	0.033796
RP11-875O11	HA32KP20_Y16	8	7826	22858233	-0.031005	-0.102451	0.018658	-0.074825	0.012001
RP11-364H17	HA32KP1_K28	8	7818	22896383	-0.13324	0.206438	0.040613	-0.061563
RP11-109B10	HA32KP15_C10	8	7827	23057190					0.041231
RP11-791G8	HA32KP10_L45	8	7819	23270459	-0.046991	-0.169833	-0.072097	-0.054781	-0.004073
RP11-711D3	HA32KP17_F14	8	7828	23348502	0.046365				0.045265
RP11-625E2	HA32KP19_Z1	8	7829	23387607					-0.051165
RP11-116M17	HA32KP15_G6	8	7830	23526459	0.036625	0.085124	0.030517		0.015575
RP11-697A7	HA32KP20_Z27	8	7831	23575125	0.032376	0.006282	-0.009863	-0.014144	0.025492
RP11-316J6	HA32KP14_AD42	8	7832	23678929	-0.050638	-0.081613	-0.093028	-0.021181	-0.088474
RP11-780J19	HA32KP10_L21	8	7820	23789214	-0.005222	-0.094624	-0.00789	-0.05197	-0.110707
RP11-203E8	HA32KP14_F2	8	7833	23940342	0.098721	-0.006382	0.122329	-0.015305
RP11-115K10	HA32KP15_G42	8	7834	24116700					-0.417093
RP11-353O1	HA32KP15_Z41	8	7835	24208215					-0.011971
RP11-531L22	HA32KP17_V23	8	7836	24353798	-0.084895	-0.01301	-0.020934	-0.051433	-0.036259
RP11-144D17	HA32KP15_O30	8	7837	24425777		-0.268698	0.012956		-0.026656
RP11-166O23	HA32KP15_AA46	8	7838	24463657	-0.051114		0.074432	0.018991	-0.050552
RP11-118I24	HA32KP15_K2	8	7839	24568742		0.087331			-0.055958
RP11-415F24	HA32KP6_L25	8	7821	24775949					0.018101
RP11-813A12	HA32KP10_AF13	8	7822	24910576	0.176359	0.410041	0.876818	0.030092	0.274281
RP11-495B9	HA32KP17_N7	8	7840	25073002	0.004545	-0.039062	-0.037198	-0.033741	-0.049163
RP11-459B20	HA32KP6_AF9	8	7823	25233321					0.039645
RP11-773N23	HA32KP10_D21	8	7824	25278123	0.047677	0.14051	0.140575	0.063104	-0.012239
RP11-669B8	HA32KP20_N31	8	7841	25396944	0.025465	-0.03327	0.008794	0.003729	-0.052242
RP11-64H23	HA32KP6_C38	8	7825	25495924	0.047455	0.007208	0.117831	-0.050969	-0.014349
CTD-2001I3	HA32KP21_D23	8	7842	25672670	-0.132759	0.000647	0.033985	0.018225	0.027094
RP11-45M9	HA32KP15_AE21	8	7843	25799620					0.019069
RP11-90M13	HA32KP6_S2	8	7826	25878338		0.114128		0.10633	0.06065
RP11-258H18	HA32KP14_R6	8	7844	26010510		0.007026	0.072706	0.106183	-0.002427
RP11-795G8	HA32KP10_T25	8	7827	26097034				0.324298	0.04312
RP11-722A15	HA32KP17_F46	8	7845	26139588	0.029917	0.167642	0.072323	-0.019593	0.031534
RP11-71F24	HA32KP6_K2	8	7828	26272422		0.133769		-0.030173	0.025857
RP11-1G11	HA32KP15_C17	8	7846	26361526		0.080115		0.106916	0.070471
RP11-351D9	HA32KP15_R45	8	7847	26476375			-0.01565	0.187029	0.014147
CTD-2015D3	HA32KP13_E26	8	7848	26611685		0.007026		-0.047479
CTD-2026A5	HA32KP13_I18	8	7849	26728760					-0.021417
RP11-191D5	HA32KP14_B14	8	7850	26739038			0.101403		0.050542
RP11-724P7	HA32KP17_J42	8	7851	26778849	-0.068222	0.027423	0.058895	-0.044262	0.074027
CTD-2525M9	HA32KP12_AE48	8	7852	26861737	0.021806	-0.136808	-0.011402	-0.058849	-0.087983
CTD-2525M9	HA32KP21_AB47	8	7852	26861737	0.228675	0.010027	0.038244	-0.018546
RP11-521M14	HA32KP17_V15	8	7854	26980569	-0.056929	-0.013387	-0.015665	-0.075354	-0.025877
RP11-615F9	HA32KP19_N37	8	7855	27192127	0.156477	0.080455	0.068796	0.13604	0.028835
RP11-793E1	HA32KP10_T13	8	7829	27384207	0.032006	-0.027537	-0.063728	7.2e-05	0.002694
RP11-501B1	HA32KP17_N31	8	7856	27503832	0.006033	0.016224	-0.03541	0.03075	-0.033952
RP11-117N19	HA32KP15_G34	8	7857	27632962	0.071756	0.108352			0.034581
RP11-757J2	HA32KP17_Z38	8	7858	27753911	0.083649	0.101991	0.029896	-0.046752	0.075712
RP11-415I22	HA32KP6_L29	8	7830	27876708		0.18028		0.118555	0.098482
RP11-705E5	HA32KP17_B14	8	7859	27933068					0.121684
RP11-380I10	HA32KP6_D9	8	7831	28082252	0.111826		0.023286	0.040933	0.074783
RP11-652C7	HA32KP20_F15	8	7860	28172117	0.079822	0.005323	0.169135	0.052393	0.053229
RP11-380B18	HA32KP6_D41	8	7832	28261890	-0.042843		0.045546	-0.007021	0.021771
RP11-614N6	HA32KP19_N29	8	7861	28349696	0.032348	0.032759	0.045105	-0.027784	-0.024159
RP11-452E21	HA32KP6_AF37	8	7833	28426697	0.005689				0.065248
RP11-14D16	HA32KP15_G17	8	7862	28528810					-0.020729
RP11-662B19	HA32KP20_N3	8	7863	28645029	-0.11062		-0.019443	-0.043551	-0.098298
RP11-789B24	HA32KP10_L37	8	7834	28751472	0.061007	-0.128997	0.250899	-0.038142	-0.041418
RP11-783B3	HA32KP1_AE24	8	7835	28903791	-0.159636	-0.036825			0.040248
RP11-263C6	HA32KP20_U20	8	7864	28931963					-0.07759
RP11-231A15	HA32KP1_G28	8	7836	28972457	-0.135935	-0.058291	0.011518	-0.057748	-0.11523
RP11-685I22	HA32KP1_AA12	8	7837	29092984	-0.043583	-0.160392	-0.016729	-0.069616	-0.163469
RP11-755K1	HA32KP17_V42	8	7865	29192650	-0.024929	-0.126462	0.002002	-0.078399	0.079132
RP11-794H13	HA32KP10_P45	8	7838	29293167	0.056706	-0.224551	-0.114294		-0.053221
RP11-486M23	HA32KP17_J23	8	7866	29346011	0.035701	-0.122435	0.011441	-0.132901	-0.04124
CTD-2306G23	HA32KP21_T19	8	7867	29462294	0.028059	0.059558	0.021174	0.048996	-0.025011
CTD-2155C10	HA32KP21_X27	8	7868	29468228	0.093225	-0.08408	0.004763	-0.053115	-0.045464
RP11-543B19	HA32KP4_H35	8	7839	29508867		-0.0395	0.095627		0.018058
RP11-89N2	HA32KP1_C32	8	7840	29574433	-0.044516	0.030225	0.144943		0.048737
RP11-470B7	HA32KP17_F11	8	7869	29723719					-0.097449
RP11-624F5	HA32KP19_V13	8	7870	29805455	0.019215	-0.005819	0.0283	-0.103732	-0.040216
RP11-760C14	HA32KP17_Z42	8	7871	29954486	-0.063532				0.063651
RP11-51J9	HA32KP15_AA21	8	7872	30083272		0.103704			0.063334
RP11-615M4	HA32KP19_R1	8	7873	30241469	-0.033458	-0.292109	0.046905	-0.203747	-0.110976
RP11-115P4	HA32KP15_C30	8	7874	30368312	-0.085504				0.071007
RP11-356M15	HA32KP15_V33	8	7875	30482121					0.074328
RP11-465K4	HA32KP17_B43	8	7876	30662468	-0.064282	0.031859	-0.072196	0.136615	0.056161
RP11-195I12	HA32KP14_B18	8	7877	30723288					0.241695
RP11-43L20	HA32KP15_W37	8	7878	30818784					0.0181
RP11-473A17	HA32KP17_J3	8	7879	30945723	0.068212	0.130346	0.130383	-0.050302	-0.045837
RP11-139G9	HA32KP15_O14	8	7880	31036526	-0.023848	0.121136	0.015268		-0.010647
RP11-658M21	HA32KP1_W36	8	7841	31191683	-0.037705	0.070191	-0.13298	-0.020391	-0.076178
RP11-421C13	HA32KP6_T21	8	7842	31325322		-0.075934		0.003268	0.010676
RP11-722M19	HA32KP4_T19	8	7843	31384433	0.116972	-0.003661	0.018619	0.120094	0.088317
CTD-2039K6	HA32KP21_X35	8	7881	31452187	0.042228	-0.117046	0.075869	0.05697	-0.079464
CTD-2143K11	HA32KP21_X23	8	7882	31523752	0.013948	-0.051641	0.023374	0.160598	-0.067482
RP11-99B23	HA32KP18_K8	8	7883	31556390	-0.00766	0.055234	0.030687	-0.059028	-0.139865
RP11-650B11	HA32KP20_F19	8	7884	31728061	-0.052484	-0.043856	0.008149	0.026568	-0.147742
RP11-585A17	HA32KP19_F21	8	7885	31891138	0.058027	-0.000503	0.025245	0.024367	-0.091024
RP11-72H22	HA32KP6_G6	8	7844	32049258		-0.0033		0.150884	0.001081
RP11-431A19	HA32KP6_T45	8	7845	32187090	-0.005596	-0.07204	-0.004048	0.021925	-0.030506
RP11-98G12	HA32KP6_AA14	8	7846	32241511		0.032633	0.058733	-0.074252
RP11-683O10	HA32KP20_V15	8	7886	32296468	-0.025967	-0.035051	-0.015941	0.007249	-0.034795
RP11-317J8	HA32KP15_F13	8	7887	32438988	0.04287	-0.048828	0.19505	-0.072482	0.031887
RP11-349J23	HA32KP15_R41	8	7888	32587924		-0.06936			-0.006901
CTD-2005G2	HA32KP21_D7	8	7889	32733672	-0.050073	0.030706	0.039184	-0.019957	0.024911
RP11-15H14	HA32KP15_K5	8	7890	32798988		0.223989	0.062336	0.04074	0.031054
RP11-608P11	HA32KP19_N17	8	7891	32968313	0.006619	-0.004074	0.027367	-0.013115	-0.054774
RP11-158M23	HA32KP15_AA22	8	7892	33093239			0.043497	0.047204	0.05512
RP11-405D24	HA32KP6_P17	8	7847	33184777					0.006777
RP11-722E23	HA32KP17_J10	8	7893	33295226	-0.005294	0.045907	0.051029	-0.059537	-0.0328
RP11-418D11	HA32KP6_T13	8	7848	33344968	-0.22625	0.273837		0.003138	0.023418
RP11-188I20	HA32KP14_B26	8	7894	33510943	0.023008	-0.077831	0.009023		0.017273
RP11-264F13	HA32KP14_R38	8	7895	33640998		0.035903	-0.03128	-0.104968	0.090251
RP11-818B21	HA32KP1_AE44	8	7849	33736506	-0.055963	0.018649	-0.041121	-0.10852	-0.064971
RP11-498O19	HA32KP1_O48	8	7850	33847201	-0.020127	-0.134359	0.103389	0.035529	-0.002887
RP11-775I16	HA32KP10_H13	8	7851	33931748	0.009103	-0.079777	-0.016028	-0.009064	-0.122575
RP11-597D18	HA32KP19_J29	8	7896	34030148	-0.026479	0.044765	-0.062275	0.003328	-0.226285
RP11-654O9	HA32KP20_F39	8	7897	34240220	-0.085748	-0.004723	0.019028	0.007678	0.002884
RP11-75P13	HA32KP6_K34	8	7852	34287721		0.000835		0.060661	-0.008273
RP11-313F12	HA32KP15_F9	8	7898	34421736	-0.051859	-0.083014	0.154176	-0.161497	-0.052168
RP11-577L13	HA32KP19_B21	8	7899	34464702	-0.04118	0.024882	-0.068141	-0.124797	-0.024629
RP11-221N11	HA32KP14_J18	8	7900	34620785	-0.046762	-0.193541	0.011884		-0.058571
RP11-753G19	HA32KP17_V38	8	7901	34771354	-0.03895	-0.075193	-0.091829	-0.069103	-0.042845
RP11-415O7	HA32KP6_L41	8	7853	34927557	-0.008858	-0.004065	-0.049807	-0.051671	0.035992
RP11-87N16	HA32KP6_O34	8	7854	35068050	-0.295068	-0.03622		0.032686	-0.049216
RP11-775E16	HA32KP10_H9	8	7855	35137961					-0.127498
RP11-322A12	HA32KP15_J29	8	7902	35292002					0.022895
RP11-763N11	HA32KP17_AD42	8	7903	35380256	-0.067108	-0.096383	-0.087321	-0.092847	-0.144245
RP11-724C15	HA32KP17_J22	8	7904	35478584			-0.039596	-0.180952	0.03382
RP11-370D20	HA32KP19_M38	8	7905	35488131	0.183461	0.046228	-0.047171	-0.015581	-0.005335
RP11-103O7	HA32KP6_AA2	8	7856	35605416					-0.001284
RP11-749L21	HA32KP17_V18	8	7906	35720722	-0.051442	-0.096291	-0.039952	-0.012912	-0.020905
RP11-331J19	HA32KP15_J41	8	7907	35796835					-0.00963
RP11-615C12	HA32KP1_W16	8	7857	35921930	-0.255844	0.046149	-0.049613	0.263445	-0.068627
RP11-337L14	HA32KP15_N25	8	7908	36070129					0.062297
RP11-597C2	HA32KP19_J17	8	7909	36186658	-0.115123	-0.03567	-0.03538	-0.08294	-0.116348
RP11-731L17	HA32KP17_N34	8	7910	36220063	-0.105218	-0.085803	-0.093381	0.065738	-0.065608
RP11-748H5	HA32KP4_T39	8	7858	36330285		0.016316		0.065392	-0.064157
RP11-98I12	HA32KP18_K4	8	7911	36363042	0.030058	0.030058	-0.015067	0.01621	-0.134088
RP11-632H17	HA32KP19_Z33	8	7912	36402463					-0.07098
RP11-90E24	HA32KP18_O16	8	7913	36434724	-0.171229	0.04104	-0.157971	-0.00433	-0.085026
RP11-784L14	HA32KP10_H33	8	7859	36549946					0.076507
RP11-159O4	HA32KP15_W30	8	7914	36652993		0.104279	0.07091		-0.060587
RP11-678E17	HA32KP20_V7	8	7915	36772939	0.016861	-0.08533	1.54328	-0.032594	-0.065381
RP11-380B11	HA32KP6_D37	8	7860	36836719	0.121282	0.053366	0.08223	-0.052657	0.004521
RP11-745K6	HA32KP1_AA40	8	7861	36911751	0.100875	0.041052	0.272802	-0.067516	0.086213
RP11-371M15	HA32KP15_AD29	8	7916	36980611	0.148375	0.010284	0.043637	0.094567	0.016517
RP11-95I18	HA32KP1_C28	8	7862	37153187		0.211556			0.015079
RP11-527N22	HA32KP1_S16	8	7863	37193795	-0.006937	0.073682		0.307709	-0.08348
RP11-621B1	HA32KP1_W24	8	7864	37365131	-0.080956		0.04922	-0.076499	0.021402
RP13-631H19	HA32KP20_Q28	8	7917	37399409	-0.009784	0.067536	-0.028088	0.11654	0.004956
RP11-332C8	HA32KP18_W36	8	7918	37418779	-0.066386	-0.042759	-0.069471	0.148611	0.013031
RP11-319J12	HA32KP18_AA12	8	7919	37481144	-0.020975	0.046812	-0.029587	-0.043862	-0.036348
RP13-620O23	HA32KP20_Q16	8	7920	37560497	-0.01978	0.168308	0.010211	-0.037583	0.009408
CTD-2015B18	HA32KP21_T35	8	7921	37626977	0.036905	0.021431	0.105173	-0.005079	-0.04408
RP13-580P15	HA32KP20_Q20	8	7922	37718513	-0.002861	0.052312	-0.007094	0.02954	-0.06721
RP11-168H8	HA32KP1_G20	8	7865	37720524	-0.015939	-0.083433	0.070604	-0.109904	-0.090588
CTD-2225N15	HA32KP21_X3	8	7923	37790754	-0.017787	-0.024675	0.234699	-0.194398	-0.050463
RP11-156L3	HA32KP1_G12	8	7866	37852535	0.017568	0.012568	0.006856	0.060039	-0.023848
RP11-594D10	HA32KP1_W4	8	7867	37934265	-0.075227	-0.088046	-0.154159	-0.009021	-0.03949
RP11-389E22	HA32KP6_H41	8	7868	38035379	0.001435		-0.019638		0.117472
RP11-601G22	HA32KP19_J33	8	7924	38128911	0.043873	0.158411	0.055668	-0.094656	-0.067361
RP11-636F12	HA32KP19_AD25	8	7925	38168965	0.054422	0.042269	0.022622	-0.022435	0.028976
CTD-2385A20	HA32KP21_P47	8	7926	38209554	0.01187		0.268917	-0.007343	-0.030543
RP11-350N15	HA32KP15_R33	8	7927	38289074					0.066659
RP11-148D21	HA32KP15_W2	8	7928	38307870	0.04404	0.03266	0.113124		0.040515
RP11-359P11	HA32KP1_K24	8	7869	38427814	-0.006923	0.108438	0.120489	0.130465	0.019596
RP11-675F6	HA32KP20_N47	8	7929	38463691	-0.009293	0.027254	0.011241	0.021752	0.018955
RP11-734M8	HA32KP4_X11	8	7870	38529205	0.107821				0.069886
RP11-495O10	HA32KP4_D35	8	7871	38549334					0.085139
RP11-794F5	HA32KP4_X47	8	7872	38593557	0.005689	0.069231	-0.004367	0.073441	-0.028725
RP11-690P9	HA32KP20_AD11	8	7930	38640387	-0.022987		-0.020758	0.027654	-0.022253
RP11-723D22	HA32KP17_F30	8	7931	38725910				0.220919	0.065487
CTD-2544N14	HA32KP21_X39	8	7932	38871773	-0.056391	-0.041694	-0.135458	-0.087984	-0.06354
RP11-742F8	HA32KP17_V2	8	7933	38922347	0.036163	0.00571	0.068479	0.122001
RP11-391D11	HA32KP6_H13	8	7873	38954287	0.070473	-0.0454			0.039182
RP11-742H5	HA32KP17_V6	8	7934	39053921	-0.033958	-0.082116	-0.052063	0.062083	0.037397
CTD-2172C13	HA32KP21_AB35	8	7935	39186740	0.016762	-0.062468	-0.017049	-0.027755	-0.013951
RP11-583G7	HA32KP1_S44	8	7874	39221702		-0.110403		-0.07495
RP11-33N21	HA32KP1_C12	8	7875	39420278					-0.010596
RP11-1152G18	HA32KP4_AB35	8	7876	39510563	0.027012	-0.244073	0.152795	-0.218912	-0.003119
RP11-769N8	HA32KP10_D41	8	7877	39541436	-0.054844				0.01142
RP11-676B15	HA32KP1_Y46	8	7878	39569847
RP11-648J12	HA32KP20_Y32	8	7936	39587561	-0.007963	0.106978	0.139532	0.165062	0.13385
RP11-143C18	HA32KP15_S10	8	7937	39644485		0.028805	-0.041449	0.084701	-0.04976
RP11-157N22	HA32KP7_X4	8	7879	39810941			0.068596		0.050186
RP11-44K6	HA32KP15_AA29	8	7938	39836598		0.091222	0.108586		-0.000245
RP11-719N14	HA32KP17_J26	8	7939	39973682	-0.064838	0.264785	-0.101399	0.114458	0.010225
RP11-508J20	HA32KP17_N19	8	7940	40056045	-0.065454	-0.040008	-0.05296	0.034527	-0.045718
CTD-2170K14	HA32KP21_P7	8	7941	40146464	-0.057392	0.039278	-0.11782	0.14494	-0.022223
RP11-104D16	HA32KP6_AA10	8	7880	40154515				-0.044385	-0.02029
RP11-812C6	HA32KP10_AB25	8	7881	40275992	-0.054024	-0.08232	-0.050615	-0.093497	-0.01569
RP11-108H10	HA32KP6_AE30	8	7882	40395267	-0.107224	-0.038391			-0.020963
RP11-51K12	HA32KP15_AA25	8	7942	40501064		0.123949		0.176977	-0.076022
RP11-592B24	HA32KP19_F37	8	7943	40583113	-0.166724	-0.023813	-0.041152	0.028471	-0.092978
RP11-749P1	HA32KP17_V26	8	7944	40620820	-0.091428	-0.115722	-0.070727	-0.03352	-0.022795
RP11-284J3	HA32KP14_Z38	8	7945	40666763	-0.390673	-0.209209	0.005122	-0.002588	-0.07514
RP11-465K16	HA32KP4_D3	8	7883	40778858		-0.148202			0.002061
RP11-167P2	HA32KP18_S4	8	7946	40787604	-0.034325	0.003188	0.016921	0.002081	-0.041003
RP11-681J6	HA32KP20_V35	8	7947	40916539	-0.063472		0.02499	-0.041598	-0.038318
CTD-2035O24	HA32KP21_L23	8	7948	41110714	0.001306	0.068332	0.045468	0.046689	-0.020905
RP11-11B23	HA32KP15_G25	8	7949	41198833					0.029655
RP11-15H15	HA32KP15_K9	8	7950	41268903		0.01557		0.062881
RP11-669E17	HA32KP20_N43	8	7951	41335310	0.050669		-0.048228	-0.154367	-0.068344
RP11-802B19	HA32KP10_X1	8	7884	41425293	0.00023		0.135274	0.007216	0.03862
RP11-745M10	HA32KP17_R18	8	7952	41568257	0.000517	0.38602	-0.031015		0.079077
CTD-2335K6	HA32KP21_T11	8	7953	41717921	-0.013606	0.089183	-0.014368	0.078022	0.042128
RP11-642I24	HA32KP20_B31	8	7954	41795492	-0.096839	0.131606	-0.013539	-0.038733	0.028778
RP11-589C21	HA32KP19_F41	8	7955	41992858	-0.049583	0.076289	0.015126	0.007806	0.030856
RP11-628L14	HA32KP19_V21	8	7956	42089659	-0.039349	0.01709	-0.00062	-0.061724	-0.021051
RP11-451C5	HA32KP6_AB41	8	7885	42146584	-0.108725	-0.227092	-0.039636	-0.191268	0.044631
RP11-762D20	HA32KP17_AD6	8	7957	42220755		-0.02488	0.002175	-0.032771	0.046257
RP11-749C7	HA32KP17_Z6	8	7958	42399278	-0.080818	-0.039181	-0.079182	0.128703	0.019681
RP11-117K13	HA32KP15_G22	8	7959	42528859		0.126861	0.240506		0.036327
RP11-290A5	HA32KP1_K4	8	7886	42611460	-0.073337	0.051992	-0.047642	-0.03113	-0.247471
RP11-147P10	HA32KP15_S42	8	7960	42697755		0.037024		-0.062969	-0.025907
RP11-62A21	HA32KP6_C30	8	7887	42820000		-0.034789		0.135748
RP11-651O22	HA32KP20_F7	8	7961	43028640	0.064138	0.043706	0.066265	0.096463	-0.002644
RP11-726G23	HA32KP17_J14	8	7962	43170585	-0.13073	0.123606	0.003167	0.129057	0.000707
RP11-567K4	HA32KP19_B5	8	7963	43237250	-0.122389	0.61885	-0.107271	-0.056935	-0.02504
RP11-667J24	HA32KP20_R19	8	7964	43413872	-0.033237	0.16254	0.038496	0.012869	-0.105687
RP11-669B6	HA32KP20_N27	8	7965	43562624	-0.108946		-0.015228	0.031537	0.028679
RP11-32P10	HA32KP1_C4	8	7888	43735668
RP11-527M20	HA32KP1_S12	8	7889	43772342	-0.09822	0.020239	-0.04927	-0.184816
CTD-2326I15	HA32KP21_AB27	8	7966	46958052	-0.071206	-0.023404	-0.065363	0.016607	-0.061746
RP11-691F16	HA32KP20_AD15	8	7967	46999570	-0.129268	-0.009417	-0.072756	0.090553	-0.028098
CTD-2192G8	HA32KP21_P35	8	7968	47102600	-0.27049		0.314527		0.013346
RP11-747K13	HA32KP17_V30	8	7969	47199356	-0.216764	-0.089086	-0.106045	-0.079704	-0.040201
RP11-702M3	HA32KP17_B10	8	7970	47301702					0.055495
RP11-274N9	HA32KP14_V2	8	7971	47345318		0.020226		0.259031
RP11-445A15	HA32KP6_AB21	8	7890	47520938	-0.160166	0.080954	0.183746	0.028609	0.014336
CTD-2026P11	HA32KP21_H39	8	7972	47610135	-0.024622	0.033911	-0.212888	0.069712	-0.036111
RP11-101E19	HA32KP6_W42	8	7891	47728697				0.039783	-0.005621
RP11-350F16	HA32KP15_R1	8	7973	47817323	0.008619	-0.006642	0.017306	0.185249	-0.12564
RP11-769I6	HA32KP10_D33	8	7892	47902612	-0.009522	0.027488		0.107495	0.031004
RP11-669G6	HA32KP20_R7	8	7974	48016220	-0.126648	-0.080032	-0.100781	0.036405	-0.076707
RP11-1134I14	HA32KP4_AB15	8	7893	48063872	0.042403	-0.01499	-0.143435	0.0849	-0.171422
CTD-2306J7	HA32KP21_T23	8	7975	48066565	-0.059112	-0.008463	-0.042963	-0.003048	-0.081906
RP11-1130I3	HA32KP4_AB11	8	7894	48324637	-0.079969	0.056982		0.077707	-0.055678
RP11-96M18	HA32KP6_W22	8	7895	48359834		0.141802		0.016079	0.053386
RP11-198I6	HA32KP14_F10	8	7976	48376846	-0.029451	0.007942	-0.022046	-0.049856	-0.059549
RP11-279A10	HA32KP1_G44	8	7896	48493516	-0.027893	-0.088291	0.043516	-0.083018	0.012979
RP11-697N18	HA32KP20_Y12	8	7977	48550239		-0.07244	0.009595	-0.186891
RP11-626C19	HA32KP1_W28	8	7897	48600235	0.025264	-0.00901		0.106103	-0.056172
RP11-167E7	HA32KP15_AE6	8	7978	48741857			-0.065107		0.017672
RP11-569I8	HA32KP1_S40	8	7898	48846956	0.103684	0.287688	0.369543		0.207941
RP11-262N5	HA32KP14_N42	8	7979	48932331	0.525502	0.880692	1.06456	0.698722	0.893933
RP11-113H14	HA32KP15_C18	8	7980	48977843					0.004208
RP11-543E11	HA32KP1_S20	8	7899	49084322	-0.031675	0.090814	0.026593	-0.066912
RP11-68L8	HA32KP6_G46	8	7900	49129322	0.090772	0.011598		0.003081	0.004622
RP11-3D12	HA32KP18_C12	8	7981	49137279	-0.010927	-0.018751	0.032872	-0.024713	-0.064355
RP11-607D11	HA32KP4_L47	8	7901	49242730	0.026744	-0.110682		0.035023	-0.045
RP11-803P16	HA32KP4_X19	8	7902	49268713	-0.013184	-0.068836	-0.019492	-0.095435	-0.104274
RP11-513O13	HA32KP4_H19	8	7903	49380202			-0.056113		-0.005911
RP11-805C22	HA32KP10_X29	8	7904	49418250	-0.104382	0.089448	0.046874		-0.094078
RP11-307F13	HA32KP14_Z46	8	7982	49530021		-0.036731	0.00413		-0.069964
RP11-770E5	HA32KP10_D5	8	7905	49653988	0.171982	-0.12667	0.009569	-0.078461	-0.169215
RP11-764D6	HA32KP17_Z34	8	7983	49730454	-0.101254	0.16517	0.009782	0.009534	-0.055643
RP11-782N19	HA32KP1_AE20	8	7906	49796978	-0.018671	0.081879	0.087824	0.140384	-0.044419
RP11-259D18	HA32KP14_R34	8	7984	49937784	-0.031519	0.05428	-0.064941	-0.162317	-0.115207
RP11-416E8	HA32KP6_P1	8	7907	50053700	-0.02993		-0.188512	-0.598937	-0.095449
RP11-635K23	HA32KP19_AD9	8	7985	50291741	-0.076193	-0.039506	0.020421	0.075312	-0.039519
RP11-238L8	HA32KP14_N26	8	7986	50406568	0.097916	0.085937	0.008822	0.002181	-0.094348
RP11-738G5	HA32KP17_R26	8	7987	50489348	-0.032811	-0.375657	-0.048005	-0.344746	0.026045
RP11-488A5	HA32KP17_J35	8	7988	50592998	-0.033737	-0.052282	0.022154	0.062468	-0.112333
RP11-731D15	HA32KP17_N18	8	7989	50681762	-0.128012	-0.054341	-0.053349	-0.031728	-0.031811
RP11-401N18	HA32KP6_L17	8	7908	50882968			-0.002095	0.029922	0.053094
RP11-277F4	HA32KP14_V22	8	7990	51049146	-0.019111	-0.077421	0.017391	0.010204	-0.091424
RP11-163E15	HA32KP15_W38	8	7991	51161135		-0.059634	-0.075928		-0.100648
RP11-727C12	HA32KP17_J34	8	7992	51245862	-0.004617	-0.066512	-0.05314	-0.060256	-0.082028
RP11-139I3	HA32KP15_O22	8	7993	51402325	-0.188832	-0.027339	-0.216048		-0.100989
RP11-792D10	HA32KP10_P25	8	7909	51515964	-0.089379		-0.05793		-0.038468
RP11-621J21	HA32KP19_V5	8	7994	51572326	-0.065274	-0.090677	-0.055834	0.001048	-0.095134
RP11-681N20	HA32KP20_V39	8	7995	51700111	-0.071176	0.009827	0.063137	0.04046	-0.068904
RP11-139G7	HA32KP15_O10	8	7996	51861243					0.00569
RP11-789F16	HA32KP10_P1	8	7910	51890465	-0.044086		0.062802		-0.149021
RP11-10K1	HA32KP15_G9	8	7997	52094211					-0.065729
RP11-818C13	HA32KP10_AF9	8	7911	52218081	-0.040818		0.098219		0.025106
RP11-459E7	HA32KP6_AF29	8	7912	52323438	0.016915				0.008398
RP11-119N19	HA32KP15_G26	8	7998	52415015					-0.031531
CTD-2320L14	HA32KP21_P39	8	7999	52581375	-0.031035	0.066178	-0.039492	-0.008831	-0.052961
RP11-419O21	HA32KP6_T1	8	7913	52621388	-0.091596	-0.006391	0.053038	-0.047063	0.024241
RP11-347M6	HA32KP15_V13	8	8000	52746322		0.095601		0.059646	0.034497
RP11-680H22	HA32KP20_R47	8	8001	52822906	-0.096179	0.034879	-0.011533	-0.051448	-0.088751
CTD-2147E6	HA32KP21_AB31	8	8002	52846520	-0.109751	0.020977	-0.039685	0.014377	-0.054234
RP11-78F5	HA32KP6_K38	8	7914	52932702	-0.056605	0.102069	-0.013635	0.052846	0.000505
RP11-197I11	HA32KP14_B46	8	8003	53076816		0.413585	-0.031206		0.006811
RP11-210K15	HA32KP14_F6	8	8004	53096893	0.01784	-0.041916	0.019711	-0.033917	-0.128035
RP11-26M5	HA32KP18_G16	8	8005	53158363	0.028721	0.16476	-0.097894	0.080863	-0.131841
RP11-669G8	HA32KP20_R11	8	8006	53408474	-0.020392	0.067426	-0.06023	0.031874	-0.081891
RP11-56K9	HA32KP6_C26	8	7915	53544738				0.350102	0.168718
RP11-139K7	HA32KP15_O26	8	8007	53701152	-0.13817				-0.012364
CTD-2033E15	HA32KP21_L11	8	8008	53788199	0.035378	-0.0053	0.007676	-0.028414	-0.077102
RP11-102D24	HA32KP6_AA30	8	7916	53823346		0.169237	-0.066825	0.010368
RP11-285C19	HA32KP14_V42	8	8009	53866466	-0.027078	0.038872	-0.009471
RP11-346F19	HA32KP15_N45	8	8010	54064756	0.062847	0.107445	0.038033	0.029625	-0.057189
RP11-162D9	HA32KP15_AA34	8	8011	54193769	-0.023483	-0.040821	-0.034258	-0.025706	-0.006016
RP11-164M22	HA32KP20_U44	8	8012	54320288					-0.0673
RP11-389F8	HA32KP1_K44	8	7917	54335546		-0.010097		0.022067
RP11-792P18	HA32KP10_T1	8	7918	54397655	-0.033026	-0.205538	-0.162473	-0.07662	-0.091801
RP11-400K9	HA32KP20_Y8	8	8013	54475071	-0.012056	0.121625	0.140552	0.028203	-0.096013
RP11-679D19	HA32KP20_V31	8	8014	54540716	-0.061178	-0.112051	-0.040411	-0.022596	-0.048894
RP11-765I6	HA32KP17_AD38	8	8015	54680539	-0.085656	-0.075012	-0.02436	0.047926	-0.011098
RP11-480L14	HA32KP17_J11	8	8016	54744997	-0.081684	0.013876	-0.04966	0.041884	-0.072906
RP11-289K4	HA32KP14_Z2	8	8017	54763817					-0.013048
RP11-424K4	HA32KP6_P41	8	7919	54928076	0.012239		0.11614		-0.121005
RP11-539F18	HA32KP4_H27	8	7920	54990650	0.099308	0.074243	0.063631		-0.012937
RP11-797L1	HA32KP4_AB31	8	7921	55019817	-0.002299	-0.075145	0.319538	-0.004518	-0.014611
RP11-767C6	HA32KP10_D29	8	7922	55181855	-0.084438	-0.023933	-0.051228	-0.120346	-0.02423
RP11-313B2	HA32KP15_B37	8	8018	55286413					0.020393
RP11-749I21	HA32KP17_Z18	8	8019	55357897	0.039911	0.309571	0.129264	-0.036404	-0.027509
RP11-63E2	HA32KP18_C44	8	8020	55516153	-0.056944	-0.019377	-0.018392	-0.018036
CTD-2015J22	HA32KP21_D35	8	8021	55654742	-0.044983	0.025066	-0.041286	0.002411	-0.186849
RP11-321G13	HA32KP15_J9	8	8022	55777036					-0.07004
RP11-322N15	HA32KP15_F33	8	8023	56002437					-0.050493
RP11-386G21	HA32KP18_AA32	8	8025	56111465	-0.095197	0.129347	-0.09589	-0.062894	-0.148686
RP11-354M10	HA32KP18_AE8	8	8024	56111465	-0.016276	-0.146242	0.004576	0.009662	-0.066968
RP11-42J12	HA32KP15_W13	8	8026	56240075	-0.041476	-0.032961	-0.028734	0.014519	-0.069162
CTD-2015E18	HA32KP21_T39	8	8027	56287759	-0.110232	-0.053326	-0.111485	-0.029894	-0.140899
RP11-352F14	HA32KP15_Z5	8	8028	56327200	0.024336		-0.000317		-0.077864
RP11-359A12	HA32KP15_Z1	8	8029	56405584	-0.052246				-0.074213
RP11-359L20	HA32KP15_Z25	8	8030	56515407	-0.083311				-0.030572
RP11-371B3	HA32KP1_K32	8	7923	56655233	-0.01578	0.146179	-0.056443	0.060467	-0.070412
RP11-318K15	HA32KP15_B5	8	8031	56815437		0.360462			0.043137
RP11-799A20	HA32KP10_T41	8	7924	56915983	-0.01937	-0.091462	0.038548	0.010639	-0.034282
RP11-22E14	HA32KP15_O25	8	8032	57031842					0.087618
RP11-759E6	HA32KP17_AD30	8	8033	57080492	0.030353	0.008528	0.057317	0.183164	0.058491
RP11-590N19	HA32KP19_F25	8	8034	57173919	-0.016392	0.018269	0.04869	-0.010856	-0.064536
RP11-463G1	HA32KP1_O28	8	7925	57304439		-0.073039	0.004656	0.024662	-0.040676
RP11-26N14	HA32KP20_U32	8	8035	57350369	-0.003955	0.018184	0.065659	0.026314	-0.027245
RP11-474B3	HA32KP17_F31	8	8036	57453474	-0.068598	-0.061853	0.018231	0.055741	-0.065774
RP11-92A9	HA32KP6_S30	8	7926	57484164		-0.008778	0.05779	0.137125
RP11-17A4	HA32KP15_K21	8	8037	57547319	-0.073123	-0.14078	0.058937	0.089757	0.046593
RP11-933C23	HA32KP21_S31	8	8038	57600860	0.407359	0.43453	0.367558	0.378434	0.539836
RP11-111I18	HA32KP15_C26	8	8039	57642465					-0.050792
RP11-102E3	HA32KP6_AA34	8	7927	57669742		-0.011518		0.107869	0.08503
RP11-45A19	HA32KP15_AE9	8	8040	57786278					-0.017146
RP11-465O18	HA32KP17_F3	8	8041	57835147	0.010388		0.075705	0.007763
RP11-625P23	HA32KP19_V9	8	8042	58003559	-0.016145	0.002829	-0.007862	0.035116	-0.018125
RP11-157J1	HA32KP18_O28	8	8043	58007267	-0.011404	0.071317	0.057151	0.03113	-0.086849
RP11-55F4	HA32KP18_C8	8	8044	58027774	0.032053	0.131094	0.012299	0.057288	0.027419
RP11-179A23	HA32KP18_S44	8	8045	58093882	-0.074121	-0.040156	-0.015228	-0.076293	-0.149262
RP11-815G16	HA32KP1_AE48	8	7928	58157391	0.162135	0.014807	0.042297	0.559222	-0.042606
RP11-430H18	HA32KP1_O16	8	7929	58249439	0.015538	-0.012185	-0.050704	-0.100494	-0.04124
RP11-314N12	HA32KP15_B1	8	8046	58414399					-0.057745
RP11-520D24	HA32KP17_R43	8	8047	58551970	-0.052767	-0.01494	-0.084827	-0.011666	-0.077925
RP11-780K6	HA32KP10_L25	8	7930	58603229	-0.104027	-0.19558	-0.145574	-0.042603	-0.095125
RP11-310L18	HA32KP14_AD34	8	8048	58748212	-0.07015	-0.169787		-0.124171	-0.049492
RP11-44D19	HA32KP15_AA13	8	8049	58855102	-0.044879	-0.165266	-0.054411	-0.112028	-0.023968
RP11-26I20	HA32KP15_S41	8	8050	58903401					-0.015526
RP11-639J15	HA32KP20_B23	8	8051	59006705	-0.058842	0.016678	-0.00342	-0.012202	0.047515
CTD-2017K13	HA32KP21_H19	8	8052	59136408	-0.086129	-0.030757	0.056638	-0.004589	-0.095998
RP11-777E4	HA32KP10_L29	8	7931	59232181	-0.070666	-0.113592	-0.003759	-0.140966	-0.195696
RP11-716D16	HA32KP17_F6	8	8053	59254331			0.156415	0.152544	0.021957
RP11-696A12	HA32KP20_AD27	8	8054	59415892	-0.105404	-0.103948	0.018331	-0.046678	-0.044199
RP11-139E13	HA32KP18_K24	8	8055	59589279	-0.061912	-0.105633	0.011198	0.022134	-0.108874
RP11-219H19	HA32KP18_S16	8	8056	59594328	-0.044834	-0.026914	0.033506	-0.014666	-0.062892
RP11-661A3	HA32KP20_J23	8	8057	59655134	0.006305	0.009028	0.016565	0.080849	-0.104088
RP11-630K16	HA32KP19_Z29	8	8058	59746237	-0.029143	0.0389	0.028046	0.035915	-0.000953
RP11-273A24	HA32KP14_V18	8	8059	59896089	-0.0324		0.01705	0.039035	-0.045524
RP11-360N16	HA32KP15_AD1	8	8060	59919610	-0.07692	0.053282	-0.125676	0.065409	0.087143
RP11-669H14	HA32KP20_R15	8	8061	59950919	-0.034281	-0.081796	0.016295	-0.041702	-0.085439
RP11-554M1	HA32KP17_AD27	8	8062	60043311	-0.034046	0.006783	-0.005299	-0.041865	0.013861
RP11-25K19	HA32KP15_S13	8	8063	60170966	-0.123859	-0.042463	0.001959		-0.035919
RP11-687H20	HA32KP20_V27	8	8064	60220497	-0.100022	-0.034668	-0.031884	0.374352
RP11-806K3	HA32KP4_X23	8	7932	60225525		-0.183319	0.018006		-0.002136
RP11-36P16	HA32KP18_C24	8	8065	60277202	0.009404	0.151491	0.049317	0.024649	-0.000823
RP11-726D10	HA32KP4_T23	8	7933	60325531		0.153742		-0.118311	0.081463
RP11-32A10	HA32KP20_U40	8	8066	60339065	0.069212	0.121189	0.115653	-0.016321	0.075986
RP11-358N19	HA32KP15_V41	8	8067	60432952					0.090142
RP11-51L11	HA32KP15_AA37	8	8068	60590830	-0.176283		0.033238		-0.016241
RP11-287P5	HA32KP14_Z22	8	8069	60715580		-0.121824		-0.253472	-0.082854
RP11-706D13	HA32KP17_B46	8	8070	60811931	-0.271148	0.189828	0.0189	-0.054979	0.017715
RP11-92N3	HA32KP6_O42	8	7934	60932936		0.233686	0.217577	-0.012316	-0.021739
RP11-466B21	HA32KP17_F7	8	8071	61023425	-0.148702	0.096085	0.147543	0.250521	-0.049118
RP11-27P7	HA32KP20_U36	8	8072	61118065					-0.089564
RP11-453H17	HA32KP1_O24	8	7935	61148154	-0.08831	-0.130304	0.042703	-0.153495	-0.047203
RP11-617B13	HA32KP19_R37	8	8073	61265416	0.093212	0.141961	0.066733	0.035592	0.013832
RP11-359G13	HA32KP21_M47	8	8074	61267094	0.032629	0.013876	0.046431	0.016309	-0.088444
RP11-66L5	HA32KP6_K10	8	7936	61311350		0.261438	0.15225	0.110875	0.028857
RP11-553E21	HA32KP17_Z35	8	8075	61451482	0.000359	0.030086	-0.019092	0.012726	-0.010284
RP11-91I20	HA32KP6_S14	8	7937	61578656		-0.121775	0.069298	-0.00049
RP11-414L17	HA32KP6_P21	8	7938	61660094	-0.037838	-0.049535	0.076614		0.1095
RP11-764M2	HA32KP17_AD14	8	8076	61831337	0.066897	-0.018299	0.048063	-0.045818	0.027632
RP11-224C14	HA32KP14_F38	8	8077	61953709	-0.021864	0.063952	0.142224	0.105181	0.023037
RP11-265K14	HA32KP14_R14	8	8078	62006277		0.059544	0.051641	-0.008253	0.02163
RP11-113D4	HA32KP15_C6	8	8079	62082431		0.006111	0.02448		0.069124
RP11-432E14	HA32KP11_R6	8	7939	62181475	0.037291	0.010384	-0.096695	-0.079846	-0.043141
RP11-317H6	HA32KP15_B45	8	8080	62316538	-0.003148	0.110431	0.002707		0.034299
RP11-633C3	HA32KP19_Z45	8	8081	62350950	-0.050014	-0.099167	-0.019545	-0.172397	-0.053665
RP11-110E6	HA32KP6_AE22	8	7940	62486394	-0.080379	0.041639	-0.041686		-0.007925
RP11-429B3	HA32KP6_X5	8	7941	62590375	-0.084316	0.055681	0.039518		0.032175
RP11-265J24	HA32KP14_R10	8	8082	62733632	-0.217482	-0.106747		0.0274	-0.044482
RP11-699L2	HA32KP20_AD39	8	8083	62898948	-0.116352	-0.014723	0.004878	-0.025326	-0.016577
RP11-607I22	HA32KP19_N1	8	8084	63058734	-0.038198	0.061254	-0.029514	-0.020438	-0.046999
RP11-597L15	HA32KP19_J5	8	8085	63189500	-0.076981	0.001609	-0.00582	0.075939	-0.051285
RP11-26L21	HA32KP15_S1	8	8086	63203954	-0.058259	-0.006238	-0.02681	-0.022362	-0.011258
CTD-2038A10	HA32KP21_L39	8	8087	63336260	-0.05666	-0.033476	0.02919	-0.066439	-0.124554
RP11-1007E14	HA32KP20_Y36	8	8088	63347312	-0.023629	-0.151997	0.04319	-0.108633	-0.093578
RP11-577N1	HA32KP19_B25	8	8089	63475003	-0.03534	0.074024	0.093833	-0.051969	0.047654
RP11-274C23	HA32KP14_V26	8	8090	63597001	0.013308	0.037136	0.04277	-0.054726	-0.077026
RP11-694K24	HA32KP20_Z43	8	8091	63677680	-0.047414	0.02693	-0.072044	-0.013347	-0.102042
RP11-763K1	HA32KP17_AD34	8	8092	63821248	0.110448	-0.017848	0.024295	0.025158	0.075082
RP11-777A18	HA32KP10_L13	8	7942	63905929	-0.001537	-0.079914	-0.072249	-0.107759	-0.128695
CTD-2120K11	HA32KP21_L35	8	8093	63950654	-0.029275	-0.033299	0.022863	-0.007574	-0.121976
RP11-19J7	HA32KP10_AF45	8	7943	64068062	-0.056814		-0.039176		-0.050889
RP11-57C2	HA32KP6_C34	8	7944	64119312		0.072697		-0.111896	0.045554
RP13-77O11	HA32KP21_E44	8	8094	64129990	-0.207349	-0.327242	-0.290402	-0.221572	-0.284335
RP11-114K20	HA32KP15_G2	8	8095	64189881		-0.064812			0.067568
CTD-2012L15	HA32KP21_X31	8	8096	64223566	0.041629	0.048134	0.08254	0.069603	0.028509
RP11-814M18	HA32KP4_AB19	8	7945	64246885	-0.015968		0.153211	0.018358	-0.078583
RP11-422P9	HA32KP18_AE32	8	8097	64395580	-0.045486	-0.072425	-0.099128	-0.003509	-0.096862
RP11-262L23	HA32KP14_N38	8	8098	64439859	0.067404	-0.0067	0.067586	-0.069615	-0.050059
RP11-573J24	HA32KP19_B9	8	8099	64598822	0.013892	0.08967	0.109014	0.028837	-0.007626
RP11-336K19	HA32KP15_N9	8	8100	64681174	-0.008931	-0.03738		0.233495	0.036102
RP11-756P3	HA32KP4_F39	8	7946	64820783	0.010943	0.014778	-0.160374	0.046385	-0.064021
RP13-797F13	HA32KP21_J18	8	8101	64902415	-0.138707	-0.078605	-0.16529	-0.093062	-0.262304
RP11-450M17	HA32KP6_AB25	8	7947	64905819				0.029979	-0.050919
RP11-696K10	HA32KP20_AD35	8	8102	64975730	-0.155004		-0.10307	-0.040756	-0.073013
RP11-7J10	HA32KP15_C33	8	8103	65054259
RP11-65M9	HA32KP6_G38	8	7948	65170365		-0.086991			-0.054928
RP11-667J2	HA32KP1_AA4	8	7949	65199969	-0.078574	-0.036397	-0.052515	-0.074616
RP11-32K4	HA32KP15_W1	8	8104	65291881	0.009818	-0.014781
RP11-313D2	HA32KP15_F5	8	8105	65367828		-0.057673	-0.020217	0.06822	-0.024174
RP11-21C4	HA32KP15_K33	8	8106	65487111		0.101415			-0.039059
RP11-343N21	HA32KP15_N41	8	8107	65686251		0.053684			0.052297
RP11-771I3	HA32KP10_D37	8	7950	65897472	-0.035511	0.014308	0.001284	0.036204	0.007767
RP11-350B15	HA32KP15_V17	8	8108	66151383	0.028876		0.063164	0.136367	0.014404
RP11-678D18	HA32KP20_V3	8	8109	66326122	-0.012056	0.066178	-0.015883	0.018027	-0.085041
RP11-322K18	HA32KP15_F29	8	8110	66504916		0.008885	0.115574	-0.056114	0.051448
RP11-707M3	HA32KP17_B30	8	8111	66675218					0.17672
RP11-782C21	HA32KP1_AE16	8	7951	66816697	0.114454	0.296376	0.149532	0.362183	0.099156
RP11-306N15	HA32KP14_Z42	8	8112	66913322	0.073927				-0.073772
RP11-164L7	HA32KP15_AA26	8	8113	67127098		-0.016597		0.027907	-0.007641
RP11-610C11	HA32KP19_J45	8	8114	67206941	0.041112	0.13293	0.062198	0.05005	-0.063751
RP11-14O18	HA32KP14_W11	8	8115	67312416					0.062132
RP11-346I3	HA32KP15_R9	8	8116	67406130					0.150732
RP11-784I24	HA32KP10_H29	8	7952	67577200					0.209913
RP11-705C3	HA32KP20_AD47	8	8117	67649109	0.208931	0.323353	0.340245	0.204809	0.230704
RP11-345I19	HA32KP15_R29	8	8118	67828684			0.313263		0.286154
RP11-409C17	HA32KP6_L37	8	7953	67973508		0.212016		0.307127	0.231509
RP11-800J21	HA32KP10_X21	8	7954	68042195	0.129614	0.330853	0.46567		0.210225
CTD-2009J16	HA32KP21_H11	8	8119	68151287	0.354796		0.008693	0.084024	0.371653
RP11-206E19	HA32KP14_F14	8	8120	68211500					0.231061
RP11-662K10	HA32KP20_N19	8	8121	68317889	0.258261	0.310707	0.28931	0.079871	0.244768
RP11-252K16	HA32KP14_N6	8	8122	68439786	0.233117	0.298112		0.371901	0.213767
RP11-96L3	HA32KP6_W18	8	7955	68577957	0.414653	0.238025	0.27053	0.308757	0.174684
RP11-782B20	HA32KP10_L1	8	7956	68653445	0.366162	0.186415	0.254486	0.116974	0.193069
RP11-78H16	HA32KP6_O2	8	7957	68839932					0.132364
RP11-54K18	HA32KP6_C2	8	7958	68937600		0.304615		0.180192	0.196106
RP11-447N20	HA32KP6_AB13	8	7959	69012104	0.159592	0.294957	0.049987	0.360006	0.269335
RP11-664J13	HA32KP20_N11	8	8123	69120058	0.170555	0.245356	0.41588	0.110246	0.255725
RP11-158I6	HA32KP15_AA10	8	8124	69260236	0.164212	0.299643		0.285904	0.200703
RP11-752F9	HA32KP17_Z14	8	8125	69331356	0.046184	0.081678	0.357727	0.230695	0.211463
RP11-501N11	HA32KP17_N47	8	8126	69534897	0.237509	0.30711	0.236584	0.234728	0.177434
RP11-493K5	HA32KP4_D11	8	7960	69561188					0.25407
RP11-130K20	HA32KP18_O20	8	8127	69645093	0.177835	0.248154	0.193198	0.143939	0.108478
RP11-791M12	HA32KP4_X31	8	7961	69718015		-0.054235	0.334019		0.151318
RP11-779P1	HA32KP4_X15	8	7962	69783970	0.18911	0.10757	0.262007		0.182864
RP11-728C12	HA32KP4_T47	8	7963	69827379		0.180699	0.312138	0.276401	0.177812
RP11-414G11	HA32KP18_AE16	8	8128	69867438	0.378784	0.00389	0.244441	-0.294331	0.177064
RP11-88J3	HA32KP6_O46	8	7964	69997419		0.087972			0.032908
RP11-661D24	HA32KP20_J31	8	8129	70062516	0.190613	0.083754	0.244575	0.157536	0.150914
RP11-746J3	HA32KP17_R34	8	8130	70090488	0.158601	-0.028204	0.344837	0.00046	0.214576
RP11-21C17	HA32KP15_K37	8	8131	70223623					0.159494
RP11-160D12	HA32KP15_W42	8	8132	70257723					0.170513
RP11-744J10	HA32KP17_R30	8	8133	70338320	0.218121	0.255398	0.290689	0.044463	0.3089
RP11-676B14	HA32KP20_R23	8	8134	70510074	0.353852	0.031958	0.30914	0.098007	0.281935
RP11-736J11	HA32KP17_N38	8	8135	70634717	0.300991	0.394596	0.407342	0.278013	0.335623
RP11-102F4	HA32KP6_AA42	8	7965	70655569		0.184846	0.091921	0.15683	0.2347
RP11-347D13	HA32KP15_R37	8	8136	70756462					0.26853
RP11-804F4	HA32KP10_AB1	8	7966	70899706	0.212249	0.24268	0.392876	0.161914	0.230649
RP11-449M6	HA32KP6_X45	8	7967	70973863	0.332189	0.170529	0.342504	0.307942	0.20618
RP11-356O6	HA32KP15_V45	8	8137	71074337	-0.041949	0.336357	0.186273	0.311845	0.279559
RP11-746L20	HA32KP17_R46	8	8138	71312586		-0.172749	0.443804	-0.017702	0.367665
RP11-639E13	HA32KP20_B19	8	8139	71441559	0.299043	0.085517	0.370794	0.138861	0.361781
RP11-133E24	HA32KP15_K30	8	8140	71613225	0.188372		0.296087		0.280284
RP11-345P10	HA32KP15_V1	8	8141	71843977	0.097621	-0.075633	0.210602	0.223246	0.117021
RP11-371A2	HA32KP15_AD17	8	8142	71901089					0.27096
RP11-242B23	HA32KP14_J42	8	8143	72162153		-0.240505			0.328526
RP11-533I23	HA32KP17_V35	8	8144	72395863	0.245792	0.209517	0.316739	0.028963
RP11-379N15	HA32KP6_D29	8	7968	72489193		0.137857		0.241013	0.08085
RP11-710I5	HA32KP17_F2	8	8145	72709911					0.354575
RP11-507L12	HA32KP17_R23	8	8146	72856707	0.069718	0.026859	0.445287	0.059591	0.367755
RP11-367C12	HA32KP15_AD33	8	8147	72911346					0.350279
RP11-398O11	HA32KP6_H17	8	7969	73050988	0.260285		0.332805		0.199451
RP11-656G20	HA32KP20_J39	8	8148	73245950	0.112176	0.132852	0.341542	0.230927	0.27347
RP11-634L17	HA32KP19_Z41	8	8149	73342200		0.058233			0.241207
RP11-351E7	HA32KP15_V5	8	8150	73499057		0.587241	0.302061	0.274229	0.28318
RP11-525K2	HA32KP17_V19	8	8151	73579473	0.2834	0.883281	0.411661	0.327965	0.382566
RP11-689A5	HA32KP20_V43	8	8152	73738869	0.394482		0.426965	0.184858	0.322283
RP11-675I7	HA32KP20_R3	8	8153	73857678	0.252836	0.226535	0.352623	0.135923	0.304677
RP11-531A24	HA32KP17_Z19	8	8154	73980945	0.285263	0.440326	0.338035	0.191891	0.268829
RP11-424B10	HA32KP6_T37	8	7970	74095037	0.183166	0.860148	0.278967	0.179925	0.351571
RP11-359N14	HA32KP15_Z37	8	8155	74195874					0.368649
RP11-173J18	HA32KP15_AE38	8	8156	74275175	0.205996	0.872251	0.403185		0.29232
RP11-71I11	HA32KP6_K14	8	7971	74370568		0.854284	0.291572	0.310083	0.239582
RP11-809F14	HA32KP10_AB5	8	7972	74558548	0.215319	0.711182	0.343221	0.100509	0.225095
RP11-29I1	HA32KP15_S37	8	8157	74705668	0.151469	0.451796	0.280948	0.197488	0.231442
RP11-559C13	HA32KP17_AD43	8	8158	74845223	0.217948	0.854123	0.305634	0.159004	0.261925
RP11-400D10	HA32KP6_H33	8	7973	75012726					0.260236
RP11-180K13	HA32KP15_AE22	8	8159	75167545		0.627315	0.318508		0.202322
RP11-503K13	HA32KP17_R15	8	8160	75247524	0.010987	0.189854	0.469981	0.13625	0.360691
CTD-2320G14	HA32KP21_T31	8	8161	75401346	0.276765	0.882969	0.335524	0.285915	0.328043
RP11-565P4	HA32KP19_B33	8	8162	75534305	0.283046	0.197508	0.278383	0.080306	0.263164
RP11-730G20	HA32KP17_R2	8	8163	75632785	0.190387	0.090912	0.420863	0.047746	0.215023
RP11-814P2	HA32KP10_AF5	8	7974	75767195	0.100018	0.022225	0.487552		0.138024
RP11-3N13	HA32KP15_C45	8	8164	75850345					0.173818
RP11-626C10	HA32KP19_V17	8	8165	75978335	0.20318	0.722409	0.298949	0.171772	0.239032
RP11-203M4	HA32KP14_F22	8	8166	76049687	0.166134	0.725646	0.136703	0.26508	0.20553
RP11-185H11	HA32KP14_B30	8	8167	76120852			0.327771		0.214115
RP11-597E9	HA32KP19_J37	8	8168	76200653	-0.134603	0.105335	-0.108389	-0.056233	-0.099983
RP11-746K9	HA32KP17_R42	8	8169	76364506	0.146443	0.227443	0.257834	0.097027	0.2201
RP11-135K1	HA32KP15_K26	8	8170	76421003		0.103758	0.181516	0.133071	-0.001733
RP11-553I13	HA32KP17_Z43	8	8171	76533254	0.02049	-0.012908	0.284904	0.019699
RP11-656E8	HA32KP8_T13	8	7975	76556788	0.05821	0.136011		-0.068498	0.040627
RP11-141A3	HA32KP15_S18	8	8172	76656524					0.150316
RP11-785K17	HA32KP10_L17	8	7976	76757437	0.263865	0.57517		0.133398	0.073468
RP11-32J5	HA32KP15_S45	8	8173	76923625	0.084557	0.414793			0.187431
RP11-619B14	HA32KP19_R13	8	8174	77032195	0.224907	0.044988	0.354654	-0.142856	0.157361
RP11-698M17	HA32KP20_AD31	8	8175	77047602	0.201807	0.743889	0.353492	0.097644	0.205955
CTD-2010C15	HA32KP21_H15	8	8176	77209526	0.179903			0.125744	0.170783
RP11-637I6	HA32KP19_AD1	8	8177	77269307	0.11074	0.432167	0.164758	0.017998	0.10983
CTD-2127L11	HA32KP21_H47	8	8178	77458021	0.150356	0.397458	0.298046	0.404048	0.23886
RP11-108C14	HA32KP6_AE10	8	7977	77495861					0.160147
RP11-115I9	HA32KP15_G38	8	8179	77525995					0.176477
RP11-65D13	HA32KP6_G10	8	7978	77643686		0.582427		0.325345	0.133587
RP11-112I10	HA32KP6_AE6	8	7979	77791301	-0.162108	0.232609		-0.168981	0.128886
RP11-48D4	HA32KP15_AE37	8	8180	77869827					0.240474
RP11-392G21	HA32KP6_H29	8	7980	78005918	0.116151	0.222528	0.786487		0.05953
RP11-64K14	HA32KP6_C46	8	7981	78124088		0.322279	0.465293	0.195073	0.082785
RP11-652L3	HA32KP20_F27	8	8181	78188578	0.111232	0.563141	0.810146	0.062207	0.158331
RP11-63J14	HA32KP6_C14	8	7982	78191488		0.403636	0.074175	0.092745	0.078708
CTD-2386G14	HA32KP12_O8	8	8182	78295205	0.090436	0.193416	0.397321		0.140792
CTD-2386G14	HA32KP21_AB7	8	8182	78295205	0.099069	0.727158		0.159479	0.176311
RP11-708H1	HA32KP4_X3	8	7983	78429062		0.412963	0.509269		0.158068
RP11-627O20	HA32KP4_L31	8	7984	78433112		0.458424		0.127461	0.159321
RP11-620M15	HA32KP4_P35	8	7985	78465557		0.595546			0.153381
RP11-37E7	HA32KP15_W45	8	8184	78530552					0.150095
RP11-183D24	HA32KP14_B2	8	8185	78657512					0.14295
RP11-692N10	HA32KP20_Z35	8	8186	78813425	0.177035	0.039642	0.772641	-0.017528	0.217545
RP11-12L20	HA32KP15_G21	8	8187	78915837		0.351195	0.608875	0.21084	0.169051
RP11-85N16	HA32KP6_O22	8	7986	78921733		0.31166			0.115836
RP11-650P20	HA32KP20_J3	8	8188	79097476	0.159167	-0.017281	0.736948	-0.069992	0.143878
RP11-455H5	HA32KP17_B7	8	8189	79197324			0.261963		0.261191
RP11-55M17	HA32KP6_C6	8	7987	79291388		0.564971	0.494639	0.047027
RP11-108D15	HA32KP6_AE14	8	7988	79402414	-0.290986	0.28359		-0.244839	0.083085
RP11-727G10	HA32KP17_J46	8	8190	79536220	0.095794	0.200101	0.834031	0.021059	0.35366
RP11-686B19	HA32KP20_Z15	8	8191	79737273	0.196653	0.006883	0.676336	-0.012897	0.179908
RP11-361K2	HA32KP15_AD21	8	8192	79883394	0.025423	0.477844	0.555096	0.167558	0.334078
RP11-697N7	HA32KP20_AD7	8	8193	80078097	0.133816	0.071796	0.100946	0.158862	0.089234
RP11-654O2	HA32KP20_F35	8	8194	80262975	0.526978	1.13514	1.32675	0.547197	0.723265
RP11-660G4	HA32KP1_W44	8	7989	80371324		0.421575	0.375542	0.12903	0.197666
RP11-758H6	HA32KP1_AE8	8	7990	80407848	-0.131524	0.097367	0.087538	-0.289513	-0.120739
RP11-463D11	HA32KP17_B47	8	8195	80595336	-0.016596	0.332092	0.88443	0.092225	0.309192
RP11-97F17	HA32KP6_W38	8	7991	80712778	-0.238852	0.575054		-0.316268	0.194771
RP11-601P5	HA32KP19_J41	8	8196	80822680	0.329865	0.617407	1.30395	0.141845	0.314633
RP11-136D18	HA32KP15_K42	8	8197	80849222					0.23913
RP11-498N9	HA32KP17_R11	8	8198	80922125	0.199245	0.209878	0.971111	0.111789	0.203902
RP11-795H2	HA32KP10_T37	8	7992	81091081	0.157314	0.780025	0.926005	0.209939	0.249406
RP11-603J12	HA32KP19_N5	8	8199	81278288	0.238641	1.02849	1.1248	0.246301	0.29068
RP11-589K24	HA32KP19_F17	8	8200	81329670	0.231601	1.06101	1.27682	0.317987	0.248454
RP11-48B3	HA32KP15_AE25	8	8201	81493445					0.171654
RP11-36K24	HA32KP15_W33	8	8202	81608488					0.323771
RP11-125J17	HA32KP15_O2	8	8203	81719191	0.185773		0.901219		0.263681
RP11-75G10	HA32KP6_K30	8	7993	81782690	0.298461	0.816501	0.71836	0.150378	0.1515
RP11-286F13	HA32KP14_Z6	8	8204	81933912			1.10933	-0.023325	0.356188
RP11-790M5	HA32KP10_T5	8	7994	82009609	0.280404	1.008	1.27064	0.252224	0.295588
RP11-35L24	HA32KP15_W17	8	8205	82179289					0.295651
RP11-638O4	HA32KP20_B7	8	8206	82333517	0.126349	0.078673	0.959137	0.058516	0.352508
RP11-764J10	HA32KP17_AD2	8	8207	82451273	0.208422	0.603539	0.516676	0.144901	0.196339
RP11-34M16	HA32KP15_AA1	8	8208	82629716	0.294203	0.877949	0.819911	0.142574	0.213468
RP11-67F19	HA32KP6_K26	8	7995	82680623		0.771374	0.430311	0.04987	0.107051
RP11-117H7	HA32KP15_G14	8	8209	82810510	0.169342	0.663358	0.464831		0.208593
RP11-562L10	HA32KP17_AD39	8	8210	82952554	0.229949	0.896932	0.718279	0.209685	0.285657
RP11-659D20	HA32KP20_J43	8	8211	83044345	0.241025	0.212708	0.759327	0.139252	0.174496
RP11-99H20	HA32KP18_K12	8	8212	83081153	0.324083	1.00029	0.90771	0.288611
RP11-390M9	HA32KP18_AA40	8	8213	83186370	0.173512	0.120251	0.631733	0.136132	0.093109
RP11-163M17	HA32KP18_O40	8	8214	83238950	0.062242	0.09439	0.143504	0.037119	-0.002803
RP11-8H12	HA32KP15_G1	8	8215	83316594					0.104779
RP11-181O19	HA32KP15_AE30	8	8216	83426116		0.275524	0.210179	0.306745	0.087211
RP11-733M18	HA32KP17_N26	8	8217	83584780	0.413097	0.382099	0.350963	0.317745	0.255483
RP11-354C9	HA32KP15_V29	8	8218	83730189	0.031843	0.567561	0.397102	0.121143	0.188495
RP11-370E22	HA32KP18_AA24	8	8219	83785148	0.151301	0.167182	0.48532	0.161086	0.152175
RP11-520I3	HA32KP17_V3	8	8220	83898160	0.226713	0.920887	0.315859	0.113795	0.225307
RP11-644H20	HA32KP20_B27	8	8221	84055483	-0.188881		0.229017	0.06101	0.131902
RP11-643H21	HA32KP19_AD41	8	8222	84067608	0.039367	0.384732	0.171543	0.082573	-0.049805
RP11-809N11	HA32KP10_AB33	8	7996	84258335	0.056154				0.190796
RP11-51M18	HA32KP15_AA41	8	8223	84378325
RP11-547J18	HA32KP17_Z39	8	8224	84531068	0.099994	0.024543	0.682842	0.009962	0.143055
RP11-653L9	HA32KP20_J19	8	8225	84606637	0.093023	0.166234	1.00244	0.076606	0.122732
RP11-755F9	HA32KP17_V34	8	8226	84763838	0.106745	0.516533		0.062881	0.165362
CTD-2026I14	HA32KP21_H35	8	8227	84890614	0.011628	0.175848	0.398349	0.062001	0.115889
CTD-2179H3	HA32KP21_AB39	8	8228	85045306	0.112229	0.766965	0.919729	0.108422
CTD-2031K8	HA32KP21_L7	8	8229	85130222	0.193228	0.916971	0.654729	0.184415	0.280664
RP11-120I21	HA32KP18_K20	8	8230	85136697	0.203978	0.700833	0.708893	0.242604	0.143146
RP11-266B2	HA32KP18_W28	8	8231	85209021	0.28021	0.674524	0.586398	0.048649	0.280628
RP11-319A24	HA32KP15_B41	8	8232	85266159					0.203689
RP11-35C5	HA32KP15_AA9	8	8233	85434907	0.046518	0.132943		-0.017833	0.042983
RP11-509P12	HA32KP17_N43	8	8234	85585636	0.066074	-0.085177	0.241457	0.101277	0.126108
RP11-7N21	HA32KP15_C37	8	8235	85648604			0.342486		0.107822
RP11-93I10	HA32KP6_S18	8	7997	85739977		0.246022		0.063449	0.143936
RP11-98H4	HA32KP6_AA18	8	7998	85868029					0.080141
RP11-443O7	HA32KP1_O20	8	7999	85931002	0.05861	0.300951			0.188583
RP11-90O15	HA32KP20_U28	8	8236	86199120					0.147322
RP11-648N23	HA32KP20_F3	8	8237	86211969	0.240526	0.885259	0.894862	0.125546	0.200125
RP11-63F9	HA32KP6_C10	8	8000	86257541		0.276561			0.129941
RP11-317J10	HA32KP15_F17	8	8238	86450359					0.16352
RP11-133G2	HA32KP15_K34	8	8239	86558071					0.239276
RP11-509F16	HA32KP17_N35	8	8240	86620595	0.218973	1.01403	0.888196	0.27678	0.351151
RP13-580M19	HA32KP20_Q12	8	8241	86638084		0.122233	1.01624	-0.050956	0.304034
RP11-1317J17	HA32KP21_AA15	8	8242	86669744	0.27343	1.04887	1.02742	0.382142	0.316801
RP11-694L21	HA32KP4_P43	8	8001	86851015	0.251109	0.877959	0.753314	0.000562	0.239594
RP11-295O15	HA32KP1_K8	8	8002	86862766	0.321853	0.744047	0.68589	0.159465	0.193712
RP11-13P8	HA32KP18_G32	8	8243	86873807	0.239006	0.817513	0.874449	0.078662	0.29685
RP11-639P4	HA32KP20_B39	8	8244	86899501	0.556103	0.192561	0.645941	0.070259	0.250566
CTD-2067O20	HA32KP21_L15	8	8245	86899501	0.227449	1.11024	0.99889	0.294454	0.337086
RP11-626K6	HA32KP19_V33	8	8246	87019347	0.216342	0.944719	0.798261	0.167775	0.345425
RP11-216N21	HA32KP14_J22	8	8247	87056788		0.355594	0.85541	-0.295846	0.437034
RP13-736G20	HA32KP20_U16	8	8248	87162617	0.209751	0.834161	0.775136	0.234984	0.21891
RP11-39A21	HA32KP15_W25	8	8249	87208452					0.209542
CTD-2210G22	HA32KP21_P19	8	8250	87267200	0.131733	0.274895	0.236964	0.158669	0.271163
RP11-462H5	HA32KP17_B39	8	8251	87349615	0.112867		0.983432		0.362589
RP11-113F21	HA32KP1_C40	8	8003	87431460	0.020388	0.06945	0.225884		0.152953
RP11-735G16	HA32KP1_AA32	8	8004	87499259	0.250879	0.398338	0.37444	0.302414	0.182953
RP11-293C18	HA32KP14_V38	8	8252	87602680	0.137829	0.609185	0.40769	0.188391	0.214538
RP11-778C19	HA32KP10_H25	8	8005	87744061	0.436494				0.10851
RP11-386D6	HA32KP18_AE40	8	8253	87763053	0.240016	0.184513	1.15687	0.091484	0.314308
RP11-122P24	HA32KP18_K40	8	8254	87779904	0.163982	0.353514	1.21616	0.188492	0.216552
RP11-797C1	HA32KP4_AB23	8	8006	87896390		0.514657		0.154346	0.164748
RP11-325J23	HA32KP15_F37	8	8255	87911607				0.179884	0.214003
RP11-695J3	HA32KP4_T11	8	8007	87925595		0.461343		0.285168	0.287859
RP11-599P7	HA32KP4_L23	8	8008	87939030		0.365342	0.451338	0.118993	0.198534
RP11-470N15	HA32KP17_F27	8	8256	88023945	0.054546		0.762202		0.223516
RP11-80P18	HA32KP6_K42	8	8009	88151299		0.544826		0.096336	0.122316
RP11-266A13	HA32KP14_R30	8	8257	88238239				0.064406	0.171757
RP11-287K2	HA32KP14_Z14	8	8258	88389134			0.615334		0.179475
RP11-381I3	HA32KP18_AE28	8	8259	88389134	0.022824	0.372837	0.858362	-0.035197	0.240474
RP11-374L5	HA32KP18_AE4	8	8260	88528197	0.052678	0.585834		0.044003	0.240498
RP11-705H12	HA32KP4_T43	8	8010	88551471	0.033971	0.410063	0.780481	0.046651	0.13218
RP11-568B17	HA32KP4_L3	8	8011	88551580					0.132877
RP11-502M10	HA32KP1_O44	8	8012	88591743	0.087329	0.12585		0.068763	0.138155
RP11-129P7	HA32KP1_C48	8	8013	88712749	0.09438	-0.033123	0.025444	-0.088539
RP11-17C13	HA32KP18_C4	8	8261	88722314	0.134052	0.383532	0.528884	0.124177	0.154303
RP11-660J15	HA32KP4_P23	8	8014	88725677					0.182051
RP11-336A4	HA32KP18_AA8	8	8262	88767564	0.100048	0.297095	0.950542	0.263286	0.190229
RP11-379N22	HA32KP18_AE24	8	8263	88815834	0.168372	0.278514	0.999856	-0.057339
RP11-451H10	HA32KP4_D19	8	8015	88876378					0.214532
RP11-126N8	HA32KP15_K18	8	8264	88977283		0.611285		0.211572	0.266
RP11-196C6	HA32KP14_B38	8	8265	89110682	-0.165693	0.252879	0.917624	0.006935	0.320111
RP11-304G13	HA32KP14_AD22	8	8266	89278904	0.057489	0.657237	0.60195	0.085649	0.246594
RP11-522L21	HA32KP17_R35	8	8267	89329295	0.200233	0.222068	1.12917	-0.041672	0.341079
RP11-460B4	HA32KP6_AF41	8	8016	89338173	-0.093111		0.927114		0.277283
RP11-500M20	HA32KP17_N27	8	8268	89463930	0.142194	0.726619	0.961041	0.130475	0.284153
RP11-561O8	HA32KP17_AD23	8	8269	89662799	0.13852	0.564531	0.887838	0.160135	0.26558
RP11-642C5	HA32KP20_B15	8	8270	89779927	0.171359	0.010313	0.952576	0.004517	0.257296
RP11-353D8	HA32KP15_Z17	8	8271	89873310	0.159013				0.26672
RP11-366J9	HA32KP15_AD25	8	8272	89961838					0.21297
RP11-738E15	HA32KP17_R22	8	8273	90110134		0.036253	1.01251	0.270817	0.164899
RP11-658I1	HA32KP20_J27	8	8274	90275436	0.092727	0.179229	1.08844	0.132481	-0.140947
RP11-619K14	HA32KP19_V1	8	8275	90405459	0.20836	0.656708	1.03706	0.166176	-0.047119
RP11-812I23	HA32KP10_AF1	8	8017	90457148	0.158177				-0.078491
CTD-2005B12	HA32KP21_D3	8	8276	90625590	0.297291	0.669237	1.26286	0.362134	0.041525
RP11-2O5	HA32KP15_C21	8	8277	90644633					0.029089
RP11-627A6	HA32KP19_V45	8	8278	90790023	0.244702	0.71711	1.16624	0.167878	0.030856
RP11-96H12	HA32KP6_W10	8	8018	90935309	0.209246	0.614153	0.905888	0.202719	0.041188
CTD-2225G19	HA32KP21_L47	8	8279	90998216	0.222915	0.863524	1.2942	0.186562	-0.027539
RP11-529J9	HA32KP17_Z3	8	8280	91080056	0.261667	0.375997	1.1941	0.061326	0.02008
RP11-565H20	HA32KP19_B13	8	8281	91218991	0.121249	0.227529	1.37954	0.080428	0.068325
RP11-102D3	HA32KP6_AA26	8	8019	91297693		0.540854	0.609257	0.160342	-0.027636
RP11-177F24	HA32KP15_AE34	8	8282	91450736		0.682795	0.930854		-0.013427
RP11-381N19	HA32KP6_D21	8	8020	91524251		0.439518		0.153802	0.072165
RP11-127D4	HA32KP18_O8	8	8283	91597271	0.181208	0.23204	1.14685	-0.02575	-0.01969
RP11-68L18	HA32KP18_G28	8	8284	91631174	0.292867	0.841681	1.25045	0.055216	-0.049731
RP11-662E23	HA32KP4_P27	8	8021	91717298	0.2435	0.562283			-0.068611
RP11-662G23	HA32KP4_P31	8	8022	91717298	0.444883	0.834911	0.969063		-0.025785
RP11-72H9	HA32KP18_G36	8	8285	91797264	0.289863	0.874244	1.38247	0.150489	0.021133
RP11-315D18	HA32KP18_W44	8	8286	91826785	0.230047	0.866657	1.43485	0.118777	-0.08183
RP11-135B9	HA32KP18_O24	8	8287	91872010	0.214883	0.268501	1.23685	-0.087008
CTD-2035I10	HA32KP22_B46	8	8288	91911617	-0.054287	0.06685	-0.082994	-0.009322	-0.039089
RP11-409N11	HA32KP6_L45	8	8023	92019812	0.100581	0.513417	0.668628	0.480988	1.06858
RP11-15J4	HA32KP15_K17	8	8289	92022247		0.416862		0.395022	1.00026
RP11-480B16	HA32KP17_F47	8	8290	92106187	0.227412	0.727149	1.29444	0.751442	1.84264
RP11-812I14	HA32KP10_AB45	8	8024	92203729	0.191225	0.674135	1.00335	0.182391	1.60298
RP11-561A10	HA32KP17_AD3	8	8291	92381128	0.112389	0.810612	1.33213	0.193072	2.15363
RP11-353D5	HA32KP15_Z13	8	8292	92382735			0.602463		1.45314
RP11-507M19	HA32KP17_R31	8	8293	92510674	0.115282	0.128164	1.10526	-0.011406	1.80085
RP11-230C3	HA32KP18_S36	8	8294	92647432	0.273834	0.849839	1.34114	0.2798	1.92383
RP11-701F8	HA32KP4_T27	8	8025	92732973		0.543207		0.134738	1.31032
RP11-183A7	HA32KP18_W12	8	8295	92749826	0.084367	0.656599	1.04743	-0.047538	1.71259
CTD-2009C9	HA32KP21_H7	8	8296	92755613	0.157906	0.003044	0.496703	0.221017	1.74631
RP11-118O8	HA32KP15_C38	8	8297	92998430					1.71496
RP11-731D23	HA32KP17_N22	8	8298	93086106	0.142064	0.522809	0.751686	0.166586	1.57331
RP11-544M13	HA32KP17_Z11	8	8299	93208066	0.143807	0.199425	1.14766	-0.051641	0.86808
RP11-159O6	HA32KP15_W34	8	8300	93219893		0.492192		0.420056	0.557772
RP11-702J15	HA32KP17_B2	8	8301	93331212					-0.019573
RP11-452C2	HA32KP6_AF25	8	8026	93458150					-0.02699
RP11-682F17	HA32KP20_Z3	8	8302	93562085	0.180081	0.068455	1.25552	0.103338	-0.137752
RP11-23B3	HA32KP15_O37	8	8303	93630969		0.567289			-0.048879
RP11-705F1	HA32KP17_B18	8	8304	93781529
RP11-804M1	HA32KP10_AB21	8	8027	93893776	0.087627	0.000633	0.712769	0.076382	-0.026417
RP11-678P19	HA32KP20_V19	8	8305	94017452	0.20627	-0.045665	1.243	0.116672	-0.114566
RP11-772P22	HA32KP10_D9	8	8028	94127529	0.038633	0.184681		0.075849	0.080645
RP11-674P23	HA32KP20_N39	8	8306	94300023	0.307759	-0.008752	1.36067	0.237983	-0.037844
RP11-106C12	HA32KP6_AE46	8	8029	94424364		0.028349		-0.020552	0.032556
RP11-178O13	HA32KP18_S40	8	8307	94551514	0.376839	0.088954	1.43948	0.427347	-0.074273
RP11-158A13	HA32KP15_W46	8	8308	94574109	0.386242	0.240777	1.26289	0.437278	-0.031501
CTD-2085I3	HA32KP15_Y11	8	8309	94655709					-0.171846
RP11-633M24	HA32KP4_P3	8	8030	94661413		0.518631	1.03992		0.01897
RP11-812I1	HA32KP10_AB41	8	8031	94784579	0.230158	0.379242	1.11776	0.144823	-0.022632
RP11-323I20	HA32KP16_N20	8	8310	94822468	0.034621	0.069811	0.036952	-0.023763	0.099238
RP11-575C14	HA32KP19_B45	8	8311	94875809	0.399814	0.19061	1.40418	0.165293	-0.046284
RP11-792G24	HA32KP7_A18	8	8032	94937953	-0.011214	0.155527	-0.346694		0.108082
RP11-411N11	HA32KP6_P25	8	8033	94963301					0.031399
RP11-381I7	HA32KP6_D17	8	8034	95030163					0.04649
RP11-638I14	HA32KP19_AD37	8	8312	95202583	0.29425	0.603567	1.36183	0.269161	0.024031
RP11-30J11	HA32KP15_S9	8	8313	95287473	0.292832	0.395023	1.10161	0.3083	0.021474
RP11-588I19	HA32KP19_F33	8	8314	95415960	0.205797	0.456046	1.11601	0.186562	-0.012276
RP11-103P22	HA32KP6_AA6	8	8035	95610109	0.306262	0.368635		0.205746
RP11-167E22	HA32KP20_U48	8	8315	95679394	0.256206	0.466476	1.29779	0.260675	0.07157
RP11-464K11	HA32KP17_B19	8	8316	95706694	-0.051516	0.175835			0.04588
RP11-682F2	HA32KP20_V47	8	8317	95800750	0.537781	0.591025	0.823157	0.506457	0.357788
RP11-272K10	HA32KP14_V10	8	8318	95938245		0.475788		0.382032
RP11-701E3	HA32KP17_B38	8	8319	96112847		0.397982	1.40304	0.397848	0.075972
RP11-746O17	HA32KP17_V14	8	8320	96190570	0.315523	0.570922	1.27785	0.766489	0.060859
RP11-397D14	HA32KP6_L9	8	8036	96297981	0.406075		1.19052	1.00374	-0.022236
RP11-336D3	HA32KP15_J45	8	8321	96459439					0.045293
RP11-627B21	HA32KP19_Z9	8	8322	96572254					-0.019353
RP11-789O18	HA32KP10_P17	8	8037	96724583	0.134566		1.24181		-0.107735
RP11-700G17	HA32KP17_B26	8	8323	96917738					0.005819
RP11-788E17	HA32KP10_P41	8	8038	96955451	0.137637		1.21646		-0.123674
RP11-108G16	HA32KP6_AE26	8	8039	97126834					-0.035272
RP11-461N8	HA32KP18_AE44	8	8324	97279168	0.196415	0.642358	1.41749	0.232664	-0.103669
RP11-387M9	HA32KP6_H21	8	8040	97299998	0.120252	0.821339	0.916123		0.020179
RP11-430I2	HA32KP18_AE48	8	8325	97407362	0.269206	0.475499	1.37287	0.368478	-0.153012
RP11-193J8	HA32KP14_B10	8	8326	97427034	0.186404	0.300939	0.889729		-0.1037
RP11-211K10	HA32KP18_O48	8	8327	97495439	0.259977	0.42933	1.24001	0.248987	-0.112364
RP11-655F3	HA32KP20_J15	8	8328	97586001	0.178343	0.149769	1.28896	0.233849	-0.060241
RP11-550D23	HA32KP17_AD31	8	8329	97722952	0.22854	0.36082	1.20984	0.233715	-0.006335
RP11-789C10	HA32KP10_L41	8	8041	97931646	0.207295	0.413612	1.07843	0.263937	-0.041804
RP11-167H19	HA32KP15_AE10	8	8330	98155359					-0.044898
RP11-499K24	HA32KP17_R19	8	8331	98285686	0.203728	0.321687	1.2583	0.228588	-0.05124
RP11-804A7	HA32KP10_X45	8	8042	98484762	0.223606	0.216223	1.19213		0.01622
RP11-706B10	HA32KP17_B42	8	8332	98688819	0.13549		0.633787		0.106362
RP11-455L12	HA32KP17_B11	8	8333	98853065	0.164623				0.039153
RP11-680G2	HA32KP20_R43	8	8334	98979314	0.191582	0.281131	1.38774	0.185376	-0.047089
RP11-61J1	HA32KP6_C22	8	8043	99164415	0.285077	0.649636		0.274746	0.086335
RP11-802K12	HA32KP10_X25	8	8044	99205389					-0.015544
RP11-765K18	HA32KP17_AD46	8	8335	99359921	0.797806	0.946607	2.13274	0.383177	0.04088
RP11-563E23	HA32KP17_AD47	8	8336	99520898	0.995541	1.01773	1.79395	0.263429	1.16484
RP11-159A16	HA32KP18_O36	8	8337	99657095	0.832486	0.850596	1.59156	-0.088229	1.74143
RP11-613I24	HA32KP4_P15	8	8045	99818614	0.799494	0.67007	1.50802		1.64496
RP11-44N12	HA32KP15_AE1	8	8338	99868993					1.87827
RP11-400J2	HA32KP6_H37	8	8046	100089900	0.094636		0.673071		0.928209
RP11-281D17	HA32KP14_V30	8	8339	100208306	0.124427	0.800942	1.05457	0.55132	1.32204
RP11-575K20	HA32KP19_F5	8	8340	100353582	0.171423	0.743108	1.4324	0.476381	-0.023176
RP11-312M14	HA32KP15_B17	8	8341	100494333					0.68826
RP11-342N20	HA32KP15_N1	8	8342	100592699					0.055772
RP11-313I16	HA32KP15_F21	8	8343	100737195		1.0458	1.20482	0.831845	0.015004
RP11-326M20	HA32KP15_J21	8	8344	100900519			1.4999		0.147922
RP11-143H8	HA32KP15_S14	8	8345	101059164		0.615673	1.32868	0.65765	1.2949
RP11-616L6	HA32KP19_R29	8	8346	101134113	0.988002	0.160857	2.01315	0.598097	1.59796
RP11-321E7	HA32KP15_J1	8	8347	101234578					1.54204
RP11-157G3	HA32KP15_W26	8	8348	101313754					1.65651
RP11-701B10	HA32KP21_G39	8	8349	101417684	1.12971	1.04836	1.96049	0.958557	2.23017
RP11-753M19	HA32KP1_AA48	8	8047	101526205	0.636376	1.14787	1.15889	1.29647	1.89221
RP11-60C3	HA32KP18_C20	8	8350	101585440	1.21597	1.59119	2.16924	1.372	2.02848
RP11-150L6	HA32KP18_O12	8	8351	101613965	0.354807	0.60543	0.749639	0.291794	0.728501
RP11-403H17	HA32KP6_L33	8	8048	101680566		1.31429		1.25704	0.907607
RP11-765B16	HA32KP4_T15	8	8049	101707987	0.621325	1.43651	1.48339	1.08257	1.44778
RP11-521I2	HA32KP17_V7	8	8352	101872016	1.11607	1.53461	2.06028	1.37565	1.84439
RP11-703F20	HA32KP17_B34	8	8353	101954933	1.05192				1.31514
RP11-302J23	HA32KP18_AA20	8	8354	102005665	1.26088	1.915	2.23055	1.45916	2.03365
RP11-80I5	HA32KP18_K32	8	8355	102139242	1.23591	1.52866	2.31133	1.42774	2.03631
RP11-413M5	HA32KP18_AE12	8	8356	102153854	1.13879	1.74918	2.14351	0.359898	2.0565
RP11-486H20	HA32KP17_N3	8	8357	102246501	1.15392	1.86526	2.26124	1.42252	2.02563
RP11-375I14	HA32KP6_D25	8	8050	102322735					0.99816
RP11-262O17	HA32KP14_N46	8	8358	102476966	0.226406	1.75143	1.90145	1.20582	1.02032
RP11-619C16	HA32KP19_R25	8	8359	102572767	0.152645	0.888563	2.11035	0.68095	-0.033627
RP11-811I18	HA32KP10_AB9	8	8051	102802594	0.253303	1.71768	1.98888	1.15582	-0.034282
RP11-635J23	HA32KP19_AD5	8	8360	103007167	0.296426	1.84121	-0.032326	1.15738	0.000866
RP11-106E2	HA32KP15_C2	8	8361	103123518		1.44672			0.061233
RP11-346H21	HA32KP15_R5	8	8362	103264566			0.018004		-0.031782
RP11-97D1	HA32KP6_W34	8	8052	103386096					0.011649
RP11-419L6	HA32KP6_P33	8	8053	103406372			-0.092856		0.019069
RP11-109C19	HA32KP15_C22	8	8363	103542026	0.129516		0.077686	1.06544	0.040529
RP11-728I5	HA32KP17_N14	8	8364	103704953					0.116821
RP11-150P21	HA32KP15_S34	8	8365	103802267		0.031578		1.06566	-0.005654
RP11-229K21	HA32KP14_J38	8	8366	103891613		0.017289	0.044951	0.208107	0.001486
RP11-35O14	HA32KP15_W21	8	8367	103973535	0.082402	-0.037616	0.061356		0.001096
RP11-760H14	HA32KP17_AD10	8	8368	103996539	0.206494	-0.012575	0.085776	1.1356
RP11-754L23	HA32KP17_V22	8	8369	104154317	0.272527	0.025913	-0.022412	1.39279	0.062754
RP11-318M2	HA32KP15_B21	8	8370	104225604		0.075511	0.047463		0.026215
RP11-70A8	HA32KP6_G18	8	8054	104340648				1.03971	0.051996
RP11-419K1	HA32KP6_P29	8	8055	104491755	0.108167	0.485663	0.103685		0.037412
RP11-328M16	HA32KP15_F41	8	8371	104661726					0.087156
RP11-739L19	HA32KP17_R14	8	8372	104768540		-0.094371	0.026476	0.326591	0.066893
RP11-188I6	HA32KP14_B22	8	8373	104875738		-0.177894	0.20766		0.091633
RP11-468L14	HA32KP17_B23	8	8374	104976933	-0.023512	0.087155	0.032971	0.053487	0.062187
RP11-81A16	HA32KP6_O10	8	8056	105072397		0.033435		0.477141	0.012064
RP11-20O1	HA32KP15_K25	8	8375	105206965					0.068945
RP11-652N2	HA32KP20_F43	8	8376	105330045	0.091231		-0.063253	1.04764	-0.125293
RP11-171O13	HA32KP18_S20	8	8377	105401217	0.167566	0.028072	0.102572	1.36199	0.079186
RP11-437B2	HA32KP4_D43	8	8057	105416692					0.07924
RP11-234E7	HA32KP18_S48	8	8378	105524990	0.112043	0.008971	0.008908	1.14129	-0.160961
RP11-533K17	HA32KP4_H15	8	8058	105576727					0.047397
RP11-336N5	HA32KP15_N13	8	8379	105636430	0.074609	0.112786	0.02431	1.05985	-0.007902
RP11-85M22	HA32KP6_O18	8	8059	105683206		-0.018091	0.008034	0.979141	0.075371
RP11-334A10	HA32KP15_N33	8	8380	105793990		-0.02209		0.949683	0.030023
RP11-207A22	HA32KP14_F26	8	8381	105907721	0.142611	-0.200792	0.113577	0.790228	-0.085546
RP11-200A13	HA32KP14_F18	8	8382	105984436	0.099941	-0.008217	-0.003145	0.924388
RP11-467M20	HA32KP17_F15	8	8383	106229221	0.042047	0.033279	0.051099	0.375404	-0.065381
RP11-101J20	HA32KP6_W46	8	8060	106297813	0.085625	0.010098	0.189442	0.75645	-0.054089
RP11-460F5	HA32KP17_B3	8	8384	106392637					0.015075
RP11-695B4	HA32KP20_AD3	8	8385	106496372	0.166057		-0.023349	0.560678
RP11-642N3	HA32KP20_B43	8	8386	106601289	0.084584	-0.02012	-0.047498	-0.015653	-0.068102
RP11-624K22	HA32KP19_V29	8	8387	106717632	0.027341		-0.02269	0.384553	-0.056048
RP11-310P6	HA32KP14_AD38	8	8388	106878408	-0.115512	-0.05182		0.434645	-0.088413
RP11-34P2	HA32KP15_AA5	8	8389	106971788	0.256315	-0.042286	0.115068	0.480752	-0.010778
RP11-418N24	HA32KP1_O4	8	8061	107102544	0.137167	-0.119271	-0.008253	0.398813	-0.082685
RP11-778D12	HA32KP20_Y28	8	8390	107263937	0.214153	-0.096414	0.003642	0.051867	-0.098375
CTD-2013P23	HA32KP21_H27	8	8391	107278808	0.126875	0.006941	-0.102358	0.194416	-0.041003
RP11-769F16	HA32KP10_D17	8	8062	107308695	-0.010693	-0.201527	-0.151398	0.262676	-0.01639
RP11-580H6	HA32KP19_F13	8	8392	107467531	0.152425	-0.071639	-0.038323	0.348381	0.000822
CTD-2010G21	HA32KP21_H31	8	8393	107583259	0.226872	-0.105169	-0.067189	-0.150217	0.047054
RP11-782F11	HA32KP10_L5	8	8063	107693885	0.234338	-0.104913	-0.111686	0.412802	-0.153987
RP11-152E10	HA32KP15_W14	8	8394	108052988		-0.033755	-0.035957		-0.038673
RP11-773L15	HA32KP10_D13	8	8064	108271796	-0.004501	-0.031342	-0.005671	0.318509	-0.001717
RP11-543N20	HA32KP17_V43	8	8395	108348517	0.031028	-0.172473	-0.043393	0.271519	-0.068375
RP11-667O9	HA32KP20_R27	8	8396	108352116	0.036527	0.070496	-0.041048	0.101799	-0.02876
RP11-782A18	HA32KP10_H45	8	8065	108564648	0.072304	0.269784	-0.079172	0.280904	-0.058603
RP11-529F12	HA32KP17_V47	8	8397	108678924	0.096305	-0.031741	-0.029896	0.388519	-0.072299
RP11-15N22	HA32KP15_K41	8	8398	108747679	0.118936	0.046757		0.347659	-0.065925
RP11-724J16	HA32KP21_K23	8	8399	108809017	-0.008787	0.048856	0.050639	0.17563	0.016374
RP11-659A24	HA32KP20_J35	8	8400	108871716	0.028383	0.023822	-0.052482	0.078172	-0.151841
RP11-115M13	HA32KP15_K6	8	8401	108980090	0.087668		0.246228	0.414484	-0.011563
RP11-272E11	HA32KP14_V6	8	8402	109078489	0.072425	0.034669	-0.03022	0.105208	-0.091593
RP11-202G3	HA32KP18_S28	8	8403	109094191	0.08008	-0.004925	-0.010894	0.482356	-0.110431
RP11-11O5	HA32KP15_G41	8	8404	109156174					0.03358
RP11-603P19	HA32KP4_L35	8	8066	109251442		-0.195646			-0.012268
RP11-770B8	HA32KP10_H5	8	8067	109268549	0.088532	-0.26677		0.347896	-0.021212
RP11-382P22	HA32KP6_D33	8	8068	109411100					0.023532
RP11-25P11	HA32KP15_S25	8	8405	109532840	0.016137	-0.009287	0.100503	0.340961	-0.017468
RP11-476F9	HA32KP17_F35	8	8406	109631101	0.096157	0.002585	-0.028925	0.530997	0.006868
RP11-78J5	HA32KP6_O6	8	8069	109729161		-0.136398		0.243072	0.010003
RP11-437N20	HA32KP6_X9	8	8070	109781628	0.661239		-0.167799		-0.012093
RP11-733O3	HA32KP17_N30	8	8407	109849602	0.906099	0.023893	0.023175	0.389189	0.013746
RP11-367G7	HA32KP15_AD45	8	8408	109976989	0.81021	-0.101787	0.056722	0.373487	-0.076387
CTD-2008L8	HA32KP21_D47	8	8409	110057120	1.03856	-0.001841	0.003354	0.480432	-0.060542
RP11-42I5	HA32KP15_W9	8	8410	110119666					-0.000866
RP11-122A21	HA32KP15_G30	8	8411	110285345		0.075579	0.065508	-0.686744	0.013332
RP11-671C22	HA32KP20_R31	8	8412	110365085	0.797079	-0.029186	-0.070515	0.169564	-0.048267
RP11-357L7	HA32KP15_Z21	8	8413	110489976					0.14015
RP11-742B10	HA32KP17_R38	8	8414	110752716		-0.022747	0.091482	0.314053	0.116688
RP11-445L11	HA32KP6_AB37	8	8071	110795725	0.076082	0.157799		0.55928	0.037131
RP11-574M23	HA32KP19_B37	8	8415	110943810	0.131366	-0.065308	0.099037	0.536424	0.005043
RP11-147I24	HA32KP15_S30	8	8416	111012605	-0.038375			0.337169	0.013632
RP11-622J2	HA32KP19_V41	8	8417	111174215	0.117322	-0.025363	-0.049824	0.765915	-0.059413
RP11-24E9	HA32KP18_C36	8	8418	111208712	0.12606	0.028819	-0.057498	0.930098
RP11-76B8	HA32KP18_G48	8	8419	111229284	0.074008	0.036716	-0.115148	0.161548	-0.075155
RP11-211F2	HA32KP18_W16	8	8420	111308929	-0.053437	0.091883	-0.004995	0.266919	-0.052063
RP11-330D3	HA32KP15_J37	8	8421	111361441					0.017515
RP11-535L5	HA32KP17_Z15	8	8422	111461493	0.009847	-0.336596	-0.066917	0.074412	-0.076676
RP11-596C12	HA32KP19_J9	8	8423	111648125	0.099887	-0.274458	-0.155689	-0.055248	-0.026509
RP11-466C3	HA32KP1_O32	8	8072	111741977	0.052379	0.30018	0.245904	0.111529	0.313861
CTD-2063H12	HA32KP21_AB19	8	8424	111753372	0.045794	-0.047595	-0.02728	0.845609	-0.086879
RP11-335P15	HA32KP18_AA4	8	8425	111893369	0.035967	0.023143	-0.020846	0.601991	0.042675
RP11-138P15	HA32KP18_K16	8	8426	111918441	0.040568	-0.060398	-0.630355	0.690131	-0.190187
RP11-114O8	HA32KP15_G10	8	8427	112100521					-0.051898
RP11-654M2	HA32KP20_F31	8	8428	112130736	0.078014	-0.114352	-0.073924	-0.093353	-0.169604
RP11-764I7	HA32KP17_Z46	8	8429	112250073	-0.048038	-0.040023	0.210166	0.205245	-0.027186
RP11-570B2	HA32KP19_B41	8	8430	112393532	-0.033958	-0.203686	-0.016612	0.041186	0.052547
RP11-46B18	HA32KP15_AE41	8	8431	112476440					-0.029526
RP11-500K1	HA32KP4_H3	8	8073	112613664					-0.017032
RP11-58O3	HA32KP6_C18	8	8074	112677712		0.060589			-0.035286
RP11-755O4	HA32KP17_Z2	8	8432	112818364	0.181094	0.072452	0.038931	0.1426	0.037101
RP11-481K20	HA32KP17_J27	8	8433	112847655	-0.023775	-0.046258	-0.015708	-0.088885
RP11-393N12	HA32KP6_L13	8	8075	112936215		0.25512	0.027358	-0.073918	-0.022676
RP11-88L22	HA32KP6_S10	8	8076	113051963		0.096708		-0.035171	0.010934
CTD-2007F8	HA32KP21_D27	8	8434	113147442	0.079781	0.021587	0.022636	0.010618	-0.097742
RP11-531C21	HA32KP17_Z23	8	8435	113231942	0.066869	0.004607	0.005079	0.006363	-0.101407
RP11-697C18	HA32KP20_Z31	8	8436	113395964	-0.009004	-0.162577	-0.008383	-0.067567	-0.006828
RP11-771F4	HA32KP10_D25	8	8077	113563495	0.021633	0.169979	-0.003035	-0.091852	-0.026005
RP11-573O4	HA32KP19_B17	8	8437	113669420	-0.01003	-0.068983	-0.092613	-0.255631	0.008648
RP11-726B12	HA32KP17_J2	8	8438	113867846	-0.003523	0.210909		-0.027945	0.010369
RP11-88B19	HA32KP18_O4	8	8439	113963834	0.077619	0.107178	0.106646	0.077791	0.052366
RP11-129J1	HA32KP15_K38	8	8440	114016400	-0.118798		0.00206		-0.019792
RP11-25B11	HA32KP15_O41	8	8441	114122770					-0.001762
RP11-740O11	HA32KP4_T7	8	8078	114172159					0.035992
RP11-762L11	HA32KP4_T3	8	8079	114332097		-0.021535	-0.080698	0.078895	-0.023203
RP11-252H24	HA32KP14_J46	8	8442	114428912	0.301527	0.059296	-0.144718	0.172881	-0.067815
RP11-760J15	HA32KP17_AD22	8	8443	114507737	0.040707	-0.016234	-0.018888	0.000187	-0.008511
RP11-325G2	HA32KP15_J33	8	8444	114651135					0.05057
RP11-448E20	HA32KP6_AB29	8	8080	114725840	0.13808	0.055044	0.067301	-0.114717
RP11-149O4	HA32KP15_W22	8	8445	114904642		0.245247	-0.149442		-0.041582
RP11-89I16	HA32KP6_S34	8	8081	114955275				-0.047301	0.018115
RP11-478A23	HA32KP5_B26	8	8082	114975344		-0.015964	-0.061723	-0.174826
RP11-442F21	HA32KP6_AB45	8	8083	115107685		-0.162018	-0.04703	-0.031543	-0.060903
RP11-787B17	HA32KP10_P5	8	8084	115184605	0.072399	-0.126088			-0.142606
RP11-393K19	HA32KP6_L5	8	8085	115352583	0.171535	-0.006579	0.180182	0.078076	-0.004868
RP11-594K9	HA32KP4_L7	8	8086	115434580		0.023117	0.05937	-0.06486	0.08194
RP11-125E23	HA32KP18_K48	8	8446	115479416	0.050378	0.066205	-0.005675	-0.048726	-0.276394
RP11-13I24	HA32KP15_G37	8	8447	115578443	-0.024462	-0.092653	0.07357		-0.009601
RP11-252K18	HA32KP14_N10	8	8448	115665287		0.069976	0.111417	-0.03835	-0.042399
RP11-2K18	HA32KP15_C9	8	8449	115760303					0.010082
RP11-291M22	HA32KP14_Z30	8	8450	115860630		0.005323	0.042322	0.020818	-0.032859
RP11-96J5	HA32KP6_W14	8	8087	116012122	0.101705	0.179874	0.353123	-0.091453	-0.01874
RP11-358J8	HA32KP15_V25	8	8451	116117320	0.021085		0.052975	0.077464	-0.023675
RP11-694H2	HA32KP20_Z23	8	8452	116278520	0.061155		-0.09372	0.075898	-0.037458
RP11-466M24	HA32KP17_B27	8	8453	116410840					0.060472
RP11-762A3	HA32KP17_Z30	8	8454	116554762	-0.006838	-0.089438	0.088082	0.120482	-0.016037
RP11-164M9	HA32KP15_AA30	8	8455	116696615			0.051558	-0.080524	-0.111475
RP11-17O18	HA32KP15_O9	8	8456	116773589					0.033228
RP11-506I7	HA32KP17_R3	8	8457	116821840	0.070594	-0.168736	-0.086448	0.179249	-0.045092
CTD-2118B16	HA32KP21_L27	8	8458	116943454	0.125573	-0.038118	-0.05314	-0.027447	-0.040914
CTD-2104F13	HA32KP21_L3	8	8459	117067679	0.057751	-0.07247	0.047951	-0.059747	-0.053949
RP11-691I16	HA32KP4_P39	8	8088	117118953					-0.030786
RP11-608K12	HA32KP19_N9	8	8460	117211192	0.069965	0.026252	0.024125	0.022813	-0.08009
RP11-536K17	HA32KP4_H23	8	8089	117287112	0.332725	-0.09114	0.168103		-0.182525
RP11-458N4	HA32KP6_AF1	8	8090	117438538	0.163994		-0.005424
RP11-290P8	HA32KP14_Z18	8	8461	117548375	0.200658		-0.012477		-0.071723
RP11-764P21	HA32KP17_AD26	8	8462	117641578	0.122265	0.039152	-0.037834	0.103043	-0.006277
RP11-367C15	HA32KP15_AD37	8	8463	117853648	0.093023	-0.07179	0.008579	0.081447	0.046523
RP11-139I12	HA32KP21_J41	8	8464	117941240	0.103367	-0.046986	-0.084063	-0.185127	-0.004206
RP11-639B19	HA32KP20_B11	8	8465	117969492	0.095041	0.04496	-0.049361	-0.042648	-0.040706
RP11-592G11	HA32KP19_F45	8	8466	118116938	0.111286	0.025306	-0.040737	0.001134	-0.079266
RP11-480F5	HA32KP17_J7	8	8467	118154884	0.055984	-0.153483	-0.016218	-0.076611	-0.133898
RP11-542G5	HA32KP17_V27	8	8468	118335598	0.157983		0.011727	-0.018793	-0.038436
RP11-30P9	HA32KP15_S21	8	8469	118453644	-0.174726	-0.052103	-0.003232	0.032717	0.009666
RP11-593I18	HA32KP19_J13	8	8470	118528414	0.281522	0.022294	0.032182	-0.022085	-0.113004
RP11-494N20	HA32KP4_D27	8	8091	118577373					0.083139
RP11-96F23	HA32KP18_O32	8	8471	118631088	0.281581	0.004593	0.083533	-0.00899	-0.067497
RP11-24C23	HA32KP18_C32	8	8472	118749077	0.255689	-0.077391	0.038594	0.015912	0.015518
RP11-601K3	HA32KP4_L27	8	8092	118749077		0.026767			0.057383
RP11-742D20	HA32KP2_N22	8	8093	118799432	0.14494	0.016174	-0.068111	0.036302	0.005398
RP11-453O16	HA32KP4_D47	8	8094	118816533		0.146751		0.160497	0.099479
RP11-208A9	HA32KP18_W8	8	8473	118848760	0.113982	-0.025304		0.063018	0.077423
RP11-486B24	HA32KP17_J47	8	8474	118941111	0.124546	-0.038354	0.03314	-0.075975	1.34578
RP11-346L16	HA32KP15_R17	8	8475	119124551					-0.003757
RP11-455I9	HA32KP16_H32	8	8476	119194110	0.180296				-0.04864
RP11-755M10	HA32KP17_V46	8	8477	119250856	0.223051	0.03687	0.02018	-0.094104	-0.011593
RP11-288F20	HA32KP14_Z34	8	8478	119332714	0.117256		0.038524		-0.033819
RP11-687G11	HA32KP20_V23	8	8479	119437201	0.249904	-0.079227	0.016822	-0.0668	-0.001646
RP11-27E4	HA32KP15_S17	8	8480	119459771	0.231821	0.060937		0.18205	0.042535
RP11-265N22	HA32KP14_R26	8	8481	119651735	0.197643	0.289917	0.04869	-0.139356	-0.038807
RP11-72M5	HA32KP6_G34	8	8095	119798295		0.028504		0.088293	0.010318
RP11-196F2	HA32KP14_B42	8	8482	119826536	0.087087	0.041403			0.047878
RP11-164H21	HA32KP15_AA14	8	8483	120012490	0.182525	0.115747	0.127761	0.042205	-0.008657
RP11-683N15	HA32KP20_V11	8	8484	120160000	0.261943	0.05833	0.040123	-0.008976	-0.068889
RP11-47P13	HA32KP15_AE17	8	8485	120193826					0.051266
RP11-318N11	HA32KP15_B25	8	8486	120294152					-0.072284
RP11-230M9	HA32KP14_F42	8	8487	120431356		-0.022031		0.071654	0.019524
RP11-452A8	HA32KP6_AF17	8	8096	120490852					0.071671
RP11-730E9	HA32KP17_N46	8	8488	120604328		0.015413	0.080224	0.031495	0.019396
RP11-22A24	HA32KP15_O17	8	8489	120711365					-0.049208
RP11-312H17	HA32KP15_B13	8	8490	120821745					0.019225
RP11-87N2	HA32KP6_O30	8	8097	120971253		0.145542		0.114833	0.040893
RP11-760H22	HA32KP17_AD18	8	8491	120992957	0.242992	-0.063565	0.002765	-0.070309	0.02657
RP11-192N11	HA32KP14_B34	8	8492	121122226		0.340109			0.004899
RP11-560C12	HA32KP10_AF48	8	8098	121185510	0.083472		0.079417		0.012522
RP11-508I16	HA32KP17_N15	8	8493	121290211	0.334485	0.076684	0.032463	0.022657	0.028156
RP11-816L5	HA32KP10_AF29	8	8099	121438897	0.314494				-0.043364
RP11-448F1	HA32KP6_AB33	8	8100	121635048	0.280167		-0.039087	0.046957	0.003774
RP11-389M7	HA32KP6_L1	8	8101	121760727	0.292764	-0.013957	-0.060307	0.037974	-0.034474
CTD-2005K21	HA32KP21_D11	8	8494	121873909	0.009932	0.017559	0.027424	0.015684	-0.024365
RP11-332I15	HA32KP15_N5	8	8495	121997189		-0.016714	0.021728	0.166995	0.01306
RP11-369K17	HA32KP15_Z45	8	8496	122063267		0.143926			0.02163
RP11-24G9	HA32KP15_S29	8	8497	122139435		0.210312	0.093658	-0.010508	0.004453
RP11-88J18	HA32KP6_S6	8	8102	122259245	0.237325			0.082574
RP11-47A23	HA32KP15_AE5	8	8498	122406058	-0.05796				-0.034041
RP11-532K12	HA32KP17_V31	8	8499	122604220	0.137659	-0.003858	-0.006211	-0.016278	0.001745
RP11-115M9	HA32KP15_G46	8	8500	122743712			0.043875		0.014847
RP11-372M22	HA32KP6_D1	8	8103	122854517			0.171286	0.107495	0.016762
RP11-689C11	HA32KP20_Z11	8	8501	122978813	0.193078	-0.095277	-0.073712	-0.166953	-0.066817
RP11-48I2	HA32KP15_AA17	8	8502	123076984				-0.003768	0.022156
RP11-217A9	HA32KP14_J26	8	8503	123167715		0.298498			-0.006045
RP11-151L10	HA32KP15_W6	8	8504	123210088		0.061708	-0.032179	-0.874704	-0.047849
RP11-212H19	HA32KP14_F30	8	8505	123336742		0.047244		-0.028355	0.003589
RP11-497O14	HA32KP17_R7	8	8506	123506717	0.151546	-0.033358	0.007274	-0.0789	-0.073423
RP11-96B2	HA32KP6_S42	8	8104	123525927		-0.01403	0.075641	0.022904	0.020051
RP11-636H23	HA32KP19_AD29	8	8507	123692681	0.571936	0.020567	0.010683	0.091403	0.074671
RP11-44N11	HA32KP15_AA45	8	8508	123818629					0.062422
RP11-324I17	HA32KP15_J25	8	8509	123875212	0.608611	0.3224			0.039322
RP11-263A19	HA32KP14_R2	8	8510	124011101					0.01753
RP11-54J8	HA32KP15_AE45	8	8511	124185457					0.142479
RP11-540F5	HA32KP17_Z7	8	8512	124269792	0.478987	0.029143	0.241567	0.052268	0.158473
RP11-158F20	HA32KP15_AA6	8	8513	124345866	0.143235	0.272517	0.121852	0.024056	0.031421
RP11-656J7	HA32KP20_N7	8	8514	124440453	0.651654	0.05155	0.021643	0.027118	-0.008962
RP11-153M6	HA32KP15_W10	8	8515	124540922	0.421014	0.036926	-0.031015		0.022142
RP11-562D1	HA32KP17_AD35	8	8516	124702971	0.664159	0.007599	0.017363	0.005991	0.027037
RP11-1A23	HA32KP15_C1	8	8517	124780127	0.491993	0.043999	0.085613	-0.027872	0.033468
RP11-293H22	HA32KP14_V46	8	8518	124860436	0.589126	0.120184	0.130278	0.107889	0.008103
RP11-713E7	HA32KP17_F10	8	8519	125008913					0.001846
RP11-153I6	HA32KP15_S46	8	8520	125168889	0.649861	0.142521	0.10761	0.085121	-0.029187
RP11-101E2	HA32KP6_W26	8	8105	125242044		0.091084		0.072756	0.056801
RP11-630A20	HA32KP19_Z25	8	8521	125309235					-0.015789
RP11-40F10	HA32KP15_W41	8	8522	125412434					0.106777
RP11-346M14	HA32KP15_R21	8	8523	125526694	0.44161	0.481112	0.037176		0.023776
RP11-89P9	HA32KP6_S46	8	8106	125709063		0.029703	0.032788	0.022691	0.051188
RP11-706C24	HA32KP1_AA20	8	8107	125835035	0.173446	0.001597	-0.095538	0.017874	-0.016667
RP11-300I14	HA32KP14_AD14	8	8524	125973093	0.450833	0.035679		0.075912	0.020065
RP11-313A10	HA32KP15_B33	8	8525	126120940					0.061108
RP11-723E18	HA32KP17_F34	8	8526	126142605	0.586756	0.172153	0.185767	0.102696	0.145718
RP11-391A17	HA32KP1_K40	8	8108	126367288	0.078518	0.14519	-0.030229	0.053207	0.024042
RP11-150N13	HA32KP15_S26	8	8527	126445210		-0.034477			0.029033
RP11-140D16	HA32KP15_S6	8	8528	126536802	0.603072		0.04724	0.177104	0.02379
RP11-619A3	HA32KP19_R9	8	8529	126626513	0.636593	0.057999	0.100906	0.045243	0.015404
RP11-781C3	HA32KP10_H17	8	8109	126801789	0.544179		-0.061105		-0.068203
RP11-456A16	HA32KP6_AF5	8	8110	126928764	0.501884		-0.019009		-0.01282
RP11-337L19	HA32KP15_N29	8	8530	127044344	0.128781	0.117789	0.162712	0.15257	0.043893
RP11-599J6	HA32KP19_J1	8	8531	127147040	0.622362	0.067509	0.093712	0.061725	-0.063253
RP11-65D17	HA32KP6_G14	8	8111	127298427	0.343833	0.102122		-0.014819	0.011563
RP11-810D23	HA32KP10_X37	8	8112	127409458					0.080127
RP11-435M5	HA32KP6_X25	8	8113	127567638			0.277324		0.035429
CTD-2053M19	HA32KP21_H43	8	8532	127750944	0.635225		0.196686	0.263322	-0.01719
RP11-633P13	HA32KP19_AD21	8	8533	127762070	0.60448	1.23818	0.039254	0.02878	-0.066031
RP11-771N3	HA32KP19_AD42	8	8534	127822842	0.414197	1.15234	0.036924	-0.001897	-0.040364
RP11-664D24	HA32KP20_J47	8	8535	127851608	0.28406	0.539263	-0.009196	0.019926	-0.055613
RP11-139H12	HA32KP15_O18	8	8536	127930765	0.25398				-0.03583
RP11-321J18	HA32KP15_J13	8	8537	128074753					0.036623
RP11-739G15	HA32KP17_R10	8	8538	128164553	0.514787	0.26185	0.019981	0.070355	0.065459
RP11-288B17	HA32KP14_Z26	8	8539	128339382	0.378022	0.718282	0.066526		0.034313
RP11-336P8	HA32KP15_N17	8	8540	128435763	0.551064			0.0412	0.032184
RP11-367L7	HA32KP18_AE36	8	8541	128528775	0.570361	1.55693	0.016466	0.145537	0.074479
RP11-472A17	HA32KP4_D23	8	8114	128600813		1.21234		0.052832	0.052329
RP11-440N18	HA32KP4_H7	8	8115	128665937		1.13295	-0.042354	0.37344	-0.037801
RP11-237F24	HA32KP18_W20	8	8542	128760341	0.609026	1.46056	-0.046382	0.088974	-0.096708
CTD-2034C18	HA32KP21_L19	8	8543	128784030	0.613575	1.62389	-0.11351	-0.099448	-0.167106
RP11-125A17	HA32KP20_Y4	8	8544	128934599	0.313214	0.50137	-0.560823	-0.033564	-0.663977
RP11-279F20	HA32KP1_G48	8	8116	128960584	0.139489		-0.375435	-0.429788	-0.526575
RP11-294P7	HA32KP18_W32	8	8545	129051311	0.695721	1.13129	-0.064805	-0.063239	-0.123547
RP11-263C20	HA32KP18_W4	8	8546	129100932	0.598271	1.68559	0.049038	0.02771	-0.023015
RP11-628C14	HA32KP4_L39	8	8117	129201560	0.592048	1.4318		0.126458	-0.008999
RP11-161B19	HA32KP15_AA2	8	8547	129234237		1.25858			-0.013296
RP11-76J13	HA32KP6_O14	8	8118	129315572		0.971347		-0.109188	-0.000649
RP11-580F16	HA32KP19_F9	8	8548	129393586	0.591167	1.57758	-0.028734	-0.030906	0.004597
RP11-315E9	HA32KP15_B29	8	8549	129673307					0.004151
RP11-5O13	HA32KP15_C41	8	8550	129720170
RP11-126N1	HA32KP15_K14	8	8551	129858417	0.261056	0.331853	0.018843		0.002653
RP11-21M19	HA32KP15_O13	8	8552	129948396	0.446761	1.34661	0.061964	0.198364	0.012516
RP11-615I14	HA32KP19_N41	8	8553	129965098	0.598356	1.61071	0.045035	-0.001049	-0.047357
RP11-408K13	HA32KP18_AA36	8	8554	130017201	0.632069	1.72487	0.050834	0.038168	-0.043172
RP11-714A7	HA32KP17_F22	8	8555	130150063	0.067801	1.4278	0.036319	-0.071365	-0.025892
CTD-2007N20	HA32KP10_AF47	8	8119	130164668	-0.237074	0.28178	-0.036612		-0.181871
RP11-480P1	HA32KP17_J19	8	8556	130254862	0.463854	0.405544	0.060776	0.043906	-0.048954
RP11-795G17	HA32KP10_T29	8	8120	130382909	0.379225	1.21802	0.088693	0.035937	-0.042309
RP11-259L23	HA32KP14_N34	8	8557	130574587	0.293266	0.955396	0.10339	0.065889	0.345357
RP11-274M4	HA32KP14_R46	8	8558	130747846	0.197067	0.39289	-0.066857	-0.145745	-0.038926
RP11-625F17	HA32KP19_Z5	8	8559	130803853	0.224539	0.385525	0.058965	0.385334	-0.020129
CTD-2253H3	HA32KP21_X47	8	8560	130914424	0.463459	0.582958	0.010697	0.122739	-0.014534
RP11-358N11	HA32KP1_K16	8	8121	130917180	0.184039	0.837338	0.063493	0.087465	-0.066571
RP11-58M16	HA32KP3_L29	8	8122	131019670		0.186997	0.033098	-0.023508	-0.017776
RP11-155H18	HA32KP15_S38	8	8561	131034335	0.38846	1.29282	0.021472	0.098986	-0.018198
RP11-531O18	HA32KP4_H11	8	8123	131229001		-0.094717	-0.000997		0.00547
RP11-765N24	HA32KP10_D1	8	8125	131251911	0.522821	-0.141327	-0.078242	-0.032338	-0.11745
RP11-1292J5	HA32KP4_AB7	8	8124	131251911	0.332087	0.102699	0.232142	0.19535	-0.034415
RP11-230K1	HA32KP14_F34	8	8562	131324955	0.464052	0.072603	0.075363	0.038742	0.006523
RP11-1104D13	HA32KP4_X43	8	8126	131444552	0.282152	-0.061051	0.074092		-0.054823
RP11-615N16	HA32KP19_R17	8	8563	131515101	0.486028	0.107445	-0.029308	0.111071	-0.041597
CTD-2415J3	HA32KP21_T15	8	8564	131533616	0.502837	0.066905	0.07591	0.078172	-0.024233
CTD-2178K13	HA32KP21_P11	8	8565	131643139	0.537227	0.038886	0.044685	0.146601	0.036721
RP11-10J19	HA32KP15_G5	8	8566	131773301	0.558981	0.085503	0.209319	0.320083	0.105611
RP11-15L5	HA32KP15_K29	8	8567	131811854	0.187805	0.026774	-0.081072		0.040599
RP11-656F15	HA32KP1_W40	8	8127	131899473	0.185719	0.010969	0.007632		0.011506
RP11-437A16	HA32KP4_D39	8	8128	132059479		0.076852		0.000144	0.111837
RP11-50H14	HA32KP15_AE13	8	8568	132080631					0.042955
RP11-238O2	HA32KP14_N30	8	8569	132286383	0.317334	0.012181		-0.065582	-0.017906
RP11-2O14	HA32KP15_C25	8	8570	132343521
RP11-454H1	HA32KP6_AF21	8	8129	132430528	0.246371				0.021103
RP11-240H22	HA32KP14_N2	8	8571	132591901	0.535751	-0.131681	0.073227	-0.018778	-0.056529
CTD-2008O4	HA32KP21_H3	8	8572	132769555	0.529228	-0.059649	0.030941	-0.018604	-0.068496
RP11-615P2	HA32KP19_R21	8	8573	132906479	0.41507	0.183982	-0.0529	-0.013854	-0.007568
RP11-719O18	HA32KP17_J30	8	8574	133072743	0.342605	0.0353	-0.036592	0.026047	0.022824
RP11-71N3	HA32KP6_K22	8	8130	133156891		0.164069		-0.037595
RP11-1147M8	HA32KP4_AB27	8	8131	133225718	0.304019	0.0809	0.150846	0.06542	-0.006765
RP11-213I2	HA32KP14_J2	8	8575	133301247	0.568076	0.061061	-0.008615	-0.200327	-0.046016
RP11-68J16	HA32KP6_G42	8	8132	133401849		0.203716		0.042697	0.044324
RP11-636B19	HA32KP19_AD17	8	8576	133476235	0.541308	0.132262	0.05902	0.107983	0.039968
RP11-299M9	HA32KP14_AD2	8	8577	133574826
RP11-754G5	HA32KP17_Z22	8	8578	133657310					0.052714
RP11-100J23	HA32KP6_AA38	8	8133	133804634	0.181483	0.226286		0.026262
RP11-625L19	HA32KP19_Z21	8	8579	133939247	0.524803	0.029889	-0.017968	-0.004704	0.005575
RP11-422I20	HA32KP6_T5	8	8134	134095416	0.411742	-0.020585	-0.001676	0.020988	0.036583
RP11-739E11	HA32KP17_R6	8	8580	134264189	0.436409	0.107111	0.025032	0.129596	0.066893
RP11-125I19	HA32KP15_K46	8	8581	134351820	0.351986	0.105429	0.033069		-0.014214
RP11-629O1	HA32KP19_Z17	8	8582	134535936					-0.066348
RP11-792K2	HA32KP10_P33	8	8135	134580827					-0.072959
RP11-690E6	HA32KP20_Z39	8	8583	134707520	0.492943	0.091087	-0.058053	0.001493	-0.050224
RP11-225E19	HA32KP14_F46	8	8584	134862651	0.475097	0.042171	-0.069047	-0.085635	-0.042875
RP11-479K24	HA32KP17_F39	8	8585	134956309	0.443428	0.035959	-0.070152	-0.005309	-0.088551
RP11-462F6	HA32KP17_B31	8	8586	135035381	0.015327	-0.053714	-0.004359	-0.019579	-0.016518
RP11-424K12	HA32KP6_P45	8	8136	135154542	0.285961	0.19367	-0.078729		-0.031331
RP11-358J4	HA32KP15_V21	8	8587	135225625	0.331429	0.156556	0.076525	0.284619	0.027391
RP11-345J1	HA32KP21_Q47	8	8588	135283982	0.155497	0.149121	-0.011692	0.034793	-0.14525
RP11-593H17	HA32KP1_S48	8	8137	135383624	0.181825	0.306456	-0.062763	0.10716	-0.023086
CTD-2242O8	HA32KP21_P27	8	8589	135447294	0.378332	-0.045012	-0.152514	-0.014913	-0.129882
RP11-557G24	HA32KP17_AD15	8	8590	135551492	0.465987	0.190232	-0.017122	0.061299	-0.027303
RP11-45B19	HA32KP18_G4	8	8591	135577482	0.448277	0.094484	0.018345	0.111031	-0.074273
RP11-23D19	HA32KP18_C28	8	8592	135615893	0.422311	0.274669	-0.014136	-0.027813	-0.049626
RP11-2I24	HA32KP15_C5	8	8593	135724827	0.218442	0.428754	0.106151	0.005819	0.018413
RP11-157B5	HA32KP15_W18	8	8594	135779985	0.302168				-0.025481
RP11-4M14	HA32KP10_AF37	8	8138	135907799	0.347245	-0.185347			-0.103096
RP11-266P21	HA32KP14_R42	8	8595	136074922	0.543388	0.133939	0.077194	0.198214	-0.008061
RP11-734O23	HA32KP17_N6	8	8596	136100411	0.465114	0.180764	-0.007413	-0.03117	-0.05809
RP11-144E23	HA32KP15_O34	8	8597	136207383	0.391704				-0.077757
RP11-458M7	HA32KP17_B15	8	8598	136297196			0.037963		-0.048685
RP11-170H9	HA32KP15_AE42	8	8599	136350346	0.39201	0.034949	-0.022177	0.105569	-0.115738
RP11-326E19	HA32KP15_F45	8	8600	136474268		0.192183		-0.022114	0.08253
RP11-383N10	HA32KP6_D13	8	8139	136577260		0.180928		-0.33718	0.053372
RP11-9H6	HA32KP15_G29	8	8601	136691972	0.422375	0.166913	0.076074		-0.021959
RP11-141J23	HA32KP15_O38	8	8602	136809376	0.268169	0.198711	-0.036178	0.378202	-0.126301
RP11-354H4	HA32KP15_V37	8	8603	137015734				0.052144	-0.010967
RP11-606J18	HA32KP19_N21	8	8604	137149836	0.187098	0.032717	0.004102	0.02431	-0.136323
RP11-723M14	HA32KP17_J6	8	8605	137244400	0.009062	-0.062213	0.032492	-0.0696	-0.066832
RP11-228K13	HA32KP14_J10	8	8606	137364884					0.013532
RP11-621O24	HA32KP19_V25	8	8607	137442472	0.328573	-0.139481	0.057179	-0.06423	-0.070207
RP11-789B14	HA32KP10_L33	8	8140	137574242	0.301178	-0.148106	-0.176143	-0.100062	-0.147135
RP11-323N20	HA32KP15_J5	8	8608	137671007		-0.241134	-0.023773		-0.115488
RP11-17M8	HA32KP15_O5	8	8609	137773471		0.073778	-0.062651		-0.069646
RP11-467B24	HA32KP17_B35	8	8610	137792708	0.310043	-0.004131	-0.05296	-0.057832	-0.050268
RP11-432F19	HA32KP6_X17	8	8141	137872978			-0.109784		-0.022661
RP11-563M12	HA32KP4_H39	8	8142	137899059					0.029705
RP11-610E3	HA32KP4_P11	8	8143	137899059	0.315452	-0.00431	0.106825		-0.025242
RP11-725I21	HA32KP17_F38	8	8611	137967700	0.277393	0.0396	0.022877	-0.037465	0.001486
RP11-94H5	HA32KP6_W6	8	8144	138033807		0.010398			0.000851
RP11-633H11	HA32KP19_AD13	8	8612	138087182	0.382006	0.057184	-0.001153	-0.005324	-0.032033
RP11-552H24	HA32KP17_Z31	8	8613	138110496	0.259185	-0.057733	-0.055504	-0.039988	-0.085807
RP11-651F17	HA32KP20_J11	8	8614	138141988	0.396894	0.018496	-0.026883	0.008692	-0.091085
CTD-2017M22	HA32KP21_H23	8	8615	138230898	0.36991	-0.024822	0.109815	0.057246	-0.089226
RP11-240A24	HA32KP18_O44	8	8616	138270351	0.318106	0.121678	-0.008427	0.042596	-0.175183
RP11-139O20	HA32KP15_O46	8	8617	138275001		0.298019	-0.014179		-0.00992
RP11-173O17	HA32KP15_AE46	8	8618	138341188	0.331715	-0.155867	-0.016641	-0.128686	-0.010982
RP11-794E8	HA32KP10_P29	8	8145	138436683	0.223717				-0.093878
RP11-68P19	HA32KP6_K6	8	8146	138501763	0.203522	0.016274	0.083988	-0.064921	-0.00539
RP11-802G8	HA32KP10_X13	8	8147	138572050	0.151974	-0.009546	-0.166777		-0.100898
RP11-419D14	HA32KP6_T33	8	8148	138736966	0.103363			0.019211	-0.017922
RP11-351F11	HA32KP15_V9	8	8619	138881259	0.299358	0.165747	-0.061072	-0.006838	-0.008599
RP11-92G1	HA32KP6_W2	8	8149	139019150	-0.343945	0.16493		0.0717	0.00075
RP11-726I24	HA32KP4_T31	8	8150	139078132		0.092327		0.067869	0.048472
RP11-659G20	HA32KP4_P19	8	8151	139080973	0.189375	0.090678	0.163831		-0.015413
CTD-2344P16	HA32KP21_X19	8	8620	139196456	0.402011	-0.091504	-0.034184	-0.022114	-0.141711
RP11-16J12	HA32KP15_O29	8	8621	139288971	0.380937	0.083293	0.019298		-0.0201
RP11-125G20	HA32KP1_G4	8	8152	139384691	0.352923	0.070574	-0.060036	-0.078019	-0.147598
RP11-643F5	HA32KP19_AD33	8	8622	139438791	0.327372	0.19168	0.00013	-0.011188	-0.001025
RP11-1264D21	HA32KP4_X35	8	8153	139493081	0.227708		-0.180554		-0.064971
RP11-1360M5	HA32KP4_AB39	8	8154	139555936		0.048754		0.028496	-0.094555
RP11-376D7	HA32KP1_K36	8	8155	139635053		0.084678	-0.03931	0.001671	-0.260127
RP11-76C2	HA32KP6_K46	8	8156	139637734	0.286797	0.306723	0.046692	0.009351	-0.056487
RP11-374B17	HA32KP18_AA48	8	8623	139830883	0.460435	0.121929	-0.038041	-0.031464	-0.10794
RP13-658F16	HA32KP20_Q44	8	8624	139830883	0.44674	0.107538	0.008005	-0.106668	-0.062213
RP13-980P9	HA32KP20_Q48	8	8625	139830883	0.123478	0.054626	-0.17445	-0.015973	-0.089841
RP11-593O8	HA32KP19_J25	8	8626	139889432	0.428406	0.158553	-0.053334	0.083847	-0.014607
RP11-789P11	HA32KP10_P21	8	8157	140033511	0.359775		0.025444		-0.088792
CTD-2180O2	HA32KP21_X11	8	8627	140183100	0.542215	-0.019275	0.109428	-0.206213	-0.033834
RP11-105P9	HA32KP6_AE42	8	8158	140281871					0.052788
RP11-322M6	HA32KP17_T24	8	8628	140401809	-0.105311	0.213105	0.218564	0.251643	0.173601
RP11-662P6	HA32KP20_N23	8	8629	140456693	0.421475	0.069044	-0.011838	-0.018211	-0.015249
RP11-338N5	HA32KP17_Q37	8	8630	140523852	0.439557	-0.044493	0.049749	0.091767	-0.053275
RP11-166A8	HA32KP15_AA18	8	8631	140611780		0.112187	-0.109197	-0.035094	-0.0319
RP11-557A20	HA32KP17_AD7	8	8632	140691836	0.524943	0.028932	-0.066464	0.02229	-0.046299
RP11-617I1	HA32KP19_R41	8	8633	140780000					-0.112162
RP11-265N12	HA32KP14_R18	8	8634	140919525	0.424966	0.026563	-0.064715	0.030919	-0.087692
RP11-698K13	HA32KP20_AD23	8	8635	140975430	0.439409	-0.043722	-0.074971	-0.004344	-0.056108
RP11-570L14	HA32KP4_L11	8	8159	141042350					0.088873
RP11-265G18	HA32KP18_W24	8	8636	141051866	0.490502	-0.018037	-0.002813	0.035382	-0.054759
RP11-75D11	HA32KP18_G44	8	8637	141185910	0.544698	0.11071	-0.01651	0.205793	-0.046671
RP11-449K2	HA32KP6_X37	8	8160	141268764	0.446158	0.171143	0.065012		0.085153
RP11-613F12	HA32KP19_N45	8	8638	141382755	0.543723	0.064323	0.011884	-0.009886	-0.049163
CTD-2228B12	HA32KP21_P3	8	8639	141530064	0.445317	-0.009605	0.033055	0.04662	-0.075733
RP11-642A1	HA32KP20_B3	8	8640	141602679	0.431934	0.060193	-0.094443	0.090122	-0.034085
CTD-2190C7	HA32KP21_P23	8	8641	141691193	0.485125	0.145812	0.078232	0.179376	0.007213
RP11-691F18	HA32KP20_AD19	8	8642	141840700	0.255918		0.100637	0.046064	-0.005567
RP11-159E2	HA32KP15_AA38	8	8643	142015496	-0.030815	0.223595		0.064516	0.002523
RP11-534I23	HA32KP1_S24	8	8161	142097444	0.012253	0.087295			-0.010567
RP11-74F7	HA32KP6_K18	8	8162	142202743				0.081866	0.002594
RP11-792G19	HA32KP1_AE28	8	8163	142337249	0.371255	-0.001382	-0.154031	0.193789	-0.049172
RP11-181I23	HA32KP15_AE26	8	8644	142541634	0.406753		0.007188		-0.010749
RP11-144K8	HA32KP15_O42	8	8645	142872355		0.081664			-0.044482
RP11-333I3	HA32KP15_N21	8	8646	142890090	0.736207	0.101415	-0.127139	0.100567	0.0031
RP13-530P15	HA32KP20_Q4	8	8647	143075475	0.877251	0.240229	-0.063043		-0.104973
RP11-178N19	HA32KP15_AE18	8	8648	143110241	0.742873				0.000808
RP11-1267C1	HA32KP4_X39	8	8164	143131348	0.831322	0.243653	-0.001011	0.647335	-0.006678
CTD-2591H10	HA32KP13_A30	8	8649	143238914	0.442794	0.156414		0.224463	0.03406
CTD-2599D24	HA32KP21_X43	8	8650	143450146	0.250918	0.096381	-0.117054	0.057978	-0.061475
CTD-2292P10	HA32KP21_AB15	8	8651	143710408	0.605774	0.027451	-0.029882	-0.046574	-0.083679
RP11-575E2	HA32KP19_F1	8	8652	143746092	0.915334	0.085639	-0.023744	0.056915	-0.023396
RP11-774L4	HA32KP10_H1	8	8165	143761253	0.759376	0.068091	0.102031	0.051122	-0.008549
RP11-15O18	HA32KP15_K45	8	8653	143762931					0.048492
RP11-304E16	HA32KP14_AD10	8	8654	143850838	0.783761	-0.034388		-0.001293
RP11-167I22	HA32KP1_G16	8	8166	143920367	0.201263	0.031338	0.008881	0.032489	-0.01991
RP11-618B20	HA32KP19_N33	8	8655	144118166	0.493187	-0.017586	-0.045474	-0.032741	-0.011534
RP11-120B22	HA32KP1_C44	8	8167	144137339	-0.01385	-0.007606	0.067081	-0.026426	-0.044449
RP11-355C20	HA32KP1_K20	8	8168	144178366	0.281538	0.08934	-0.018892	-0.035776	-0.15646
RP11-518L1	HA32KP1_S4	8	8169	144540078	-0.23393	-0.011097	-0.029787	0.073057	-0.08893
RP11-241C2	HA32KP1_G36	8	8170	144587890		0.220096	0.03852	0.140711	0.036583
CTD-2330C15	HA32KP21_X15	8	8656	144631711	-0.023279	0.152009	0.185779	-0.001049	-0.092024
RP11-118P12	HA32KP15_C42	8	8657	144743767		0.216499			0.020094
RP11-143M10	HA32KP7_T44	8	8171	145051821	0.041105	0.124517	0.049792	0.028906	0.115569
RP11-714N16	HA32KP21_K3	8	8658	145203172	-0.050118	0.045002	0.065618	0.002239	-0.04289
RP11-620H1	HA32KP1_W20	8	8172	145536610	-0.076771	0.0837	0.017407	0.017974	0.03147
CTD-2517M22	HA32KP21_T27	8	8659	145627649	-0.079103	0.029946	-0.021373	-0.031082	-0.038021
RP11-674H14	HA32KP4_L43	8	8173	145749309	0.079877	0.040436	-0.028535	0.047711	0.021728
RP13-733G14	HA32KP20_U12	8	8660	145827787					-0.019119
CTD-2360M10	HA32KP21_P43	8	8661	145873960	0.010217	0.033925	-0.0516	0.103739	-0.034824
CTD-2192A17	HA32KP21_P31	8	8662	145906208	-0.074574	0.073628	0.192908	-0.146937	-0.010793
RP11-685L11	HA32KP20_Z7	8	8663	145940000	-0.06607	-0.013126	-0.045712	-0.011652	-0.005987
RP11-639O3	HA32KP20_B35	8	8664	146038512	0.340588	-0.0269	0.04102	-0.011217	0.009064
RP13-655G18	HA32KP20_Q40	8	8665	146092826	-0.153167	-0.153115	0.023544	-0.126819	0.019168
CTD-2405B17	HA32KP21_T7	8	8666	146101177	-0.020159	0.037893	0.028908	-0.029293	0.014761
CTD-2300I18	HA32KP21_T3	8	8667	146115857	0.040386	0.075006	0.066912	0.013523	-0.058376
