# Supplementary material for: Genome position and gene amplification
Source: Genome Biol. 2007 Jun 21;8(6):R120. doi: 10.1186/gb-2007-8-6-r120 (PMC2394771; doi:10.1186/gb-2007-8-6-r120)
Supplement: Additional data file 4 — Expression array data [file gb-2007-8-6-r120-S4.xls]

## Sheet: Sheet1
GeneName	UG_Symbol	Name	Position	Chromosome	Start	End	Sequence	Hits Above threshold	Hits Below Threshol	1M-34_2a	1M-34_4a	1M-34_c5a	1M-42_1a	1M-42_2	1M-42_4	1M-42_9	1M-42_c10	1M-57_2	1M-57_3a	1M-89_6	1M-89_12
Homo sapiens, clone IMAGE:4431274, mRNA, partial cds		H200002386	1	1	828672	829182	ATGACCGCCGTGTGGTAAACTGATGAACCCTGACCCATTAGGCTTTGGCTACAGAATGTGGAAATAAGT	2	8	0.07	-0.4515	0.044	-0.457	-0.409	-0.019	0.05	-0.306	-0.26	-0.146	0.161	-0.186
Homo sapiens, Similar to hypothetical protein FLJ11267, clone IMAGE:3350725, mRNA		H200019135	2	1	889566	889635	CACTCAGAAAACACCTGTGAGAGCCCCGCAGGCATGCAGGGCACTGTCGTGAGCACACCAGTGGGGACA	1	0
Homo sapiens cDNA FLJ30081 fis, clone BGGI12000693, weakly similar to POLYHOMEOTIC-PROXIMAL CHROMATI		H200021127	3	1	919713	919782	AGGAGCCACCACTCAACACAATGGCCCTGCCTCCCACCGCTTTATTTCTTTCGGTTTCGGATGCAAAAC	1	0	-0.389	0.0075	-1.34	-0.438	-0.219	-0.265	-1.329	-0.577	-0.867	-0.987	-1.167	-0.781
DKFZP564C186 - DKFZP564C186 protein	DKFZP564C186	H200013109	4	1	920026	920095	GGCTTTATTATTTATTTTTCAGCATGAAAGACCAAACGTATCGAGAGCTGGGCTGGGCTGGGCTGGTGT	1	0	-0.291	-0.0095	0.534	-0.473	-0.868	-0.358	-0.008	-0.52	-0.672	-0.319	-0.156	-0.116
Homo sapiens, clone IMAGE:4274902, mRNA, partial cds		H200017614	5	1	934295	934364	AAGGCCTAAGGATCGCCGACCTCTGCCCCCCAGTCCTTTCAGCTTAACTTACTCTTTCATCCGATGTTT	1	0	-0.968	-0.7265	-0.581	-0.94	-1.028	-0.882		-0.63	-0.992	-0.752	-0.869	-0.788
DKFZP434H2010 - Hypothetical protein DKFZp434H2010	DKFZP434H2010	H200018764	6	1	950062	950131	GCTCCAGGGTACCTGCCCCTCTAACCCACTTCAAATTACAAGTCAGGGTCTGAACCCAGTGTGATGGGG	1	0	0.224	0.2885		0.192	0.085	0.214		0.512	0.116	0.2
MGC13275 - Hypothetical protein MGC13275	MGC13275	H200016740	7	1	951317	951386	CAGGTGGCTGGGTAGGAGGGTGGCCAGATTCACAGATGAGAACACAGGGCATTCGGTTAATTTCAGACA	1	0
LOC57801 - BHLH factor Hes4	LOC57801	H200013927	8	1	975139	975208	GCGCCGAGCGCGTATTAACGAGAGCCTCGCTCAGCTCAAAACCCTCATCCTGGACGCCCTCAGAAAAGA	1	0	0.529	0.3915	0.302	0.325	1.175	1.065	1.024	1.474	0.475	0.525	0.814	0.543
ISG15 - Interferon-stimulated protein, 15 kDa	ISG15	H200000220	9	1	989917	989986	GGAGCTAAGGGCCTCCACCAGCATCCGAGCAGGATCAAGGGCCGGAAATAAAGGCTGTTGTAAGAGAAT	1	0
AGRN - Agrin	AGRN	H200016982	10	1	1030331	1030400	AAACTTGTTGCTTTTTGATATGATTTTCTTGCCTGAGTGTTGGCCGGAGGGACTGCTGGCCCGGCCTCC	1	0	0.112	0.2795	0.125	-0.013	-0.324	-0.539	-0.214	0.561	0.285	-0.398	-0.169	0.11
Homo sapiens clone L48 polyadenylated HERV LTR sequence and flanking cellular sequence, mRNA		H200015784	11	1	1041264	1041333	GGAGGCCTGAACCCCTCCCTGTGGTGCTTCAATGGTCACGTTCCTTGTCCACTTTCATGCTCCTTCCGT	34	1	-0.7	-0.6005	-0.872	-0.737	-0.632	-0.549	-0.835	-0.482	-1.017	-0.652	-0.635	-0.974
FLJ20584 - Hypothetical protein FLJ20584	FLJ20584	H200012624	12	1	1057940	1058009	CCCACCACAGCCATCTCGTTTATCGGACCAGGAGCAGGCATCCATGAGACCTCAGAGCTTCAGATCGAG	1	0	-0.423	-0.0075	0.271	0.258	-0.007	0.156	0.583	0.329	0.037	0.047	0.034	-0.095
TNFRSF18 - Tumor necrosis factor receptor superfamily, member 18	TNFRSF18	H200015162	13	1	1179720	1179789	GGAAATTCAGTTTTGGCTTCCAGTGTATCGACTGTGCCTCGGGGACCTTCTCCGGGGGCCACGAAGGCC	1	0	0.85	-0.3535		-0.239	0.477	0.184	0.419	0.349	0.157	0.182	0.006	-0.201
Cab45 - Calcium binding protein Cab45 precursor	Cab45	H200004599	14	1	1192497	1192566	CCTCGAAATCGTGGCATCTCACTTCTGAGAACGAAATCTCGCTTCAGTCACTCTGCCGAAGGCGCTGAC	1	0	-0.266	0.2635	0.385	0.624	0.392	0.56	0.191	0.14	0.347	0.203	0.21	0.356
Homo sapiens beta-1,3-galactosyltransferase-6 (B3GALT6) mRNA, complete cds		H200008788	15	1	1209102	1209171	TGTACCGTCAACCCCGCTGCTGCCCGTGTTTAAACGCAGGAGCACTTTAAAACTGGCCATCTATCTTTT	1	0	-0.092	-0.3155	0.147	-0.216	-0.341	-0.29	-0.37	-0.439	-0.269	-0.388	-0.183	-0.593
Ubc6p - Ubiquitin conjugating enzyme 6	Ubc6p	H200001493	16	1	1230140	1230209	ATTTTATTAGATGTGGTCACTTAGAAATGCAAACTTGCTGCCGACCGCGGGCTGCTCCTGCGTTCTTGG	1	0	-0.127	0.2475	0.411	-0.125	-0.118	-0.249	0.142	-0.071	-0.149	-0.031	0.37	0.11
SCNN1D - Sodium channel, nonvoltage-gated 1, delta	SCNN1D	H200011843	17	1	1266216	1266396	TAGGTGAACAGGGGCTGCCGCATCAGAGCCACAGACAGAGGAGCAGCCTGGCCAAAATCAACATCGTCT	1	0				0.395						-0.239
CENTB5 - Centaurin, beta 5	CENTB5	H200003026	18	1	1268500	1268569	CAAGCCACTTTTAAGGCCCGTGTCACCTGTGTCCCTGTGTCCTCAGGGCCTGTGTTACTTCGTGCCCCA	1	0	0.155	0.3255	0.163		0.047	0.034	0.298	0.449	0.223	-0.114	0.221	0.203
FLJ20542 - Hypothetical protein FLJ20542	FLJ20542	H200001228	19	1	1287964	1288119	TCCTGAAGCAGAAGATCGAGCAGGAGCTCCGGGTCAACTGCTACATGCCGGCCAATGGCGAGACGGTGA	1	0	0.092	-0.2195	0.064		0.083	1.051	1.227	1.157	0.63	0.471	0.034
Homo sapiens cDNA FLJ12613 fis, clone NT2RM4001594		H200013126	20	1	1294928	1294997	GAAAGTTCCAGGGAGACAGTTTTGTGTTTGCTCATTACTGACTCTTCGGTACTCGGGATGAGGCCTGGC	1	0
MGC10334 - Hypothetical protein MGC10334	MGC10334	H200018123	21	1	1303422	1303491	ATCTGCGAACCAGGGTGAAGTCACAGGTCCCGGGGTGTGGAGGCTCCATCCTTTCTCCTTTCTGCCAGC	1	0
DVL1 - Dishevelled, dsh homolog 1 (Drosophila)	DVL1	H200005940	22	1	1313436	1313590	TTCGGGGATCTCTGCAGCAATCTCGCCACCCTGAACCTCAACAGTGGCTCCAGTGGGACTTCGGATCAG	1	0	-0.207	0.1215	-0.225	-0.312	-0.309	-0.046	0.156	-0.093	0.213	-0.087	0.409	0.074
MGC3047 - Hypothetical protein MGC3047	MGC3047	H200005362	23	1	1328036	1328105	GGGAGGGAGTGAAGTTGGTTTGGGGTGGCCTGTGTTGCCACTCTCAGCACCCCACATTTGCATCTGCTG	1	0
FLJ20608 - Hypothetical protein FLJ20608	FLJ20608	H200006267	24	1	1349370	1349439	ATGCGCCTCAAATTCAGTGCAAAAACGTGCTGAAGATCCGCCGGCGGAAGATGAACCACCACAAGTACC	1	1	-0.389	0.0155	0.618	0.603	-0.109	0.049	0.743	0.024	0.716	0.492	0.343	0.654
MRPL20 - Mitochondrial ribosomal protein L20	MRPL20	H200008616	25	1	1422559	1422628	GCCCTGTCTCTCTGGGACAGAGCCTCAAAGATGATGTCCATGTTTTGTGTGAATGAAACTCAAACACTC	1	0	-0.339	0.0955	0.605	-0.166	-0.169	-0.541	0.028	-0.338	-0.144	0.027	0.23	0.174
Homo sapiens, clone IMAGE:3856736, mRNA		H200018949	26	1	1430342	1430411	GCCTACCTGCAGGATTTTCAGTTTATGGACATGACTGACTGGAGACATGGAGAAGCTGTTGTTATTGGA	1	0
FLJ22215 - Hypothetical protein FLJ22215	FLJ22215	H200011692	27	1	1463166	1463235	ACCTCCCACATCTGAAGAGAACCAACCTGAGGATTTCACGCTGGCTGCGTGCCAGACCAGTCCCTGACA	1	0
KIAA1273 - KIAA1273 protein	KIAA1273	H200003278	28	1	1517668	1517737	GCTTTCTGAACTTTGTGTCCTTAGGAAGGGTGTAGGCTGTTGGTTGAAGTAGGAAACAGAAGAGGAGCC	2	0
HSPC182 - HSPC182 protein	HSPC182	H200003975	29	1	1583155	1583224	AGTCTTAGGCGATGCGTGACCACGCAGCCCCTTCCAGGAGTCTGGTTTAGGGCTGGGTCTTCCCATCTT	1	0	-0.546	-0.7905	-0.145	-0.524	-0.355	-1.263	-0.833	-0.034	-0.718	-0.246	-0.167	-0.402
CDC2L1 - Cell division cycle 2-like 1 (PITSLRE proteins)	CDC2L1	H200015184	30	1	1685273	1686218	GAAGTTCTTTTGTACTTCCAAATGTCGCAGTCTGATGACCGGGATTCCAAGCGGGATTCCCTTGAGGAG	1	0	-0.187	-0.1895	-0.035	0.026	0.22	0.028	0.03	0.019	-0.134	-0.318	-0.027	0.206
KIAA0447 - KIAA0447 gene product	KIAA0447	H200015186	31	1	1691480	1691549	CTATGTTTGAGTTTGATGGCTGCTGGATCCTCACTCAACGAAAACTCGGTTGGAAACTGTTCCGCCTGG	1	0	0.147	-0.0365	-0.617	0.417	0.414	-0.542	-0.579	0.205	-0.533	0.039	-0.143	-0.504
FLJ13052 - NAD kinase	FLJ13052	H200015216	32	1	1715639	1715708	ACATTTATGTTCTGCAAGACGCTGTCCTCAGGGACCATTAGGGGACCATTCTGTTCAGTGCGATCCTGA	2	0	0.217	-0.0025	0.037	-0.026	0.078	0.183	-0.053	-0.129	0.065	0.286	-0.241	0.006
GNB1 - Guanine nucleotide binding protein (G protein), beta polypeptide 1	GNB1	H200015193	33	1	1749257	1749324	CTCCTATAGTGGATTCTTCACGGGCCCTCCACATCTGAGGTGGCTCATTCCCATCACACACAGATTGTC	1	0	0.069	-0.0485	0.112	0.181	0.16		-0.5	0.05	0.091	0.031	0.139	-0.339
Homo sapiens mRNA; cDNA DKFZp434B1120 (from clone DKFZp434B1120)		H200016481	34	1	1887043	1887387	CTCTTTGAAAAGAAAATCTCCCACCAGATCCTGCTGAAGGGTGCCGCCTGTCAGCACATGATGTTCGTG	1	0	-0.149	0.2965		0.355	0.869	0.51	0.131	0.436	0.003	0.068
KIAA1751 - KIAA1751 protein	KIAA1751	H200018712	35	1	1917685	1917754	GTCTGCTGTTGAGATGTTGCTTTTTGGTTTCCCAGATCACCAGTGAGATTGCGTGTCTTTCCCTGGGCC	1	0
Homo sapiens cDNA FLJ30146 fis, clone BRACE2000256		H200015449	36	1	1976937	1977006	TCTCTCAGCTCAACACTCTGTAGGGCCACCCATGCCGTTGTGCATGTCAACGGTGGATTTTTTATTGCG	1	0	0.356
GABRD - Gamma-aminobutyric acid (GABA) A receptor, delta	GABRD	H200011896	37	1	1993286	1993355	ACGCCTTTGCTCATTTCAACGCCGACTACAGGAAGAAGCAGAAGGCCAAGGTCAAGGTCTCCAGGCCGA	1	0	0.309			-0.186	0.32	0.062		0.086	0.249	0.082	-0.528	-0.58
FLJ10346 - Hypothetical protein FLJ10346	FLJ10346	H200017045	38	1	2145919	2145988	CTCCAGTCGTTCAAGCTGGAATTGGCAGGTTTCTGCCTGTATAGGCATCGGCTTCAGAGTCTCAGGTGC	1	0
PRKCZ - Protein kinase C, zeta	PRKCZ	H200006556	39	1	2148616	2148685	GTGCGTCTCTGTCGTGGACACGCGTGATTGACCCTTTAACTGTATCCTTAACCACCGCATATGCATGCC	1	0	0.41	0.0165	-0.041	0.428	0.574	0.295	0.368	0.663	0.556	0.103	0.16	0.062
Homo sapiens cDNA FLJ30256 fis, clone BRACE2002458		H200021066	40	1	2153087	2153156	TGATGAAACGTCTGCCGCTTTTCTTTCTGACGTTTGGTTTAGGGCAGATTCACTGCAGTGCAATCAGAA	1	0						0.388
FLJ14100 - Hypothetical protein FLJ14100	FLJ14100	H200009084	41	1	2176270	2176339	CTGTCCTCCAGGCAACGAGAACATGGATGCCTCGCTTTTCAGAGACTCGCGTTCTTGGAACTTACACCC	1	0
KIAA0508 - KIAA0508 protein	KIAA0508	H200016691	42	1	2243490	2243559	GGGGAACTGGCCTGTGATGCGGTGGTCCTTGTGACATGTCAGGCAGTTTTAGAGTAGGGTTTGTTAAAA	1	0
SKI - V-ski sarcoma viral oncogene homolog (avian)	SKI	H200000715	43	1	2271549	2271618	TCGTGTCTTTTTACCCCCAAGATATCTGTCTTCAGTAGCGACTGAATCTGCCACTCTCAGAATAAGTTC	1	0	-0.01	-0.1925	-0.066	-0.293	-0.275	-0.439	-0.638	-0.122	-0.198	0.023	-0.099	-0.419
FLJ13941 - Hypothetical protein FLJ13941	FLJ13941	H200014379	44	1	2336108	2336177	TCGTGATCTTGGGTCCGGAGGTGATGGAAGTGGCCCAAGGGTCTCCCTTCTCGGTGAACGTTCAGCTGC	1	0	0.103	-0.8085		-0.361		0.022	0.094	0.093	-0.327	-0.274	-0.659	-0.315
Homo sapiens cDNA FLJ30870 fis, clone FEBRA2004237		H200020871	45	1	2351512	2351581	ACACACAGCTCCCGGCAACGAATCCCCAGAGCTGGTTTCCCATCTAGGGATACAATGTGGCTGAAATAG	1	0										-0.423
RER1 - Similar to S. cerevisiae RER1	RER1	H200004488	46	1	2360741	2360810	CCACACCCTACACGGCTGTGCGATGGGTCGTGACACTGGGCCTGAGCTTTGTCTACATGATTCGAGTTT	1	0	-0.183	0.0565	0.148	0.049	0.137		0.412	0.25	0.391	0.359	-0.126	0.256
PEX10 - Peroxisome biogenesis factor 10	PEX10	H200015860	47	1	2369296	2369365	CCGGCGCCCGGGTGGGCCTGGACACAGATGACCTCTACGGGAGTCTAAACGCCAAGATTTAGTCTCAGG	1	0	0.073							0.779	0.251	0.089		0.601
KIAA0450 - KIAA0450 gene product	KIAA0450	H200007909	48	1	2468999	2469068	GCCCACAGGAGGGGCTTCGAGGCTGGCCCTGCCAGGCAGTTTTCCCGGCGTTTTAGGATCTGTACATAG	1	0
FLJ10782 - Hypothetical protein FLJ10782	FLJ10782	H200003604	49	1	2472416	2472485	TCAGCGTCATCTTCAAGTACGAGGTCCCAGCCGAGTGAGGCGCTGCAGCTGCCGGACTCTTCTGCTTGT	1	0	0.393	-0.1465	-0.008	0.361	0.104	0.146	0.433	0.653	0.225	0.415	0.052	0.638
Homo sapiens mRNA; cDNA DKFZp762D186 (from clone DKFZp762D186)		H200013005	50	1	2514170	2514239	GAGGGCGGCTGGAGGGGCTCAGAAACCATTTTCACCTTCTGTCTCCTCCATGTCTGCACTGTTTGGGTT	2	0	-0.545	-1.1465		-1.253	-1.18	-0.977	-1.283	-0.827	-1.461	-1.023	-1.037	-0.999
TNFRSF14 - Tumor necrosis factor receptor superfamily, member 14 (herpesvirus entry mediator)	TNFRSF14	H200017535	51	1	2521550	2521619	ACAGCCAAGGCTGGACTGGGTTGGCTGCAGTGTGGTGTTTAGTGGATACCACATCGGAAGTGATTTTCT	1	0	-0.109	0.0145	-0.02	0.503	-0.013	-0.277	-0.156	-0.143	-0.027	0.215	0.286
MMEL2 - Membrane metallo-endopeptidase-like 2	MMEL2	H200003321	52	1	2554308	2554376	TCACAGACACCCGCGGGGCTCAGTGCCCCCGTCACAACTCTGTAGAGACAATCAACTGTGTCCTGCCCA	1	0
Homo sapiens cDNA FLJ25424 fis, clone TST04169		H200015575	53	1	2962523	2962592	CAGAGAAGATGCTTCTGGAGGCCGCTTCTCGTTGGGTACCGTGGGGGGTGAACCCTAGCCCCAGCTTTG	1	0
PRDM16 - PR domain containing 16	PRDM16	H200018012	54	1	3377529	3377598	TGTGAACAAAAGTCATTCTAACAATTGCCTTCAGCGTCACGTGCATTGCCACTGCGCTTTCGGCACGAG	1	0
ARHGEF16 - Rho guanine exchange factor (GEF) 16	ARHGEF16	H200010241	55	1	3420664	3420733	GCAATGCGAGGTCTCCTCCTATGCCCTTCCTACCCCTGAGTGGGACAAGAAGGGCCTTGAGTGCCCAGG	1	0	0.688	0.5365	-0.165	0.33	1.035	0.788	1.081	1.352	0.641	0.267	0.51	0.69
EGFL3 - EGF-like-domain, multiple 3	EGFL3	H200005213	56	1	3429766	3429835	AGCCCGTATTTATGTAAAGGTATTTATGGGCCACTGCACATGCCCGCTGCAGCCCTGGGATCAGCTGGA	1	0
Homo sapiens cDNA: FLJ21811 fis, clone HEP01037		H200002909	57	1	3569112	3569181	AATCGGGTACTTTGCTTGTTGAATAATGCACTTTAAAACAAGGAACCGTATCAGGCCAGCATGGTGGCT	1	0	0.557	0.2935	0.294	0.664	0.851		0.765	1.142	0.762	0.433	0.581	0.079
WDR8 - WD repeat domain 8	WDR8	H200004114	58	1	3571970	3572039	GTCTCCTTACAGACACTGAAACCTGTTACCGACAGAGCAAACCCGAAAATGGGCATAGGAATGCTGGCA	1	0
TP73 - Tumor protein p73	TP73	H200015904	59	1	3670740	3671206	ACTGCACTCCGCCACCCCCCTACCACGCCGACCCCAGCCTCGTCAGTTTTTTAACAGGATTGGGGTGTC	1	0	-0.213	-0.0295		-0.317		-0.173	0.063	-0.308	-0.713	0.307	0.53	-0.004
KIAA0495 - KIAA0495	KIAA0495	H200004946	60	1	3675736	3675805	AGGGCGTCCATTAATACTGCTCGGAGAAGCACGATCTTACACGAAAAACACGGATGGGATTTCGTTTTC	1	0
Homo sapiens cDNA FLJ32825 fis, clone TESTI2003074, weakly similar to TRICHOHYALIN		H200012592	61	1	3703146	3703446	TTCCAGTTCAACCTGGAGGCCACCAGGACCAGATACTCCCTTGCAACAGGAGTGATTGCGTCTTTACAA	1	0
KIAA1185 - KIAA1185 protein	KIAA1185	H200016636	62	1	3720033	3720102	AGCGGATCCACAATATTCTCGTGCAGTGTGTTTGGAATCCTGGTCTGGGCTCTCGGCGTTGGCCTTGTA	1	0	-0.163	-0.2915	-0.256	-0.349	-0.298	-0.157	-0.18	-0.179	-0.38	-0.286	-0.439	-0.336
KIAA0562 - KIAA0562 gene product	KIAA0562	H200014890	63	1	3752215	3752284	CCGGCCCAATCATGTGTTTTTGTTGAAATGATCCTACCAGTGATTAGTGGCTATTGAGAGTTTTACAGG	1	0	0.216	0.3625	0.068		-0.034	0.375	-0.033	-0.118	-0.219	-0.044	-0.172	-0.073
DFFB - DNA fragmentation factor, 40 kD, beta polypeptide (caspase-activated DNase)	DFFB	H200013072	64	1	3812229	3812293	CCATCAACCCCTACAGTAACAGGGAGAGCAGGATCCTCTTCAGCACCTGGAACCTGGATCACATAATAG	2	0	-0.329	-0.4925	-0.373	-0.348			-0.24	0.181	-0.719	-0.385	-0.123	-0.199
Homo sapiens cDNA FLJ30558 fis, clone BRAWH2004044		H200013422	65	1	3919954	3920023	CACAGCTAAGGAGGCAGCTTGGTACTGCCTGCAAGGACAAACTCCTAAAACAACAGAAAGCCCAGATGT	1	0
MOT8 - Hypothetical protein	MOT8	H200003576	66	1	4753308	4753377	CAATAATACCATTATGTGCCATGTACTGACCCGAAAGGCTCGGCCGCAGAGCCGGGGCCCAGCGAATCA	1	0					0.585
Homo sapiens clone 23927 mRNA sequence		H200002138	67	1	4761977	4762046	GAAATGCATCTTTGCCAGCTGAACTTGTCATGCACTAAACTTCCCATTGATCATTAGAGTGTCTACGAT	1	0
Homo sapiens, clone IMAGE:4185589, mRNA, partial cds		H200020341	68	1	5857928	5857997	GCCCAGGGCTTTTCATGGTAATGTTAGACAGCTCAGTCTCGGAAATAAGTGTGCCTTCGAGTCCAAGTA	1	0							-0.312
KIAA0673 - KIAA0673 protein	KIAA0673	H200011449	69	1	5859427	5859479	ACAGACAGTGAGGAAAGTGAGAGCTTTCACCTCTCATCCCCAGGAGCTGAAGACAGACCCCAAAGGTGT	1	0
KCNAB2 - Potassium voltage-gated channel, shaker-related subfamily, beta member 2	KCNAB2	H200009858	70	1	6094565	6094634	TTCTGCTATTACCGACCCCACTTCATGCTGCACCTGGCGCCTAGAACTCTTGCCCCTCCTCATAGACCA	1	0						0.229
KIAA0444 - KIAA0444 protein	KIAA0444	H200007313	71	1	6096642	6096711	GCAAGGCCCGCCTCGGCCTCGGCAGCTGGTTCCTGTCCCGTTTTCTGTGTCTGAAAGTTTACAGGTTGT	1	0				0.282
Homo sapiens mRNA; cDNA DKFZp586E0524 (from clone DKFZp586E0524)		H200020104	72	1	6179787	6179856	GAAGTTCAATGCTCAGTCCTACCTTGGCTCCCATTAAACATTTGGTGCTCTGTGGATTGAGTTGAACGT	1	0	0.081	0.5995	0.175	0.066	0.119	0.372	-0.042	-0.016	-0.441	-0.196	0.258	0.589
Homo sapiens cDNA FLJ32096 fis, clone OCBBF2001075		H200011106	73	1	6214717	6214786	AACAAGACTCCACCACTGAGTGGCACCTGCCCTATTGCAAAGGAATCCAGTTCCTCCGGAATAACAGTC	1	0	-0.297	-0.4875	-0.575	-0.489		-0.471	-0.41	-0.384	-0.07	-0.389	-0.481	-0.346
ICMT - Isoprenylcysteine carboxyl methyltransferase	ICMT	H200008652	74	1	6215625	6215694	AGCCATCTGCAGCAGAGGCAGCCTATCCCATTGCAAGGAGAGGAACTGAACGGAGTAATTATTCTACTC	1	0	-0.102	-0.2905	-0.57	0.214	0.176	-0.083	0.088		-0.172	0.375	0.054	0.268
HBACH - Cytosolic acyl coenzyme A thioester hydrolase	HBACH	H200001668	75	1	6258659	6258728	AGTATCAATGCTACACAGTGTTGTCCCGAGCGCCGGGAGGCGTTGGGCAGAAACCCTCGGGAATGCTTC	1	0	-0.177	-0.1465	0.24	0.131	0.317	0.133	0.254	0.662	0.246	0.47	0.758	-0.136
HES2 - Hairy and enhancer of split (Drosophila) homolog 2	HES2	H200014135	76	1	6407550	6407610	TGGGCCGGGAGGATGCTTCTGGCTGGCACACCTGGCTTCCCCTCCATGCTCAGAACTGCTTCCTACTCT	1	0	0.915	0.5685		0.642	0.46	0.643		0.659	0.851	0.28	0.542	0.02
Homo sapiens cDNA FLJ13692 fis, clone PLACE2000103		H200012143	77	1	6409905	6409974	CACCAGGTGATTAGGAGAGGTCGAATCTCATTTCCACGTGAGTGAGGATAAAGACTGGGCTGCCAAGGA	1	0	0.019	0.1395	0.384	0.098	0.321	0.267	0.115	0.318	0.282	0.12	-0.281	-0.068
ESPN - Espin	ESPN	H200016276	78	1	6454651	6454720	ACACGCCGCCACGGTTGCCCAGAAAAAGTGCCCAAGCTGCTGACGCAAACAACAACAAATGCTGCTTAT	1	0	0.801	0.7315	0.634	1.203	1.514	1.966	1.443	1.443	0.681	0.383	0.706	1.199
TNFRSF12 - Tumor necrosis factor receptor superfamily, member 12 (translocating chain-association membrane prot	TNFRSF12	H200008420	79	1	6455650	6455719	GCAGAAGCCCTAAGTACGGTTACTTATGCGTGTAGACATTTTATGTCACTTATTAAGCCGCTGGCACGG	1	0	-0.282			-0.182	0.101		-0.297	0.432	-0.027	-0.519		-0.43
KIAA0720 - KIAA0720 protein	KIAA0720	H200008766	80	1	6461131	6461200	TTCCCACACTCAGGCCAGCCCTCTTGGGAAGGTGGGTCCTCCATGGGGGTCCCTTCAGGAACTTTTTTT	1	0	-0.133	-0.3995			-0.181	-0.103	-0.303	-0.223	-0.471	-0.259	-0.259	0.015
FLJ23323 - Hypothetical protein FLJ23323	FLJ23323	H200005365	81	1	6516089	6516158	TCCGGCATGTAGAAATGGTCAGTAACTCCTAGTGTGTAGCTAGCCTCTGATGAGATGGTAAACTCAGGA	1	0	-0.725	-0.3445	-0.072	-0.345	-0.531	-0.66	-0.106	-0.695	-0.393	-0.138	-0.306	-0.23
HKR3 - GLI-Kruppel family member HKR3	HKR3	H200000602	82	1	6581559	6581814	GAAGAAGGACTTGCAGAGCCACATGATCAAACTTCATGGAGCCCCCAAGCCCCATGCATGCCCCACCTG	1	0	0.513	0.1795	0.164	0.682					0.406	0.061	0.443	0.685
KIAA0469 - KIAA0469 gene product	KIAA0469	H200001488	83	1	6585321	6585390	GGATGTCTTTACACTGACTTCAGGATAGATGTTGGGATGCCTGGGCATGGCCACATGTTACATGTACAG	1	0	-0.033	0.6205	1.202	0.62	0.103	-0.053	0.484	0.001	0.765	0.68	1.106	0.562
Novel human gene mapping to chomosome 1		H200001406	84	1	6617980	6618049	GATTGCATTTTTGTTCTTTTAGCAGATCTGTCCCTGTGGGTGGTGTCTAAGAAGTCGGACACCTTGGTT	1	0	0.36	-0.1265	-0.455	-0.184	0.014	-0.122	0.222	0.221	-0.013	0.248	-0.123	-0.276
Homo sapiens, clone IMAGE:4053044, mRNA, partial cds		H200003707	85	1	6627822	6627888	GTTCTAAGGAGTGACTCCTGTCCCGGCCTGGTGTGAGTGGGCAGTGTAATAAAGTGTCTTTCTATAAAA	2	0	-0.075	0.0415	-0.2	-0.034	-0.299	0.083	-0.142	-0.429	-0.143	0.082	0.084	0.074
FLJ10737 - Hypothetical protein FLJ10737	FLJ10737	H200016506	86	1	6628621	6628690	TCATCTCCATTTTTTAAAAAGGTTTCTCTGACGGCCCCACGGCCCGAGCCGCGGTGAGCGTCGTGTTGC	1	0	0.169	0.3655	0.825	-0.025	-0.363	-0.121	0.495	-0.176	0.179	-0.026	0.568	0.429
Homo sapiens mRNA; cDNA DKFZp547K042 (from clone DKFZp547K042)		H200019804	87	1	7688252	7688321	CTGGGATCCTTGTGTCACAGAATGGTCTAACCATATGATTTAGGGTAGATGCTGGCCACACTGGATAGG	1	0
KIAA0833 - KIAA0833 protein	KIAA0833	H200019655	88	1	7761665	7761734	GTAACGCATGTAGCCTTTTTTAGTAACCTTGGAAGCTGTAGTAATTCTAAGGAATCATGAACCTTGCCT	1	0	0.932	0.7795	0.358	0.578	0.743	0.794	0.425	0.727	0.411	0.603	0.319	-0.158
VAMP3 - Vesicle-associated membrane protein 3 (cellubrevin)	VAMP3	H200005618	89	1	7775096	7775165	TTATGCCTGCAATTAGGCATTGGTCAGGGGTGAATGGCTCTTTTCACAGAGAGTAGCCAACCAGAGACC	1	0	0.038	0.0485
PER3 - Period homolog 3 (Drosophila)	PER3	H200002158	90	1	7838974	7839043	AGTACTTGTTATACTAGGTTTGATTTGAAACTGGTGCTTGTCGCAGAACTGTCAGAGCATGAGGAGCGC	1	0	-0.216		-0.667		-0.484	-0.192		-0.646	-0.773			-0.979
UTS2 - Urotensin 2	UTS2	H200007538	91	1	7845167	7845236	ACGCGCGCTTAACTCCGGAGGAGCTAGAAAGAGCTTCCCTTCTACAGATACTGCCAGAGATGCTGGGTG	1	0
TNFRSF9 - Tumor necrosis factor receptor superfamily, member 9	TNFRSF9	H200005888	92	1	7927563	7927625	AGAGAGCCAGGACACTCTCCGCAGATCATCTCCTTCTTTCTTGCGCTGACGTCGACTGCGTTGCTCTTC	1	0
DJ-1 - RNA-binding protein regulatory subunit	DJ	H200001957	93	1	7979375	7979444	ACTAGAGCAGCGAACTGCGACGATCACTTAGAGAAACAGGCCGTTAGGAATCCATTCTCACTGTGTTCG	2	0	-0.341	-0.2855	0.262	0.122	0.21	-0.168	0.314	0.166	0.087	0.132	0.414	0.137
MIG-6 - Gene 33/Mig-6	MIG	H200001977	94	1	8008277	8008346	TGATGTTCCTGGCAGGCGAAGCTTCCGTGGGTGTGGACAAATCAACTATGCATATTTTGATACCCCAGC	1	0	0.274	-0.2015	1.452	0.567	-0.581	1.691	0.626	0.514	0.572	0.517	0.903	0.426
DNB5 - DNB5	DNB5	H200012767	95	1	8338263	8338332	CCTGTTTGTCATTTATGAAATTCCTCCCAGCGACGCTGCAGACGAGGAGCACCGGCCCCTCCTGCTGAA	1	0	0.606	0.0955	0.679	0.515	0.464	0.89	0.339	0.977	1.164	0.393	0.635
RERE - Arginine-glutamic acid dipeptide (RE) repeats	RERE	H200014620	96	1	8347146	8347212	TGTGCTTGAAAACCGTCCGAAGGCATTCTTGTTAGCTTTGCTTTTCTCCCCATATCCCAAGGCGAACGG	1	0	-0.014	-0.1285	-0.375	-0.145	0.186	-0.519	-0.706	0.179	-0.604	0.217	-0.759	-0.458
DKFZp566H0824 - Hypothetical protein DKFZp566H0824	DKFZp566H0824	H200017496	97	1	8375255	8375323	GAGGCAGGACATGTGGGAAAAACCATTGGTCCCTTTTACCCAGGGAAGGACTCAAGAAGCCGAACGTGA	1	0	-0.112	-0.2485	-0.125	0.186	-0.173	0.075	-0.036	0.05	-0.067	0.211	-0.262	0.083
D5S346 - DNA segment, single copy probe LNS-CAI/LNS-CAII (deleted in polyposis	D5S346	H200008307	98	1	8430034	8430103	CAATGGGAAAATGACCTCATGTTGTGGTTTAAACAGCAACTGCACCCACTAGCACAGCCCATTGAGCTA	1	0
Homo sapiens cDNA FLJ14152 fis, clone MAMMA1003089		H200009983	99	1	8500495	8500564	CTCGGGGCTGTATTTTCGGTCTGGGAACCTGATACTCAACCTAATGCCACTCAGTTTCGTCTCCCATTC	1	0												-0.003
Homo sapiens cDNA FLJ12342 fis, clone MAMMA1002282		H200016764	100	1	8800965	8801034	GGAAGAGGCCCATCATCTGCTTTGGTCACTTCAGTGCACCTTGCTTGCGAAGAGTACAGTAGGCATTCA	1	0
ENO1 - Enolase 1, (alpha)	ENO1	H200016354	101	1	8855328	8855397	CCGGGGTGGCCACAGGCTAGATCCCCGGTGGTTTTGTGCTCAAAATAAAAAGCCTCAGTGACCCATGAG	1	0	0.079	0.2425	0.212	0.306	0.205	0.218	0.048	0.267	0.055	0.001	0.108	-0.056
CA6 - Carbonic anhydrase VI	CA6	H200011066	102	1	8953289	8956942	CGCCGGATGGTTTGGCTGTACTGGCAGCCTTCGTTGAGGTGAAGAATTACCCTGAAAACACTTATTACA	1	0						0.716
SLC2A5 - Solute carrier family 2 (facilitated glucose/fructose transporter), member 5	SLC2A5	H200004218	103	1	9031551	9031620	CCACCTTGATGGGTCAACCTTTGTGTGGCTCCTGGTAACATAACAACAACAGTTACTATAGTGGTGAGA	1	0
Homo sapiens cDNA: FLJ23230 fis, clone CAE07143		H200004073	104	1	9094920	9094989	CATAACACGTACTGCAGCCGGAACGGTGTCCGCAGCTCAGCGTCCCTCTCCCATGCACTTTCTGAACTT	1	0		0.2015		0.254	0.434	0.357		0.491	0.549	-0.046		0.169
FLJ12132 - Hypothetical protein FLJ12132	FLJ12132	H200008987	105	1	9121688	9121757	ACGGGAGATCGTGTGTACTTGGAAGGAGTCGAGGCTGTACCTCTCTTTGCAAGAACCTGTTCTCTTTCC	2	0	-0.494	-0.5905		-0.452	-0.594	-0.465	-0.286	-0.414	-0.456	-0.379	-0.23
H6PD - Hexose-6-phosphate dehydrogenase (glucose 1-dehydrogenase)	H6PD	H200014673	106	1	9259330	9259399	GGCAGGACAAGCCTTGTCCCGATGCCTTTGACCGGCAGCTCTGTGTATTGGTGGATAGATGCAGAAACA	1	0	0.379		-0.311		0.289	0.139			0.041	-0.199	-0.128	-0.057
Homo sapiens cDNA: FLJ22807 fis, clone KAIA2887		H200016512	107	1	9262039	9262108	CCCTACCCACCCCTTTTCCTTCAGCTGTGTTAGGAAGGAGAAGTTTTCAGAACCCTATAGGCTGGTGGC	1	0	0.273	-0.5025	-0.474	-0.576	-0.494	-0.162	-0.248	0.227	-0.401	-0.436	-0.343	-0.446
Homo sapiens cDNA: FLJ20895 fis, clone ADKA03483		H200008844	108	1	9265141	9265210	AGCCACCCATTGCCAAGCAGCAAGAATGTTCGTGCTTTTTTCCAGAGAGGGGAACCCCACTGGTTTTTG	1	0	-0.008	-0.8485	-0.368	-0.515	-0.041	0.102	-0.166	0.363	-0.353	-0.402	-0.469	-0.203
FLJ22393 - SPRY domain-containing SOCS box protein SSB-1	FLJ22393	H200001628	109	1	9363209	9363278	CCTATCCCTGGCAACCCCTCCACGTAGCGTACCCCAGCACCTGCCACCGCCTTTGCCATTTCTTTGAGC	1	0	0.103	0.0535	-0.285	-0.232	0.274	-0.372	-0.225	-0.007	0.114	-0.226	-0.19	-0.037
PIK3CD - Phosphoinositide-3-kinase, catalytic, delta polypeptide	PIK3CD	H200007550	110	1	9722754	9722823	ATATCAGGCCATGGACTCAGGACCTGCCCGGTGATGCTGTTGATTTCTCAAAGGTCTTCCAAAACTCAA	1	0	0.355	0.0825	0.129	-0.336	-0.087	0.224	-0.266	0.105	-0.118	0.035	-0.243	-0.103
KIAA0911 - KIAA0911 protein	KIAA0911	H200003942	111	1	9723788	9723857	AGGCCTGAGCGATCCGTACTCAGAACGTCCAGGAGAGACGCATGGCCCGAAGTCAAAGTGCTGGAATTT	1	0	0.684	0.1935	-0.049	0.379	0.772	-0.02	0.27	0.671	0.591	0.415	0.599	0.24
CTNNBIP1 - Catenin, beta interacting protein 1	CTNNBIP1	H200010992	112	1	9842766	9842835	CCCCCTCTTTGTAGCTCCTATAAAGGGCCCACACCTGGTGGATACCTGGTTGAGCGTGTGGTCTCTGCC	1	0	0.63	0.3485	0.313	0.838	1.569		0.935	1.043	0.405	0.402	-0.022	0.188
MGC15436 - Hypothetical protein MGC15436	MGC15436	H200013922	113	1	9936975	9937044	TTCCTCAAGTTTATGACACTCGGAACGTCAAGAACTGGAGGTTTGTGCAATTTGAGACCGGTCGGCACT	1	0	-0.373	-0.4925	-0.441	-0.42	-0.512	-0.245	-0.297	-0.479	-0.526	-0.074	-0.033	-0.176
NMNAT - NMN adenylyltransferase; nicotinamide mononucleotide adenylyl transferase	NMNAT	H200007228	114	1	9976823	9976891	GAATGAATGGATCGCTAATGACATCTCATCCACAAAAATCCGGAGAGCCCTCAGAAGGGGCCAGAGCAC	3	0	0.234								-0.115
RBP7 - Retinoid binding protein 7	RBP7	H200009537	115	1	10010207	10010276	TATTGCAGACTGAACAGACGTTTATCTATCCCATTTGGCGACGAGGACTCGTGGCTGGAGAGAGCCACA	1	0										-0.046
UBE4B - Ubiquitination factor E4B (UFD2 homolog, yeast)	UBE4B	H200003416	116	1	10175315	10175384	ACAGCCACACGCGCACACAAGTATAAGACTTTTTGTATTACTGCTCCCTACTTAACATACTTGAATTCT	1	0	-0.602	-0.0625	-0.103	-0.43	-0.223	-0.197	-0.532	-0.473	-0.742	-0.519	-0.698	-0.775
KIAA1448 - KIAA1448 protein	KIAA1448	H200004172	117	1	10300610	10300679	TGAGATGACAATCTCCTGTGCCATTTGGTTTGAATGTACTTGATAGGCTGCTTCAAATCAGTCACTTCA	1	0	-0.162	0.4405	0.395	-0.328	-0.154	-0.173	-0.296	-0.421	0.424	0.262	0.274	0.099
KIF1B - Kinesin family member 1B	KIF1B	H200012875	118	1	10375628	10375697	TGAACCAAGACTTTGCAAACTGATCTCTCCCCCGTGAAGGAGTTGAGCACATTAGCAACAATGTACATT	1	0	-0.034	-0.2135	-0.377		-0.258	-0.072	-0.333	-0.165	-0.251	-0.213	-0.252	-0.221
PGD - Phosphogluconate dehydrogenase	PGD	H200006228	119	1	10411745	10411814	GCTAAGGCAGGCAGCCACCGAGTTTGGCTGGACTCTCAATTATGGTGGCATCGCCCTGATGTGGAGAGG	2	0	-0.081	-0.1095	0.121	0.632	0.68	0.763	1.16	1.187	0.673	0.486	0.844	0.195
CORT - Cortistatin	CORT	H200004679	120	1	10445697	10445761	CAGCGAGCATATGCAGGAAGCGGCAGGAATAAGGAAAAGCAGCCTCCTGACTTTCCTCGCTTGGTGGTT	1	0
Homo sapiens cDNA FLJ12540 fis, clone NT2RM4000425		H200004890	121	1	10452136	10452205	TTCGTTGACTCGTCTGGGCGTTAGTGTTAATATTCTGTACTTGAAGCAAGCCCACCAAGCGGCTGAACT	1	0	-0.497	-0.0925	-0.195	-0.566	-0.663	-0.298	-0.285	-0.544	-0.831	-0.47	-0.423	-0.172
DFFA - DNA fragmentation factor, 45 kD, alpha polypeptide	DFFA	H200011387	122	1	10455728	10455797	TGCCAAGGAAGCTCTGTGGCGTTGTGTTATTGGTAGACACCCTCAGCCTCATCATTTGACTACCTATGT	1	0	0.029	-0.0605	-0.034	-0.348	-0.417	-0.227	0.023	-0.342	-0.464	-0.338	-0.116	-0.254
Homo sapiens, clone IMAGE:4696946, mRNA, partial cds		H200015147	123	1	10572462	10572531	ACCCCGAAGTACATATAAACACCCCTCACATGCTAGACTAACTGCTGAACTGCCCATGCACAGGGGAAG	1	0
PEX14 - Peroxisomal biogenesis factor 14	PEX14	H200002853	124	1	10624636	10624705	AGGGTGTGTTTGCTGAGTGTCTTGACTACCGTGACACCACGCATGGCCAGAGCTAGCGTCCCTACTGCC	1	0	0.252	0.2825	0.347	0.348	-0.053	-0.103	0.535	0.359	-0.019	0.134	0.591	0.277
FLJ20321 - Hypothetical protein FLJ20321	FLJ20321	H200007537	125	1	10641707	10641776	CCTCCGTATTGGCCTCCTCTGTGGCTCACACCCATGGCTGAATCTCTGCAGGGCACGTGAAGTCACGGG	1	0												0.429
Homo sapiens cDNA FLJ12420 fis, clone MAMMA1003049		H200009786	126	1	10712622	10712691	TAAAAATAATAAATTTGATTCCTCAACCAACAGGCTGTGTGTGGGCGCAGGGCCTGGGCTGCCGAGTCA	1	0	0.133	-0.4095				0.431		0.159		-0.453
Homo sapiens cDNA FLJ11928 fis, clone HEMBB1000420		H200008970	127	1	10734744	10734813	CTTCTGGCTTATGCCTGTGTAACAGATGGGAGAGAAATGAAGATAGGGCTGAGGGTCCCCCCAAGCCAG	1	0
AF311304 - Hypothetical protein AF311304	AF311304	H200009910	128	1	11019430	11019499	AGCACTTGCACTATTACTCAGCAGCAGTAACATGGTAACACTTAAAATGGTACTCGGGGACCTCCAAAG	1	0	-0.482	-0.6205	-0.477	-0.487	0.358	-0.929	-0.267	-0.123	-0.37	-0.822	-0.49	-0.793
MASP2 - Mannan-binding lectin serine protease 2	MASP2	H200012233	129	1	11020955	11021024	CCATTGACTCAAGGGGACATAAACCACGAGAGTGACAGTCATCTTTGCCCACCCAGTGTAATGTCACTG	1	0
SRM - Spermidine synthase	SRM	H200006269	130	1	11048942	11049009	TCTGGCGTTCCACCTCCAAGCCTATACCAGCTGTGTACAGCGCCATCTCTCTGCCTTCTGTTGCCCCCG	1	0	-0.518	0.3535	0.644	0.212	-0.518	0.338	0.156	-0.378	-0.487	0.359	0.16	0.516
Homo sapiens cDNA FLJ30609 fis, clone CTONG2000480		H200018961	131	1	11067076	11067145	GACCTCTCGGTTTTGCCTAACAAAAGAGCTCTGCTGCCACACAGAGGAAGCCAGTCGCCCATGTCATCA	1	0
PMSCL2 - Polymyositis/scleroderma autoantigen 2 (100kD)	PMSCL2	H200006139	132	1	11071729	11071955	TGAAGAAGAGCGGACCGCTGCCCAGTGCTGAGAGATTGGAGAATGTTCTCTTTGGACCTCACGACTGCT	1	0
FRAP1 - FK506 binding protein 12-rapamycin associated protein 1	FRAP1	H200019855	133	1	11109749	11111353	TGGGTATATTTTAGGCCTGGGAGATAGACACCCATCCAACCTGATGCTGGACCGTCTGAGTGGGAAGAT	1	0	-0.054	-0.0995	-0.185	0.069	0.013	-0.219	0.392	0.283	-0.281	0.11	-0.275	-0.116
Homo sapiens cDNA FLJ14331 fis, clone PLACE4000320		H200009294	134	1	11117414	11117483	TTAACAACCTCCAAAGAATCCAGCAGGGAGCAATTTGTGGCGGGTAGACTGGAGAGTCTACAGATGGGA	1	0
CTD6 - Angiopoietin-like factor	CTD6	H200013572	135	1	11189896	11189965	AACTGACCCAGGCTGGACTTGCGGGGAGGAAACTCCAGGGCACTGCATCTGGCGATCAGACTCTGAGCA	1	0
TERE1 - Transitional epithelia response protein	TERE1	H200004496	136	1	11268138	11268207	CGGGGCCGGTAATTTGGTCAACACTTACTATGACTTTTCCAAGGGCATTGACCACAAAAAGAGTGATGA	1	0	-0.145	0.3215	0.604	-0.23	-0.186	0.207	0.091	-0.152	-0.092	-0.015	0.213	0.183
KIAA1337 - KIAA1337 protein	KIAA1337	H200015739	137	1	11531305	11531374	TTTTTGTAGGGGGTCTCCCTCTCACACTGCCTCAGTGCTCACAACCTTCCAGTGTGGATGTTACAGGGT	1	0									-0.262	-0.008		-0.461
FBXO2 - F-box only protein 2	FBXO2	H200013029	138	1	11642910	11642979	GGCAAAGGTCGAGGGTAGATAGGCCTTAACTTAGTCCATAGCGTCCTCACCTTCCCCAAGCCACACATC	1	1	1.141	1.4615	0.6	1.807	2.246	1.423	1.113	1.852	1.563	1.103	0.925	1.347
FBX30 - F-box protein FBX30	FBX30	H200018983	139	1	11656645	11656714	AGACTTTAGGTGGTCCTGCCTGGACCTGCAGATGGTACAATGGCATGGCTTCTGTCTAAGGTACAGAGG	1	0	-0.546	-0.7225	-1.373	-0.837	-0.518		-0.683	-0.647	-0.762	-0.985	-1.14	-0.706
FBXO6 - F-box only protein 6	FBXO6	H200008761	140	1	11668123	11668192	CAGGAGGAGGCTGCCCAATCGCCCTACCGAGCTGTTGTCCAGATTTTCTGACAGCTGTCCATCCTGTGT	1	0	-0.474	-0.1545	-0.132	-0.404	-0.482	0.548	0.247	-0.303	-0.25	-0.143	-0.225	0.004
MAD2L2 - MAD2 mitotic arrest deficient-like 2 (yeast)	MAD2L2	H200002821	141	1	11668818	11668887	CCTGGGGTTCCGCCGGCCAACACTGTCTGTCTCAAATACTGTGCTGTGAGTTGTTTCAATAAAGGGGCC	1	0	-0.125	-0.0775	-0.005	-0.086	0.222	-0.1	0.109	-0.013	-0.24	-0.059	-0.374	-0.332
ATRAP - Angiotensin II, type I receptor-associated protein	ATRAP	H200002197	142	1	11740123	11740161	GCTGTGAACCTGAAGGTGATTCTCCTAGGTCACTGGCTGCTGACAACCTGGGGCTGCATTGTATTCTCA	0	1	-0.101	0.3775	-0.005	0.339	0.146	0.416	0.319	0.773	0.191	-0.014	-0.002	0.316
Homo sapiens, clone IMAGE:3949285, mRNA		H200009620	143	1	11780478	11780547	CTTGCTAGGCTATCAACCTCTTATCACCACTTGTTGGTGTCAGAACTAACTGCTTCTGGTCTGGAGAGG	1	0
MTHFR - 5,10-methylenetetrahydrofolate reductase (NADPH)	MTHFR	H200015183	144	1	11785593	11785651	TGTCAATGTGAAGGGTGAAAACATCACCAATGCCCCTGAACTGCAGCCGAATGCTGTCACTTGGGGCAT	1	0
CLCN6 - Chloride channel 6	CLCN6	H200015139	145	1	11836886	11836955	CCAGTGATCAGTCGCCTCAGTAAAGCAGATCTGTGGATGGGGAGCCTACGGGTGGTAAGAAGTGGTGTT	1	0	-0.229	-0.4215	-0.785			-0.01	0.168	0.514	0.367	0.314	-0.471	-0.284
NPPA - Natriuretic peptide precursor A	NPPA	H200006158	146	1	11841902	11841971	CTTTTACTGGCATTCCAGCTCCTAGGTCAGACCAGAGCTAATCCCATGTACAATGCCGTGTCCAACGCA	1	0
NPPB - Natriuretic peptide precursor B	NPPB	H200015213	147	1	11852536	11852588	TTTGGGAGGAAGATGGACCGGATCAGCTCCTCCAGTGGCCTGGGCTGCAAAGTGCTGAGGCGGCATTAA	1	0
Homo sapiens, Similar to RIKEN cDNA 2510039O18 gene, clone IMAGE:3835289, mRNA, partial cds		H200011724	148	1	11914172	11914241	TTTGTTGAGATTTTGCTAGATGGCTTTTGCATCCCCTGTAGATGGTGAGTGTTGGCGGTGATGTCCGTC	1	0	0.408	0.3535	-0.019	0.286	0.021	0.156	0.003	-0.172	-0.013	0.382	0.041	0.104
PLOD - Procollagen-lysine, 2-oxoglutarate 5-dioxygenase (lysine hydroxylase, Ehlers-Danlos syndrome type VI	PLOD	H200006000	149	1	11969262	11969330	ACCAATCAAAGAGATTCAAAGAGATTCCTGCAGGCCAGAGGCCGGAACACACCTTTATGGCTGGGGCTC	1	0	0.126	0.2075	-0.125	0.29	0.518	0.202	0.39	0.252	0.26	0.522	0.685	0.082
MFN2 - Mitofusin 2	MFN2	H200000777	150	1	12007126	12007195	TGACTGTGTGAGAAAAGCAGTTTGGGTGACAAATCCTGTGTGGCACAAGTTGGATCGCTTCCTAGAAAT	1	0	0.002	0.2185	0.379	0.146	-0.178	0.01	0.452	-0.212	0.137	0.144	0.11	0.273
FLJ12438 - Hypothetical protein FLJ12438	FLJ12438	H200001661	151	1	12025609	12025678	ATTTTTCCTCCGAAGTCTGAGAAAAGCTCAGCCCCCAGGAACCTGGACCTCTGGTCCTCTGTCTCCGCT	1	0	0.121	0.3875	0.356	0.084	0.185	0.33	0.672	0.395	0.476	0.02	0.343	0.321
TNFRSF8 - Tumor necrosis factor receptor superfamily, member 8	TNFRSF8	H200000344	152	1	12137967	12138036	TTGGGTTTTTCACATTTCACGCTAAGGAGTAGTGGCCCTGACTTCCGGTCGGCTGGCCAGCTGACTCCC	1	0
TNFRSF1B - Tumor necrosis factor receptor superfamily, member 1B	TNFRSF1B	H200016403	153	1	12203078	12203147	GCCATTACCATGGAGACAAGAAGGGTTTTCCACCCTGGAATCAAGATGTCAGACTGGCTGGCTGCAGTG	1	0
FLJ10619 - Hypothetical protein FLJ10619	FLJ10619	H200014476	154	1	12331843	12331912	ACTGTTTCTTTATCAGGGGAAAGAAAATACCAGCCTCCTTTTGACAAAATTGTTGGCTTTGTTCAGTCA	1	0
Homo sapiens cDNA FLJ12415 fis, clone MAMMA1003015		H200018816	155	1	12351634	12351703	AGGCATGGAAAGAGGATTGATGAGAGTTCTGGATATTGTAGGGGATGCAGCCAGCCTCTTGGCATGTGC	1	0
KIAA0453 - KIAA0453 protein	KIAA0453	H200014674	156	1	12505765	12505834	AAACAGGCCCTGCCCCTGGCTCCTTAAATGCCCCGTCTCTTTGTAAACTGATATTCAGCCAGCAATGCC	1	0	0.592	0.1245		-0.163	0.908	0.308	0.146	0.585	0.443	0.377	0.083	0.533
SDR1 - Short-chain dehydrogenase/reductase 1	SDR1	H200002626	157	1	12562689	12567060	CCTCCCATGGACAATGCATGCCCTCGTTATCTTGAAAAGCATACTTCCACAGGCTGCACTCGAGGAGAT	1	0	0.884	0.6575	0.053	1.004	1.558	-0.325	0.459	0.784	0.271	0.022	0.105	0.607
Homo sapiens cDNA: FLJ23052 fis, clone LNG02660		H200010853	158	1	12755377	12755446	TATGTACGTGCACAAGACAGATTCAGACTGTCAGAGAAAACAGGAAGGGCCCTTAAGTTCTACCCTGTT	1	0
ESTs, Highly similar to YA02_HUMAN HYPOTHETICAL PROTEIN DJ1198H6.2 [H.sapiens]		H200014142	159	1	12772010	12772079	GATGGGTCTGTGCTCCCTTTGACATACACTCATGGCCTAGGATTCAGTTGCCAAATGACCAGAAGAAAG	4	0					0.968	0.605			0.031		0.117
Homo sapiens, clone IMAGE:4645529, mRNA, partial cds		H200016530	160	1	13547318	13547387	CCTGCCTCTCAGATCGAGGTGTGTGTTGGGGGAGAAGATGACCGAGTCAGGCTTCATAGCTGATGACTA	1	0
T1A-2 - Lung type-I cell membrane-associated glycoprotein	T1A	H200013150	161	1	13686170	13686239	AATCATCGTTGTGGTTATGCGAAAAATGTCGGGAAGGTACTCGGAGGTAAATAGCTTACACCCATGTGA	1	0
PRDM2 - PR domain containing 2, with ZNF domain	PRDM2	H200003677	162	1	13896704	13896773	TGGTCACCCTTCAACGCTCCCAGACGGTCAGGAAAACTGTTCCAATCATGAAAAGGGGGGATGATTTTG	1	0	-0.353			-0.262		0.034	-0.522	-0.386	-0.519	-0.392	-0.4	-0.495
Homo sapiens clone 24900 mRNA sequence		H200015747	163	1	14452845	14452914	AGGAGTCTCATCCCATGGCCATCATCCCACAGAGCTATGGAGAGTATTGCCAAGCCACCACTGGAGCAC	1	0					0.1
Human DNA sequence from clone 410I8 on chromosome 1p35.1-36.23 Contains ESTs, CA repeat (D1S507), ps		H200015943	164	1	14764176	14764245	AAAGTTGAATTGCTTGGTAATAGAGAGCCATCAGAGGTTTGCAGGTCGGTCAAAGAAAAACTGACGTAT	1	0	0.425	0.1965			-0.467	-0.361		-0.513
Homo sapiens cDNA FLJ10062 fis, clone HEMBA1001415		H200009698	165	1	14802630	14802699	CAAGACCCAGGTGGCTCTAATCTCATCTTCATTCTCCTCATTCTCCAAGATGGTGGCCCTCCCTCTTGT	1	0
Homo sapiens clone 24762 mRNA sequence		H200018028	166	1	14892341	14892410	AGAACAAACTGCATGGAATGTCACGTGGGGTTTTCCACTCTCGCCCACAGTGAGTTGGCAATGCCTGGC	1	0
KIAA1026 - KIAA1026 protein	KIAA1026	H200009584	167	1	15137511	15137580	CAGAGGGAAGCAGCGGAAGTCCCTCGACCCCGGCCTCTTTGATGGTACCGCCCCTGATTATTACATAGA	1	0
Homo sapiens clone 23836 mRNA sequence		H200011442	168	1	15189621	15189690	AGGAGAAGAAAGCCTGTGGGCAATGGCAACCTCTGAGTCTGGCATTCTTGCCAATGGCTGGCCAGCGAG	1	0
FLJ10199 - Hypothetical protein FLJ10199	FLJ10199	H200004049	169	1	15291799	15291868	GCACAGGCATCTTCCCATCCTTTTCACTCCGAATCGCTGGCGACACATTCTCCTTTCCAGCTAGGAAAG	1	0	0.406	-0.0005		0.216	0.25	0.361	0.646	0.757	0.535	0.178	0.771	0.08
Homo sapiens cDNA FLJ31291 fis, clone KIDNE2007356		H200014744	170	1	15398512	15398581	TGCTGCCAATTATCCAATGGGAAGTCTGGGGCCGGGAGCGCTCTTCCGTAATTGCTAAGTTGGCACCAG	1	0
KIAA1937 - KIAA1937 protein	KIAA1937	H200018805	171	1	15456135	15456204	TCCTTTTACGCTGTGCCATGCCAGGGAGATCTGGGCAGCAGCAGAGTCCTGAGATGTCCTTTGATGTAC	1	0
MGC4342 - Hypothetical protein MGC4342	MGC4342	H200010007	172	1	15501409	15501478	TCGCCTTGATTCTCCGAGAAGCCTCCGAGAAGTGCTTTAAGTGTGTTTGCATGCGCCAGGCGGTGGGCA	1	0
CTRC - Chymotrypsin C (caldecrin)	CTRC	H200001672	173	1	15518377	15518446	AATGCAGCTGTGATTTGTTGCTGGGAGCGGCGGCAGCGAGTCCCTGCAACAGCAATAAACTTCCTTCTC	1	0	-0.226	-0.7705	-0.228	-0.43	-0.288	-0.183	-0.367	-0.155	-0.481	-0.732	-0.307	-0.118
LOC51032 - Pancreatic elastase IIB	LOC51032	H200014168	174	1	15559130	15559180	TGGGAGGTGCATGGCATCGGCAGCCTCACGTCGGTCCTTGGTTGCAACTA	1	0
CASP9 - Caspase 9, apoptosis-related cysteine protease	CASP9	H200011079	175	1	15564578	15564647	ACTTTGCAGCCGGCACAGGGTCTGCTCTTTCTCTGCCAGTGACAGACAGGCTCTTAGCAGCTTCCAGAT	1	0	0.336	-0.0975	0.097	-0.098	0.021	0.298	-0.108	0.251	0.251	0.02	0.169	-0.054
KIAA0962 - KIAA0962 protein	KIAA0962	H200001731	176	1	15643226	15643295	TGTAGTTCACATCCACCTGTCTGACATTGTCCCCTAAAAACAAGTGCAGTGTGGCAGCTGCTGAATCTG	1	0	-0.046	0.4005	0.005	0.112	-0.003	0.279	-0.329	-0.337	-0.08	-0.02	0.009	-0.016
MGC14844 - Hypothetical protein MGC14844	MGC14844	H200019374	177	1	15702313	15702362	AAGGAACGCAATCCACCCCTGGCAGAAGCTCTGCTCAGTGGAGACCTTGAGAAATTTTCTAGAGTCCTG	1	0	-0.049	-0.1665				-0.151		-0.096	0.059	0.186
RSC1A1 - Regulatory solute carrier protein, family 1, member 1	RSC1A1	H200015660	178	1	15733017	15733086	GTGATGGCCTGTCAACCGATAAGGAAGGTGTCCCCAAATCTAGGGAATCCATAAATAAGAACCGTTCTG	1	0	-0.007	0.0405	0.119		0.181	0.066	0.261	0.143	-0.331	0.208	-0.057	0.675
KIAA0842 - KIAA0842 protein	KIAA0842	H200005962	179	1	15806467	15806536	GAGCCAGGCCCTTCCCTAGAGTTTCGTCAAGAGCCTCCTGGGGAAGGGGTCAGGTGGTTTGGGTTTTGT	1	0	0.085	0.4605	0.554	0.468	0.238	0.317	0.327	0.142	0.423	0.131	0.392	0.12
Homo sapiens cDNA FLJ14182 fis, clone NT2RP2004675		H200011995	180	1	15812842	15812911	ATTTGCACATATCCTGACAAGCCTGAAAGAAGCTCCGGGTGCCCATTGTTCAGTCCAGGTGCCCATTGT	1	0
DKFZp434G171 - Hypothetical protein DKFZp434G171	DKFZp434G171	H200001676	181	1	15857918	15857987	TGTGTTGTAACCTCTGCGTCCTCAAGACCACACCTGGAAGATTCTTCTTCCCTTTGAAGGAGAATCATC	1	0
SHARP - SMART/HDAC1 associated repressor protein	SHARP	H200014264	182	1	16011662	16011731	TTGCAGACTCTTAACGCAGGAAGGACTTCAAACTTCTGCTGAGACCTTGGGGTCAAGGAACATTTCATT	1	0
ZNF151 - Zinc finger protein 151 (pHZ-67)	ZNF151	H200004237	183	1	16013695	16013764	CGGCCCTTCTGACTGTTTATTTAAGGATGGATGGCACCCTGGAACCGGGAAGGGTGGCCTGTTCCCTAG	1	0	0.278	-0.1785	0.325	0.167	0.086	-0.2	0.341	0.357	-0.257	0.179	0.824	0.556
HSPB7 - Heat shock 27kD protein family, member 7 (cardiovascular)	HSPB7	H200005233	184	1	16086089	16086155	GATGGGGGGAGTCATAGGAAAAGCCCCCATCTCCCATCTGGGATAGGGACCTTCCATCAGCCTTAACCC	1	0
Homo sapiens, clone MGC:10240 IMAGE:3913592, mRNA, complete cds		H200012634	185	1	16106700	16106769	TCCCCCTTCATTACTTCACTCAGGTGGGCACCTTCCCCTGCAGGGTGTCTGCCCTCAGGGAACTCAAGG	2	0	0.739	0.1355		0.286	0.508	0.749	1.39	0.621	0.65	0.562	0.51	0.491
EPHA2 - EphA2	EPHA2	H200007979	186	1	16196572	16196641	CCAAGTAAACAGGGTACCTCAAGCCCCATTTCCTCACACTAAGAGGGCAGACTGTGAACTTGACTGGGT	1	0	0.564	1.0725	1.386	0.516	0.012	0.228	0.554	-0.037	0.879	1.166	0.825	0.87
Homo sapiens mRNA; cDNA DKFZp586P2321 (from clone DKFZp586P2321)		H200005217	187	1	16269794	16269863	CAGTCCTATTTTCCCAGCTAAAGACCAGGAGAGTCTCCGGCTGGCTCCCAACTGGGGCTTTGCATTTCT	1	0	-0.288	0.3545		-0.27	0.08		0.256	-0.121	0.329	-0.698	0.4	0.928
MGC10731 - Hypothetical protein MGC10731	MGC10731	H200019008	188	1	16304711	16304780	CAGGCCAGCAGCCGTGTCGTCATGTTTCGTTTTGAGTTCTGGGACTGTGGAGAGTCTGCACTCAAAAAG	1	0
KIAA1332 - KIAA1332 protein	KIAA1332	H200005498	189	1	16318763	16318832	GTGAGTGATGTTTCCCATACAACTCAGGGATGCCAGGTGGCTTACCCTGAGATAGTCATTTTGGGCACA	1	0	0.461	0.0975	0.316	-0.035	0.211	-0.291	0.041	0.142	0.632	0.2	0.555	-0.155
DKFZP566C0424 - DKFZP566C0424 protein	DKFZP566C0424	H200015363	190	1	16467229	16467298	CTCAGAGAGTCAGACAGTGCCACTTGGCCACTTGGGGTAAAGCCAGCGCCAGCAATAACAGTTTATCAT	2	0	-0.346	0.0265	0.209	0.199	-0.17	-0.064	0.634	-0.03	0.61	0.508	0.256	0.385
FLJ10420 - Hypothetical protein FLJ10420	FLJ10420	H200009480	191	1	16531126	16531195	AGCCACTTCAGTCCATCTGCCCTCCAGAGGAGGGGTTTCTTCCTGATTTTTAGCAGGTTTAGAGGCTGC	1	0	0.475	0.2295	-0.167	0.577	0.209	-0.111	0.154	0.245	0.399	0.372	0.435	0.231
KIAA1922 - KIAA1922 protein	KIAA1922	H200017853	192	1	16539453	16539522	CCTAGTTTAGCAGTTCATCCTATGCCACAGAATCTGTGTGTGATGTCCACCATGTCCTTCTGTGGTACA	2	1				0.634				-0.057
DKFZp434D177 - Hypothetical protein DKFZp434D177	DKFZp434D177	H200010270	193	1	16677495	16677564	CAAAATAGTTTGGAAATGGAGCTGGGCAAAATCCAGCAGAAGTTTCTTAATTAGGATCGACAGCCTGGG	6	0	-0.053	-0.4845	-0.712	-0.37	-0.46	-0.967	-0.281	-0.108	-0.632	-0.342	-0.025	-0.233
MGC12760 - Hypothetical protein MGC12760	MGC12760	H200019400	194	1	16690261	16690331	CATTTTTGCACATGTATCGTGGCAGATGTAGGCCAGAGGCTCTTCTTTATCCATCCTATGGCCAACCTA	1	0	-0.138	-0.1405	-0.14	-0.313	-0.288		-0.176	-0.147	-0.435	-0.382	-0.111	-0.276
MSTP9 - Macrophage stimulating, pseudogene 9	MSTP9	H200017333	195	1	16827392	16827461	GAGTACTAGTACTTGCTCTGTGCAACTGTGATGGTTGTTACATGAGGTAGCATCTAGAAGCAGCTTGCA	3	0
KIAA0445 - KIAA0445 gene product	KIAA0445	H200009960	196	1	17044628	17044697	CAGAGATCTCTCCGCCTTAGTTAAGAGCATGTGTCGGGAAATTCCTCAGAGTGCTCAGAGTCCCTGTAT	1	0	-0.037	-0.3185	-0.312	-0.055	-0.148	-0.399	-0.502	0.131	-0.361	-0.215	-0.06	-0.355
MFAP2 - Microfibrillar-associated protein 2	MFAP2	H200007042	197	1	17048562	17048918	ACCAGATCGACAACCCAGACTACTATGATTATCAAGAGGTGACTCCTCGGCCCTCCGAGGAACAGTTCC	1	0	0.455	0.4495	-0.299	0.518	0.961	0.001	0.121	0.609	0.512	0.524	-0.333	0.095
HSA9947 - Putative ATPase	HSA9947	H200012787	198	1	17057758	17057827	GGTGGCAGCCCCCAGCTCCCCTCAGTGCTGCTGTCAGTGTAGCAAATAAAGTCATGATATTTTCCTGGC	1	0	-0.094	0.3445	-0.207	0.561	0.35	0.251	0.093	0.484	-0.025	0.392	0.56	0.421
SDHB - Succinate dehydrogenase complex, subunit B, iron sulfur (Ip)	SDHB	H200000019	199	1	17116561	17116615	AGACAAGGCTGGAGACAAACCTCATATGCAGACTTATAAGGTTGACCTTAATAAATGTGGCCCCATGGT	1	0	-0.348	-0.2205	0.201	-0.582	-0.428	0.106	0.073	-0.69	-0.256	-0.446	-0.248	-0.101
PDI2 - Peptidyl arginine deiminase, type II	PDI2	H200004235	200	1	17139428	17139497	GGCGTTGGGCTCTGCAAACACAGTGGTTAGTAGCAGTCTGGACCTGGTCCCTACTGGCATGGAACCCAT	1	0
hPAD-colony10 - Peptidylarginine deiminase type I	hPAD	H200016935	201	1	17317350	17317419	TCAGTGGCCCCTGCTGAGACCTCACACTGAGCCAACTACTGTCACTGTTTTAACCAACAAAAGCTAGCC	1	0
LOC51702 - Peptidylarginine deiminase type III	LOC51702	H200013653	202	1	17355621	17355690	TGGGTACTAGGGAGACTGGGTACAAGGGTGAAAAGTAGTTCCCATAATACACATGGTTGACTATGGTGA	1	0
PAD - Peptidyl arginine deiminase, type V	PAD	H200012044	203	1	17435732	17435801	GGTCCTAGCACTGCACACTCAGTTCTGCTCTAAGAAGCTGCAATAAAGTTTTTTTAAGTCACTTTGTAC	1	0
DKFZp762N0610 - Hypothetical protein DKFZp762N0610	DKFZp762N0610	H200008735	204	1	17479204	17479273	GTCCAGGGGAGAAGCTTCTGCTACTTCAGAGCTTTGCTAAACTAACCTAATTTGTCCAAATCACCCCAA	8	0	-0.193	0.2265	-0.091	0.016	0.036	-0.592	0.075	-0.143	-0.241	-0.086	-0.217	0.162
FLJ10521 - Hypothetical protein FLJ10521	FLJ10521	H200012007	205	1	17769260	17769328	CGGGACTTGTGGATGGGCCTGGACTCTCCAGAAACTACTTGGGCCAGAGCAAAGGAAAACCTCTTGTTT	1	0	0.319	0.5315	0.24	0.399	0.62	0.642	0.224	0.315	0.648	-0.134	0.189	0.48
LOC81569 - Actin like protein	LOC81569	H200000544	206	1	17898793	17898862	CTGGGATGCCCTTGCCACCCGTGGTTGGATCTTGTTTTATATCTGCAAATAAATAGCTTGTTTGGAAGC	1	0
Homo sapiens mRNA, chromosome 1 specific transcript KIAA0497		H200009495	207	1	18187376	18187445	CTGGTGTGAGAATGTGTCCATTGTCCTTCTCCATTCCATGGACCACAGTGGCATCACAGCTGGCATCTG	1	0
MGC15730 - Hypothetical protein MGC15730	MGC15730	H200001165	208	1	18448759	18449228	CCACCGACACGCACACCCGGCTCATCGTGTTTGAAAACCCAAATATCCCAAGAGGAACGGAGGACTCTA	1	0	-0.227
Homo sapiens cDNA FLJ31611 fis, clone NT2RI2002923		H200020801	209	1	18557002	18557071	TAGATCCAACCTTCAACCCCTAGTGAGGGGCCAGGCAGAGGACAAGGCAACAACTAAGCTAGGTAAAGT	1	0
PAX7 - Paired box gene 7	PAX7	H200011868	210	1	18807849	18807918	AGTTGGGCAAAACCCAGGACATCTCCTGGCTAAGCCTCTGCTTCCGTACTATGGCTCCAACAGAAATAA	1	0
ALDH4A1 - Aldehyde dehydrogenase 4 family, member A1	ALDH4A1	H200006398	211	1	18943477	18943545	GACTTTCAAGGATGGTTCTTAGGGGACTGTGTAAAGTGTTGGGTCTTCCTCCAGGATGCCTGCATGGGA	1	0
Homo sapiens mRNA for FLJ00074 protein, partial cds		H200002318	212	1	18976234	18976303	TTTTAGCCCCACCCAGGGAGACTTTATACCCCATGATCCTGCCCCACCGTTGCTGTTGTCTGCCAGCTG	1	0										0.246
Homo sapiens cDNA FLJ14043 fis, clone HEMBA1006092		H200009077	213	1	19144408	19144477	TGTTTTCACTGGTAGAGCTTTTCCTAGTGTCTGCACAGGGGTGCTTCCAGTGGCTCTGCCATAGCCCCA	1	0
KIAA0462 - KIAA0462 protein	KIAA0462	H200009834	214	1	19146621	19146690	TATCAGAAATCACCGATCCAGAGAGCTTCCTGAAGGACCTGTTGAACTCAGTCCCCTGACCACCACACA	1	0	0.221	0.1485	0.207	0.43	0.303	0.44	0.159	0.236	0.446	0.25	0.646	0.164
Homo sapiens cDNA FLJ12260 fis, clone MAMMA1001551		H200018439	215	1	19184023	19184092	AGTACAGTGTCTTGAGGAAACTCTCCCTGAGGCCTTGTGAGGGAAGGGAAGGGAGACACTTGAACTCGA	1	0
KIAA1307 - KIAA1307 protein	KIAA1307	H200016825	216	1	19223061	19223130	CAAGGCTTTCTTAACGCACAGAGGAAGACCTCAGGTCACACATGGCTGAGAGATGGTTGGCAATGGCTT	1	0
KIAA0090 - KIAA0090 protein	KIAA0090	H200014000	217	1	19286526	19286595	GCCTCTCTGGCAAGCCATGGACACCAGGTCTGACAAACTCTCTTACTCCTTAAGACAAATGCTCACCTG	1	0	-0.284	-0.1525	0.227	-0.398	-0.278		-0.264	-0.235	-0.271	-0.224	0.038	-0.084
RPLP0L - Ribosomal protein, large, P0-like	RPLP0L	H200017018	218	1	19330492	19330561	TATGAGATGGCTGAATTCAAGGTGACCATCAAATACATGTGGGATTCACAGTCGGGAAGGTTCCAGCAG	3	0	-0.32	0.1595	0.483	-0.054	-0.037	-0.213	0.345	-0.03	0.334	0.316	0.126	0.363
Homo sapiens cDNA FLJ11527 fis, clone HEMBA1002558		H200019412	219	1	19369532	19369601	TCATCAGTAAGATGAACTCTGATTCTCTTCTAGGTCCTCCAAACTCCGTAGGAATTGCTGATTTCAGTT	1	0	0.205							-0.108		-0.268	-0.499	-0.502
AKR7A2 - Aldo-keto reductase family 7, member A2 (aflatoxin aldehyde reductase)	AKR7A2	H200001339	220	1	19375826	19375895	AGCTTCCTGCCTTGCTCCCTATTCACTTTACACTGTGAAAGGTGGGGGGTGAGTCCCACTTGAGCGCTT	2	0	-0.3	-0.0035	-0.349	0.246	-0.005	-0.017	0.074	0.022	-0.406	-0.131	-0.033	-0.185
FLJ20320 - Hypothetical protein FLJ20320	FLJ20320	H200016526	221	1	19404058	19404127	AGCCTTGTGACTTGAGCAGATGTCCGAAGCCGTTTCTTCATCCCATGAGACCAGTAATACTGTCTGCCT	1	0
CAPZB - Capping protein (actin filament) muscle Z-line, beta	CAPZB	H200019404	222	1	19411069	19411139	CTTCTGCCACACCTCGCTCTCAGTCTCTCCACATTTCCATAGAGACCGTGTGGTTTTTGTTCACCCGGG	1	0	-0.341	0.0375	-0.048	0.083	-0.314	-0.069	-0.221	-0.458	-0.374	-0.073	-0.408	-0.208
Homo sapiens cDNA FLJ11873 fis, clone HEMBA1007066		H200009973	223	1	19431689	19431758	GGACCAAAACACTCATCTGCTTACCTCGCCTCGCCCCAAGAATGGGGACTTTGGAGCAGACCGGAATAA	1	0
Homo sapiens, clone IMAGE:3604336, mRNA, partial cds		H200019946	224	1	19668876	19689093	ACCGGTGTCTGGCGGATGCGGTCGTGAAGATAGAATCCTGGTAATTGATGTCCACCCGAGAAATCCCTG	1	0	-0.133	0.2375	0.635	0.199	0.055	-0.105	0.306	-0.118	0.525	-0.118	0.148	0.436
NBL1 - Neuroblastoma, suppression of tumorigenicity 1	NBL1	H200006281	225	1	19729753	19729822	CCCCAGAAAGCTGTCAGAGCCGGCCGCCTTCTCCCCTCTCCCAGGGATGCTCTTTGTAAATATCGGATG	1	0	0.145	0.0105	-0.43	-0.261	0.213	0.075	0.274	0.032	0.458	0.315	0.234	-0.18
HTR6 - 5-hydroxytryptamine (serotonin) receptor 6	HTR6	H200003119	226	1	19750513	19750775	ACATAGTCCAGGCCGTGTGCGACTGCATCTCCCCAGGCCTCTTCGATGTCCTCACATGGCTGGGTTACT	1	0
Homo sapiens cDNA: FLJ23530 fis, clone LNG06055		H200009167	227	1	19756552	19756621	AAGAGCACTCCTCCTCTTAAAGAGAATTCCAAGGAACACCACATCACACTACCGCTTCAACTCATGGGC	1	0	0.109
FLJ20225 - Hypothetical protein	FLJ20225	H200012516	228	1	19885935	19886004	TAAAACTGTTGGTGGCTAGGGGAGCAGACACAAACTACTTGAACATGACAAGATGGGGGAAGCTCCTGT	1	0
KIAA0459 - KIAA0459 protein	KIAA0459	H200003820	229	1	19984418	19984487	TAAGACCTCCATGGGGTCGTGATCCATAGACTTAGCAAGTCTTGCCTTATCTATGGAGCTCGATGGTGA	1	0	-0.054	-0.1295	0.025	-0.111	-0.171	-0.158	-0.107	-0.135	0.202	-0.34	-0.155	0.003
PLA2G2E - Phospholipase A2, group IIE	PLA2G2E	H200016884	230	1	19994415	19994484	GCAGTACAACGACTATGGCTGTTACTGCGGCATCGGTGGCTCCCACTGGCCGGTGGACCAGACTGACTG	1	0
PLA2G2A - Phospholipase A2, group IIA (platelets, synovial fluid)	PLA2G2A	H200006290	231	1	20047558	20047627	GCAGAAGTCAACTGTGTGAGTGTGATAAGGCTGCTGCCACCTGTTTTGCTAGAAACAAGACGACCTACA	1	0
PLA2G5 - Phospholipase A2, group V	PLA2G5	H200000078	232	1	20162486	20162555	CCTAGGCCTCCCCAGCGAGCTCCTCCCAGACCAAGACTTTTGTTCTGTTTTTCTACAACACAGAGTACT	1	0
PLA2G2D - Phospholipase A2, group IID	PLA2G2D	H200014434	233	1	20185158	20185227	CCAGGCATTGGCTCAGGGTGAATTACAAGGGGCTACTGAATGGCTATTACTTTCATCACGACTGATCCC	1	0
PLA2G2F - Phospholipase A2, group IIF	PLA2G2F	H200018022	234	1	20220037	20220106	GAACATGGTTCTGTGCCTCATGAACCAGACGTACCGAGAGGAGTACCGTGGCTTCCTCAATGTCTACTG	1	0
Homo sapiens cDNA FLJ25429 fis, clone TST05630		H200015194	235	1	20263425	20263494	AGCGTAACTGGCAAGTTACCAAGGTTGTTCCTGAAACAGCAGTGATCATGACTTCTCCTTTCCAGAGTT	1	0		0.4675
Homo sapiens cDNA: FLJ22278 fis, clone HRC03745		H200014933	236	1	20264957	20265026	AACTCTATGTCTGATCTAGGAGGCTGGGGGAAGAGCCTCCCATAAAATCACACCTACTCTGTGGTAAGA	1	0						0.19
Homo sapiens cDNA FLJ32784 fis, clone TESTI2002245		H200015031	237	1	20423852	20423914	GGATCCTGGCTAAATCTCAACAAGTCCAGGCTACTGACGCGAGCAGCCAAGGGCTTCCTGAGCAAGCCA	1	0	-0.105			-0.193	-0.265	0.097	0.358	-0.344	-0.183			0.558
PRO1489 - Hypothetical protein PRO1489	PRO1489	H200014776	238	1	20554392	20554461	CCACGTACAGGAATGCTTGGAGTGTCTTTTCTGTTATTTATAGGGATTCTCTTAAGGCACACCAGCTGC	1	0	1.132	0.7005	-0.294	0.856	1.158	0.936	0.148	0.921	1.276	-0.002	0.929	0.28
FLJ12875 - Hypothetical protein FLJ12875	FLJ12875	H200001884	239	1	20571873	20571942	CTTTCCCCTCACCTGCTTGCCTCCTTAACGCCTGCACGTGTGTGTAGAGGACAAAAGAAAGTGAAGTCA	1	0	0.367	0.0095	0.431	0.638	0.688	0.579	0.56	0.398	0.99	0.51	0.653	0.571
CDA - Cytidine deaminase	CDA	H200005811	240	1	20685640	20685698	TGACATGCAAGATGATTTTATCTCTCCATGTGGGGCCTGCAGGCAAGTCATGAGAGAGTTTGGCACCAA	1	0	1.474	1.8945	1.271	1.134	1.538	2.924	1.583	1.856	2.066	0.414	1.524	1.853
PINK1 - PTEN induced putative kinase 1	PINK1	H200001171	241	1	20722940	20723009	CTCTGCGTTCCCAAGCTGTGCGTTCTGGACCAGCTACTGAATTATTAATCTCACTTAGCGAAAGTGACG	1	0	1.06	0.7145	0.276	0.976	1.548	1.695	0.69	1.347	1.061	0.138	0.809	0.67
DDOST - Dolichyl-diphosphooligosaccharide-protein glycosyltransferase	DDOST	H200004275	242	1	20725424	20725487	TGTCCCATCATCGGGTGGGCGAGACAGCCCCACCCAATGCCTACACTGTCACTGACCTAGTGGAGTATA	1	0	-0.061	-0.0645	-0.193	-0.061	0.037	0.501	0.372	0.479	0.124	0.075	-0.381	0.037
KIAA1405 - KIAA1405 protein	KIAA1405	H200012896	243	1	20738045	20738114	GGCTCATGCTCAGTCGGAGCAACAGTGAAAACATTGCCAGCAACTACTTCCGATCTAAGTGGGCCAGCC	1	0
Homo sapiens cDNA FLJ32973 fis, clone TESTI2013607		H200012390	244	1	20791717	20791786	GTGCTTGGTGGAGACTGGTCCCTTCAGTGTGCTAAACATGGCCCTGATAGCTTCTCCACACAGGTAATT	1	0	0.023
HP1-BP74 - HP1-BP74	HP1	H200013359	245	1	20814606	20814675	TCCCTTCTGTAGCCTAAAGTATGGCTGGGAAATGGACTTGAGAAGATTGGCTTGAATTAGATCATAATC	1	0	-0.702	-0.5815	-0.532	-0.689	-0.468	-0.603	-0.678	-0.506	-0.796	-0.6	-0.547	-0.822
Homo sapiens, clone IMAGE:4334394, mRNA		H200019670	246	1	20826136	20826205	CACTGTCAACAACGTTGAGTTTTCCAATCCATGACACAGAGGTCTCTTTATTTAATTTCTCTCAGCAGT	1	0	-0.942	-0.6205	-0.31	-0.851	-1.026	-0.721	-0.365	-0.866	-1.072	-0.649	-0.675	-0.795
EIF4G3 - Eukaryotic translation initiation factor 4 gamma, 3	EIF4G3	H200003558	247	1	20878987	20879057	ACGTCTTCGCCAATCACAGTGCAGCAAGGCCAATTCTCGCAGAAACCCCACGTGTGCACGAGTGGGAGA	1	0
Homo sapiens clone FLB3521		H200018398	248	1	21102649	21102718	GTGTCTATATACAGTTGCTATTGGGAGGCAAAGAATGGGAAGAAAAAAGGATCAGCCGGGTGTGGTGGC	1	0
ECE1 - Endothelin converting enzyme 1	ECE1	H200009232	249	1	21305367	21305436	TTTGAAAATGCCATGCGGTTTTTCAACTTCTCATGGAGGGTCACTGCCGATCAGCTCAGGAAAGCCCCC	1	0	0.31	0.1105	-0.163	-0.372	-0.574	-0.716	-0.038	0.195	-0.076	0.083	0.027	-0.171
ALPL - Alkaline phosphatase, liver/bone/kidney	ALPL	H200016254	250	1	21649731	21649800	AAAGCCTCTTATTTTTCTAGCGAACGTATTTCTCCAGACCCAGAGGCCCTGAAGCCTCCGTGGAACATT	1	0	0.057	0.2325		0.261	0.177			0.034	0.118	-0.177	-0.177	-0.206
RAP1GA1 - RAP1, GTPase activating protein 1	RAP1GA1	H200006017	251	1	21668479	21668548	TCAGAGGTCACTGAAGACTGTGATTACATGCACCTGCCTTAGAAGGTAGGATTTTCTTCCCAGGGACCT	1	0	0.265	0.0005	-0.342	-0.812	-0.185	0.42	-0.223	0.112	-0.382	-0.359	-0.197	-0.365
FLJ11328 - Hypothetical protein FLJ11328	FLJ11328	H200019526	252	1	21761775	21761844	AAGATTTTAAGTGATGACTGTGCCACCCTAGGCACCCTTGGCGTCATTCCTGAATCTGTCATTTTATTG	1	0	-0.113	-0.2585	-0.253	-0.256	-0.263	-0.2	-0.463	-0.281	-0.135	-0.273	-0.32	-0.343
HSPG2 - Heparan sulfate proteoglycan 2 (perlecan)	HSPG2	H200015112	253	1	21895035	21895104	GCCCCACACGGACTCCCGGGCCACGCCCCAGCCCGACAATGTCGAGTATATTATTATTAATATTATTAT	1	0		1.0545	0.884	0.907	1.462	1.19	0.693	1.557	1.414	1.106	0.536	1.045
ELA3A - Elastase 3A, pancreatic (protease E)	ELA3A	H200008522	254	1	22077505	22077577	TGTGAAGGAGGGCCCCGAGCAGGTGATCCCCATCAACTCTGAGCTGTTTGTGCATCCACTCTGGAACCG	2	0	-0.111	0.0305	0.191	0.175	-0.055		-0.3	-0.077	0.112	0.042	0.261
ELA3B - Elastase 3B, pancreatic	ELA3B	H200014232	255	1	22084246	22084299	ATTGACTGGATTGAGGAGACCATAGCAAGCCACTAGAACCAAGGCCCAGCTGGCAGTGCTGATCGATCC	2	0	0.567	0.2545	0.847	0.486		0.945		1.011	1.137	0.548
HSPC157 - HSPC157 protein	HSPC157	H200017506	256	1	22102921	22102990	TTCATGAATCTTGGTTTGGTGGCATGAATGAAAGGTTATGTAACCCCACCAGTAACTCATTTGGGGTGC	1	0	-0.447	-0.5225	-0.127	0.015	0.389	-0.012	0.151	0.1	-0.515	-0.279	-0.265	-0.196
WNT4 - Wingless-type MMTV integration site family, member 4	WNT4	H200018120	257	1	22193033	22193102	TCACAGTCGTTTGTGGATGTGCGGGAGAGAAGCAAGGGGGCCTCGTCCAGCAGAGCCCTCATGAACCTC	1	0
Homo sapiens cDNA FLJ32456 fis, clone SKNMC1000019		H200020734	258	1	22437136	22437205	TAGAGCAGGTAGTGGTGGGTGGTAAGGACTGTCTCCTATTAGTGATGCCTACTCACTGTGCAAAATGAA	1	0
KIAA0478 - KIAA0478 gene product	KIAA0478	H200000892	259	1	22601956	22602025	GCCTAGGCAGTTGGACGATAATGGAGAAAAAGCAGGGATGCTATAATGAGTCCTCCCCAAGGGTGAGTT	1	0	-0.086	-0.3115	-0.191	0.101	-0.022	-0.336	-0.59	0.246	0.105	-0.111	-0.156	0.165
EPHA8 - EphA8	EPHA8	H200017750	260	1	22675040	22675109	TAATTCGGGGAGTCTCAGCCCCATCCAGGTGCCGCGGCCAGCTCTCTACACCTCTATATATTATATTAC	1	0
C1QA - Complement component 1, q subcomponent, alpha polypeptide	C1QA	H200001807	261	1	22711110	22711179	GTCTGGGTTGAAAAAGACCCCAAAAAGGGTCACATTTACCAGGGCTCTGAGGCCGACAGCGTCTTCAGC	1	0
Homo sapiens, Similar to complement component 1, q subcomponent, c polypeptide, clone MGC:17279 IMAG		H200010677	262	1	22719773	22719842	TCTTTAGGAGTCACTGCTTGTGTGGTTCCTGGGACACTTAACCAATGCCTTCTGGTACTGCCATTCTTT	1	0
C1QB - Complement component 1, q subcomponent, beta polypeptide	C1QB	H200001718	263	1	22733332	22733402	GAACAGTGGTCTAATTCAACTCTGTGTCCCAGCACTGGCACACCAGAAGTGCCATGCTCAGAAATGTTG	1	0
Homo sapiens cDNA: FLJ21520 fis, clone COL05874		H200018565	264	1	22798862	22798931	TGAGCTATGGCTGACATTGGAAGCAGTAGGAAGCCACTGAAAGGAATCAAAAGGAGGGAAAGGTTCAGG	1	0
EPHB2 - EphB2	EPHB2	H200012539	265	1	22985919	22985988	ATTCCTGCCACCACTGGGCAAACAGAAGAATTTTTCTGTCTTTGGAGAGTATTTTAGAAACTCCAATGA	1	0	0.487	0.1165	0.273	-0.3	0.205		-0.406	0.03	0.332	-0.199	0.066	-0.054
Homo sapiens cDNA: FLJ22322 fis, clone HRC05532		H200013591	266	1	22993028	22993097	TGGGGCTGTCTGGCAGGGTTTCCCAGAACCCTGTTTCCTGTGGTCATAAATATGGGTTTTCCTGACAAT	1	0					0.133		-0.457	0.233	0.528	-0.38
Homo sapiens cDNA FLJ30153 fis, clone BRACE2000351		H200020945	267	1	23076176	23076245	CTAGGATGGTTTATTCCTAGATGGGAAGGTCCCATTTTATTAGTGTCAGGTCTCTGAGCACAAGCTAAG	1	1
KIAA0601 - KIAA0601 protein	KIAA0601	H200008207	268	1	23151349	23151415	ACAAGGTGGTGTTGTGTTTTGATCGGGTGTTCTGGGATCCAAGTGTCAATTTGTTCGGGCATGTTGGCA	1	0
Homo sapiens cDNA: FLJ21692 fis, clone COL09588		H200020280	269	1	23156775	23156844	CTGCATGTATCCTCTGGCGCGAATGCTCTCTGTTGGCTCTGCAGTACAATATGTAACCAATAAAGCTCC	2	0	0.378	0.3345	0.374	0.441	0.377	0.076	0.315	0.287	0.553	0.311	0.174	0.167
LUZP1 - Leucine zipper protein 1	LUZP1	H200019640	270	1	23165258	23165326	CATCTCTTCCACACTGCCGTCCAAAGAATCAAGAAGGAAGGGTGGTCTGGACTACCTAAAGCAGGTAGT	1	0	0.733	0.8425	0.619	0.894	1.058	0.162	0.892	0.836	0.839	0.772	0.359	0.967
HTR1D - 5-hydroxytryptamine (serotonin) receptor 1D	HTR1D	H200012305	271	1	23264199	23264268	ATTATAGAAAAGACCCCAGACTCAGAGGGAAGGCTCTCTGGTCTACCTGAGATCTATATGGAGCTTAAA	1	0				-0.355				-0.344	-0.776	-0.556	-0.394	-0.37
Homo sapiens cDNA FLJ10984 fis, clone PLACE1001810		H200001648	272	1	23376739	23376808	CATATGAGGGTTGGGCAAAAGGGACTTCTCTAGCCTCTTCGATAATGTAGGTAGACTTGTACTTAGTGA	1	0	0.377	-0.5335	-0.584	-0.581	0.194	-0.189	-0.348	-0.198	-0.456	-0.331	-0.816	-0.483
HNRPR - Heterogeneous nuclear ribonucleoprotein R	HNRPR	H200002464	273	1	23381984	23382053	TGGGCTTGCAGAGTTCCCTTATTCTGGGGATTACAATGCTTTTATCGTTTCAGGCTTCATTTTAGCTTC	1	0	-0.675	-0.4465	-0.239	-0.726	-0.592	-1.291	-0.775	-1.345	-1.293	-0.592	-0.781	-0.781
KIAA1710 - KIAA1710 protein	KIAA1710	H200009587	274	1	23431708	23431777	TGTTGCTTCTGTGAGCCACTATGGGTATCAGCTTGGGAGTGGCCATAGATGACCGCATTTCCATGACCT	1	0	0.015	-0.0865	-0.846	0.071	-0.015		-0.199	-0.254	-0.045	-0.122	-0.059	-0.139
Homo sapiens, clone IMAGE:4298026, mRNA, partial cds		H200005463	275	1	23443430	23443499	GAAGGTTATACATTATGTCGGCTCCACTGGCTGATGGGATCAAAGACCCTCCTTGTATATCCTTAAACC	1	0		-0.3115						0.002
Homo sapiens cDNA: FLJ23371 fis, clone HEP16068, highly similar to HSTFIISH Homo sapiens mRNA for tr		H200010676	276	1	23480462	23480524	AGAGACTCTGTGGACTCCAAGTCTTCTGCCTCCTCCTCTCCAAAAAGACCATCGGTGGAAAGATCAAAC	1	0
FLJ20199 - Hypothetical protein FLJ20199	FLJ20199	H200004714	277	1	23501132	23501201	CAACTCTATGTCTGGACCTGTGTTAGGCACTTCAGATACCACACGAGTAAGACAAGGGCCCTGCAGGGG	1	0	0.49	-0.2195	-0.416	0.068	0.447	0.079	-0.219	0.491	-0.061	-0.339	-0.334	-0.194
Homo sapiens, Similar to hypothetical protein PRO1722, clone MGC:15692 IMAGE:3351479, mRNA, complete		H200015433	278	1	23578467	23578536	TTGGAAGCAGCTTTCTGGTTCTTGTGATTGTATCCTGAGGTCCCAGAACCCTATTCTCCCACGAGGATC	1	0	-0.547	-0.5365	0.097		-0.542	-1.25	-0.707	-0.67	-1.031	-0.423	-0.379	-0.393
E2F2 - E2F transcription factor 2	E2F2	H200012309	279	1	23590824	23590893	TTGGCAACTTTAAGGAGCAGACAGTGATTGCCGTCAAGGCCCCTCCGCAGACGAGACTGGAAGTGCCCG	1	0			-0.351	-0.534	-0.495		-0.264	-0.136	-0.521	-0.239	-0.308	-0.099
ID3 - Inhibitor of DNA binding 3, dominant negative helix-loop-helix protein	ID3	H200006334	280	1	23629859	23629928	AAACTATGCCAAGGCGGCGGCAGAGCTGGTCTTCTGGTCTCCTTGGAGAAAGGTTCTGTTGCCCTGATT	1	0	-0.493	-0.0545	-0.882	0.085	0.502	0.694	-0.841	0.3	-0.769	0.039	-1.262	-0.234
RPL11 - Ribosomal protein L11	RPL11	H200008391	281	1	23766552	23767627	CAAGCATTGGTATCTACGGCCTGGACTTCTATGTGGTGCTGGGTAGGCCAGGTTTCAGCATCGCAGACA	2	0	0.055	0.3375	0.208	0.269	0.194	0.039	-0.067	0.181	-0.041		0.104	-0.013
AD7C-NTP - Neuronal thread protein	AD7C	H200012841	282	1	23778371	23778441	CTGGCTAATTTTTGTGGTAGAAACAGGGTTTCACTGATGTGCCCAAGCTGGTCTCCTGAGCTCAAGCAG	1	0
TCEB3 - Transcription elongation factor B (SIII), polypeptide 3 (110kD, elongin A)	TCEB3	H200014044	283	1	23828117	23828182	GTGACGTCCGGAGGAGGCAGGAAAAGTTTGGAACGGGAGGAGCAGCTGTCCCTGAGAAAATCAAGATCA	1	0	-0.067	0.2145	0.441	0.002	-0.258	-0.059	0.47	0.179	-0.002	0.61	0.168	0.728
Homo sapiens clone 24582 mRNA sequence		H200002488	284	1	23832796	23832865	CTTGATAAGTTTTCTCAAAGCCCAGGATACAGAGCCAGTGTTTTCTGTAACTGGAGACCTCAGTTAGGC	1	0	0.113	0.2695	0.165	-0.356	-0.188	-0.323	-0.17	-0.366	-0.032	0.061	0.312	-0.1
Homo sapiens cDNA FLJ30714 fis, clone FCBBF2001529		H200019143	285	1	23848078	23848147	GTAAGAGTGTCCTTTTGAAGAACCAACTCAGGCCTTACCCCGGAGATCTACTCATTTTGGCTTTTTCCT	1	0
HT014 - HT014	HT014	H200004124	286	1	23858159	23858219	AACTTCGGAGCAGATACGACAAAGGTCTTTTATATTGGCCTGAGAGGAGAGTGGACTGAGCTTCGCCGA	1	0	0.213	0.0415	0.338	0.036		-0.052	0.753	-0.356	0.213	0.386	0.57	0.218
LYPLA2 - Lysophospholipase II	LYPLA2	H200017765	287	1	23866512	23866581	GCTGCCTCCTGTCTAACTAGTCGCTGGCCCCAGTGCAGTACCCCAGCTCATGGGGGACTCAGCAAGCAA	3	0	1.059	1.1545	1.144	0.955	0.622	0.86	1.625	1.3	1.32	0.731	1.482	1.017
GALE - Galactose-4-epimerase, UDP-	GALE	H200006246	288	1	23869524	23869593	GCCCCTTGATGAGGCCCACCCCACGGGTGGTTGTACCAACCCTTACGGCAAGTCCAAGTTCTTCATCGA	1	0	0.928	0.6995	0.298	0.345		0.447	0.967	0.896	0.306	0.048	0.285	0.832
HMGCL - 3-hydroxymethyl-3-methylglutaryl-Coenzyme A lyase (hydroxymethylglutaricaciduria)	HMGCL	H200000219	289	1	23873996	23874065	CAGACCTGAGGAGTGAGAGGCTTTGAGGGCTGAAGTCTCCCTTTGTTACGGACCCTGGCCCAGGAGTTG	1	0	1.019	1.4455		1.164	1.114	1.438	1.374	0.399	1.341	0.881		1.047
FUCA1 - Fucosidase, alpha-L- 1, tissue	FUCA1	H200000147	290	1	23917028	23917097	TCACCAACAGTCTTTCTGCAAAGGGCAGGAGAGCTTTGGGGGAAAGGAAAAGGCTTACCAGGCTGCTAT	1	0
CNR2 - Cannabinoid receptor 2 (macrophage)	CNR2	H200005826	291	1	23945950	23946019	GCGAGCCTCCAGGCCCAGCAATGAGGGACTTGGGAGAAATCTGAGAAGAATGGGTTGTTCTCTTGGGAA	1	0
FLJ20312 - Hypothetical protein FLJ20312	FLJ20312	H200001509	292	1	24034802	24034871	AACCTTATAGATTGTTGGCTTTCACAATCTTATAACCTAGGATACAGGTAGTTTCGAGTATGGTGCCAG	2	0	-0.427	-0.3015	-0.63		-0.161	-0.589	-0.991	-0.559		-0.61	-0.635
FUSIP1 - FUS interacting protein (serine-arginine rich) 1	FUSIP1	H200009213	293	1	24036988	24037057	GTGATAGCTCAGGAATAATCTGAGGGCATTCTATTAGGAAGGAGGACTAGCAAAGCCTATAGTTAGCCT	1	0	-0.898	-0.2275	-0.451	-0.646	-0.48	-0.875	-0.441	-0.975	-0.513	-0.17		-0.329
FUSIP2 - FUS interacting protein (serine-arginine rich) 2	FUSIP2	H200000796	294	1	24041649	24041718	GCTTTTCACACCTCAGTTTATTTAATACGAGGCAAGTTGTAAGACAACACTCATTCTAGGTGATTCTGT	3	1	-0.697	-0.4195	-0.596	-0.825	-0.656	-0.578		-0.842	-1.096	-0.712	-0.829	-0.941
Homo sapiens, clone IMAGE:4865334, mRNA, partial cds		H200008218	295	1	24128525	24128594	CTCCAGGACAAGGCAGGACATGATAAAGATTATAAAGCAGGTCCAAGGAAAGTGCCGCCAGTGGTCCAA	1	0
IL22R - Interleukin 22 receptor	IL22R	H200011725	296	1	24191798	24191867	AAAGGAAGGTGAGGGCTGTGGCCCCTGGACGGGTACAATAACACACTGTACTGATGTCACAACTTTGCA	1	0						0.18
LOC57822 - Hypothetical protein LOC57822	LOC57822	H200012995	297	1	24426362	24426431	ACATGCCTCAGCGCTGTTACTTGAATGCCTTCCCTGAGGGAAGAGGCCCTTGAGTCACAGACCCACAGA	1	0
Homo sapiens, Similar to RIKEN cDNA 4930555I21 gene, clone IMAGE:3884326, mRNA, partial cds		H200004707	298	1	24429021	24429090	GGCTGTGGTTCCACACTCCTCTGTCATTTAACCTTCACACATCACCTCGTTCTGACATCAAGGGTGCGT	1	0	0.313	-0.3465	0.021	-0.167	-0.211	0.457	0.027	0.101	-0.02	0.023	-0.181	-0.23
Homo sapiens cDNA: FLJ22304 fis, clone HRC04958		H200021277	299	1	24441304	24441373	ACAGTGCCGGGCCACTCTCTTCAGGGGCCCTTAGTCACACATAATGATGCTCAGTAAATGCCTGTTGAA	1	0
DJ462O23.2 - Hypothetical protein dJ462O23.2	DJ462O23.2	H200002326	300	1	24541139	24541208	TTGGTCTTGGAAATTTCAAATGATGAGGGTTGGGGGATGGAAGCATTATTCCAGGTGGACGGGATAGAA	1	0		0.2435		0.217				0.612	0.217
DSCR1L2 - Down syndrome critical region gene 1-like 2	DSCR1L2	H200017004	301	1	24603092	24603161	TAAATTTCAGCAAACCTGAAGCGGCAGCAAGAGCGCGAATAGAACTCCACGAAACAGACTTCAATGGGC	1	0			-0.61	-0.426				0.449	0.149		0.664	0.445
SRRM1 - Serine/arginine repetitive matrix 1	SRRM1	H200002712	302	1	24744628	24744697	TGAATCAGGATTCGAGCTCTAGGATGAGACAGAAAATGAAAGCATGTTGTTTGCCAGGACACTGTGGGT	3	0
CLIC4 - Chloride intracellular channel 4	CLIC4	H200003474	303	1	24915214	24915283	CTAACATCCATTCCCCTTCATTTAAACACCTTTTGTGTTTTACTTCAGTGAGGAGATTGGAGTCTGAAT	4	0	0.185	-0.0265	-0.27	0.34	-0.032	1.154		-0.114	0.652	0.368	-0.34	-0.24
RUNX3 - Runt-related transcription factor 3	RUNX3	H200007892	304	1	24971548	24971617	AGGAAGCACGAGGAAAGGAAGACGTTTTGATATAGTGTTACTGTGAGCCTGTCAGTAGTGGGTACCAAT	1	0	0.275	0.1505	0.191	0.298	0.404	-0.132	-0.022	-0.2	0.152	0.227	0.441	-0.054
P29 - GCIP-interacting protein p29	P29	H200002862	305	1	25294625	25294694	AATTTGATAGAGTCTAGACTCGGGCCACTTGGAGTTGTGTACTCCAAAGCTAAGGACAGTGATGAGGAA	1	0	-0.222	0.3665	0.048	0.526	1.119	0.266	-0.032	0.181	0.357	0.157	0.051	0.216
Homo sapiens, clone IMAGE:4042910, mRNA, partial cds		H200009509	306	1	25302328	25302397	GGGCTTTTCCAGGGCCAAGAATATACTAGGGATGGTAGTTGGGAGGAGTATCTCTCTTTGCCGAGGGAA	1	0
DJ465N24.2.1 - Hypothetical protein dJ465N24.2.1	DJ465N24.2.1	H200001587	307	1	25314163	25314232	ACATTTTAGGTTTCTCTTGCAGATATGAGAGATAGCACAGATGGACCAAAGGTTATGCACAGGTGGGAG	1	0	-1.246	-0.4065	-1.146	-0.457	-0.271	-0.455	-0.801	0.11	-0.675	-0.671	-0.635	-0.535
RHD - Rhesus blood group, D antigen	RHD	H200017839	308	1	25401994	25402059	TGTGTCACACTTTGCCAAACAGGATGTGGAAAATGAATAAGCGGTTTTCCTTAAGGCACCTTCCTTAAC	2	0
SMP1 - Small membrane protein 1	SMP1	H200011547	309	1	25433763	25433832	AATTTAAACGACTTCCTCACGGTCACAGAACTAGTTTTTTAATCCTCAGGCAGTGCATCCCCCCACCCT	1	0	0.522	0.4685	0.817	0.882	0.914	0.17	0.283	0.526	0.684	0.591	0.316	0.515
ARH - LDL receptor adaptor protein	ARH	H200014287	310	1	25579204	25579273	GGTGGGATTTGCAGGGTCATTATCAGAACATGAGGATAACTTCCTTGCCCCTGCTCTGTAGCCACCTCC	1	0	0.668	0.6235	0.27	0.101	0.417	0.103	-0.002	0.236	0.509	-0.023	0.168	0.31
HMIC - 1,2-alpha-mannosidase IC	HMIC	H200001706	311	1	25794610	25794679	CCAGGGCCATGGCCACACTGGCCCACACATTCCTTTCTACAGAGAATTTCTATGAAGCCCACTCACTTG	1	0
Homo sapiens mRNA; cDNA DKFZp564H203 (from clone DKFZp564H203)		H200001677	312	1	25796229	25796298	CTCTGTTCATAAGCTTTAATAGCCCCCGGGGCTCTGGGCCAGGTGACCCGGCTTTAAATCCCTGCTGTG	1	0	0.366	-0.1995		0.256		0.12				1.068
SEPN1 - Selenoprotein N, 1	SEPN1	H200001652	313	1	25828383	25828452	TCACCTCTCTCCCTGCCTGTTTTCCCCAAAGTGGAAAGGAAGGCCTTTCAAACCAGAGTGTCTCACTCC	1	0	-0.34	-0.3735	-0.437	-0.075	0.07	-0.193	-0.552	0.143	-0.445	-0.199	-0.509	-0.345
Homo sapiens cDNA FLJ30206 fis, clone BRACE2001508, weakly similar to PROTEIN-LYSINE 6-OXIDASE PRECU		H200020938	314	1	25829939	25830008	TTGCTTATTAGATGGGTACTTGATGTACAAGACTCCAGAGGCTCTGTGGGAAGAGCCACATTCCTTCCA	1	0
LOC56181 - Hypothetical protein RP1-317E23	LOC56181	H200019042	315	1	25843474	25843543	ATGACTCAGATGCCCTCAGGTCCCTTTCTCTATGGTATGTATACTGCTTGTGTTTGGGTTGAAGCACTA	1	0
MGC2603 - Hypothetical protein MGC2603	MGC2603	H200013657	316	1	25844673	25844742	CTGTACAACAATCTGGATGTGACTCTGTTACCCTTTTCCCACAAGATAGGAGGGAATCCCCTTTGTAAA	1	0	-0.198	-0.1495	0.035		-0.682	-0.793	-0.456	-0.514	-0.86	-0.603	-0.406	-0.515
Homo sapiens, ninjurin 2, clone MGC:22993 IMAGE:4907813, mRNA, complete cds		H200015650	317	1	25872697	25872766	GATTCATTTATCCATTCAGTGTTTCCTGGGCCTCTGCTCAGAGGCAGGTCACCACTGGGCCCTGTGGAT	1	0	-0.041	-0.0765	-0.241	-0.208	-0.258	0.017	-0.274	-0.013	-0.089	-0.053	-0.474	-0.247
Homo sapiens cDNA FLJ32206 fis, clone PLACE6003109		H200018821	318	1	25894964	25895033	TCTAGCTGTGAAATGACTGTTCTAAAAGAGCCCTGCCGGACTTTGGCAGTCTGTAAGAAGACCTGAGTT	1	0
STMN1 - Stathmin 1/oncoprotein 18	STMN1	H200016257	319	1	25910784	25910853	GCTTGCTCTACGTTACAGGTGGGGCATGTCCTCATCCTTTCCTGCCATAAAAGCTATGACACGAGAATC	1	0	-1.08	-0.6465	-0.461	-0.288	-0.856	-1.867	-0.691	-0.946	-1.141	-0.38	-0.833	-0.84
PAFAH2 - Platelet-activating factor acetylhydrolase 2 (40kD)	PAFAH2	H200015501	320	1	25971922	25971991	TGGCTCTCACAGCACAGGGAGAAAAACTGAGGTACACAGAGGTACCTCAGAAGCTCTGGATGTCTTTGG	1	0		-0.3695		0.06					0.074		0.32	0.119
EXTL1 - Exostoses (multiple)-like 1	EXTL1	H200013732	321	1	26046429	26046498	AGGCAGGTGTGCCGCAAATATTTGACGAATAGATGGATGGCAGACATTAACTGCGTGCCTGGCCCTATG	1	0
MGC11303 - Hypothetical protein MGC11303 similar to Zink transporter 2	MGC11303	H200013404	322	1	26049645	26049714	ACTTTGCCTACCCCAGCTGTGTTATAAACCAGGTCCCCCTCCTGACCTCTGCCCCACTCCAGGAATGGA	1	0
RNF28 - Ring finger protein 28	RNF28	H200017473	323	1	26062031	26062100	TTGATACAGCTGCCCATTTCCTTTCCTGAGCAGGAGGATGGGGTAGCACTCACAGGGACGATGTGCTGT	1	0
Homo sapiens mRNA; cDNA DKFZp434M232 (from clone DKFZp434M232)		H200003968	324	1	26135725	26135794	TAGGCAGCTGTGGCCAGTGAAAATATGGGGTTGTACAGTTAGTTCCTAGAATGTTATTTTGCACTAGTT	1	0	-0.046	-0.2945	-0.124	-0.427	-0.183	-0.365		-0.144	-0.223	-0.158	-0.184	-0.309
FLJ14050 - Hypothetical protein FLJ14050	FLJ14050	H200014922	325	1	26173130	26173199	GCAGCGGCACCCCTCGGTTATTAAGGAGGGAGGAGTAGGGGATAGAAGTATTTCAAAATAGTTGTAATG	1	0	-0.355	-0.5975	-0.348	-0.815	-0.782	-0.388	0.051	-0.593	-0.815	-0.552	-0.348	-0.404
LOC51042 - Zinc finger protein	LOC51042	H200011173	326	1	26181371	26181440	GAGGAATTGCCCATGGACAGTGACGCAAGGACTAGGCTGGGAGGGAGCGTGCCAACCCCTTTTGCCTCT	1	0	0.497	0.2495	1.188	0.737	0.552	0.672	1.125	0.895	0.921	0.438	1.637	0.869
CNK1 - Connector enhancer of KSR-like (Drosophila kinase suppressor of ras)	CNK1	H200002554	327	1	26200277	26200346	AGGGTGGGAAGTAGTACTGCTAGTCATGGTCTCACCCCGAGCTGACCCCTCTGCCTGGGCTTTGTGCCA	1	0	-0.047	-0.0445	-0.246	-0.337	-0.013	-0.108	-0.433	-0.099	-0.147	-0.36	-0.195	-0.137
DKFZP434L0117 - Hypothetical protein DKFZp434L0117	DKFZP434L0117	H200005529	328	1	26288170	26288239	ACAGATAAGTCCTCACAAACTGTTCCCAGCCCTAGGCTGACATGAGAGACGAACAGGCTGTCCACCTTT	1	0	0.002	-0.0475	0.096	-0.158	-0.521	-0.844	0.068	-0.324	-0.368	0.109	0.125	-0.185
SH3BGRL3 - SH3 domain binding glutamic acid-rich protein like 3	SH3BGRL3	H200011623	329	1	26291940	26292009	GGCAACATTCCTTACCCATTAGTCTCAGAAATTGTCTTAAGCAACAGCCCCAAATGCTGGCTGCCCCCA	2	0	0.202	0.3245	0.24	0.735	0.432	0.648	0.374	0.482	0.734	0.423	0.711	0.194
Homo sapiens clone CDABP0155 mRNA sequence		H200013492	330	1	26296125	26296475	TCTACGATCCCTCCACACAGCGCTGCCTCCGAGACATATTGGATGGCTTCTTTCCCTCAGAGCTCCAGC	1	0	-0.288	-0.2815	-0.618	-0.247	-0.279	-0.337	-0.211	-0.078	-0.499	-0.132	-0.083	-0.186
CDW52 - CDW52 antigen (CAMPATH-1 antigen)	CDW52	H200017212	331	1	26331023	26331092	TGATGCCAGACATCACCAGGTTGTAGAAGTTGACAGGCAGTGCCATGGGGGCAACAGCCAAAATAGGGG	1	0
FLJ10040 - Hypothetical protein FLJ10040	FLJ10040	H200012766	332	1	26332544	26332613	CCACGTGCTTTGAAACTTTTCCCCTCACCCTCCAGCCCTGGAGGCTTTTGCTGGGATGAATGTTTTTAT	1	0	-0.043	0.3185			0.596	1.172	-0.05	0.338	0.504	-0.565		0.753
FLJ12457 - Hypothetical protein FLJ12457	FLJ12457	H200007182	333	1	26439971	26440040	TTTTATGCAGGTGCTAGAAACTTTATGTCAAAGTGGCCACAAGATTGTTTAATAGGAGACGAACGAATG	4	3										-0.001
FLJ13102 - Hypothetical protein FLJ13102	FLJ13102	H200015286	334	1	26481734	26481803	AGCAAGGGCTGCAAAATAGTAGAACTCGTGGTTGCTTTGGACAGGTGTGATTTGTGCAAGCCAGGTTCA	1	0	-0.015	0.1285	0.389	0.189	0.088	0.498	0.482	0.317	0.568	0.148	0.095	0.506
RPS6KA1 - Ribosomal protein S6 kinase, 90kD, polypeptide 1	RPS6KA1	H200013683	335	1	26585485	26585554	AGAGGATGTGGAAAGCACTTTTTGGCTGACTTCATCTGGGGTTGGCAACAGGACAGAGTTCACAGGAGG	1	0	0.534	0.0835	0.54	0.031	0.339	0.71	0.34	0.462	0.374	-0.045	0.403	0.489
Homo sapiens cDNA: FLJ21529 fis, clone COL05981		H200018569	336	1	26756907	26756976	GGGGGAATAGGTGAAGGTGAGCCACTGTCACTACAACAACTGAGTTCATCCATGATGACTAAGGAATAT	1	0
SMARCF1 - SWI/SNF related, matrix associated, actin dependent regulator of chromatin, subfamily f, member 1	SMARCF1	H200012438	337	1	26790245	26790314	ACGGATCACAGCCACTATGGATGACATGTTGTCTACTCGGTCTAGCACCTTGACCGAGGATGGAGCTAA	1	0	-0.361	0.0165	0.086	-0.214	-0.258	-0.284	-0.067	-0.412	-0.195	0.024	-0.56	-0.103
BM029 - Uncharacterized bone marrow protein BM029	BM029	H200001680	338	1	26792182	26792251	CTGAGATCACCTCTTAGAACTGGTTTTAACCTTTAGCTGCAGCGGCTACGCTGCAACGTGTGTATATAT	1	0	-0.452	-0.5755	-0.15	-0.148	-0.884	-0.309	-0.634	-0.687
FLJ20477 - Hypothetical protein FLJ20477	FLJ20477	H200003719	339	1	26808317	26808386	GGACTCCCCACCAGGACAAAAGGTCCCCAGAAATCCTATCATGGGACTTTTGTATCACTGGAAAACCTG	1	0	-0.19	0.0425	-0.29	0.12	0.03	0.213	-0.025	0.289	-0.288	-0.39	0.005	-0.209
DKFZp667O2416 - Hypothetical protein DKFZp667O2416	DKFZp667O2416	H200002791	340	1	26866032	26866101	TATCAAAATAGATATTGTTCCACCATCCCCCTCCTTGGCCCTTCAAGTGGGCTGAAGCCCTTGGAAAGT	1	0	0.446	0.7215	0.46	0.302	0.565	0.652	0.673	0.295	0.559	0.223	0.548	0.212
SFN - Stratifin	SFN	H200014290	341	1	26874876	26874942	TCCTGCCCCTGCTGCCTCTTGATTCGTAGGAATTGAGGAGTGTCTCCGCCTTGTGGCTGAGAACTGGAC	1	0	0.655	1.6735	1.596	0.939	0.581	1.692	0.852	0.487	1.41	0.575	1.514	1.587
FLJ10349 - Hypothetical protein FLJ10349	FLJ10349	H200002815	342	1	26890014	26890083	CCAGAAAGTCGAGCACTGGTCCTAGTCAGGCTGTGATGAAATGTGCTACAATACAAGAGTTTATTTTCT	1	0	0.37	0.6705	0.7	0.533	0.471	0.521	0.853	0.414	0.57	0.152	0.369	0.571
FLJ12455 - Hypothetical protein FLJ12455	FLJ12455	H200001953	343	1	26901333	26901402	AATCTCTGGGCTTGCCCTTTGCCTCCTGCAGAACTTTGAAAAGCTGGGTTGAGTGAGGCTATCAGCACA	1	0	-0.147	-0.1695	0.558	-0.261	-0.217	-0.148	0.201	-0.011	-0.182		0.213	0.092
NR0B2 - Nuclear receptor subfamily 0, group B, member 2	NR0B2	H200002047	344	1	26922513	26922582	CTCAAGTCCATTCCGACCAGCCTGCTTGGGGACCTCTTCTTTCGCCCTATCATTGGAGATGTTGACATC	1	0
NUDC - Nuclear distribution gene C homolog (A. nidulans)	NUDC	H200016533	345	1	26956962	26957029	GCTGGGTCTTGGGACCTTGTCCTCCCCAGTTGGCCTACTGTTACACATTAAAACGATTTGCCCAGCTAA	2	0	-0.315	0.1585	0.166	-0.234	-0.624	-0.618	0.017	-0.724	-0.269	0.066	0.077	-0.126
MGC16491 - Hypothetical protein MGC16491	MGC16491	H200005385	346	1	27016251	27016320	GCGCCATTTGTCTTGGAAGTCAATTTCCTTCAGGAGACAAAGCAAGTTTGGGGTGGTAGCCTTAATGCC	1	0
SLC9A1 - Solute carrier family 9 (sodium/hydrogen exchanger), isoform 1 (antiporter, Na+/H+, amiloride sensit	SLC9A1	H200007921	347	1	27109969	27110038	TCTGCCTGCTGGGCTCTTAACTGTTGCTCGAAGACTGTGACATCAGAAGTAACTCCCACTCCTAATCAA	1	0	0.192		0.08	0.043	0.431	-0.023	0.083	0.038	0.111	0.049	-0.122	-0.153
KIAA1037 - KIAA1037 protein	KIAA1037	H200008087	348	1	27318937	27319006	TCCCTCACCTCTGTAGCTCTATGACTTAGTAACCACACCTCTACTGGACAGAATGAGGCCTGCCTTGAA	1	0
Homo sapiens cDNA FLJ32120 fis, clone PEBLM1000068, highly similar to ACTIN, CYTOPLASMIC TYPE 5		H200020765	349	1	27336686	27336755	GTACATGTGGCTTGGTCACTGCGTGGCAAGGTAAGAATGTGCTTGTGGAAGACAAGTGCGACTTGGTGA	2	0	0.197	0.3845	0.864	0.058	0.643	0.445	0.735	0.486	0.151	0.261	0.828
DKFZP564D0478 - Hypothetical protein DKFZp564D0478	DKFZP564D0478	H200018959	350	1	27346116	27346185	CACACCCACCAGGGTCCCGAGGAAACAGCCGCCATCCCTTTTGGTTCCAGATTTTTTTCTCCTCACCCC	1	0	-0.174	-0.3085	0.306	0.154	-0.144	-0.263	-0.817	-0.057	-0.006	-0.149	0.179	-0.39
JFC1 - NADPH oxidase-related, C2 domain-containing protein	JFC1	H200003571	351	1	27363992	27364061	ATCACACCATGGTGTACGATGGCTTTGGGCCTGCTGACCTGCGCCAGGCTTGTGCCGAGCTCTCCCTCT	1	0	0.309	0.1155	-0.322	0.022	0.292	0.419	0.596	0.97	0.115	0.011	0.185	0.152
MAP3K6 - Mitogen-activated protein kinase kinase kinase 6	MAP3K6	H200014657	352	1	27366673	27367030	GAGCCTCCAACTGCTCTTTCAACGGACCAGGGCCTGGTGCAGTGGCTACAGGAACTGAATGTGGATTCA	1	0	0.344	-0.2495	-0.244	0.409		-0.166		0.712	-0.326	-0.087	0.331	0.178
FCN3 - Ficolin (collagen/fibrinogen domain containing) 3 (Hakata antigen)	FCN3	H200019395	353	1	27379806	27379875	TCGATAGGGCACTCTGGCAGCCAGTGCCCTTATCTCTCCTGTACAGCTTCCGGATCGTCAGCCACCTTG	1	0
GPR3 - G protein-coupled receptor 3	GPR3	H200005616	354	1	27405625	27405694	ATGTTCAGGTGGTCAGTGTTCTACTCAGAAATGTCTCACAGCCCAGCTGGGTTGCAATTCCAGAATGCT	1	0				0.095	-0.256	-0.194					0.062
Homo sapiens cDNA: FLJ21913 fis, clone HEP03888		H200009399	355	1	27417162	27417231	TGCTGAAATCGGCTTCTGCTGGCTTCTCCGGCTTTCAGAGCCCTGAAACAAAGAGAAACAGGATCTGTC	2	0	0.326	0.3085	0.269	0.314	-0.001	0.209	0.276	0.351	0.213	0.497	0.63	0.5
DJ159A19.3 - Hypothetical protein	DJ159A19.3	H200001928	356	1	27545372	27545441	CCCATCTCCTCCACGCAGAAGCCGAAGGTGAGCCCTTTCTGCACAAAACCAGCAATTGTAAATACTTTT	1	0
Homo sapiens cDNA: FLJ22641 fis, clone HSI06942		H200018617	357	1	27553174	27553243	GAGATTACACGTGAAGCCCTTGGCCAGGTCCCTGGTACACAGTGAGCACGTAGTCAGCGGCTGGTGATG	1	0
FGR - Gardner-Rasheed feline sarcoma viral (v-fgr) oncogene homolog	FGR	H200000369	358	1	27623412	27623481	TTAGAACCCCATAGAGTCCTAGCATCACCGAGGACGTGGCTGCTCTGACACCACCTAGGGCAACCTACT	1	0	0.427	0.4695	0.45	0.704	0.398	0.749	0.167	0.352	0.096	-0.029	-0.021	0.11
G1P3 - Interferon, alpha-inducible protein (clone IFI-6-16)	G1P3	H200016555	359	1	27676750	27676819	GGATTACAAGCATGCGCCGACGATGCCCAGAATCCAGAACTTTGTCTATCACTCTCCCCAACAACCTAG	1	0	0.679	0.5065	-0.363	0.59	1.159	1.667	0.221	0.643	1.246	0.562	0.349	0.539
ICB-1 - Basement membrane-induced gene	ICB	H200001922	360	1	27896735	27896804	TCCTTCAGGTTCTAGATTCTTGCTACTTAGGGCGGGCTGGTTTGGACCTAACATCTCGCACGTGACTCC	1	0	0.562	-0.1145	-0.111	-0.175	0.076	0.3	-0.224	0.25	0.47	0.01		-0.085
RPA2 - Replication protein A2 (32kD)	RPA2	H200006696	361	1	27902690	27902759	TTGTCTCCAGCTCTGCATATGTCTGGCCAGGGGGCTTCTAGGAAGTAGGTTTCATCTATCAAATGTCTC	1	0	-0.128	-0.0345	0.094	-0.197	-0.311	-0.086	-0.218	-0.351	-0.361	0.171	-0.183	-0.207
ASML3B - Acid sphingomyelinase-like phosphodiesterase	ASML3B	H200012475	362	1	27966480	27966633	CACACCGACAGCTTTCGGATGCTCTATGATGATGCAGGTGTCCCCATAAGCGCCATGTTCATCACACCT	1	0	0.462	0.5015	0.279	0.842	1.644	0.998	0.513	1.312	0.674	0.184	0.317	1.027
FLJ10307 - Hypothetical protein FLJ10307	FLJ10307	H200005142	363	1	27978398	27978467	CCTAGCTTCATCCGCTACTTGCACCAACCAGTCCCGGGTTAGATCCCAAATGCTAGAAGCCAGGGAAGC	3	0	0.014	0.1875	0.151	0.248	-0.065	0.003	0.307	-0.011	0.657	0.365	0.437	0.463
EYA3 - Eyes absent homolog 3 (Drosophila)	EYA3	H200004816	364	1	27985114	27985183	GGAGGATCACAAACCATGGAGACCTAGTATCCCTTCACCAGGCTTTAGAGCTTGATTTTCTCTAAGAAC	1	0	-0.001	0.0985	-0.04	-0.42	-0.376	-0.529	-0.268	-0.333	-0.24	0.038
PTAFR - Platelet-activating factor receptor	PTAFR	H200000014	365	1	28161500	28161569	GTGCTGTGGGTCTTTGCCCGCCTGTACCCTTGCAAGAAATTCAATGAGATAAAGATCTTCATGGTGAAC	1	0					-0.104				0.082
DNAJC8 - DnaJ (Hsp40) homolog, subfamily C, member 8	DNAJC8	H200005985	366	1	28211859	28211928	GAAAGTAAAAATGGAGCAACGTGAGTGACCGCCCAAGGTCACAGGCACAGAACCTTTCCCCTGCTATCT	2	0	-0.219	-0.0035	-0.061	-0.202	-0.067		-0.018	-0.235	-0.207	0.059	-0.37	-0.195
LOC51189 - ATPase inhibitor precursor	LOC51189	H200015717	367	1	28247868	28247937	ATGACACCTGCCATACCGTATAGAGAGCCAAGGTACAGCCGTTAGAGACTATCTAATTGAGCCCCTACA	1	0	-1.192	-0.1755	-0.882	-0.206	0.103	-0.15	-0.512	-0.115	-0.623	-0.27	-0.345	-0.196
SES2 - Sestrin 2	SES2	H200001568	368	1	28292999	28293068	TCTGGGTTCTAGAGGGCATGTGATGACTGTAAATGTTCACTGGGTGGGTAGGGAGTGGTATCCAGTGTT	1	0	0.704	1.0075	1.183	0.417	0.386	0.155	0.193	-0.022	0.607	0.24	0.618	0.243
FLJ20045 - Hypothetical protein FLJ20045	FLJ20045	H200010231	369	1	28346139	28346208	CTCAGGATGTCACGGAGAATCTATCTAATCCCACTGTATTAAGAGGGGAAACCGGGCCAAGCGCAGTGG	1	0	-0.517	-0.2835		0.241	0.173	-0.049	-0.337	0.191	-0.356	-0.4	-0.165	-0.268
Homo sapiens cDNA FLJ13845 fis, clone THYRO1000815		H200009068	370	1	28630299	28630368	GGTGGGCGGATCACTTGAGCCCAAGAGTTCGAGGCAACATGACAAGACCCTGTCTCGACAAAAAAACAA	1	0	-0.43	-0.8105		-0.335	0.002	-0.404	-0.352	-0.281	-0.627	-0.476
FLJ13171 - Hypothetical protein FLJ13171	FLJ13171	H200015290	371	1	28644230	28644299	CAGCAATACAGTCCTCTTGAGGCACTCAAGCCTGAGAGGAAGCTCAGGATCTGACATGTTCTTCCTTTT	1	0	-0.507	-0.3235	-0.443	-0.464	-0.653		-0.48	-0.656	-0.617	-0.333	-0.731	-0.608
RNU17D - RNA, U17D small nucleolar	RNU17D	H200014746	372	1	28657830	28657899	AATCCCAGGAACCAAAAGACTAATTGTCCAAGTCCACAACTAGAAGTGGCACCTCTGCAGAAACAAGCA	1	0	-0.89	-0.5505	-0.3	-0.516	-0.46	-0.507	0.415	-0.872	-0.537	-0.407	0.172	-0.243
CHC1 - Chromosome condensation 1	CHC1	H200007120	373	1	28685576	28685645	TACAGTCATAAGAGCCATCTGTCACGGACCCACGCCCAGAGGAACGTGCAGAAAAAAGCAGAGCTACAT	1	0	-0.715	0.0795	0.422	0.118	-0.161	-0.659	0.253	-0.466	0.077	0.125	0.729	0.295
Homo sapiens PRO1902 mRNA, complete cds		H200018390	374	1	28711946	28712015	AGACAGGCGTGTCTAAGTAAGGCCTTACTTGTTACTGATGCTTAACTGTGTTAGTTTCAGCCTTTCTCT	1	0	-0.21					-0.177				-0.475		-0.384
SECP43 - TRNA selenocysteine associated protein	SECP43	H200016582	375	1	28718428	28719025	GTTACCCCCAGTATGGCTATACCCAGAGCACCATGCAGACATATGAAGAAGTTGGAGATGATGCATTGG	1	0	-0.174	-0.2055	-0.139	-0.214	0.173	0.55	0.421	0.242	0.327	0.209	-0.06	0.142
LOC85028 - PNAS-123	LOC85028	H200004470	376	1	28726690	28727083	GTGATACTGAGGAGGTGAGCTTGTTTCTGGAGCTGTGCTTTAAGATTCATGTTACATGTAAAGCTGTCC	1	0	-1.037	-0.5085	0.257	-1.153	-1.179	-0.947	-0.221	-1.117	-0.574	-0.89	-0.212	-0.403
Homo sapiens cDNA: FLJ22356 fis, clone HRC06345		H200002926	377	1	28741317	28741386	CTGGAGGACAAATGACAGAAGGGTTCATATAAACAGTATCCTGACACAGTCATGCTTCCTGGATTTTGG	2	0	0.817			-0.265		-0.188
TAF12 - TAF12 RNA polymerase II, TATA box binding protein (TBP)-associated factor, 20 kD	TAF12	H200006877	378	1	28752530	28752590	GCTGCATTTAGAGCGCCAGTGGAACATGTGGATCCCAGGATTTGGTTCTGAAGAAATCCGACCCTACAA	1	0	0.632	-0.0545	0.416	0.425	0.424	0.355	0.753	0.66	0.64	0.554	-0.168	0.51
GMEB1 - Glucocorticoid modulatory element binding protein 1	GMEB1	H200000867	379	1	28861683	28861752	CCGGCCTAACCTCGGCAATTCAGGCTGTTGAAAGCACCTCAGAGGATGGGCAGACCATCATTGAGATTG	1	0	-0.305	0.0055	0.288	-0.047	0.13	-0.036	0.214	0.008	-0.272	-0.081	-0.314	0.07
OPRD1 - Opioid receptor, delta 1	OPRD1	H200000100	380	1	29010726	29010795	CCTTAAACAGGGCATCTCCAGGAAGGCGGGGCTTCAACCTTGAGACAGCTTCGGTTTCTAACTTGGAGC	1	0				0.265
PR01094 - Hypothetical protein PR01094	PR01094	H200017665	381	1	29215940	29216009	CAATCAGAATTTGCTCTTGTCATGGCACTAAGCAGATAATCCCCCCAGAACTGAACAACAGCTGCTGAA	1	0
EPB41 - Erythrocyte membrane protein band 4.1 (elliptocytosis 1, RH-linked)	EPB41	H200004395	382	1	29263955	29264024	TACCCCAACTCTGCCCTTCTCCCATCCAAGAGAAACCACGAAAATGATAAAGAAGCTAACCTGCCATAG	1	0		-0.4335	-0.411	-0.434	0.045		-0.179	0.19	-0.517	-0.549	-0.218	-0.084
Homo sapiens, clone IMAGE:3873720, mRNA		H200016621	383	1	29267408	29267477	CCCTCTAGAGCTACACTACTGCCAATGCCTTCATACTGAGTTCTGGGCCCCTCTGCAAATAAGTCTGAG	1	0	1.025		0.737		0.476	0.264	0.368	0.413	0.242	0.331	0.491	0.229
SFRS4 - Splicing factor, arginine/serine-rich 4	SFRS4	H200006254	384	1	29295484	29295553	CCACTCAAGGTCCTAACTGGCTATGGCCACAGCTGGAACTACCCGAGAAGTCTTTTGTACATGTTTGGT	1	0
LOC51102 - CGI-63 protein	LOC51102	H200002830	385	1	29349123	29349176	TCAATGTGGTCCGAGACAGACCTGATATCCAGAAGCTGAGTGACAGACTGAAGAGTCTGGGGGCTGAGC	1	0	0.379	0.0385	0.549	-0.187	0.696		1.086	0.579	0.293	0.212	0.442	0.329
PTPRU - Protein tyrosine phosphatase, receptor type, U	PTPRU	H200002847	386	1	29473849	29473918	TACCTCGCAGGGGGCTGTGGGGAGGCATAAGCTGATGTTTGTAAAGCGCTTTGTAAATAAACGTGCTCT	1	0	1.777	1.8295	1.42	0.881	0.882	1.184	1.194	1.188	1.323	0.704	1.069	1.022
MATN1 - Matrilin 1, cartilage matrix protein	MATN1	H200013696	387	1	30857847	30857908	TCACTGATGGCCGGAGCCAGGACTACATTAATGATGCTGCCAAGAAGGCCAAAGACCTCGGCTTTAAGA	1	0
LAPTM5 - Lysosomal-associated multispanning membrane protein-5	LAPTM5	H200006675	388	1	30874736	30874805	TCGATTCAGTCATAGGCGAATCTGTTCTGCCCGAGGCTTGTGGTCAAGCAAAAATTCAGCCCTGAAATC	1	0
SDC3 - Syndecan 3 (N-syndecan)	SDC3	H200007312	389	1	31011902	31011971	GGCCTCTTGCCTGTAAATAGAAGCCCGCAAACTGTACAGATTTACAGAGGCATCGAGACTGGGCCCTGG	1	0	0.686	0.3525	0	1.083	0.851	1.146	1.263	1.194	1.263	0.854	0.108	0.486
PUM1 - Pumilio homolog 1 (Drosophila)	PUM1	H200013909	390	1	31073759	31073828	GTCAAAAGGACGTGCAAAAGTCTAGCCTTGCCCGAGCTTTCCTTACAATCAGAGCCCCTCTCACCTTGT	1	1	0.096	0.3385	0.088	0.096	0.172	0.284	0.051	-0.273	0.223	0.148	0.346	0.024
FLJ12650 - Hypothetical protein FLJ12650	FLJ12650	H200000894	391	1	31322519	31322588	ACAACTCCACTCACCCCTGACGGCTCCATCCACCTCACCAGTTGGAAGGCTTGTGGTTTCAGAGAGGAG	1	0								0.356
HPRP8BP - U5 snRNP-specific 40 kDa protein (hPrp8-binding)	HPRP8BP	H200001898	392	1	31401813	31401881	GTGGCCATATTCCAAAAACCAATTTTGTCCCATTTCACCAGGATGACTAAGGCAAGCTTCCCTGTGGCC	2	0	-0.595	-0.1565	0.014	-0.148	-0.535	-0.774	-0.647	-0.85	-0.099	-0.071	0.212	-0.139
HSPC251 - Hypothetical protein	HSPC251	H200005136	393	1	31479145	31479214	TCGGGTGGATAAGCCCTCTGAGATAGTAGATGTTGGAGATAAAGTGTGGGTGAAGCTTATTGGCCGAGA	1	0	0.242	0.4345	0.331	0.548	0.722	-0.059	0.32	0.147	0.352	0.305	0.068	0.176
FABP3 - Fatty acid binding protein 3, muscle and heart (mammary-derived growth inhibitor)	FABP3	H200004954	394	1	31507747	31507817	CACTGTTGCTGACTACTACTCTGCCAATCGGCTACCCCTCGACTAGCACCACATTGCCTCATTTCTTCC	1	0
PRO0899 - Hypothetical protein PRO0899	PRO0899	H200019641	395	1	31571036	31571105	GATGTCCCTGTCACCTGTGAGGGTCCCCAGCCCCACAGTAGACTGATACTGACCCAGGAACGAGGCCAG	1	0
Homo sapiens, clone MGC:9709 IMAGE:3850147, mRNA, complete cds		H200001625	396	1	31576537	31576606	GGGACCCTGCCCCCTTCCTGGACTTCGTGCCTTACTGAGTCTCTAAGACTTTTTCTAATAAACAAGCCA	1	0	0.813	1.3875	1.846	1.014	1.17	1.591	0.328	1.044	1.382	0.427	0.571	1.074
Homo sapiens cDNA FLJ33000 fis, clone THYMU1000191		H200020659	397	1	31642724	31642793	ACACAAAGGCGTGGGTTGTTTTCCAAAATATTGAAGTTCTTCTCCCTGGTGGCTTAAGAGCCATTCCTT	1	0
LIECG3 - P3ECSL	LIECG3	H200008147	398	1	31721398	31721449	CCACTCAGTCAAGATCACAGGATGGGGAGAGGAGACGCTGCCAGATGGAAGGACGCTCAAATACTGGAC	1	0	0.585	0.0435		-0.039	0.834		-0.056	0.701	-0.152	-0.339	-0.096	0.168
HCRTR1 - Hypocretin (orexin) receptor 1	HCRTR1	H200013733	399	1	31761552	31761621	TGAAGGCCCCTAGTCCCCGCTCCTCTGCCAGCCACAAGTCCTTGTCCTTGCAGAGCCGATGCTCCATCT	1	0	0.366				-0.926	-0.165	-0.012	-0.152	-0.379		0.339
PEF - PEF protein with a long N-terminal hydrophobic domain (peflin)	PEF	H200015759	400	1	31764784	31764853	TCTATGGGACCAGTGGCTTGGATTCTGCCACACCCATAAATCCTTGTGTGTTAACTTCTAGCTGCCTGG	1	0	-0.233	0.2215	0.216	0.105	0.066	-0.178	-0.256	-0.367	-0.198	-0.043	0.079	0.061
COL16A1 - Collagen, type XVI, alpha 1	COL16A1	H200003609	401	1	31787076	31787147	CTCCCTGTTGCCCTCCTTTTCCCGTTTAGTCCCAGGAACAAAAAGGGCATTTGGGTACAGGGGCATATA	1	0
BAI2 - Brain-specific angiogenesis inhibitor 2	BAI2	H200014888	402	1	31861811	31861880	CTGTCCGTCCCTGTCCCGGGCTGGGGAGGGGGGAGGGGAACTTTGTTGGGAATAAACTTCACTCTGTGG	1	0	0.62			-0.27	-0.257	-0.165	-0.583	0.009	0.31	-0.016	-0.474	-0.505
Homo sapiens cDNA FLJ25348 fis, clone TST01415		H200005492	403	1	31925901	31925948	AGCATCTGCCCAGCCAAGGCCAAGGTCTGGAGGTCACTCACTCAAGTCTGTTGCTGGCTGTGCTGCTCC	0	1						-0.293
PTP4A2 - Protein tyrosine phosphatase type IVA, member 2	PTP4A2	H200006984	404	1	32041885	32041954	TCTAGGGCTCTGAATACGGGCTTAAAGTCATCTTGTCCTGCTGGAATTTGCTGTGCAGAGCCATAAGCC	2	0	-0.124	-0.7785	-0.274	-0.357	0.423	0.058	-0.051	-0.184	-0.491	-0.205	-0.421	-0.375
PRO1848 - PRO1848 protein	PRO1848	H200007208	405	1	32049627	32049696	TACTCTGGAGGAGGATGCCTTCTACCTCTCCTCATCCTCTTATCCCACCTTTTTGCCTCCTACAAGTTA	1	0
SAM68 - GAP-associated tyrosine phosphoprotein p62 (Sam68)	SAM68	H200012214	406	1	32178432	32178501	TTGGATTTGTACCGTCCTCCCATTTTGTTCTCGGAAGATTAAATGCTACATGTGTAAGTCTGCCTAAAT	1	0	-1.004	-0.6635	-0.394	-0.619	-0.89	-0.973	-0.711	-0.939	-0.676	-0.713	-0.816	-0.932
FLJ10315 - Hypothetical protein FLJ10315	FLJ10315	H200003538	407	1	32226573	32226642	CTGTCACCCAGCCTCATCCGCAGTGAGGTGGAGTTCCTCAAGATGGACTTCAACTGGCGCATGAAGGAA	1	0	0.117	-0.0775	0.059	-0.085		-0.168	0.114	0.413	-0.014	0.237	0.503	0.02
Homo sapiens cDNA FLJ31048 fis, clone HSYRA2000507		H200020075	408	1	32237034	32237103	TGTCCCCTTCACTGGCCCACCCAGAACCCCCATCCAGGAGGAAGATTTCTGGAGCACACCTTTTAGCCA	1	0				0.01						-0.402		-0.438
KPNA6 - Karyopherin alpha 6 (importin alpha 7)	KPNA6	H200010047	409	1	32304573	32304635	GCAGATCAGGTACCTGGTCTCACTGGGCTGCATCAAACCCCTATGTGACTTGCTGACTGTAATGGATTC	1	0	0.088	-0.1655	-0.039	0.188	-0.116	-0.118	0.34	0.015	0.036	0.22	0.262	0.183
IL14 - Interleukin 14	IL14	H200020389	410	1	32327906	32327975	AATGTGGTGAATACCTCGCTGCTTTTGGAAAGTGTGTTCTGGAACTCCTCAAACTTCTCTGTGTATAGG	1	0
Homo sapiens clone 24607 mRNA sequence		H200006996	411	1	32332406	32332475	AAGCTCAAGAGCGCATGGCTCTGCTAATAGTAAATTGTTTTCAGGGCCTTGTCCAGCTGAGAGCTTCAT	1	0	-0.067	0.1565	0.252	0.067	-0.626	-0.424	-0.373	-0.699	-0.064	-0.015	0.062	0.108
MGC1203 - Hypothetical protein MGC1203	MGC1203	H200002695	412	1	32339327	32339396	GGAACCCGTCTATGTGTGTGTGTTCCTGAGAGGTCAGTTTCCTCCTCTCCAGCCCTCCAGGAGTATTCA	1	0	0.438	0.3185			-0.102	0.163	0.018	0.415	-0.028	-0.174	0.099	-0.002
FLJ10547 - Hypothetical protein FLJ10547	FLJ10547	H200017069	413	1	32342666	32342735	CTATACCATGGAGATCAAAGTCACCTGAGATTCTGTCTTCTACAAAGGCAGGCTGTACAGGAGAGGAAC	1	0
RP4-622L5 - Hypothetical protein RP4-622L5	RP4	H200016847	414	1	32349661	32349730	TCTGAGCATTCTGCTCCCATGGACATCCCCAACAACAGCAGGGACCAACCTATGTCACTGTCAAAGGGC	1	0
Human DNA sequence from clone RP4-622L5 on chromosome 1p34.2-36.11. Contains the gene for importin a		H200015163	415	1	32350137	32350206	TATAGGAGTATATGGAGCTCCCCACCGAAGGAAGGAGACAGCGGGGGCCCTGGAAGTAGCAGATGATGA	1	0
Homo sapiens cDNA FLJ30998 fis, clone HLUNG1000105, weakly similar to MYOTUBULARIN		H200019835	416	1	32366416	32366485	AGGCCCCTTAGGACCTTTACACCTTGGATGAGGGTGCCTGCAACCCAGGTTAGCCAAAAGTACTGAGGG	1	0									-0.738	-0.602		0.253
MGC10820 - Hypothetical protein MGC10820	MGC10820	H200002730	417	1	32383473	32383542	TGCTGACCCAGCTGGGAGGGGGAGGAGGAGGAGCTCACACCCTCAAACTCCTCAATAAACGCTTTCTCT	1	0
LCK - Lymphocyte-specific protein tyrosine kinase	LCK	H200000459	418	1	32420477	32420546	GTGCCATAGTCACATGGCCTATGCACATATGGACTCTGCACATGAATCCCACCCACATGTGACACATAT	1	0
HDAC1 - Histone deacetylase 1	HDAC1	H200010284	419	1	32466462	32466814	CGATGAGGACGAAGACGACCCTGACAAGCGCATCTCGATCTGCTCCTCTGACAAACGAATTGCCTGTGA	1	0	0.149	0.1125	-0.05	0.224	0.49	0.071	-0.082	0.626	0.01	-0.086	-0.013	-0.291
MACMARCKS - Macrophage myristoylated alanine-rich C kinase substrate	MACMARCKS	H200005990	420	1	32468839	32468908	GCTTATACTCCCAAACCTTGAGTGTCCAGCCTTCCCCTGTTGTTTTTAGTCTCTTGTGCTGTGCCTAGT	1	0	-0.103	0.0605	-0.224	0.594	0.117	-0.028	0.089	0.078	-0.416	0.359	-0.29	-0.391
Homo sapiens cDNA FLJ30452 fis, clone BRACE2009293		H200014762	421	1	32495328	32495397	GGCACCTAGGGCCACAAAGAGCAAGTCGCAGAACTTTGTCGCAGAACTTCTCGCTCGAGAGGATTAAAA	1	0
STK22C - Serine/threonine kinase 22C (spermiogenesis associated)	STK22C	H200012455	422	1	32497505	32498322	AATTAAAGTTATAGACAAGATGGGAGGGCCAGAAGAGTTTATCCAGAGATTCCTCCCTCGGGAGCTCCA	1	0
FLJ10276 - Hypothetical protein FLJ10276	FLJ10276	H200019363	423	1	32500143	32500212	TCACGATGCTGCTCTGGTGATTCTTGTACCTAATCTGGTGTGCTCACCAATGAGTGAAAGGGATCGTGG	1	0	-0.025	0.4395	0.119	0.505	0.933	-0.051	0.106	0.464	0.153	0.086	-0.264	-0.007
Homo sapiens, Similar to RIKEN cDNA 2410081M15 gene, clone MGC:17919 IMAGE:3914043, mRNA, complete c		H200012864	424	1	32728410	32729778	CGGTCAAGGATCTGATGTCACATCCAAAAGCTTTCCAGATGATCTGCCTCGGATGCGATTCAAGTGCCC	1	0	-0.061	0.1965	0.178	0.057	-0.093	0.172	0.373	-0.113	-0.158	0.295	0.363	0.292
RBBP4 - Retinoblastoma binding protein 4	RBBP4	H200002525	425	1	32814377	32814446	TCCAGAAGGACAAGGGTCCTAGATATGTCTTTACTTGTTGTGATTTTAGACTCCCCTTTTTTCTTCTCA	6	0	-0.667	-0.5055		-0.648	-0.676	-1.292		-0.836			-0.991
SYNCOILIN - Intermediate filament protein syncoilin	SYNCOILIN	H200020254	426	1	32815607	32815676	TTTCCAAATTTAAATCTTGCCTTAAATTCTCTCTACCACACTGCCTTTGACACTCTTGGAAGTCCATGT	1	0	0.431			0.455	0.339		-0.058	0.246	0.717	0.206		-0.144
Homo sapiens cDNA FLJ31988 fis, clone NT2RP7008863		H200020523	427	1	32820617	32820686	TTTAGTGGCATTCAGACCCCCTCTAGTTTGACCCCTACCTCCAACTTGAACCTCTGTTACTCTTCCGTA	1	0	-0.265	-1.2015	-0.563	-0.627	-0.181	-0.936	-0.708	-0.414	-0.851	-0.406	-0.801	-0.771
KIAA1522 - KIAA1522 protein	KIAA1522	H200019012	428	1	32909073	32909142	TCCTTGTAGCTAATCAATCAATATTCTTCCCTTGCCTGTGGGCAGTGGAGAGTGCTGCTGGGTGTACGC	1	0
YARS - Tyrosyl-tRNA synthetase	YARS	H200015654	429	1	32910674	32910743	CAAACCAACTTCATGACCAAGCTGGGCTCCATTTCCTGTAAATCGCTGAAAGGGGGGAACATTAGCTAG	1	0	-0.563	0.0755	0.515	-0.371	-0.451	-0.308	0.073	-0.823	-0.415	-0.428	0.003	-0.023
Homo sapiens cDNA FLJ13858 fis, clone THYRO1001031		H200019337	430	1	32973071	32973140	GTTCCCAAGTAGTTGTACCGTTTTTCATTTCTATTAGCAGTTGTATGAATTCCGGTTGCCCCCAGCCTT	1	0	-0.114			-0.069				-0.264	-0.732	-0.567	-0.806	-0.561
FLJ12903 - Hypothetical protein FLJ12903	FLJ12903	H200002427	431	1	32992671	32992740	TTAGTTAGCCTACTTGGCATTTACTACATCGGTCACTTCTCCAGGCTGCCCTAAATTAGGTTGATGGAG	1	0	0.064	-0.4725	-0.143	-0.296	-0.72		-0.432	-0.411	-0.353	-0.273	-0.648	-0.37
Homo sapiens, clone IMAGE:2959994, mRNA		H200002481	432	1	32997319	32997388	ATCTTCCATTGGTGGTCAAGGATGGGTGTGGGAGAACCACACCTAGTGCAAGCCTGGTACTCAGTAAAT	1	0
HPCA - Hippocalcin	HPCA	H200017897	433	1	33028677	33028745	TGCCTGTGGGGGGCTTCCGGAAAAGGGAACCTGCGGTACCCCCAGGCCAAAGCAAGTAAGCGGTTAGCA	1	0
CAC-1 - CAC-1	CAC	H200019994	434	1	33032829	33032898	CTACGTGGGCACCCCTCAAGATGCGGTGGCTCTGCAGTACTGCGTGGTCAACATCCTCTCTGTCACTTC	1	0	0.461	0.0555	-0.252	0.383	0.853	0.713	0.493	0.486	0.569	0.182	0.479	0.385
KIAA0509 - KIAA0509 protein	KIAA0509	H200007309	435	1	33135675	33135744	TACATGGACTCATCTTCTCCAGGGGACTGGGGCTCCTTCAAAGACAAAGAGTAGGTCTCAATCTCTACC	1	0				0.162
AK2 - Adenylate kinase 2	AK2	H200007992	436	1	33142083	33142152	GGCTGTTGAGTCACAGGCAGCCGTCTCAGATTGCAGCTCTGTGTAGCGGATGATGTTGCATTATTCATA	1	0	-0.231							0.453	-0.147	-0.223		-0.475
Homo sapiens ornithine decarboxylase-like protein variant 6 mRNA, complete cds, alternatively splice		H200020330	437	1	33236524	33236586	CTGCAGAAGTCTAAGAACCACTCACCCTGCTACATGTCTCTAGAGTCCATTCATTTCATTGCCGTGTAG	1	0						0.331
ODC-p - Ornithine decarboxylase-like protein	ODC	H200010508	438	1	33254985	33255054	CCTGCCACCCCCGCGCTCCACCTGCAGTGTTTCTGCCCTGTAAATAGGACCAGTCTTACACTCGCTGTA	1	0	0.053	-0.1305	-0.544	-0.156	0.499	0.563		0.764	-0.384	0.076	-0.651
FLJ10759 - Hypothetical protein FLJ10759	FLJ10759	H200002518	439	1	33280962	33281031	AAGCAGTTGTTGTAATTAGGACCCAAGCACTGGGAGGGGCTGTTGGCTAGACCCCTTGTCAGACTTGGC	1	0	0.134	0.3215	0.324	0.425	0.073			0.351	0.023	-0.119		0.112
Homo sapiens cDNA FLJ11780 fis, clone HEMBA1005931, weakly similar to ZINC FINGER PROTEIN 83		H200003063	440	1	33416858	33416927	GCTCTGTGCATGTCCATCATAGCAGTGGTAGGCTGTCACGCCCGTGTCTCTTTATCTGCCCACCTCACT	1	0
EDR2 - Early development regulator 2 (polyhomeotic 2 homolog)	EDR2	H200007617	441	1	33458866	33458935	AAGGGCTACTCTCTGGCATCTCCAGGTGTTTTGTAGCAAACAGCCACTTAGTGCTTTGTCCTGGACTCC	1	0	-0.127	0.2875	0.577	0.514	0.068	0.4	0.442	0.144	0.367	0.949	0.549	0.235
Homo sapiens cDNA FLJ31245 fis, clone KIDNE2005062		H200016401	442	1	33479846	33479915	AGAGATGACTATTAGATGCCATGCCATAACCAACTCTTCTCCAGTAGATTAGGAGGACCAGGCCTGATA	1	0	-0.6	-0.2395	-0.184	-0.067		-0.66	-0.278	-0.707	-0.254	0.465	-0.12	-0.213
Homo sapiens, clone MGC:9923 IMAGE:3872276, mRNA, complete cds		H200020054	443	1	33626446	33626515	TAGACTGCTATTCCCTGAGGTCAGGGCACAGGCTGCAAGTCTGGATTGAAGCCACTAGAGTGAAGAGCT	1	0
Homo sapiens, clone MGC:13310 IMAGE:4110431, mRNA, complete cds		H200014699	444	1	33630546	33630615	CAGCAGTGGTTCTCCTACTTTCTCAGTGGGGGCATATCCTCAAGGGAGAATGTTGTGACTCTGGTGAGA	1	0
KIAA1884 - KIAA1884 protein	KIAA1884	H200020074	445	1	33649601	33649670	AATAGCAAATAGAAATGTGCAGGAGCGGAGGGACAGCGACACCTGGTTCTTAAGCAAATTCTAGATTGG	1	0
Homo sapiens cDNA FLJ12558 fis, clone NT2RM4000787		H200007511	446	1	33733846	33733915	CTTCTCAGCAAGGTCTTTCATTGAGAGTGCTTGCCTAAGGGCACAATGCTCCTTCTGCCTCTCAGATGA	1	0	-0.321
Human DNA sequence from clone RP5-1007G16 on chromosome 1p34.2-35.3. Contains part of the gene for a		H200015582	447	1	33999346	33999415	CGAGGAACTTGAACTCTACCGTAAACAATGTAATGCCAGGAAGAAGTACCGAATGTCAGCTAGAAACCG	1	0						0.589
MGC15882 - Hypothetical protein MGC15882	MGC15882	H200014633	448	1	34353484	34353553	CCCTTGGATCAGGACTAGGGGCTCTGATTTTTGGATTCTGCAAAAGCTTGGTATGAAGTTTGGAAAAGC	1	0
Homo sapiens cDNA: FLJ21402 fis, clone COL03734		H200018548	449	1	34641558	34641627	TTGTTCCAAGCAGAGGGAACAAGCTAGTGCAAATGCCACAAAGCGGGAACAAGTTTGGCAAGTTTGAGA	1	0
GJB5 - Gap junction protein, beta 5 (connexin 31.1)	GJB5	H200014788	450	1	34892405	34892474	TGGTGGACATATGTCTGCAGCCTAGTGTTCAAGGCGAGCGTGGACATCGCCTTTCTCTATGTGTTCCAC	1	0
Homo sapiens cDNA FLJ33066 fis, clone TRACH2000083, highly similar to GAP JUNCTION BETA-5 PROTEIN		H200021013	451	1	34898319	34898388	TCCCCTGAGTGTCTCCCTATCAGTCTGTGAGCCCTTAATGGGCAGGTCACTGAGTCATCCAGGTCCCTG	1	0
GJB3 - Gap junction protein, beta 3, 31kD (connexin 31)	GJB3	H200010883	452	1	34921655	34921724	GTGCAAGGAGGTAGGACCTATGCCCACGGAGCTAAGAGACAGGAACACAGGCTCATCTCCCGCACTAAC	1	0
GJA4 - Gap junction protein, alpha 4, 37kD (connexin 37)	GJA4	H200009668	453	1	34930098	34930171	GGCTTCCTCTCCAGATGTGCTTTGCCTGAGCACAGACAGTCAGCATGGAATGCTCTTGGCCAAGGGTAC	1	0
Homo sapiens, Similar to hypothetical protein, MGC:7764, clone MGC:20548 IMAGE:3607345, mRNA, comple		H200003737	454	1	34990060	34990129	GGAGAGTTATGAGATGAACATTGGCTGTCAATCTCTGTGGGCAGGCGGTTTGGCCTCTAGTGGGAATGG	1	0	-0.16	-0.1375	0.066	-0.052	-0.16	-0.079	0.105	-0.2	0.116	-0.141	0.153	0.138
LOC58512 - Similar to PSD-95/SAP90-associated protein-3 (R. norvegicus) from clone 24861	LOC58512	H200013506	455	1	35000326	35000395	CGTGGGGATCAAGCTTCGTGGCTTTTTATGAAGAATCCCGAACCCTGCCTAGGAGCCCGCCCCACCCTC	1	0
ZNF258 - Zinc finger protein 258	ZNF258	H200010055	456	1	35118545	35118615	GGTGTTCCCGCTGAAGTATTTGGCTACCAGCCAGATCCCCTGAACTACCAAATAGCTGTGGGCTTTCTG	1	0		-0.1945	-0.269	0.25	0.139	0.24	-0.116	0.328	-0.144	-0.158	0.253	0.222
KIAA1353 - KIAA1353 protein	KIAA1353	H200011845	457	1	35122543	35122612	AAGAGATGGGATCTGAGCATGTGAGTTTACCGCTTCATGCTGAAGTACGTTGGATATCAAGAGGGAGAA	1	0		0.0505		0.502				-0.264		0.039		-0.156
Homo sapiens, Similar to zinc finger protein 258, clone MGC:12526 IMAGE:4041437, mRNA, complete cds		H200018938	458	1	35153266	35153335	TAAATAATAGTTGCTTCCTAGGACTTTAATGAGACAGTGTTAGCAAATGGCCTAGCACATAGCAAGTAC	1	0								-0.403		-0.599	-0.513	-0.676
FLJ23151 - Hypothetical protein FLJ23151	FLJ23151	H200013242	459	1	35249815	35249884	TGTAATACCATGGGACAAGAGAAGCTTACTGGCCCAGCCCTAATGGCTGTTGAGCAGGAGTTGGTAAAT	1	0	-0.469	-0.2565	-0.257	-0.596	-0.535	-0.544	-0.776	-0.725	-0.182	-0.101	-0.211	-0.337
SFPQ - Splicing factor proline/glutamine rich (polypyrimidine tract binding protein associated)	SFPQ	H200008448	460	1	35318688	35318757	CATTGAAAGCATGAGAGTGTCTAGGCCTTTGAATGGCATATGCCATTTCTGGGAAATGCATCTGGAGGC	1	0	-0.517	-0.3885	0.276	-0.221	-0.24	-0.372	0.044	-0.451	-0.044	0.023	-0.349	-0.126
PRO1596 - PRO1596 protein	PRO1596	H200017369	461	1	35503784	35503844	ATGTGCCGACACCTCCCCATCACAAAAAAAGGAGATATATCTGAGATACTCCAGAATTCCGAGTATAAG	1	0
ZNF262 - Zinc finger protein 262	ZNF262	H200013697	462	1	35555664	35555733	CTCATCTCCATTCTCAGTTTCTTCCCCACAAAATTTGGAATCAAAGCTTTTATGACGTTTGCCAATTGC	2	0	0.526	0.0095	-0.013	-0.12	0.261	-0.247	-0.067	-0.288	-0.208	-0.061	-0.219	-0.138
FLJ14225 - Hypothetical protein FLJ14225	FLJ14225	H200015048	463	1	35573851	35573920	ACCCAGCTGCTAGAAGGAGCAGAGAGCATTTGAGGAGGTAGAAGAAGGTGACATGATGGACAGGTTCAC	1	0
KIAA0607 - Neurochondrin	KIAA0607	H200010655	464	1	35701157	35701226	GGAACAGGAGGGACACTTCCCCAGAATCCGCATGTTTCCCCAGTGATTACACTCCACTGCCACCGTGGT	1	0	0.099	1.1865	1.526	1.001	0.769	0.527	0.999	0.291	1.139	0.646	1.25	1.068
PSMB2 - Proteasome (prosome, macropain) subunit, beta type, 2	PSMB2	H200000363	465	1	35737112	35737181	CCCTATAATCCAGTCATCTGCTTCCTGCTTCCCTTCCTGGAGGAAACTTCAGCTACTAATTTCTTATGT	1	0	-1.265	-1.2395	-0.555		-1.733	-1.913	-1.73	-1.893	-2.015	-1.419	-1.167	-1.492
CLASPIN - Homolog of Xenopus Claspin	CLASPIN	H200008233	466	1	35855620	35855678	TCGTCTAAGTCTCAGAAGATCCCAGAGAAGGACTCTGACTGGCTCACCTGGAGTGGAGCTCCTATCCCT	1	0
FLJ20033 - Hypothetical protein FLJ20033	FLJ20033	H200013128	467	1	35990602	35990671	CACTTGAGTGCCTCGGGCTTGCTTATTAATAACGCACAGAAGAAGCATCACTTCTCACCATCTCCTGGC	1	0	0.523
EIF2C1 - Eukaryotic translation initiation factor 2C, 1	EIF2C1	H200002389	468	1	36058860	36058929	TGTCCAGTCCATTGTGAAATTATCCCAGCAGCTGTAATGTACAGTTCCTTCTGAAGCAAGCAACATCAG	1	0	0.025	0.1765	-0.208	0.063	0.241	0.094	0.147	0	-0.234	0.045	-0.307	-0.011
Homo sapiens cDNA: FLJ22073 fis, clone HEP11868		H200003198	469	1	36064043	36064112	TGAATCAGAGGGTGTAAATTCTGCTCCATCAATGTTGAAAAAGACTAGCCCACCCCAAAGGTTTATCAC	1	0	-0.415	-0.1575	-0.588	-0.303	-0.149	-0.009	-0.26	-0.158	-0.14	-0.338	-0.238	-0.087
Homo sapiens cDNA FLJ14890 fis, clone PLACE1004149, weakly similar to Rattus norvegicus GERp95 mRNA		H200019613	470	1	36117600	36117669	ATCAGTCAAGGTTCAGAACCTAGAGAAGCAGAACCAGTACGAAGTATAGAGAGAGAGTTTATGCAATTG	1	0	-0.294
FLJ12765 - Hypothetical protein FLJ12765	FLJ12765	H200014443	471	1	36190519	36190588	GTAAGGACACCTCCAGCCATACAGAAACCAACACTGTGTGGGGGCCAAGGTCTGATCCTTATGTTAACA	1	0	-0.1	-0.2915	-0.274	-0.108	0.06	0.017	-0.226	-0.164	0.073	-0.19	0.192	0.222
TEKT2 - Tektin 2 (testicular)	TEKT2	H200012652	472	1	36221450	36221519	AGACACTAGAGATCGACAGAGGCTGTCTCTCTCTCAACCTCAGATCCCCAAACATCTCGCTGAAGGTTG	1	0
FLJ20446 - Hypothetical protein FLJ20446	FLJ20446	H200002698	473	1	36228403	36228472	GGGGAGGTGGAAATGATGAGCAGTAGCATCATTTCTCCCTGTTGGGTTTTAGCCAGTTTGCCAGCAAGC	1	0	0.253	0.4005	0.382	0.418	0.189	0.141	0.408	0.17	0.766	0.395	0.428	0.489
BET3 - Similar to yeast BET3 (S. cerevisiae)	BET3	H200009208	474	1	36271504	36271573	TAAGAGGCAAGCCTGGCACATCTATCCCTGGGCCTTTAGAAAGCCATTTGCCTCAAATGGCTATAGGGT	1	0	0.023	0.1305	0.367	0.282	0.027	0.07	0.157	-0.133	0.272	0.188	-0.086	0.22
FLJ10350 - Hypothetical protein FLJ10350	FLJ10350	H200008278	475	1	36315182	36315251	CATACACACATATACACTCACAGCCTCTCTGGCCTCTTCCCTTGGGGAGGGGCCACCTGTAGTATTTGC	1	0
Homo sapiens cDNA FLJ14125 fis, clone MAMMA1002545		H200018468	476	1	36395169	36395238	AAATAGTGGTCGTTTTTGGTAGGCTTACCTGACCACCTCACATGCCAACATTAATTGTCACTCTGGGGC	1	0
TRAP150 - Thyroid hormone receptor-associated protein, 150 kDa subunit	TRAP150	H200011566	477	1	36438601	36438670	CCAAGTGGGCCCATGACAAGTTCAGTGGGGAGGAAGGGGAGATTGAAGACGACGAGAGTGGGACAGAGA	3	0	-0.064	-0.2585	-0.174	-0.689	-0.512	-0.836	0.167	-0.027	0.134	-0.184	0.216	-0.022
FLJ10647 - Hypothetical protein FLJ10647	FLJ10647	H200013448	478	1	36458585	36458644	GTTTACTTGATCTGCGAAGTGGGGATAATGGTATCACGTCGCAGGGTTGTCAGGCGGAGCTGGTAGGGG	1	0				0.087		0.05
FLJ22938 - Hypothetical protein FLJ22938	FLJ22938	H200010210	479	1	36459414	36459483	AAAGGGACTCCTGGGTGTCTTTGTGACTGTTTAGTGTGTTCTGTGAATGTGCGGGCAGGTATTTTTGCC	1	0	-0.182		-0.489	-0.615		-0.351	-0.702	-0.289	-0.487	-0.288	-0.269	-0.441
MGC4796 - Hypothetical protein MGC4796	MGC4796	H200003016	480	1	36474694	36474763	TATATTTATTTCATAGAAAGTCTCCTGCGGGAGCGGAAATGCAGTCCGGCCTAGGGCTCCCAGCCCTTG	1	0		1.0195		1.045					1.072	1.048		0.926
LSM10 - U7 snRNP-specific Sm-like protein LSM10	LSM10	H200000795	481	1	36528784	36528848	CGCGTGCAAGCAGGCAGCTGGTGTGGAAGAATGGCGGTGAGCCATTCAGTGAAGGAGCGGACCATCTCT	1	0	0.671	0.5705	1.16	0.701	0.605	1.019	1.306	0.696	1.464	0.289	1.284	1.265
Homo sapiens, clone MGC:26685 IMAGE:4816622, mRNA, complete cds		H200014277	482	1	36555174	36555243	ATGGAGATTAAGAAACCCAGTGGCCCTGAGCCCGGATTCCGGTTGAATCTCTTTACCACCGATGAAGAA	1	0
MRPS15 - Mitochondrial ribosomal protein S15	MRPS15	H200011531	483	1	36596796	36597005	GAAACCAGCCCAGTCTAGGCTGGATGATGACCCACCTCCTTCTACGCTGCTCAAAGACTACCAGAATGT	1	0	-0.344	0.1365	0.313	0.027	0.237	0.536	0.27	-0.202	-0.103	-0.113	0.073	0.357
CSF3R - Colony stimulating factor 3 receptor (granulocyte)	CSF3R	H200000552	484	1	36600787	36600856	GATCATGCTCCATCCAGCCCCACCCAATGGCCTTTTGTGCTTGTTTCCTATAACTTCAGTATTGTAAAC	1	0
GRIK3 - Glutamate receptor, ionotropic, kainate 3	GRIK3	H200000607	485	1	36936047	36936116	GGCGCCTTAAGGATGTTCTAGCATGGCTGCCAATGGGAGCTCATGGTGAGGGATACCCATCCCATATGC	1	0	-0.354											-0.222
FLJ23231 - Hypothetical protein FLJ23231	FLJ23231	H200009239	486	1	37618427	37618496	TTCAAGTCGGGAAGGAAACCCACAAACCAAAGATACTGTAGGATTGGTTCTGGCCCATGCAGCACCTCT	2	0	0.536			0.998	0.686		0.434	0.779	0.486	0.432		-0.095
FLJ11730 - Hypothetical protein FLJ11730	FLJ11730	H200002622	487	1	37628755	37630600	GTTAAACAAAAAACCACGAGCTGACTATTAGAAGACACATTAGTGCAGAAGCTTCCAGGCTGTAGAGCC	1	1	0.079	-0.3785	-0.622	0.453	0.246	0.056	0.04	0.396	-0.195	-0.124	0.161	-0.364
SNIP1 - Smad nuclear interacting protein	SNIP1	H200010979	488	1	37672466	37672535	ATACGTCTTGCTCCATGAGTCGTCGGACACTTCTGAAATAGACAGGAAAGATGACGAGGATGAGGAGGA	1	0	-0.219	-0.0825	0.179	-0.116	0.057	-0.599	0.331	-0.081	0.139	0.194	-0.387	-0.196
P28 - Dynein, axonemal, light intermediate polypeptide	P28	H200004250	489	1	37694135	37694196	GCCAGGGAAACAGGCATCTGCCCTGTCCGCAGGAACTCTACTCACAGTGTTTTGATGAGTTGATCCGGG	1	0
HUMAUANTIG - Nucleolar GTPase	HUMAUANTIG	H200006126	490	1	37703783	37703852	GAGATGCAGCAGATTCTCACACGAGTTCGGCAGAACTTTGGTAAAATCAACGTGGTGCCTCAGTTTTCT	1	0	0.125	0.3575	0.899	-0.16	-0.686	-0.31	0.494	-0.53	0.165	0.249	0.51	0.447
FLJ20508 - Hypothetical protein FLJ20508	FLJ20508	H200016942	491	1	37817065	37817134	GCCCAGAGTCAGTCCATCGGGGTTACATTTCCAAGGTCTGCTGCCTTCATCTATGTAATGGCCGTGTTA	1	0	-0.32	0.1315	0.068	0.015	-0.191	-0.468	0.244	-0.422	-0.045	0.135	0.399	0.607
FLJ10468 - Hypothetical protein FLJ10468	FLJ10468	H200004906	492	1	37844230	37844299	GAGTCCTCATCCCCAGGCTTGAAGGCACATGGCTTTCTCATGTAGGGCTCTCTGTGGTATTTGTTATTA	1	0	-0.803	-0.4235	-0.18	-0.509	-1.045	-1.071	-0.287	-1.124	-1.021	-0.317	-0.501	-0.747
Homo sapiens, Similar to hypothetical protein FLJ12838, clone IMAGE:4130879, mRNA, partial cds		H200001556	493	1	37935933	37936002	GATTCTGACCTTAGATTCTGTGACAAACTGATACAGGAGCTGGGCTGGCTATGGCTTTACCACAACAAG	1	0						-0.145	-0.249	0.055		0.024		-0.093
FLJ23476 - Hypothetical protein FLJ23476	FLJ23476	H200004795	494	1	37938275	37938344	CTCCTCTCTGGTGGGTGGTGGCATTTAAGGTTCAAACCAGCCAGAAGTGCTGGTGCTGTTTAAAAAGTC	1	0	0.473	0.7955	1.407	0.399	0.331	0.554	0.9	0.03	0.455	0.479	1.09	0.637
MTF1 - Metal-regulatory transcription factor 1	MTF1	H200015119	495	1	37949035	37949104	CGCAGTGAATTTTCCTTGGGGAACATCGCTGTTTTGTCCTAGAGTGAACTTGTGGCTTATGGCCAGTGC	1	0	-0.067	0.0565	0.412	-0.207	-0.356	0.027	-0.15	-0.487	0.219	-0.079	-0.078	-0.1
INPP5B - Inositol polyphosphate-5-phosphatase, 75kD	INPP5B	H200008604	496	1	37996989	37997058	ACTTGAGGCTGCCAATTACCAGCCCCACCTGTTTCAGCTCAAGAGATGCCTTAAGATAATTATGTGAGG	1	0	-0.13	-0.3795	-0.641	-0.421	-0.478	-0.799	-0.471	-0.303	-0.694	-0.692	-0.803	-0.769
SF3A3 - Splicing factor 3a, subunit 3, 60kD	SF3A3	H200006465	497	1	38091888	38091957	CATGGTAGAGTTGGGTAGAGTTGAGCAGCCGCCCCAGGATCCAAATGTGGTGTCTGAAATGGAAAGAAC	2	0	-0.232	-0.2925	0.515	-0.233	-0.141	-0.362	0.894	0.511	0.202	-0.107	0.315	-0.427
FHL3 - Four and a half LIM domains 3	FHL3	H200005256	498	1	38132253	38132322	CTCGGTGGAGGCAAGTATGTGTCCTTTGAAGACCGACACTGGCACCACAACTGCTTCACCTGCGACCGC	1	0	0.025	0.1655	0.492	0.663	0.729	0.626	0.412	0.785	-0.163	0.384	0.346	0.592
LOC51118 - CGI-94 protein	LOC51118	H200011754	499	1	38154061	38154130	CTAGTCGACAGAGTCTTTAATAGGCCCAGGATAGAGACCTTGCAGAAAGAAAAAGTGAAAGGAGTTACC	1	0	-0.395	0.0285	0.5	0.157	0.015	-0.224	1.002	-0.689	0.304	0.443	0.488	0.696
GTR2 - Rag C protein	GTR2	H200011726	500	1	38974317	38974386	GGTCACCAGACTAGTGCCTCCAGTCTGAAAGCGCTGACACACAATGGCACGCCACGAAACGCCATCTAG	1	0	0.202	0.5635	0.558	0.5	0.582	0.714	0.825	0.782	1.094	0.506	0.045	0.674
MYCBP - C-myc binding protein	MYCBP	H200006493	501	1	38998645	38998714	TCACACTGTACCCCCTGCCTGCCTTATTTGCTTACTGAGCACAGGACAGAGGCAATATACAACTCTGGG	2	0	-0.445	-0.0585	0.243	-0.03	-0.406	-0.341	0.055	-0.464	-0.127	0.079	0.169	0.322
GJA10 - Connexin 59	GJA10	H200014407	502	1	39009315	39009384	CCAAATCACATAGTGTCCCTAACGAACAATCTCATTGGTAGGCGGGTTCCCACAGATCTTCAGATCTAA	1	0
FLJ20435 - Hypothetical protein FLJ20435	FLJ20435	H200002000	503	1	39022724	39022789	TTGTGTTGGACATGGGATTTGCTCTCTATAGAAGGTTCTTTGTTCCTGAAGATGGGTCTCCGGTGTCTT	1	0
Homo sapiens mRNA; cDNA DKFZp586E2317 (from clone DKFZp586E2317)		H200009564	504	1	39127973	39128042	CTCTAGACTAATTTGGTTGTAGTTCACATTACAGTAGCTGCTTCGTAAGTGATTTTTGGGCTGGGCGGG	1	0	-0.25					-0.031		-0.115	-0.405	-0.332		-0.395
FLJ12666 - Hypothetical protein FLJ12666	FLJ12666	H200003322	505	1	39139539	39139608	AATTCTTTGACTCCAAGCCTTAAAATACTCACATGGAGTCAGCGCTCACCTCATTCACACAATTATCAT	3	0	0.193	0.2215	0.124	-0.19	-0.297	-0.131	-0.34	-0.264	-0.078	-0.183	-0.108	-0.511
NDUFS5 - NADH dehydrogenase (ubiquinone) Fe-S protein 5 (15kD) (NADH-coenzyme Q reductase)	NDUFS5	H200006774	506	1	39163514	39163583	GGTTCGGCCTTAACATAGATCGATGGTTGACAATCCAGAGTGGTGAACAGCCCTACAAGATGGCTGGTC	3	0	-0.093	0.3225	0.469	0.057	-0.205	0.129	0.304	-0.186	0.052	-0.129	0.055	0.16
KIAA0754 - KIAA0754 protein	KIAA0754	H200007395	507	1	39550415	39550484	GCGCCCAGCCGGCTCTAAGATTCTTAATGTTAGAGAACCGAATGTGTTAGGAAACAGTTGGAAACGATG	1	0
MACF1 - Microtubule-actin crosslinking factor 1	MACF1	H200011563	508	1	39621300	39621367	TCTTGTGTTCAACCAGGGACCCAGACCCTTGGCAAGGGATAGGTTCGTTGGTGACATTGTGAATTTCAG	1	0	0.112	0.3675	-0.266	0.983	0.306	0.305	0.238	-0.268	0.363	0.431	0.144	0.358
BMP8 - Bone morphogenetic protein 8 (osteogenic protein 2)	BMP8	H200011030	509	1	39646112	39646573	AGGAGCAGTCCAACAGGGAGTCTGACTTGTTCTTTTTGGATCTTCAGACGCTCCGAGCTGGAGACGAGG	2	0	0.78	-0.1135	-0.036	-0.015	0.259	-0.011	0.253	0.64	-0.374	0.214	0.346	0.049
FLJ00030 - Hypothetical protein FKSG25	FLJ00030	H200018013	510	1	39654335	39654404	TGGCGGATGATGTCACAGGTCAAAGGTTGGTCTCTGGATTCACTGGTTGTTCAGTCAAGTGGCCAAGGG	2	0					-0.177				-0.133	-0.105		0.007
FLJ14351 - Hypothetical protein FLJ14351	FLJ14351	H200011994	511	1	39664030	39664099	TATGCTTAGAGGTGCTGCTGTATTTACCTGAGAGCTATGCTTTTCATCGAAAACCTAAACGTGATCATC	1	0	0.38	-0.1475		0.168	0.194	0.094	-0.165	0.096	-0.218	-0.391	-0.433	-0.382
HEYL - Hairy/enhancer-of-split related with YRPW motif-like	HEYL	H200003328	512	1	39759665	39759734	ATTGAGGAGACTCCACAGACTGAAAAGTGAGTTTGCAGAAACCTTGGGGAAAAGGGCCCTTTCAAAGAA	1	0	0.319			0.438				0.368	0.025	-0.055		0.374
Homo sapiens cDNA FLJ32268 fis, clone PROST1000493		H200020753	513	1	39789073	39789142	GCAGCTCCGAGCCAACAAGGTCATCCATGTACTTTCTGTGAAAGCAAGAACAAGTCCGTCGTGAAGAGG	1	0
CN-I - Cytosolic nucleotidase I	CN	H200018716	514	1	39800285	39800333	ACCATGCTCAAGTGGGTGTCCGCCTCATCAACAGTATCAACCACTATGACCTGTTCATCGAGAGGTTCT	0	1
HPCAL4 - Hippocalcin-like protein 4	HPCAL4	H200016968	515	1	39813809	39813878	ATTTCCTGAAGATCCACCCTGGGTGAGGCTTTGAGCTGACTTTAGAGATCACTGTGGGGTCAAGAATGT	1	0	1.043			-0.301	0.871	0.721	0.806	0.948	0.599	0.009	-0.801	0.162
PPIE - Peptidylprolyl isomerase E (cyclophilin E)	PPIE	H200004226	516	1	39883682	39883751	TGTGCACTCATGAAAAGGGCTTTGGCTTTAAGGGAAGCAGCTTCCACCGCATCATCCCCCAGTTCATGT	1	1	-0.265	-0.0955	0.182	-0.055	-0.271	-0.216	0.128	-0.306	0.082	0.268	0.287	0.088
IPT - TRNA isopentenylpyrophosphate transferase	IPT	H200009212	517	1	39976385	39976454	GGGTATGTTTGTCTCCCAGTCTGGGCAAAGGAGTGCTATGCGGAATTCTCTGCATAGCAGAAAAGCTCC	1	0	0.068	0.2745	0.327	0.03	-0.173	0.109	0.702	-0.117	0.517	0.066	0.09	0.472
Homo sapiens, Similar to lung carcinoma myc related oncogene 1, clone MGC:20172 IMAGE:4541675, mRNA,		H200007801	518	1	40034726	40034795	CCTTGATGCAAGTGCAACCTCGCTGAGGGCAGACTGGGGCATCCTGTGCCACTAAACTACATTGTTCTT	1	0
FLJ14490 - Hypothetical protein FLJ14490	FLJ14490	H200019550	519	1	40090708	40090777	CTGGGGACTTATTGAAGGACCAAATAAAATGAGGCGGCCCCCTAGGAAAGGATCTCAGGCAATAGATAC	1	0	-0.203	-0.1365	0.378	-0.199	-0.065	-0.144	-0.026	-0.123	0.106	0.01	0.363	0.426
Homo sapiens, Similar to RIKEN cDNA 1700018O18 gene, clone IMAGE:4121436, mRNA, partial cds		H200006168	520	1	40103223	40103383	TTTCTACCCTCAGTCTGGACTTTGCAGGGTACCAGACCCGTGGCTGCTCGCAGCCGGAACGTGTCAAGT	1	0
PPT1 - Palmitoyl-protein thioesterase 1 (ceroid-lipofuscinosis, neuronal 1, infantile)	PPT1	H200000854	521	1	40207975	40208044	TATGACTAGTGGTCTTGATGCTAGAGTCAACTTACTCTGTTGCTGGCTTTAGCAGAGAATAGGAGGAAC	1	0	-0.126	0.0635	0.346	-0.098	-0.189	-0.346	0.115	-0.36	-0.2	-0.12	-0.042	-0.046
RLF - Rearranged L-myc fusion sequence	RLF	H200002254	522	1	40374838	40374907	AGCCTTCAGAGCACTTAACATTAAGTAATTCTTCACAGTCCAGTAATGATTTAACAGGGAATGTTGTGG	1	0	-0.286			-0.068	-0.446	-0.055	-0.304	-0.497	-0.294		-0.14	-0.448
Homo sapiens zinc-finger protein DZIP2 (DZIP2) mRNA, complete cds		H200010930	523	1	40382828	40382897	GGATACAAGCAAGTTTTTTGGGAGAGACTAGTGCACCTCAGCAAACAAGTTTGGGACTATTAGATAATC	1	0
Homo sapiens, clone IMAGE:4449283, mRNA		H200001458	524	1	40392093	40392162	TTTGCGTCAGTAAGGCGCAACGCCATTTCTCTCTTGGAATTCAGAAGTGAAATATGGTGACTGGGACGC	1	0	-0.321
ZMPSTE24 - Zinc metalloproteinase (STE24 homolog, yeast)	ZMPSTE24	H200003568	525	1	40428566	40428635	CTTCATATCTCTGTCCACTTTCTGAATGAGAACTTATTTTGTGCCTAGAGCTCTCACTCACTGATAATG	1	0	-0.748	-0.3455	-0.177	-0.267	-0.429	-1.051	-0.516	-0.667	-0.501	-0.635	-0.14	-0.396
Homo sapiens cDNA FLJ11620 fis, clone HEMBA1004138		H200015845	526	1	40434116	40434185	CTCCTAGTGCCTGGAACCTTAGGTTTAGAGAGCCACTCTACTCCTTGAAGTCTCTTGATGCACCTTACC	1	0
COL9A2 - Collagen, type IX, alpha 2	COL9A2	H200004387	527	1	40437539	40437929	CACATCGTGGATGTGGCGCTGAAGATGCTGCAAGAGCAACTGGCAGAGGTCGCCGTGAGTGCCAAGCGG	1	0
LOC64744 - Hypothetical protein AL133206	LOC64744	H200001484	528	1	40557340	40557409	AAGTACTGAAATCAAATTAAATACTCCCTGGGTCCTGGGTCAGTTTGACCCTAGCCCTGGGGTGAGGCA	1	0	0.494	0.5225	0.641	-0.207	-0.025	0.514	0.493	0.236	0.467	0.202	0.197	0.216
LOC65243 - Hypothetical protein	LOC65243	H200013067	529	1	40598376	40598445	CTATGTTGGAGCACAAGATTCTAAATCAGTGGTTCCCTGATCCCTCAAAAATCCATTTGTTTTTGGATT	1	0
FLJ21144 - Hypothetical protein FLJ21144	FLJ21144	H200005376	530	1	40650422	40650491	GCCAAATGAATAGAAGGTATGCTTTCAAGAATGTTGATCCTTCCTGCTCCTGTTGTACCTAAGCAAAAG	1	0
Homo sapiens, clone MGC:27466 IMAGE:4712069, mRNA, complete cds		H200013514	531	1	40682700	40682769	GGCACTTTTAATGGGCATGACAGTGTTTCTGAATCTGAGTCTCCTTTAATTATACAAGTGAAGACTTCT	1	0	-0.348	-0.1785	-0.138	-0.716	-0.582	-0.616	-0.677	-0.552	-0.482	-0.471	-0.342	-0.738
KIAA0237 - KIAA0237 gene product	KIAA0237	H200006547	532	1	40755969	40756038	TAAGTCAGTGTCCCCAACAGCAGATGAGGCTGGGTCTTTCCTCATTTCTGCTTCTGGGATGACATCAGT	1	0	0.148	-0.3275	-0.335	-0.365	-0.23	0.182	-0.03	0.03	-0.298	-0.194	-0.548	-0.587
NFYC - Nuclear transcription factor Y, gamma	NFYC	H200007756	533	1	40906204	40906273	TGGATTCATTGCCACACTCTTTTCTCCCAGGGACCCAGGAAACTAGGACTTTGTGTGTTTGCTGCCCAC	2	0	-0.328	0.1105	-0.018	0.008	-0.315	-0.693	-0.212	-0.407	-0.359	-0.032	0.011	-0.072
KCNQ4 - Potassium voltage-gated channel, KQT-like subfamily, member 4	KCNQ4	H200015720	534	1	40967777	40967834	ACCTCTGCTGAGGATGCCCCCTCAGAGGAAGTAGCAGAGGAGAAGAGCTACCAGTGTGAGCTCACGGTG	1	0
CTPS - CTP synthase	CTPS	H200016309	535	1	41146876	41146945	AAGCCATGAAACCAGAGACAAAATCTCTATACTGCCCTGAGTTGGGGGGAATTCTCAGTGCCAACTGTG	1	0	-0.055	-0.0425	0.897	-0.033	-0.402		-0.147	-0.517	0.047	-0.081	0.814	0.233
Homo sapiens mRNA; cDNA DKFZp434K152 (from clone DKFZp434K152)		H200004803	536	1	41163452	41172842	GTCGAGAGGCATCGCGGCTCTCCAGAAACACTTCAAGGAAGCTGGGGTTGATGAGCGACGGAGTCTCAC	1	0
Homo sapiens, Similar to sex comb on midleg-like 1 (Drosophila), clone MGC:1108 IMAGE:3010273, mRNA,		H200019928	537	1	41168746	41168792	AAAGAAGGGATATGGAATCATTTTGGAAACTAAATCGTTCCCCAGGGTCGGACCGATACCTGGAGAGCC	0	1	-0.108							0.127	0.104	-0.078		0.068
Homo sapiens cDNA FLJ11927 fis, clone HEMBB1000402		H200015209	538	1	41272423	41272492	GAGAAATCACTGTGGTGCTATGTTGGTGGAACTTGCTAGGAACTCCCCTCTATGGTGCTCAGGAAAGCT	1	0
EDN2 - Endothelin 2	EDN2	H200000365	539	1	41614221	41615882	AGGAGAGCTTCTCCAAAGGCTGAGGGACATTTCCACAGTCAAGAGCCTCTTTGCCAAGCGACAACAGGA	1	0
HIVEP3 - Human immunodeficiency virus type I enhancer binding protein 3	HIVEP3	H200018228	540	1	41644901	41644970	GGAGTCTGAGGCTGTGAATAGTTTATGGTTTTGGGGAAAGGCTGATGGTGAAGCCTCCTGACCCTCCCC	1	0
Homo sapiens cDNA FLJ13802 fis, clone THYRO1000186		H200019464	541	1	41985251	41985320	TAGGAGATTTTCTAGGACTCCACGTTTGCGATTTTGAGAGTAGTGCTGCTGGGGTTCCTGGTTTGGGTT	1	0	-0.646					-0.47		-0.548	-0.933	-0.938		-1.041
Homo sapiens mRNA; cDNA DKFZp547O054 (from clone DKFZp547O054)		H200016357	542	1	42051023	42051092	TGCTTTGAGGGCCAACTACTACTGTGAACTCTGTGGCAGTGGATCAAGATGTGCTCAACTGGCACTATT	1	0	-0.93				-0.384					-1.251		-1.265
GUCA2B - Guanylate cyclase activator 2B (uroguanylin)	GUCA2B	H200004200	543	1	42290300	42290369	ACCATCGCTAACGACGACTGTGAGCTGTGTGTGAACGTTGCGTGTACCGGCTGCCTCTGAGATAGCCCT	1	0
GUCA2A - Guanylate cyclase activator 2A (guanylin)	GUCA2A	H200000199	544	1	42297454	42297523	GGAGGCCTCGCCCCAACACTGTCCTTCCCTGCCACTTCAACCCCCAGCTAATAAACCAGATTCCAGAGT	1	0
KIAA1041 - KIAA1041 protein	KIAA1041	H200003589	545	1	42311842	42311911	ACAGGGTTACCTGGTGAGGTGCAGAGAGTCCCTCTAGTGGCCATTTTGTATGGTAGTTGCTAATGCAGA	1	0	-0.038	-0.2885	0.293	0.047	0.256	-0.241	0.37	0.159	-0.156	-0.052	-0.182	-0.191
DKFZp434N2435 - Hypothetical protein DKFZp434N2435	DKFZp434N2435	H200009622	546	1	42565456	42565525	CAACTGAAGACCATCCCATTACTTAGTGACCCATGAGCTCTGCATCAAGGGTTATTCCAGGGGCTACTG	1	0
FLJ11838 - Hypothetical protein FLJ11838	FLJ11838	H200005794	547	1	42592085	42594406	AGATCCAGTCATCTGGGGGCCCACTGCAGATAACAATGAAGATGGTGCCAAAACTGCTTTCTCCTTTGG	2	0	0.228	0.2105	0.07	-0.018	0.267	0.543	0.181	0.202	-0.163	-0.147	-0.079	0.361
FLJ20972 - Hypothetical protein FLJ20972	FLJ20972	H200009099	548	1	42672349	42672418	CATTGAGCACCACAGACTGACTCTCAACCCAAAGTCTTCCACCAGCCAATCAGTGCACATCCTGTGTCA	1	0
PPIH - Peptidyl prolyl isomerase H (cyclophilin H)	PPIH	H200001848	549	1	42811345	42811406	ACTGAATCAGGCCTTCCCTTCTTCTTGGTGGTGTTCTTGAGTAAGATAATCTGGACTGGCCCCCGTCTT	2	0	-1.201	-0.2955	0.028	-0.556	-1.053	-1.166	-0.114	-1.138	-0.985	-0.476	-0.476	-0.533
NSEP1 - Nuclease sensitive element binding protein 1	NSEP1	H200005948	550	1	42831454	42831523	GCAGTAAATATGCAGCAGACCGTAACCATTATAGACGCTATCCACGTCGTAGGGGTCCTCCACGCAATT	6	0	-0.034	0.1845	0.087	0.191	-0.549	0.104	-0.043	-0.033	-0.164	0.044	0.073	-0.039
Homo sapiens cDNA FLJ31556 fis, clone NT2RI2001244		H200009873	551	1	42868355	42868424	TAATGAATGAGAACTGCAGGAGTTTCTCCTCTGGGTGCCTGAAGCTATAGTGCAATGGTTCCCAACCCT	1	0
GROS1 - Growth suppressor 1	GROS1	H200001885	552	1	42882158	42882537	TTCGATGGCGGAAACTTTTATTTCACTGAACTGGATGCCAAGACCGTGACGGCAGAGGTGCAGCCTCAG	1	0	0.321	-0.1695	-0.503	0.529		0.648	-0.128	0.488	0.488	0.406	0.193	0.061
MGC955 - Hypothetical protein MGC955	MGC955	H200005178	553	1	42908333	42908402	AATTCATCCGAGCAAATGCCACCAACAAGCTGACAGTCATAGCTGAGCAAATCCAACATTTGCAAGAAC	1	0	0.1	0.2715	-0.08	0.431	0.479	0.179	0.268	0.543	0.209	0.222	-0.008	0.336
ERMAP - Erythroblast membrane-associated protein	ERMAP	H200008516	554	1	42978755	42978824	CCTTGGCCCAGACCTTCAGAGGCTCAGTCTGTTGAGTCTGTTGTGACTGTCTTATGAATCAATCTGTTG	1	0	-0.251	0.1055	0.386	-0.384		0.148		-0.06	-0.386	-0.198	0.028	-0.303
LOC51058 - Hypothetical protein	LOC51058	H200002937	555	1	42985882	42985951	CAAAAAAGCCATGGCAGAAAGTCACTGTCCGGGCTCGAGAGCTAGGGGACCCCATTGCTCATCCAAGGC	1	0				0.349					-0.186	0.3		0.084
SLC2A1 - Solute carrier family 2 (facilitated glucose transporter), member 1	SLC2A1	H200007876	556	1	43060791	43060860	GTAAGTGGGGTTGCAACCACTGCAACGGCTTAGACTTCGACTCAGGATCCAGTCCCTTACACGTACCTC	1	0	0.471	0.9105	0.747	-0.072	0.326	0.692	0.454	0.508	0.353	0.732	0.435	0.584
Homo sapiens cDNA FLJ32224 fis, clone PLACE6004336		H200018883	557	1	43110540	43110609	CTCCAGGGATTCTTGGGGGGCTTAAACAAGGCAGGTTGTACAAATTATCTGGCACAGACGTCATTAAAT	1	0
Homo sapiens cDNA FLJ11166 fis, clone PLACE1007242		H200012050	558	1	43116760	43116829	AATGGAGTTCCTTAGACGCAGCATGACATGCACCATTGCGTGAGAAAGCCCACATTTCTCCCAGAGAAG	1	0	0.565	-0.1875		0.215	0.183				0.298	-0.224		-0.496
Homo sapiens, Similar to RIKEN cDNA 4833415E20 gene, clone MGC:15394 IMAGE:3636977, mRNA, complete c		H200021329	559	1	43299517	43299569				-0.194	0.3335	0.88	0.112	0	0.267	0.722	-0.017	0.518	0.558	0.633	0.312
EBNA1BP2 - EBNA1 binding protein 2	EBNA1BP2	H200020100	560	1	43344923	43344992	TATTATGCATAATAAGGGGCCGTTTGGTGGATGCCGTAGCTGCCGTGAGTGTGGGCTGCACTTGACCAC	1	0
Homo sapiens, clone MGC:17299 IMAGE:3845811, mRNA, complete cds		H200011306	561	1	43408278	43408347	TTGCATGGCGTGTGATTAAAAGCCCATGTGTTCCCACACATCCACATCATGGGAAGGTTAATGTGTGCC	1	0
TIE - Tyrosine kinase with immunoglobulin and epidermal growth factor homology domains	TIE	H200006558	562	1	43457621	43457690	ATCTGGGGATGGGGTGGGCTTAGGGGAACTGGGTTCCCATGCTTTGTAGGTGTCTCATAGCTATCCTGG	1	0	-0.267	0.3895	0.302	-0.019	0.055			-0.036	-0.284	-0.188	0.218	0.154
MPL - Myeloproliferative leukemia virus oncogene	MPL	H200007097	563	1	43489065	43489134	TGATGCTTTATGCAACTAACTGTTTACATATCTGTCCCCTGCTACTAGATTGTGAGCTCCTTGAGGGAA	1	0	-0.258	0.1535		-0.69		-0.355	-0.56	-0.457		-0.442	-0.463	-0.39
CDC20 - CDC20 cell division cycle 20 homolog (S. cerevisiae)	CDC20	H200006983	564	1	43495936	43496005	CAGTGATCGACACATTCGCATCTGGAATGTGTGCTCTGGGGCCTGTCTGAGTGCCGTGGATGCCCATTC	2	0	-1.935	-1.1685	-0.176	-0.915	-1.469	-1.983	-0.34	-1.555	-1.119	-0.286	-0.289	-0.704
ELOVL1 - Elongation of very long chain fatty acids (FEN1/Elo2, SUR4/Elo3, yeast)-like 1	ELOVL1	H200003542	565	1	43498793	43498862	TACTTTATGTCCAGCTGTAACTACCAGTACCCAGTCATTATTCACCTCATCTGGATGTATGGCACCATC	1	0	0.407	-0.4245	0.301	-0.45	0.284	0.611	0.759	0.774	0.567	-0.161	0.716	0.091
MGC17544 - Similar to hypothetical protein MNCb-2386	MGC17544	H200017947	566	1	43518727	43518796	GAATTTAGACATTCAGGCTAACCTGCCTTTCTTAGTACTCCTTTGTTGGCATGGGCAGGGGTTGAGTCA	1	0	0.035	0.1245	0.465	-0.231	-0.18	0.2	0.055	-0.324	0.089	-0.237	0.166	-0.091
KIAA0467 - KIAA0467 protein	KIAA0467	H200017983	567	1	43583376	43583445	ACTGCTTCCTATCCATGACGGTCTCCTGGTACCAGAGCCTGATCAAAGTTCTCCTAAGCCGCTTCCCCC	1	0	0.365	-0.4165	-0.209		-0.357	0.084	-0.035	0.336	-0.067	-0.129	-0.082	-0.076
HT036 - Hypothetical protein HT036	HT036	H200018981	568	1	43586193	43586262	CCCCGGAGAGCTGAATTTCCCCTATCTGTTTCAACTGCTGGAAGATGAAGGCTACAAAGGCTTCGTGGG	1	0	0.011	-0.5165	-0.248	0.472	-0.482	-0.552	0.332	-0.173	-0.341	-0.009	-0.001	-0.081
PTPRF - Protein tyrosine phosphatase, receptor type, F	PTPRF	H200009060	569	1	43724186	43724255	CACCACTACATAGTACCAGACCTTCAGGTTTAATAGCCTCCCAGCAAGAAGGGTGTGGTAAAATAGTAG	1	0
PTPRF - Protein tyrosine phosphatase, receptor type, F	PTPRF	H200006033	570	1	43758202	43758271	AGCTGAGGGACGTGGTGCCGACGTCCCCAAACCTAGCTAGGCTAAGTCAAGATCAACATTCCAGGGTTG	1	0	0.49	0.4325	0.277	0.234	0.554	0.236	0.806	0.465	0.601	0.206	0.121	0.269
KIAA0677 - KIAA0677 gene product	KIAA0677	H200014127	571	1	43840068	43840137	GGGCAATACTGAAGGGGTTAAACAGGTTTTTGCTCCTCAAGAATTTGTTTGCCTGGGCCCAGGATTGGA	1	0	0.136	0.4745	0.086	0.453	0.274	-0.118	-0.124	0.031	0.311	0.183	-0.27	0.122
Homo sapiens mRNA full length insert cDNA clone EUROIMAGE 1019864		H200018271	572	1	44059171	44059240	GTAAACTTTATGTAAAGTTGTATGCAGAGGGTGAGAGCCATAGACGTGGGCGATGGCCAAATCGCAATG	1	0
SIAT6 - Sialyltransferase 6 (N-acetyllacosaminide alpha 2,3-sialyltransferase)	SIAT6	H200004900	573	1	44065729	44065798	GCAGCTGATGCATAGGACTACCGCAGGCCCGGACTCACCAACTTGCCACATGTTTTAGGTTTCAGCAAC	1	0	-0.147	-0.3235	-0.047	-0.069	-0.086	-0.111	-0.09	-0.204	-0.28	0.092		-0.404
ARTN - Artemin	ARTN	H200014653	574	1	44071876	44071945	AGGCCCTGTAGGGACAGCATTTGAAGGACACATATTGCAGTTGCTTGGTTGAAAGTGCCTGTGCTGGAA	1	0	-0.53	-0.2875	0.194	-0.511	-1.375	0.093	-0.335	-0.729	-0.313	-0.809	0.052	-0.414
IMP13 - Importin 13	IMP13	H200007365	575	1	44102624	44102693	GGAATGGTGGGAACATCCTCTAGCTCCCAGGTTGGAAGAGATACTACTGTAGCCAAGCCACCTAGGCTG	1	0	0.043	-0.0605	0.245	0.269	0.496	0.249	-0.049	0.101	0.299	0.241	0.272	-0.247
DPH2L2 - Diptheria toxin resistance protein required for diphthamide biosynthesis-like 2 (S. cerevisiae)	DPH2L2	H200019120	576	1	44107446	44107515	GGATCCGTCTCTGTCCTGTCCTGGCACTGGCACAAGCTCAGCACATGCCCAGTAATGCGTGTTGTTTGG	1	0	0.308	0.3615	1.156	0.46		0.001	0.822	0.201	0.675	0.292	1.049	0.837
ATP6F - ATPase, H+ transporting, lysosomal (vacuolar proton pump) 21kD	ATP6F	H200001442	577	1	44111415	44111798	ATGGCTGAGCCTTTCAGTGCCACAGACCCCAAGGCCATCGGCCATCGGAACTACCATGCAGGCTACTCC	1	0	0.171	0.5655	0.379	0.552	0.838	0.576	0.826	0.708	0.767	0.703	0.209	0.488
B4GALT2 - UDP-Gal:betaGlcNAc beta 1,4- galactosyltransferase, polypeptide 2	B4GALT2	H200015011	578	1	44125669	44125738	AACCTTTTTCATTCAACATTGTAGGGGGCAAGCTTTGGTGCGCCCCCTGCTGAGGAGCAGCCCCAGGAG	1	0	0.073	-0.0045	0.388		0.054	0.468	0.41	0.114	0.591	0.333	0.781	0.542
Homo sapiens cDNA FLJ14227 fis, clone NT2RP3004095		H200004331	579	1	44130481	44130550	CCCCACACTTGTACACACCCTAGAAGAGCTGGGCACTGTCTCAGCCCAATCTCTCCTTCAGAGCTAAAG	1	0
SLC6A9 - Solute carrier family 6 (neurotransmitter transporter, glycine), member 9	SLC6A9	H200012316	580	1	44132470	44132654	GGCTCTGCCGCACAGACGGGGACACCCTCCTCCAGCGTTTGAAAAATGCCACAAAGCCAAGCAGAGACT	1	0									0.754	0.23
Human DNA sequence from clone RP4-675G8 on chromosome 1. Contains a novel zinc finger protein, a zin		H200018066	581	1	44272585	44272654	AAGAATTTTGCAAGATCTGATCACCTAAAGCAGCATGCAAAGGTCCACAACATTCGCCCAGGATTATGA	1	0
DMAP1 - DNA methyltransferase 1-associated protein 1	DMAP1	H200001562	582	1	44353116	44353185	TTATCTCCACGATGATGCTTGGACTAAGGCAGAAACTGACCACCTCTTTGACCTCAGCCGCCGCTTTGA	1	0	-0.181	-0.1615	-0.21	-0.219	-0.517	-0.822	-0.441	-0.173	-0.54	-0.22	-0.347	-0.152
PRNPIP - Prion protein interacting protein	PRNPIP	H200013738	583	1	44443073	44443122	CGTCAAGTCAATTTTTGTCACCTGTGGAGACTGGGACTTAAAAGTCATGCTCCCAGGCCAGTGCCAGTA	1	0	0.045	-0.0525	0.652	0.031	0.216	0.252	0.52	0.332	0.154	-0.075	0.73	0.434
FLJ10597 - Hypothetical protein FLJ10597	FLJ10597	H200010430	584	1	44786172	44786241	CAAGGGACATGATCCTCTCCTTAGTCTTAGCTCATGGGGCTCTTTATAAGGAGTTGGGGGGTAGAGGCA	1	0	-0.03	-0.4355	0.116	-0.205	-0.146	-0.076	-0.049	-0.042	-0.361	-0.092	-0.164	-0.135
FLJ22353 - Hypothetical protein FLJ22353	FLJ22353	H200003115	585	1	44789364	44789433	CGCGTTCTGTGGATTTCGTGTCATCTGCACACGTCAGCCACCTCCGTGACTACCCTACTTACTACACAA	1	0	0.589	-0.2695	0.081	0.165	0.423	0.509	0.121	0.698	-0.113	0.077	-0.043	0.362
KNSL6 - Kinesin-like 6 (mitotic centromere-associated kinesin)	KNSL6	H200005673	586	1	44902097	44902166	GGGGAGGGGGTCAGAGTGACATGGGACACTCCTTTTCTGTTCCTCAGTTGTCGCCCTCACGAGAGGAAG	2	0	-1.387	-0.8865	-0.591	-0.9	-1.075	-1.616	-0.512	-1.122	-1.074	-0.418	-0.47	-0.954
CNK - Cytokine-inducible kinase	CNK	H200013894	587	1	44940283	44940352	TCTCAGTGGCTGGGAGCCCCTCCTTGTGACTTTTGTGGCCCGAAATCGTAGTGCTTGTACTTACCTCGC	1	0	0.73	1.3035	2.048	0.559	-0.196	1.445	1.123	-0.246	0.521	0.5	1.061	1.01
Homo sapiens cDNA FLJ13795 fis, clone THYRO1000107		H200020555	588	1	44944992	44945061	GGTTGGTCAAGAACGGCAGGAGGTATTTGCCCATCGGTGCTTGTTGGCCTGTAGATGCAACTTCTTCCA	1	0						0.787		0.196	0.284	-0.284	0.093	0.009
Homo sapiens cDNA FLJ31588 fis, clone NT2RI2002252		H200013062	589	1	44949808	44949877	CTGCCTTAGGTCTCTTTTTACCTTGTAAGAGACCTTAAGAGACCTTTCCAGTTGGTTCAGTTCTCTCAG	1	0									0.225
PTCH2 - Patched homolog 2 (Drosophila)	PTCH2	H200016154	590	1	44957367	44957436	AGGTGATACAGATGTACAAGGAAAGCCCAGAGATCCTGAGTCCACCAGCTCCACAGGGAGGCGGGCTTA	1	0
EIF2B3 - Eukaryotic translation initiation factor 2B, subunit 3 (gamma, 58kD)	EIF2B3	H200017756	591	1	45032178	45061430	GATGAAGAGCTGGTCATTAAGGGATCCATCCTACAGAAGCATCCTAGAATACGTTTCCACACGGGTCTT	1	0	-0.045	0.1225	0.333		-0.26	-0.079	0.583	-0.702	-0.347	0.03	0.327	0.177
FLJ21156 - Hypothetical protein FLJ21156	FLJ21156	H200003594	592	1	45137405	45137474	TAATAGCTCCCCTTTCCCCAACTCTAAAGCCTAGACCTTAAACCTGTTCCTAGAGCTATGCACACCCCT	1	0	0.183	0.1165	0.331	0.435	0.095	0.615	0.389	0.158	0.205	0.249	0.229
UROD - Uroporphyrinogen decarboxylase	UROD	H200006534	593	1	45148728	45148797	CCAAGCGCTGGCTCTATCAGAGACCTCAGGCTAGTCACCAGCTGCTTCGCATCCTCACTGATGCTCTGG	1	0	-0.161	0.1085	0.477	0.095	-0.488	-0.424	0.711	-0.162	-0.027	0.123	0.152	0.186
KIAA1511 - KIAA1511 protein	KIAA1511	H200005589	594	1	45151293	45151362	ATTTGCCATTTGTGGCTACTCAAGTCTTACTGTCCAGCCAAGGGCCCCTACGTCTCAGCCCAATGGGTT	1	0
Homo sapiens, clone IMAGE:3505629, mRNA, partial cds		H200019504	595	1	45439730	45439799	GGGACGCTTCCGACTCGCTGGGGAAGGGAGATGAGGGCCTCTAGCTCTCCATGCCCAGTCTCTCATCAT	1	0
MGC15668 - Hypothetical protein MGC15668	MGC15668	H200007546	596	1	45463091	45463160	AGGAACATCTGCAGGAGGCCCAACTAGTGAAAGGCTTTGCCTCCGGGGGGCAGGTGTGACTTCCATTTC	1	0
MUTYH - MutY homolog (E. coli)	MUTYH	H200016735	597	1	45464114	45464183	TGTCCTCTCCGTGCAGTCGGAAAAAGCCCCGCATGGGCCAGCAAGTCCTGGATAATTTCTTTCGGTCTC	1	0	-0.302	-0.3735	-0.419	-0.175	-0.491	-0.329	-0.141	-0.701	-0.836	-0.292	-0.24	0.073
TESK2 - Testis-specific kinase 2	TESK2	H200001716	598	1	45478896	45478965	TTAATGTTCTGCCCCATAAGACTTTCAACCTTGTGGTTGGGAGTGGGGCTGGTTTTGTAGGCCCTAGGG	1	0	-0.107	-0.3485	0.093	-0.261	-0.199	0.032	-0.19	0.15	-0.394	-0.227	-0.404	-0.192
Homo sapiens cDNA FLJ30152 fis, clone BRACE2000347		H200005694	599	1	45629377	45629446	CCCAGCCTATAGCTGTACCTTCTGAGTGCAAGCTCAGTTGAACTTGGAAAGTAATGGGAGTTCCCATTC	1	0
DKFZP564I122 - DKFZP564I122 protein	DKFZP564I122	H200002218	600	1	45645583	45645652	GTGCTCTGGCCAACACTATAGCAGGGCTTATTCTTCTCCCTCATGTGTAGTGAAACAAAATGTAACACC	1	0				-0.099	-0.06			-0.435
PRDX1 - Peroxiredoxin 1	PRDX1	H200008482	601	1	45649639	45649708	GTATCAGACCCGAAGCGCACCATTGCTCAGGATTATGGGGTCTTAAAGGCTGATGAAGGCATCTCGTTC	2	0	0.068	0.2535	0.133	0.199	0.204	-0.291	0.025	0.156	0.018	0.089	0.043	-0.019
AKR1A1 - Aldo-keto reductase family 1, member A1 (aldehyde reductase)	AKR1A1	H200010341	602	1	45703267	45703336	TTGGCTCAAAATGAGCTAATTGCCCACTGCCAAGCACGTGGCTTGGAGGTAACTGCTTATAGCCCTTTG	1	0	0.085	-0.2965	0.118	0.286	0.454	0.892	0.258	0.657	0.126	-0.175	0.249	0.451
NASP - Nuclear autoantigenic sperm protein (histone-binding)	NASP	H200015804	603	1	45750189	45751123	CTCAGCGTAGTGGGAATGTAGCTGAACTGGCTCTGAAAGCTACTCTGGTGGAGAGTTCTACTTCAGGTT	2	0	-0.315	-0.5295	-0.1	-0.558	-0.498	-1.399	-0.327	-0.514	-0.575	-0.168	-0.273	-0.342
Homo sapiens cDNA FLJ33084 fis, clone TRACH2000411		H200002777	604	1	45754872	45754941	AGAAGCATCTAGCAGTTGAGTACAGAAAACCAGTTCCAACCACAGCTTTACCACCTCCCGTTAAGTCCT	1	0
SP192 - Hypothetical protein SP192	SP192	H200007870	605	1	45763078	45763147	TGGCTTCTTGCAGAGCCGCAGTTCCAGCCTGTTCTCCCCTTGGAGAAGCACTTGCAAAGCAGAGTTTGA	1	0	0.053	0.0895	-0.116	-0.141	-0.078	-0.407	0.034	-0.09	0.177	0.032	0.102	0.187
LOC51249 - Hypothetical protein	LOC51249	H200014285	606	1	45828382	45828451	AGTCCAGCCAAACCAGACTACCTTAATTTAGCTAGCAGTGCAGCTCCTCTTTTCTTTTCATGGTTTGCC	2	0	-0.114	-0.4145	0.125	-0.316	-0.185	0.129	0.015	-0.057	-0.273	-0.294	-0.088	0.031
IPP - Intracisternal A particle-promoted polypeptide	IPP	H200007248	607	1	45833977	45834046	AATGCCAAGAGTTTTCACTAGCCCCAAACTTTTTATTGGCAGCAGATATCCTAGGAGGGGTGTTTGGGA	1	0	-0.017	-0.8035	-0.544	-0.473	-0.263	-0.505	-0.829	0.187	-0.39	-0.274	-0.33	-0.043
Homo sapiens cDNA: FLJ21699 fis, clone COL09829		H200018590	608	1	46206938	46207007	TCTATAGGTTCCTAGACCATAGCTTGATCTTTGATCCACAGCAGGCACTGCAAAGCTCTAGCTCACCCT	1	0
MAST205 - KIAA0807 protein	MAST205	H200011126	609	1	46213405	46213475	ACCTCCAGGATTTGGAAACACAACTCCAGCCCAGCCTAAGAACCTGTCTCCCAGGGAGCAGGGGAAGAC	1	0	0.629	0.0275	0.496	0.41	0.608	0.606	1.002	0.946	0.781	0.476	0.812	0.122
Homo sapiens cDNA FLJ30729 fis, clone FEBRA2000035, moderately similar to Mus musculus MAST205 prote		H200020883	610	1	46213847	46213916	GTCAACCCACATGTAACTAGGTCCTGTGTTGCTGCTGGGAATATAGTGGTGAATAAAACAGTTTCCACC	1	0						-0.018
PIK3R3 - Phosphoinositide-3-kinase, regulatory subunit, polypeptide 3 (p55, gamma)	PIK3R3	H200010267	611	1	46220046	46220115	GGTTTCTGAAGCTTTTGCAGGGAGAGAAGATGGCTTAGTGTTTAGACTGTTAGTAGAAGCCATCTGGAA	1	0
TSPAN-1 - Tetraspan 1	TSPAN	H200004450	612	1	46363446	46363515	AGAGCCTCTAAGGTAGCCAGTTCTGTTGCCCATTCCCCCAGTCTATTAAACCCTTGATATGCCCCCTAG	1	0	2.4	2.5235	0.539	1.524	1.81	2.639	0.98	2.455	1.788	0.484	1.515	2.752
FLJ20277 - O-linked mannose beta1,2-N-acetylglucosaminyltransferase	FLJ20277	H200014230	613	1	46366595	46366664	CAGAATCTAACCTATTTATTGACTGTCCTGAGGGCCTTGAAAACAGGCCGAACCTGGAGGGCCTGGATT	1	0	0.546	-0.3075	0.281	0.24	0.67	0.295	-0.005	0.538	0.014	0.386	0.363	0.052
Homo sapiens cDNA FLJ30739 fis, clone FEBRA2000311, highly similar to Homo sapiens UDP-GlcNAc:a-3-D-		H200020011	614	1	46368084	46368153	GACAATTGGGGTGTAGCAGGGAGCAAAGAGTCAAATACTGGGGATCTTGGCCCCATAATTTACAGGGTC	1	0	-0.3	-0.2325			-0.108		-0.178	-0.16	-0.059	-0.52	-0.162	-0.515
RAD54L - RAD54-like (S. cerevisiae)	RAD54L	H200005620	615	1	46451827	46451892	CCGAAGGTACTTATACGTCCGCCTGGATGGCACGATGTCCATTAAGAAGCGAGCCAAGGTTGTAGAACG	1	0	-0.275	-0.3705	-0.229	-0.291	-0.597	-0.91	0.079	0.043	-0.497	0.298	0.218	-0.274
MUF1 - MUF1 protein	MUF1	H200008035	616	1	46456554	46456624	CCTGCCATGTGGTTAGCGACTCATGGACTCATCCCAGGCCTTCGCAGATTATGTTAGCACCATGTGATG	1	0	-0.112	-0.1755	-0.051	0.061	0.088	-0.021	-0.207	-0.199	-0.135	-0.011	0.009	-0.062
UQCRH - Ubiquinol-cytochrome c reductase hinge protein	UQCRH	H200005871	617	1	46494376	46494444	GTTCACATCAACCTCATGGGTTTGGCTTGAGGCTGGTAGCTTCTATGTAATTCGCAATGATTCCATCTA	2	0	0.019	0.0735	0.067	-0.021	-0.258	-0.039	-0.089	-0.238	-0.141	-0.105	-0.033	-0.091
Homo sapiens, Similar to RIKEN cDNA 2810405F18 gene, clone MGC:22960 IMAGE:4865283, mRNA, complete c		H200009373	618	1	46530559	46530628	GCAATCTTGCTGCCAATGATCTCTCCCCGTCCCGAATAGCCAGACTACAGAAGATCCTTCACAGCTATG	1	0	-0.099	0.1255	0.121	0.1	-0.21	0.12	0.039	-0.264	0.058	0.026	0.55	0.173
Homo sapiens mRNA; cDNA DKFZp434A091 (from clone DKFZp434A091); partial cds		H200018260	619	1	46588512	46589869	GGCTGTCAGCTTTCCTCAGCAACATGAAGTCTCGGTGTACCGCAAAACCGTGATTGCCCAGTGGAGGGC	1	0										-0.17		0.289
FAAH - Fatty acid amide hydrolase	FAAH	H200019163	620	1	46589302	46589346	TCTCGTTCGGCTGGAAAACTCTGGGAACTGCAGCACGAGATCGAGGTGTACCGCAAAACCGTGATTGCC	0	1		-0.1275				0.1				0.184
Human DNA sequence from clone RP5-1109J22 on chromosome 1. Contains part of a novel homeobox domain		H200018057	621	1	46690085	46690154	CATCAGCTACCCTGAACAGTAAAACCACAAGCATCGAGAACCTGCGGCTCCGGGCCAAGCAGCACGCGG	1	0	0.404
Homo sapiens cDNA FLJ32011 fis, clone NT2RP7009507		H200020769	622	1	46724018	46724087	AGGGTTTCCCTCCTTCACAGACCAATCTGAGTGGCCTTTGTCTATTTCCCCTCTTGAGAGTGGGAGCAG	1	0
MKNK1 - MAP kinase-interacting serine/threonine kinase 1	MKNK1	H200001078	623	1	46735265	46735334	AGATAGTGCTCTGTGCCTAAGGTGAAGCCACACTAGGGTGAAGCCTCACTTCCCTGTTTGAGCAATGCA	1	0	0.344	-0.0995	-0.205	0.175	0.757	0.279	0.296	0.946	0.61	0.291	0.538	0.196
ATP11 - Hypothetical protein FLJ22351	ATP11	H200001958	624	1	46810794	46810863	CAGATTCTCAGGCCTCAACCGTACACCACCCCCCCACACACGTACTAAATCAAGAATATGTGCAGAAGG	1	0	0.107	-0.4185	0.312	-0.222	0.469		0.383	0.332	-0.038	0.111	-0.185	-0.039
KIAA0494 - KIAA0494 gene product	KIAA0494	H200005488	625	1	46853663	46853732	GTGACTTGTATTTAGCTGTAGTCAAGCCTCACCAGCCATATCTCATCTCTGAGAGGAAGACTGGATAGT	1	0	0.397	-0.2375		0.037	0.886	0.441	0.03	0.379
CYP4B1 - Cytochrome P450, subfamily IVB, polypeptide 1	CYP4B1	H200000168	626	1	46996881	46996950	GCTGGGTACCACCAAATAGAAGAATGGCTTAGGGGAGTGCCCCTTCACTGAGATGTGTTTCTTTGTTGA	1	0	0.407	-0.1295	0.725	-0.218	0.484	-0.404	0.608	0.276	0.492	0.927	0.641	-0.451
CYP4A11 - Cytochrome P450, subfamily IVA, polypeptide 11	CYP4A11	H200000432	627	1	47326801	47326870	CTTTGGAACACCAAGCTCTGTGCTGAAGGGTGGAAGGCTACCCTGACGCACCATAATCTAAGCCCGGGG	76	5
DD96 - Epithelial protein up-regulated in carcinoma, membrane associated protein 17	DD96	H200016741	628	1	47361557	47361626	CATGGGATGGATGTCCAGTGCTACCACCCAAGCCCCCTCCTTCTTTGTGTGGAATCTGCAATAGTGGGC	1	0	1.181
TAL1 - T-cell acute lymphocytic leukemia 1	TAL1	H200005873	629	1	47394228	47394297	GCCGTACTTGTGATTTCGATGGTACGTGACCCTCTGCTGAAGACTTGCCCCCTGCCCGTGTACATAGTG	1	0
SIL - TAL1 (SCL) interrupting locus	SIL	H200019019	630	1	47428743	47428812	CCCTTTTAATACAGGGACAGGGTGTCTCCTGAAGATACTTAGGGAAAACAGGAGCCTACCACAAGGCTC	1	0
FOXE3 - Forkhead box E3	FOXE3	H200011851	631	1	47595415	47595484	TCCTGGGTCAGACTCCTGGGTTCATGACTTACTTGCTAGCGTCCCTTCATTTTCCCACAAGTTTGCCCC	1	0
MGC12982 - Hypothetical protein MGC12982	MGC12982	H200012706	632	1	47610272	47610341	CCTCATAGAAGCAAAGCCAGGGGAACAGTGGGAGCTCTGGCCTCGCGGTGCGGACGCTAGTAATGGATT	1	0
FOXD2 - Forkhead box D2	FOXD2	H200007671	633	1	47617384	47617453	GGAACTCAGGGAGTCTATTTATGAAGTCTCCAGACCTTGGGCCGGCACGCGTGACACGGCACTTCAGGC	1	0
ACTB - Actin, beta	ACTB	H200009216	634	1	48282027	48282096	GTGTATTATGGTTCATAGCATAGCACAAACCCTTAGAGATTCCCCTTGCCCTCACCGGGGTCACCACAC	1	0
ESTs		H200010151	635	1	48426232	48426300	TTATTTTCTGGGTACAAAGTCACTTGGGATATGGCCCTTGGTCCTTGCCCCCTGGAGTCTTCCATCTCT	1	0
Homo sapiens connexin mRNA, complete cds		H200019380	636	1	48440755	48440824	TATATCCATTGGCCCTGTGTGCTTCTTATACGTTATTGTCAGATCTTCATCTGCTAGGTGCCTGGATTT	1	0
FLJ10007 - Hypothetical protein	FLJ10007	H200013387	637	1	48577087	48577156	AAAAGACGCATGTGTGAGCTATCTGAAGACACCAGGCGGCGGCTGGCCCATTTAAATCTGGGACCCTAT	1	0	-0.449	-0.5285	-0.686	-0.281	-0.427	-0.302	0.114	-0.474	-0.199	0.181	-0.641	-0.153
FLJ14442 - Hypothetical protein FLJ14442	FLJ14442	H200019547	638	1	48761742	48761811	ATGTGGAACTGAGAAGACTTGGTAATTGACTATTTGGGAGTGGCGACAGGGAATGGGAGCTCGTGATTG	1	0
FLJ11588 - Hypothetical protein FLJ11588	FLJ11588	H200003620	639	1	48936984	48937053	TCTGGGGAAATATTGATCTGCAGTCCAAGAAAATCCCAGCTGCCCTTGCCTGAACTGATTCTCGTTGTC	1	0
Homo sapiens cDNA FLJ30887 fis, clone FEBRA2005036		H200020869	640	1	48954810	48954879	TTATTATTTTTATTGCAACTGAATCTCTGAACCCTTTTCCCTCCCCATTCGAATCGCGCTCCGGCTGTG	1	0
Human DNA sequence from clone RP5-926E3 on chromosome 1p32.3-34.1 Contains a 40S Ribosomal protein S		H200020039	641	1	49869077	49869146	ACATCCACAAGTACAATCCTACAAGAAGCACCCCAAGAACATGTCTGCACACCTGTCCCTCTGTTTCAA	1	0								-0.376
HuD	HuD	H200020062	642	1	50319490	50319550	AGCCAAGAAGAAAATTCTGGTGATGGGAGAAGTGGAGCCACTTAAATTACTTACATGATGATAATTAGC	1	0
ELAVL4 - ELAV (embryonic lethal, abnormal vision, Drosophila)-like 4 (Hu antigen D)	ELAVL4	H200006039	643	1	50371552	50371619	CTTTTCTCGCAATACGGCCGTATCATCACCTCACGAATCCTGGTTGATCAAGTCACAGGAGTGTCCAGA	1	0
DMRTA2 - DMRT-like family A2	DMRTA2	H200019528	644	1	50596187	50596256	GCTGGGGGTCTTCTCACTCTAAGGTGGTTTTTGGGTTTTGTTTAGGAGGGTGGGTGGGGAAGGCTGAGC	1	0									0.089
FAF1 - Fas (TNFRSF6) associated factor 1	FAF1	H200003566	645	1	50717331	50717400	ACACTTTGGCAGTGTTGTGGCACAAACCATTCGGACTCAAAAAACGGATCAGTTTCCGCTTTTCCTGAT	1	0	-0.345	-0.5385	0.337	-0.697	-0.362	-0.632	-0.054	-0.34	-0.231	-0.26	0.428	0.103
LOC51336 - Mesenchymal stem cell protein DSCD28	LOC51336	H200016918	646	1	51133019	51133088	AGTACACCTACAGTTCTTGCTGGCCAGAGCCAGGAGGGGGTGTAAAGGAATTTCCTGGGTTTAAAAAAG	1	0
CDKN2C - Cyclin-dependent kinase inhibitor 2C (p18, inhibits CDK4)	CDKN2C	H200000936	647	1	51151868	51151937	ACACCGCCTGTGATTTGGCCAGGCTCTATGGGAGGAATGAGGTTGTTAGCCTGATGCAGGCAAACGGGG	1	0	-1.743	-1.5725	-1.102	-0.996	-0.861		-1.391	-0.674	-1.673	-0.44	-1.12	-1.609
RNF11 - Ring finger protein 11	RNF11	H200010737	648	1	51450013	51450082	GGATACTGCATCTCTCATTACTGTAGTGCTGAGGTTATTGAAGTTATACAAAACACATCTCAGTCTCTG	1	0	0.025	-0.0865	-0.078	-0.086	0.256	0.098	-0.253	0.104	-0.003	-0.026	-0.28	-0.126
Homo sapiens cDNA FLJ20213 fis, clone COLF1971, highly similar to AB007921 Homo sapiens mRNA for KIA		H200017058	649	1	51473370	51473439	GCTGAGTTAACCTGAGACACTCAGAGAAGCACAGTAGAGAGCTGACAGTCGGAATCGAACAAACAAGAG	1	0
KIAA0452 - DEME-6 protein	KIAA0452	H200012579	650	1	51475292	51475361	TGGCAGTCCGATAATGAGAGCCGTAGGGCAAGGCCAGCAGGATCCTAGAGTGAGACGGGAGGTAAAGTC	1	0
EPS15 - Epidermal growth factor receptor pathway substrate 15	EPS15	H200006627	651	1	51533495	51533564	AAGCAAAAGTCTTAACATGGCAGCCATTCTGCCTTTGCCGTGGCCCTGTCCTGTTTAGTTCTTAGTGGG	1	0	0.034	-0.1135	-0.034	-0.35	-0.252	0.512	0.013	-0.143	-0.22	0.019	-0.238	0.083
Homo sapiens mRNA; cDNA DKFZp564A0769 (from clone DKFZp564A0769)		H200018277	652	1	51673478	51673547	CTTGGACTAGTCCATGTCACCTTTCACTAATCAAAGCTGTTATTTCTGGGTTATTAATCATCCCACCCA	1	0						0.4
OSBPL9 - Oxysterol binding protein-like 9	OSBPL9	H200003091	653	1	51965586	51965655	ACAGTGGTTCCTATCTCAGGGATACTGGACTTTCTGACGCAGATGAACAATTAAGGGGAAAAGCTTCCC	2	0	-0.001	-0.1575	-0.06	0.019	0.43	0.158	0.079	0.172	-0.03	-0.043	0.169	0.055
NRD1 - Nardilysin (N-arginine dibasic convertase)	NRD1	H200000873	654	1	51967028	51967097	AGAGGATGGATCCCCTTCTAGTGAGGATTCAAATTCTTCTTGTGAAGTGATGCAGCTGACCTACCTGCC	1	0	-0.213	-0.1485	-0.091		0.161	0.208	-0.255		-0.155	-0.623	-0.386
Homo sapiens cDNA FLJ11245 fis, clone PLACE1008629		H200002936	655	1	52085920	52085989	GCCTGAGCAGAGAGAGGAACAATAGCTCTCACGTCTCTCCTCATCAGATTCTAACTAAGCAGATGTTCT	1	0	-0.338	-0.3755	0.836	-0.144	0.27	0.515	0.191	-0.25	0.419	0.045	0.191	0.05
LOC51060 - Hypothetical protein	LOC51060	H200015750	656	1	52198414	52198483	GGAAGAGTTCTGCTAACAGAAGCTGGTCTGCATGTTTGTGGATCCAGCGGAGAGTGGCAGACTTTCTTC	1	0	0.083	-0.0895	0.182	-0.037	0.709		0.196	0.207	0.64	0.281	0.167	0.203
Homo sapiens, Similar to RIKEN cDNA 1110001A12 gene, clone MGC:20419 IMAGE:4643409, mRNA, complete c		H200001409	657	1	52210057	52210126	TAGATTGGATCCTACTTGGGCTATCACAGAGCATTGACCATTGGCTTCCCTCATCTGAGGCGTGGGAGA	1	0	-0.044	0.0075	0.638	0.201	0.051	0.511	0.426	0.254	0.604	0.219	0.3	0.568
Homo sapiens cDNA FLJ14844 fis, clone PLACE1000133, highly similar to TRANSCRIPTION FACTOR BTF3		H200010601	658	1	52265186	52265255	TTCCTCATCTTCCACCTAGCTTGAGAAGGATGTTCTCCATATAGAGTTTAGCGAGTGCCTAATCCCTCC	2	0	-0.092	0.0735	0.208	-0.418	-0.314	-0.19	-0.172	-0.319	-0.348	0.008	-0.258	-0.086
MADHIP - MAD, mothers against decapentaplegic homolog (Drosophila) interacting protein, receptor activation a	MADHIP	H200014667	659	1	52524057	52524126	GACGGGTGGGAAAGGGTGGTTGGGGGGACCGATGTTCCATAATTCTAAGTCTTCTATGCATTGTCCACC	4	0	0.279	0.1685	-0.094	0.082	0.285	-0.07	0.021	0.08	0.215	-0.03	0.161	0.09
KIAA1836 - KIAA1836 protein	KIAA1836	H200018920	660	1	52528747	52528816	ATGCATGCGTCACTGGTAGTAGGAGGAGCCTGTCCCAGCTTCATCTTGTCCTGAGATTTATCCACATAC	1	0								0.127				-0.675
ORC1L - Origin recognition complex, subunit 1-like (yeast)	ORC1L	H200002688	661	1	52553122	52553183	TAGCCCACTCAATGGAAGCTGTGGATGAGATGTTTTCATCATCATACATCACGGCCATCAAAAATTCCT	1	0
FLJ14936 - Hypothetical protein FLJ14936	FLJ14936	H200001028	662	1	52595308	52595377	GGTATAGCTAAAAACAAAAGCCCATAAAGTTGGAGATAGGGACCAGAGTTTAACATAGCGATCTAGGCC	2	0	-0.653	-0.5835	-0.714	-0.417	-0.569	-1.127	-0.364	-0.656	-0.837	-0.613	-0.609	-0.395
KIAA0191 - KIAA0191 protein	KIAA0191	H200002127	663	1	52601570	52601639	GTGTCGGAGTAATGCGAGTCCATTTTCTTTCAGCTGGTCTACCGATGCACAGCAACCAGCCAATCCTGC	1	0
CL683 - Weakly similar to glutathione peroxidase 2	CL683	H200004646	664	1	52786305	52786374	ATAGGAACTCCTGGCCAATGAGAGCTCTTGACCAGTGAATCACCAGCCGATACGAACGTCTTGCCAACA	1	0
FLJ12439 - Hypothetical protein FLJ12439	FLJ12439	H200020475	665	1	52862482	52862551	TATATGACACTGGGATGTATTCTGGAAAAGGCAAAACTATGGAGACAGTAAAAAGCAGTGGGTGGGGGA	42	282	-0.502	-0.3435	-0.087		-0.3	-0.225	0.164	-0.407	-0.263	-0.097	-0.027	0.522
FLJ13456 - Hypothetical protein FLJ13456	FLJ13456	H200014218	666	1	53003246	53003315	AACCATCGGTTCTATATATCTAGCTTTAGGAAGTTGCCCTTACAGGTGGGACCTTTTGTGTTAATCTGT	1	0	0.056	-0.2755	-0.28	-0.491	-0.095	-0.077	-0.228	-0.361	-0.455	-0.421	-0.621	-0.551
FLJ10948 - Hypothetical protein FLJ10948	FLJ10948	H200001814	667	1	53074202	53074271	GGCTAGAGGGCATGGCAGCCTTCAGGGAGAAGCGGACTCCCAAATTTGTTGGCAAATGACCCCCATTTT	1	0	0.48	0.0385	-0.329	0.445	0.95	0.147	0.392	0.866	0.055	0.093	0.28	0.13
RRAS2 - Related RAS viral (r-ras) oncogene homolog 2	RRAS2	H200015006	668	1	53170950	53171019	TGAATGTAGATCAAGCTTTCCATGAACTTGTCCGGGTTATCAGGAAATTTCAAGAGCAGGAATGTCCTC	1	1	0.197	0.2865	0.519	-0.039	-0.042	0.286	0.425	-0.099	0.444	0.159	0.15	0.259
SCP2 - Sterol carrier protein 2	SCP2	H200006189	669	1	53228552	53228621	GCTCTGGGTGAATAGAGCCTGATGGTATACTACTGCTTTGCGGAATTGCATACAACTGTGCATTACAAA	1	0
Homo sapiens mRNA; cDNA DKFZp434A1627 (from clone DKFZp434A1627)		H200013220	670	1	53250839	53250908	GACTAGCCCATACCAACAGTCATGGCTCCTATAACAAAGCCTTGAACTGCCACATGCATGTGGATCAGA	1	0
SLC1A7 - Solute carrier family 1 (glutamate transporter), member 7	SLC1A7	H200011320	671	1	53266597	53266666	TTTCCGCACCATGATTAACGTGCTGGGTGATGCGCTGGCAGCGGGGATCATGGCCCATATATGTCGGAA	1	0
Homo sapiens, Similar to solute carrier family 1 (glutamate transporter), member 7, clone MGC:2078 I		H200020193	672	1	53286177	53286246	ACCCAACGACTTCCACTCACCTCTCGATGGCCACCCCATTAGCAAGAGAATCAGAGCTTGATGGCAGGT	1	0
CPT2 - Carnitine palmitoyltransferase II	CPT2	H200017063	673	1	53391139	53391208	TTGGTGTTGGGTATGCTGTTCATGACAACTGGATAGGCTGCAATGTCTCTTCCTACCCAGGCCGCAATG	1	0	-0.199	-0.2805	-0.282	-0.461	-0.247	-0.286	-0.156	-0.131	-0.584	-0.344	-0.676	-0.408
FLJ20580 - Hypothetical protein FLJ20580	FLJ20580	H200013586	674	1	53392162	53392231	AATTTGCATGCTGGACTTTATTACAGCTTCCCAAGCCCCATCAATAAAGCCCCTGTTCACGCTGCACTG	1	0	-0.276	-0.1165	-0.162	-0.219	-0.442	-0.411	-0.539	-0.459	-0.635	-0.232	-0.233	-0.353
MAGOH - Mago-nashi homolog, proliferation-associated (Drosophila)	MAGOH	H200005284	675	1	53416150	53416219	CAAACGTCAGTGTACGAGGCAGACGGCGGCAGTGCGGCTTGCTCTTGGAAGTTCAGGCTCGGTTGTCTT	1	0	-0.344	-0.3165	-0.123	-0.506	-0.626	-0.45	0.52	-0.409	0.107	-0.274	-0.016	0.294
LRP8 - Low density lipoprotein receptor-related protein 8, apolipoprotein e receptor	LRP8	H200005098	676	1	53423753	53423822	CAGGGCTTTCTTGGCTTTGGCGAAGGTCAGTGTACAGACATTCCATGGTACCAGAGTGCTCAGAAAGTC	1	0	0.742	-0.4015	0.079	-0.049	0.118	0.218	0.444	0.28	0.822	0.233	0.537	0.432
DMRTB1 - DMRT-like family B with proline-rich C-terminal, 1	DMRTB1	H200012954	677	1	53645079	53645148	GATGCAGTCCCTAGGGAATAGAATGGTGCTTCTGATCACCTGTGACATGAACAGTTTCTTCTGTGAGGA	1	0				0.06		-0.074		0.563
Homo sapiens cDNA: FLJ20915 fis, clone ADSE00692		H200018486	678	1	53774662	53774731	ACCTTGGGCAGCTCCCCTTCCAATAGGGGAGTTTGTGGACCAGTCCCCTGAGAGAACATTTACATTTTG	1	0
FLJ10407 - Hypothetical protein FLJ10407	FLJ10407	H200004029	679	1	53943555	53943624	CAGGGTGTTATTATGGGGAACTCCTCCTGTGTACTAGGAGGAGGACCTTAGGGAGACCAAGAGGAGAGA	1	0	-0.297	0.0335	0.077		0.375	-0.623	0.452	-0.564	-0.225	0.157	0.697	0.266
DJ167A19.1 - Hypothetical protein	DJ167A19.1	H200002046	680	1	54060857	54060926	ACCACAGTAAACATTGAGGATCCTGGTGAAACCCCAAAACATCAGCCAGGATCCCCAAGAGGCTCAGGA	1	0	1.043	0.2385	0.138	0.631		0.844		1.388	0.781	0.486	0.516	0.574
DIO1 - Deiodinase, iodothyronine, type I	DIO1	H200016296	681	1	54088029	54088098	ACTCTACAGGCACACTTCTGAGGTACGGTATCTCTCTCCAGCCACTCTGATACCAAGTAATTCAAGCTG	1	0				0.093	-0.032	-0.104		-0.202	-0.204	0.156
LOC51668 - HSPCO34 protein	LOC51668	H200004818	682	1	54099329	54099398	TCTGTGCATAGCGTTTCTGCAGAAGGAACAGTAGTCTCAAATCTTTCCTCATAATGATAACAAAATGCT	1	0	-0.411	-0.1965	-0.321	-0.443	-0.16	-0.581	-0.755	-0.545	-0.745	-0.28	-0.574	-0.5
MGC8974 - Hypothetical protein MGC8974	MGC8974	H200004471	683	1	54145378	54145447	GAAGCCCCACTGAAGTGTCCCCTGGCAGACACCCACATGAACTCTTCCGAGAAACTCCAGTTCTATAAA	1	0	0.225	0.3225	0.262	0.449	0.773	0.184	0.333	0.551	0.411	0.331	0.051	0.327
Homo sapiens cDNA FLJ33090 fis, clone TRACH2000559		H200012167	684	1	54204439	54204508	AACAAAAGCTCTTGATAATGTTACCTCCAGGTGTACCATCATGCCACCATTATTGGTGCTACAAATCTG	1	0	0.423	0.2245	-0.114	0.28	0.778	0.16		0.4	-0.443	-0.007	-0.317	-0.33
C1orf8 - Chromosome 1 open reading frame 8	C1orf8	H200002003	685	1	54221111	54221180	CTAACTCTGGTGAGGTCATTCTGGAGTGACATGATGGACTCCGCACAGAGCTTCATAACCTCTTCATGG	1	0	0.636	0.5935	0.057	0.615	1.702	0.807	0.096	1.051	0.589	0.396	0.439	0.43
Homo sapiens cDNA FLJ14422 fis, clone HEMBA1005680		H200019587	686	1	54229673	54229742	TATTTGCTTAACCATTGTGGCTGGACCTCCTTGCTCTCTAAAACTGGAGTGGCTACGGAGACAGTTCCA	1	0	-0.065	-0.4755						0.003	-0.593	-0.395		-0.599
Homo sapiens cDNA FLJ32112 fis, clone OCBBF2001586, weakly similar to TRANSCRIPTION ELONGATION FACTO		H200014449	687	1	54277027	54277096	CATGAACGCTAATGGAGCTATTCTGAGCATTTGCTGAAGGGAAGGAAGCTTGCAGACATCCCTCCCAAT	1	0	-0.167								-0.43	-0.416		-0.447
Homo sapiens clone PP1345 unknown mRNA		H200018078	688	1	54282945	54283014	TCTCAGCCAGCAGCCTTCAGCTGTCAGCCCCCTGGGAATTTTCCTCAATGGAAGAGTTACCTCACTGAC	1	0
Homo sapiens mRNA; cDNA DKFZp434B0735 (from clone DKFZp434B0735)		H200017167	689	1	54320154	54320223	CACAGTCTGAAAATATGCTGCTGGAAACTCTCAGGAAGCCAGCTTGGCCAGTACAACTACACGGCAAGT	1	0						0.299
FLJ21031 - Hypothetical protein FLJ21031	FLJ21031	H200003582	690	1	54347493	54347562	GTGGTGGCCTGTGGTGATAGGTGGAAGGGAATGGGATGGGGTGATGGGGTTTTTAGCCATATCTGTATT	1	0	-0.584	-0.3085	-0.274	-0.693	-0.603		-0.428	-0.323	-0.777	-0.328	-0.492	-0.093
MRPL37 - Mitochondrial ribosomal protein L37	MRPL37	H200000887	691	1	54390234	54390303	GTACTTACTGGACAAAGCCAATTTACGACCACACCGCCTTCAACCAGATCAGCTGCGGGCCAAGATGAT	1	0	-0.447	0.1055	0.447	0.144	0.162	0.006	0.306	0.252	-0.186	0.245	0.591	0.348
FLJ10355 - Hypothetical protein FLJ10355	FLJ10355	H200016580	692	1	54404717	54404786	AGGCGGGAAGATGCCAGAAATTATGCAAGAAGTGAGGTGTCATTATCCAGGAGCTGGTGGGGAGGGCAT	7	0	0.632	0.3195	-0.264	0.52	0.516	-0.141	0.702	0.573	-0.128	0.13	-0.036	0.278
Homo sapiens cDNA FLJ13821 fis, clone THYRO1000484		H200009364	693	1	54414539	54414608	CTTACCTGCTAAATGTTCACACCTCGTACCCGACACTGTCACAAAGGGGTGTAATTTGCTTACCTGTGA	1	0
Homo sapiens cDNA FLJ10176 fis, clone HEMBA1004074		H200009704	694	1	54557904	54557973	GGAAAAAGGAGGGGGTGTGTGACTTAGCCTGTCCAGACCACAGAGCGAGTCAATCCCCCTGGAACAGTG	1	0
Homo sapiens, clone MGC:2838 IMAGE:2966784, mRNA, complete cds		H200020958	695	1	54776002	54776071	GGAACAGCAGCTACCAAGGTGTAAAAGTTGGAAGGAAAATGGGAAAGGGGTTTACCCAAAGCCCTGCTT	1	0
Homo sapiens, Similar to RIKEN cDNA 2010309H15 gene, clone MGC:27169 IMAGE:4614435, mRNA, complete c		H200021095	696	1	54790294	54790363	TATCTCCAGGCTGGACCACCTTCTACATGTCCACGTCCCCAAACAGGACGTACACCCAAGCCATGGTGG	1	0
KIAA0707 - KIAA0707 protein	KIAA0707	H200015525	697	1	54815891	54815960	GGCAGACTAACTTCTCGACAGAATCCACAGAAGCCAGAAGGCAGTGGAACATTAGCTTTGATGTACTAA	1	0
Homo sapiens mRNA; cDNA DKFZp434G153 (from clone DKFZp434G153)		H200015288	698	1	54880319	54880388	TGTGTGAAGACCCTGTTACGCTGTTCTTACTTCATGGCTTGGGAGTTGCCAAAAAGAGCTTATAGCCGG	1	0								1.233
TTC4 - Tetratricopeptide repeat domain 4	TTC4	H200001135	699	1	54919610	54919679	CAAACAATGCATAGGATTCCAAGGCTTTAAAGCTGAGAGACCCTGGCCTCAAGTTATTTCATGCGCACA	2	0	-0.252	0.0085	0.265	-0.148	-0.539	-0.528	-0.354	-0.499	-0.069	-0.072		-0.061
DKFZP727A071 - DKFZP727A071 protein	DKFZP727A071	H200002221	700	1	54934978	54935047	CCACCAACCTTCCCCACCCCGTATCAGTTTGACCACGGGCCTTTTGCTACATTCTATCCAGAGAGCAGG	1	0
FLJ20619 - Hypothetical protein FLJ20619	FLJ20619	H200002553	701	1	54962336	54962405	CAGTCTTGGTCTCAGTGGCTTAATTACTTTGCCAGCAGGTACGAGGCAGGAGTGAAATTCCTTCACTGT	1	0
Homo sapiens mRNA; cDNA DKFZp586J211 (from clone DKFZp586J211)		H200012702	702	1	54964239	54964308	CAGCCCTGCCCATAGGCTGTGTGACCCTAAGGCAAGTCACTTACAACAGGAAGCAGTCAATGACAATAG	1	0							0.947
DHCR24 - 24-dehydrocholesterol reductase	DHCR24	H200006150	703	1	55027391	55027460	ATGGGGGCCAAGGAGAAAGGCATGAATCTTCCCTGTCAGGCTCTTACAGCCACAGGCACTGTGTCTACT	1	0
Homo sapiens barttin (BSND) mRNA, complete cds		H200013757	704	1	55186290	55186359	AGCTGGGTTTTGAGCCTGACACCCAAGGCTGAGATGTTTGTGCTCCGTAGCTTTTAGTCTGGAACTGCT	1	0
USP24 - Ubiquitin specific protease 24	USP24	H200001396	705	1	55244868	55244937	TTGTGTGGGACATGACCTTGAAATGCTGGCGATGATCCACACTGGGATATCATCGCTGGCGACTGCACT	1	0	0.159	0.2375	0.006	0.148	0.27		-0.193	0.054	0.043	-0.313	0.298	-0.419
Human DNA sequence from clone 633H17 on chromosome 1p31.2-32.2. Contains a pseudogene similar to par		H200016843	706	1	55545621	55545690	TCTTTCTGCCCAAACCATCCTAGGGAAATCACACACTTCAGGGATGCTGGCACACAGCTACAAGCTTAT	1	0	-1.178	-1.5795		-1.106	-0.628	-0.528	-0.367	-0.308	-1.329		-0.628
Human DNA sequence from clone 633H17 on chromosome 1p31.2-32.2. Contains a pseudogene similar to par		H200016842	707	1	55550525	55550594	CCGTGTATCATTAGGCCTAAAGCCAGATGCAATCCCAGGACTTTTAAACCAAGCAACGTTGACATCTAC	1	0
Homo sapiens mRNA; cDNA DKFZp434J197 (from clone DKFZp434J197)		H200018332	708	1	56299417	56299486	TTCCACCATGGTGAAAAGCAGTGTGGTAATTCCTCAAAGACCTAAAAACAAACAGCAATCACATTACTG	10	22						0.689
PPAP2B - Phosphatidic acid phosphatase type 2B	PPAP2B	H200008163	709	1	56689691	56689760	ACACGGGACTGTCTCGCGTATCAGACCACAAGCACCATCCCAGTGATGTTCTGGCAGGATTTGCTCAAG	1	0	0.1	0.2625	-1.158	0.203	-0.009	0.454	-0.861	0.021	-0.878	0.017	-1.562	-0.135
Homo sapiens cDNA FLJ10230 fis, clone HEMBB1000215		H200018124	710	1	56747713	56747782	CAGGGTTTCCATGGCCTTAAGGAATTCCCAGGCTGGTGAAAGTGGAACAGGCTTTTGCCTAATGACAAA	1	0	0.653
PRKAA2 - Protein kinase, AMP-activated, alpha 2 catalytic subunit	PRKAA2	H200000593	711	1	56885297	56885366	CTGGCTCTTTGACCGGAAGCACATTGTCTTCAGTTTCACCTCGCCTGGGCAGTCACACCATGGATTTTT	1	0	0.001	0.0305	-0.006	-0.308	0.069		-0.689	-0.205	0.144		-0.283	0.218
C8A - Complement component 8, alpha polypeptide	C8A	H200010570	712	1	57085776	57090134	AAAGTATAATCCTGTTGTTATCGATTTTGAGATGCAGCCTATCCACGAGGTGCTGCGGCACACAAGCCT	1	0
C8B - Complement component 8, beta polypeptide	C8B	H200004422	713	1	57111027	57111086	GAAGTTAGTTCCTGCCACTGTGCTCCCTGCCAAGGAAATGGAGTCCCTGTCCTGAAAGGATCACGCTGT	1	0
Homo sapiens cDNA FLJ30779 fis, clone FEBRA2000815		H200000885	714	1	57172748	57172817	TGATAGCTCGTACTCATCCCAGTGTCTCCTGAAACCCCATCATGTAATGTACTGGGCACCTTCTTTTAA	1	0		0.2435		0.206
DAB1 - Disabled homolog 1 (Drosophila)	DAB1	H200020063	715	1	57175674	57175743	GGCATGGACATCAGCATCACGACAGGCTCTCTTGTATTCTTTCACCTCTTCCCACAAGAAATTCATGAT	1	0
Homo sapiens cDNA FLJ11886 fis, clone HEMBA1007206		H200019423	716	1	57178440	57178509	AATAGAGCAAATTGTAGGGTGAGATCAAGGCAGCCTGACTTCTTGGGGCATCCAAAAAGAAGAATGAGC	1	0
Homo sapiens cDNA FLJ13320 fis, clone OVARC1001611		H200018446	717	1	57182177	57182246	CTGAGTGAGCCTACTTATGCCCCATCCCGGGGGCCTAGGGTAAGAAAAGTGCCAAGCGAGGCTGAGGAT	1	0						0.513
Homo sapiens, Similar to RIKEN cDNA 2010001O09 gene, clone MGC:21387 IMAGE:4471592, mRNA, complete c		H200001593	718	1	58711652	58711721	AAATAGTGTAACCGATATTCATCAACTTTCTTTCCTTCTGGGCCATGAAATAGCACATGCAGTACTTGG	1	0	-0.161	0.2405	-0.34	-0.528	-0.184	0.309	-0.484	-0.557	-0.435	-0.717	-0.312	0.034
TACSTD2 - Tumor-associated calcium signal transducer 2	TACSTD2	H200003297	719	1	58753371	58753440	CATGGCCTACCCGAGGAGAAGAGGAGTTTGTTAACTGGGCCTATGTAGTAGCCTCATTTACCATCGTTT	1	0						0.683
KIAA1915 - KIAA1915 protein	KIAA1915	H200002206	720	1	58833087	58833156	CCCAGGGGAGCTGTGATTATGCCAAGAGCTCTAAACAGAAGTTTGAGAAGGTAAAAATTAAGTTGTAGT	1	0	0.229	-0.0295	-0.055	-0.192	0.066	-0.029	0.154	-0.187	0.178	-0.129	0.373	0.054
JUN - V-jun sarcoma virus 17 oncogene homolog (avian)	JUN	H200006516	721	1	58959388	58959457	ACCTAACATTCGATCTCATTCAGTATTAAAGGGGGGAGGGGGAGGGGGTTACAAACTGCAATAGAGACT	1	0							0.669	0.83
Homo sapiens cDNA: FLJ21261 fis, clone COL01461		H200018518	722	1	59746272	59746341	GAGACAACAAACCTTGGGTTCTTAGTTACTACACTGTCCGTGTGTGCGTCTTCCCCAAAGGTCCAGTTC	1	0						0.42
Homo sapiens cDNA FLJ12175 fis, clone MAMMA1000713, weakly similar to L-RIBULOKINASE (EC 2.7.1.16)		H200018997	723	1	59803803	59803872	GTTGGGCAGTTGGGTGATTTTCAGATCCTACAGACAATGAAAATGCCTGTTAGTGCTTGAAAGATAGTC	1	0
FLJ10986 - Hypothetical protein FLJ10986	FLJ10986	H200016983	724	1	59845066	59851770	TTTTTGTGCAAATGCATGCGGACATTACTGGCATGCCTGTGGTCCTGTCGCAAGAGGTGGAGTCCGTTC	1	0
HOOK1 - Hook1 protein	HOOK1	H200016250	725	1	60050551	60050620	ACACTGGTGCGTGCACTCCTGCGCGGTCTTTCTTAGCGCAGCAACGGCACATCACCAACACCAGAAGAA	1	0	0.8	0.3635	0.034	0.62	0.9	1.036	1.046	1.292	1.005	0.104	0.15	0.62
Homo sapiens cDNA: FLJ23597 fis, clone LNG15281		H200009887	726	1	60053129	60053198	AACTGATCAGAAGTGAGATTCTTTTCCACATCTGGTTAATGTAGTGAGTTGACACCCTGTGGGTGGTAA	1	0	0.16	-0.0175	-0.273	-0.255	0.244	0.107	0.033	-0.163	-0.139	-0.413	-0.054
Homo sapiens cDNA FLJ30526 fis, clone BRAWH2000984, highly similar to CYTOCHROME P450 2J2 (EC 1.14.1		H200020895	727	1	60082148	60082571	TGCCCAAGAACATCTCACCAGACTAGGGATCTGCCAAACTTTGGGAAATTCTGCTTCATGAATCTGGGG	1	0
CYP2J2 - Cytochrome P450, subfamily IIJ (arachidonic acid epoxygenase) polypeptide 2	CYP2J2	H200013804	728	1	60093469	60093693	TGGACCAAAACTTTGGGAACCGGCCCGTGACCCCTATGCGAGAACATATCTTTAAGAAAAATGGATTGA	1	0	0.943								0.059	-0.491		0.114
Homo sapiens mRNA; cDNA DKFZp761I2114 (from clone DKFZp761I2114)		H200018372	729	1	60921736	60921805	AAAGGTACCTCAAAGGCTAAGAAAAACAGTAAAAACCTGCACGTTGGGCACATGTACGTTGTGCACATA	1	0
Homo sapiens cDNA FLJ11855 fis, clone HEMBA1006780		H200017920	730	1	61278123	61278192	TCCCGAGATGCAAAACTGAAGAAAATACCTTGAGACAAGTCAGTGCCATCTCAGATATAATTTCCTCAG	1	0
KIAA0485 - KIAA0485 protein	KIAA0485	H200010304	731	1	61308370	61308439	GGGGGGCGTACGTTTCTGTAGCTTAATTTAGGTTCCACATACACTTCAGTGGTTAAACCTGAGCTAGAC	1	0
Homo sapiens cDNA: FLJ20905 fis, clone ADSE00244		H200018483	732	1	61403895	61403964	AAGTGCTAACTGTTGAGGCACATGTTACTTCCCAGGCTTTACCAAGTGGCTGCTTAACGTCGACAGCAT	1	0						0.198
Homo sapiens cDNA FLJ12095 fis, clone HEMBB1002610		H200009988	733	1	61408692	61408761	CCTGAGAAGCTTTGTATACTTCTGCCACAGTACTTATCACATTATACTGTAGCTACTAGTGACCCCCAC	1	0
Homo sapiens cDNA FLJ11612 fis, clone HEMBA1004011		H200004321	734	1	61432123	61432192	CAACTCTAGAAGCATGTGTTAAACATCACTGGCACTGCCCTAGGTTTAAAGGGGAAGAAATAGGGAAGT	1	0
NFIA - Nuclear factor I/A	NFIA	H200008182	735	1	61635121	61635190	CAGATAGGAGTAGTCTTTATTGTCCTGTACGGTCGGTGGCAGTGCTATTCTGAGATCTGTAGATGCTTA	1	0	-0.836	-0.2605	-0.105	0.651	0.076	-0.58	0.436	-0.545	-0.394	-0.419		-0.293
BBP - Beta-amyloid binding protein precursor	BBP	H200019485	736	1	61878680	61887052	GTTTTTTCAAGCCCATATCTTGCCGAAATGTAAATGGCTATTCCTACAAAGTGGCAGTCGCATTGTCTC	1	0	0.879	-0.0475	0.247	0.167	0.809	0.591	0.011	0.607	0.819	0.156	-0.057	0.035
INADL - PDZ domain protein (Drosophila inaD-like)	INADL	H200018958	737	1	62215678	62215743	TGCAGTCAATCAGATGGCCGTTACTCCCTTTCCAGTGCCATCAAGTTCTCCATCTTCTATTGAGGATCA	1	0	0.561	-0.1335	-0.406	-0.682	-0.092		0.263	0.413	-0.073	-0.591	-0.335	0.115
HBXIP - Hepatitis B virus x interacting protein	HBXIP	H200006765	738	1	62216577	62216640	ATCCCTCCATTGTTGGAGTCCTGTGCACAGATTCACAAGGACTTAATCTGGGTTGCCGCGGGACCCTGT	2	0	0.278	0.2805	0.207	0.211	0.368	0.159	0.226	0.166	0.275	0.101	0.288	0.078
Homo sapiens cDNA FLJ30409 fis, clone BRACE2008615		H200020912	739	1	62333215	62333284	AAGAATGGACTGTGGCTCACACAGAATGCCCTCTCAAAGGTCCCATTGAAAGAGGTCCTTTAGGAAGCA	1	0						0.013			-0.092	-0.286		-0.301
Homo sapiens mRNA; cDNA DKFZp434P182 (from clone DKFZp434P182)		H200009879	740	1	62339881	62339950	GGGGCTTCTACCTCCTTTTCCTAAGACCGAGGGGTGGGAATGATGCCTGCCAACTGAAATGCCATTAAT	1	0
FLJ10884 - Hypothetical protein	FLJ10884	H200013726	741	1	62388116	62388185	TCTGACCTTATGTTTGGCCTCTCCCTCAAAGTCACTAGAGATGAGTCATGATGAGCATAAAAAGCATTC	2	0
USP1 - Ubiquitin specific protease 1	USP1	H200004286	742	1	62628430	62628499	ACTACTGGGACCCATGAATCTGATAGAAACAAGGAATCCAGTGACCAAACAGGCATTAATATTAGTGGA	1	0	-0.614	-0.7045	0.111	-0.35	-0.309	-1.245	-0.23	-0.298	-0.374	0.059	0.118	-0.626
KIAA1771 - KIAA1771 protein	KIAA1771	H200010586	743	1	62653466	62653535	TGTACTGTACACCCTTTACTTTAGATGGCCGTGCCCATGGGGAACTTCATGAACAATTCAAAAGGAAGA	1	0	0.169	-0.0495	0.096	-0.581	-0.145	-0.165	-0.085	-0.213		-0.112	-0.484	-0.054
Homo sapiens cDNA FLJ30839 fis, clone FEBRA2002429		H200003200	744	1	62764198	62764266	GTTCTGCTAGAAATATAACAGTGAAAGTCCAGTTTATGTATGGAGAGGATCCAAGCAATGCCATGCCGA	1	0	0.349	-0.3425	-0.647	-0.689	-0.379	-0.216	0.032	-0.053	-0.803	0.133	-0.021	0.279
ANGPTL3 - Angiopoietin-like 3	ANGPTL3	H200015051	745	1	62781794	62781863	ACCAACTATACGCTACATCTAGTTGCGATTACTGGCAATGTCCCCAATGCAATCCCGGAAAACAAAGAT	1	0
Homo sapiens cDNA FLJ13017 fis, clone NT2RP3000628		H200017968	746	1	62911679	62911748	TTACACGTAACATGTGTCCCCCTAGGGACATAGGTCACTTTCAGTATTTGCCAAAGCATTAGGTCAGCC	1	0
Homo sapiens cDNA FLJ10171 fis, clone HEMBA1003807		H200009703	747	1	62922827	62922896	TCAGGACGTACCTAAAAGGCCATCCAGCTTTAGAGTTACCCATGGGAACAGTTCAGGAATCTGAGGAAC	1	0
AUTL1 - AUT-like 1, cysteine endopeptidase (S. cerevisiae)	AUTL1	H200001417	748	1	63042091	63042160	ACTAGTGATAATTCTACCTTAACTGTAAGCCTTTTAGTCTTCAAAGTCTTCCACCTGAGCCCATTGTTC	1	0	-0.364	0.1765			-0.224		-0.262	-0.496	-0.194	-0.284	-0.217	-0.181
FOXD3 - Forkhead box D3	FOXD3	H200016347	749	1	63501137	63501206	CTGGCCCCGAGCAAGCCCAAGAACAGCCTAGTGAAGCCGCCTTACTCGTACATCGCGCTCATCACCATG	1	1	-0.238	-0.6945		0.307	0.227	0.302	-0.199	0.531	0.029	0.362
ALG6 - Dolichyl-P-Glc:Man9GlcNAc2-PP-dolichylglucosyltransferase	ALG6	H200006736	750	1	63589723	63591791	CTCTTCCCGGTTGATCGTGGATTATTTGAGGATAAAGTAGCCAATATTTGGTGCAGCTTCAATGTCTTT	1	0	-0.251	-0.2255	-0.286	-0.535	-0.226	-0.206	-0.474	-0.381	-0.373	-0.339		-0.413
ITGB3BP - Integrin beta 3 binding protein (beta3-endonexin)	ITGB3BP	H200006883	751	1	63667778	63667847	ACTTGTCAAATGAGTCTATTTGCTTCTCCCACAAGTTCTGAAGAGCAAAAGCACAGAAATGGACTATCA	1	0	-0.346	-0.4165	-0.463	-0.234	-0.095	-0.201	0.098	-0.35	-0.322	-0.23	-0.561	-0.406
BCMSUNL - BCMS upstream neighbor-like	BCMSUNL	H200021053	752	1	63726596	63726665	AGGTAGAAGGCAGGGTTGGCTCTAACGAATTTGAATGAGGAGCCTCAGCACTTTTCGGCGCCATTTTCG	2	0	-0.888	-0.9995	-0.592	-0.475	-1.071		-1.082	-0.899	-1.009	-0.495	-0.663	-1.043
KIAA1799 - KIAA1799 protein	KIAA1799	H200011458	753	1	63762244	63762313	AAAAAAGAAAAAAATTACAGTGTATTTCCAAGTTACACCAAGTGTGCCTGCCTCTTCTGCTTCTGCTAC	1	4
PGM1 - Phosphoglucomutase 1	PGM1	H200000479	754	1	63837523	63837592	AAACAAGATGCCCTTGGGAGCTGTGAGGGAAAGAGGACCTGCGGGCTTAGATCAATCTCAATTCCTTTT	1	0	0.465	-0.1695	-0.586	0.376	0.976	0.74	0.562	1.027	0.464	0.221	0.764	0.25
ROR1 - Receptor tyrosine kinase-like orphan receptor 1	ROR1	H200017026	755	1	64356133	64356202	ACACCACAGGGCCAGATTGCTGGTTTCATTGGCCCGCCAATACCTCAGAACCAGCGATTCATTCCCATC	1	0	-0.171	0.7955	-0.32	0.173	1.23	0.06	1.496	0.025	0.099	0.122	0.599	1.45
Homo sapiens cDNA FLJ20769 fis, clone COL06674		H200012770	756	1	64358493	64358562	TTTTCTAGGAGTCCCTTAAAGGGAAATTAGCATTCCATGAGCCAGTAAAATACCTACTCTGGTAAAACA	1	0	0.56	0.6185	-0.183	0.055	0.957				0.376	-0.245	0.235	1.086
KIAA1573 - KIAA1573 protein	KIAA1573	H200003443	757	1	64870158	64870227	GCTATTCTTAGGTTTCTACGAAACCTAATGTTAGAACCGCATCCTTTCAGCTAAGGGAGGGTTGGATTT	1	0	0.214	0.1975				0.369		-0.087	0.129	-0.068		0.007
Homo sapiens cDNA: FLJ21565 fis, clone COL06463		H200018575	758	1	64971376	64971445	AGACGTATAAATTACCCCCTAAAGCTTCTTTTTGTCCATTTGTAATCCATCCCCTATCCTGTCCCCAGG	1	0
KIAA1579 - Hypothetical protein FLJ10770	KIAA1579	H200004960	759	1	65010709	65010778	ACAGCACAGTGGACATGCCATCCATACTGGCCTGTGCCCCGTTATCAATCACTGGGCACAACAGTGAAG	1	0	-0.02	0.1255	0.119	-0.053	0.415	-0.159	0.308	0.129	0.607	-0.176	0.371	0.485
JAK1 - Janus kinase 1 (a protein tyrosine kinase)	JAK1	H200004995	760	1	65013097	65013162	AGACTTGTGAATACGTTAAAAGAAGGAAAACGCCTGCCGTGCCCACCTAACTGTCCAGATGAGGTTTAT	1	0	0.147	-0.2045	-0.28	0.303	0.611	-0.068	0.107	0.234	0.356	0.018	0.197	0.266
Homo sapiens cDNA: FLJ23313 fis, clone HEP11919		H200001948	761	1	65409536	65409605	CCCTCTCAAGCTCAGATCAGTTCTATAACCCAATGACAACCTGTCTCTTTGGTTTACTGTCCTGTGAAA	1	0	0.941	0.3525	0.251	0.333	0.093	-0.06	0.146	0.511	0.042	0.589	-0.151	-0.003
DNAJC6 - DnaJ (Hsp40) homolog, subfamily C, member 6	DNAJC6	H200004734	762	1	65593413	65593482	GACCTGTCACTGTACTATCTACATGTGGAAGAATGTTCAAGTTGAATCCTAATGCCGTGAATGAAACAC	1	0												-0.38
HSOBRGRP - Leptin receptor gene-related protein	HSOBRGRP	H200003296	763	1	65609859	65609928	AGTCACGGTGCTCTCAGAAAATATATTAACGCAGTCTTGTAGGCAGCTGCCACCTTATGCAGTGCATCG	1	0	0.165	-0.3125	-0.612	0.647		-0.169		0.748	0.263	-0.187
Homo sapiens cDNA FLJ13536 fis, clone PLACE1006521		H200002007	764	1	65613608	65613677	TCAAATAGCCATGCTACCAGCGTACAACAGTGATACATGTAACCCCAAATGTGATGTGAGAGGACGATT	1	0	0.133	-0.4915	-0.986	-0.079	0.772	-0.214	-0.374	0.344	-0.418	-0.167	-0.54	-0.426
LEPR - Leptin receptor	LEPR	H200015361	765	1	65811544	65811613	TTTGTGCTGCCCACAGGACAGTGGGAGTTACAGTTCATATCAGGATGACCCTACATACCCAGGTCAGAT	1	0	0.391	-0.3005	-0.911					0.091	0.283			-0.019
Homo sapiens cDNA FLJ12170 fis, clone MAMMA1000664		H200019436	766	1	66387672	66387741	AAAGCTGCTATGAGCGTTCGTATCCCAGTTTTATTGGCTCATCCACTGTTGTCCAAAAGAATTTCTTGA	1	0
Homo sapiens cDNA FLJ10127 fis, clone HEMBA1002973, moderately similar to CAMP-DEPENDENT 3',5'-CYCLI		H200018933	767	1	66547229	66547298	CAGGGGACAATAGTCTGGAGGGGTGAATACAGAAATGTCCAGATGCCAATAGCTGCAGAATATGCAGCA	1	0
PDE4B - Phosphodiesterase 4B, cAMP-specific (phosphodiesterase E4 dunce homolog, Drosophila)	PDE4B	H200000054	768	1	66551826	66551886	TCACAGATGATTCTTCTGATTCTTCTGAATGCTCCCGAACTACTGACTTTGAAGAGGTAGCCTCCTGCC	1	0			-0.222
DKFZp761D221 - Hypothetical protein DKFZp761D221	DKFZp761D221	H200002944	769	1	66922491	66922560	CTATTCAACAAACTCTCAGTTGGCCCCCTACAGCAGTCTGGTGTTGAAGTTTCTTTGAACGAACTAAAT	1	0
INSL5 - Insulin-like 5	INSL5	H200016282	770	1	66975785	66975854	GACCGTCTTTGGGGTGGACAGATGCCCACTGAAGAGCTTTGGAAGTCAAAGAAGCATTCAGTGATGTCA	1	0
Homo sapiens mRNA; cDNA DKFZp434M0728 (from clone DKFZp434M0728); partial cds		H200004934	771	1	66990997	66991066	AGGTTGCGGAAATCGGGGTGGAGATGGGGAGCAGTGACTCCTCCAAATATTCATTGCTAACAGGCCATT	1	0
FLJ23129 - Hypothetical protein FLJ23129	FLJ23129	H200012895	772	1	67018171	67018223	TTAACCAAAGGCCTCAATGTGAGCAGCCTTGCCTGGAATAAAACAAATCCAGATCTTTTGGCTGTTGGC	1	0
KIAA1610 - KIAA1610 protein	KIAA1610	H200015247	773	1	67165046	67165115	TTGCATTGGGAAAAGAAGTCTGTTAATAGTGATTTAGTCTCCCCGCCTCATTCCCACCCCCAACAAAGC	1	0	0.424	-0.1535	0.088	-0.365	0.058	-0.166	-0.328	-0.326	-0.249	0.073	-0.231	-0.273
UGTREL7 - UDP-glucuronic acid/UDP-N-acetylgalactosamine dual transporter	UGTREL7	H200006963	774	1	67178173	67178242	GTCTGTCCTGAAAAACAGGACTCTGTGTCTCATTGCCTCTAGAATCCTTAGGTAGCAGTTTCTGTTCAC	1	0	-0.119	-0.2675	-0.151	-0.422	-0.593	-0.513	-0.557	-0.582	-0.172	-0.281	-0.325	-0.363
IL12RB2 - Interleukin 12 receptor, beta 2	IL12RB2	H200005840	775	1	67574250	67574319	TCTGCACTCACTGTCCAGTACATTAGACACTAGGCACATTGGCTGTTAATCACTTGGAATGTGTTTAGC	1	0
PAI-RBP1 - PAI-1 mRNA-binding protein	PAI	H200007642	776	1	67590825	67590894	AACCCTGGTTCCTTTGTGAACCCTTCTGTTCAAAGCTTTTGCATGCTTAAGGATTCCAAACGACTAAGA	4	0	-0.498	0.1055	0.449	-0.394	-0.798	-0.501	-0.041	-0.746	-0.467	-0.209	-0.077	-0.125
GADD45A - Growth arrest and DNA-damage-inducible, alpha	GADD45A	H200006759	777	1	67865430	67865499	CGCTACATGGATCAATGGGTTCCAGTGATTAATCTCCCTGAACGGTGATGGCATCTGAATGAAAATAAC	2	0	0.197	0.4845	0.705	0.425	0.491	0.399	0.329	0.042	0.303	0.316	0.339	-0.291
Homo sapiens mRNA; cDNA DKFZp586B0918 (from clone DKFZp586B0918)		H200001592	778	1	67879768	67879837	CCTGAAGTCAGTGGCCTGGATCATAGCCCTGGATCATTTCCCAGTCTGTCCTGTGCTGTGTGACCTTGG	1	0	-0.191	-0.1185	-0.032	0.06	-0.141	0.138	-0.141	-0.031	0.001	-0.021	0.024	-0.119
LOC55970 - G-protein gamma-12 subunit	LOC55970	H200012119	779	1	67885330	67885399	TAATTGAAGATGTCCAGCAAAACAGCAAGCACCAACAATATAGCCCAGGCAAGGAGAACTGTGCAGCAG	1	0	0.133	0.1385	0.097	0.546	0.547	0.73	0.113	0.416	0.302	0.487	0.024	0.448
ARHI - Ras homolog gene family, member I	ARHI	H200014658	780	1	68224241	68224310	CCCTGGGCCTTAAGAGCCAGCTCTTCCTATCCTGTAGCGTGTAGAAAACGTGGACTCATTTCACTATGT	1	0	0.7	0.1845
FLJ23091 - Hypothetical protein FLJ23091	FLJ23091	H200016249	781	1	68303464	68303533	GATTTTAACATCCTTTGCGGTCCCAGTCCAAGGTAGGCTGGTGTCATAGTCTTCTCACTCCTAATCCAT	1	0	0.08	0.3205		0.613	0.337	0.024	-0.383	0.249	0.297	-0.21	-0.285	-0.213
RPE65 - Retinal pigment epithelium-specific protein (65kD)	RPE65	H200000541	782	1	68607360	68607429	TCAGGTCTGCAATCAAATTCTGTTCAATTTTAGCCTGCTATATGTCATGGTTTTAACTTGCAGATGCGC	1	0						0.192
FLJ20354 - Hypothetical protein FLJ20354	FLJ20354	H200013081	783	1	68656990	68659178	CCAAACTTCATGATGCAATGGGTACGAGGTCACTGATGATACATACCTTTTCTCGATGTGTGTTATGCT	2	0	-2.01	-1.0235	-1.011	-1.183	-1.745	-1.88	-1.503	-1.87	-1.713	-0.64	-1.269	-1.125
PIN1L - Protein (peptidyl-prolyl cis/trans isomerase) NIMA-interacting 1-like	PIN1L	H200012029	784	1	70097920	70097989	TTCTCTGTTCAGTAGCAAAAGCAAACACTCGTGGGCCCAGCTGTGGGCCCTCTGAGCAACTTTGCAGCA	1	0				1.039
KIAA1365 - Densin-180	KIAA1365	H200007259	785	1	70253936	70254002	CCTCAGCCTGGACGGTGCTTAATTCAAACTAAAGGGCAAAGGAGTATGGATGGATATCCAGAGCAGTTT	1	0
Homo sapiens mRNA; cDNA DKFZp547B026 (from clone DKFZp547B026)		H200008678	786	1	70324433	70324502	TATATATGTGTATCTGCTCAAAGGAGGGAGAGGGCAGAATGTGTTAATGTTTTGGGAGGCAGGGGGTGG	1	0								0.06		-0.166
FLJ20331 - Hypothetical protein FLJ20331	FLJ20331	H200010162	787	1	70337097	70337144	AATATCTACGAAGCACGATCAAAGATGATGGACCTAGCCAAAGTGAGTCTGCTACTGAGACTGCCATGA	0	1	-0.318	-0.2565	-0.033	0.033	-0.379	-0.424	0.232	-0.659	0.167	-0.031	0.052	0.074
Homo sapiens cDNA FLJ11680 fis, clone HEMBA1004820		H200007504	788	1	70406258	70406327	GGTTTGTGCTTTGTTTAACTACCTATGTGGGCATCCTAAGATGACCATCTACCTCAGTAGATGTAGAGT	1	0	0.072	-0.3835		-0.798	-0.622	-0.521	-0.763	-0.215				-0.938
SFRS11 - Splicing factor, arginine/serine-rich 11	SFRS11	H200002006	789	1	70429575	70429644	TCTTAGTTACAGAAGTTTCAAGCTTCACTTTTGTGCAGTAGAAACAAAAGTAGGCTACAGTCTGTGCCA	1	0	-0.179	0.0205	0.128	-0.204	-0.233	-0.519	-0.189	-0.281	-0.247	-0.386	-0.017	-0.363
DKFZP566D1346 - Hypothetical protein DKFZp566D1346	DKFZP566D1346	H200003173	790	1	70439728	70439797	TTTCAGAAGGAGCGTTCACTCTGCAGGGAATAAGGTACCTCCTTTAGCACCTTAGTGCAATTCATTGTG	1	0	-0.181	0.1215	-0.066	-0.171	0.168	-0.375	-0.282	-0.322	0.302	0.04	-0.007	0.205
HHLA3 - HERV-H LTR-associating 3	HHLA3	H200013351	791	1	70532612	70532681	CGCGCTTTTTGTGGGCGGTCGGAAACCACAGCCTCCGTTGGATATGTTCGGTGCATGTTATAAACAACC	1	0	0.231	0.0805	0.028	0.819	1.245	1.113	0.255	0.606	0.373	-0.009	0.292	0.762
CTH - Cystathionase (cystathionine gamma-lyase)	CTH	H200002855	792	1	70612833	70612882	TACTCTGGCCGAGAGCTTGGGAGGATTCGAAAGCCTTGCTGAGCTTCCGGCAATCATGACTCATGCATC	1	0	0.123	0.3495	-0.065	0.499	1.006			1.331	0.122	0.131	0.311	0.342
Homo sapiens mRNA; cDNA DKFZp586M0723 (from clone DKFZp586M0723)		H200003798	793	1	71185170	71185239	GGCCCTGGAAGCAAAGAGAGGAAGGGACCGACTGCATTTATCTTTGAACACTTGAGCATCAGTAGTACT	1	0
PTGER3 - Prostaglandin E receptor 3 (subtype EP3)	PTGER3	H200007953	794	1	71186714	71186783	TTGGTCAGCTTTCAACCTTCTCCACATCAGCAATCACTAATAGTTCTTTTGGTTGAGATCAACTCAGAA	1	0	0.111	-0.1065	0.004	-0.21	-0.454	-0.673	-0.689	-0.322	-1.36	-0.35	-0.501	-0.528
ZNF265 - Zinc finger protein 265	ZNF265	H200014668	795	1	71241243	71241312	CACTTGTAATTGTGCCTCAGACTTTTTGAAAGTCTACCTTCTAAATTGCCCCGACGATCTAGATTCTAC	1	0	-0.474	-0.1285	-0.312	-0.462	-0.198	-0.364	-0.387	-0.567	-0.435	-0.285	-0.223	-0.593
Homo sapiens cDNA FLJ10248 fis, clone HEMBB1000706		H200009707	796	1	72524811	72524880	TTCCCCATCTTACTCCATGCAGAAAGGAGGAGAAGAGCCAGGACATGTTCTGTATTCCTATGTATTCCC	1	0
FPGT - Fucose-1-phosphate guanylyltransferase	FPGT	H200013730	797	1	74384205	74384274	AGGAAGACACACATATGCACACAAAACTCAGTTATCTGTGGGGGAAGTGGTAGTAATAATTGAGATTCA	1	0	-0.359	-0.4565	0.107	-0.355	0.044	-0.314	-0.43	-0.247	-0.724	-0.57		-0.253
LOC51086 - Putative protein-tyrosine kinase	LOC51086	H200008421	798	1	74669945	74717981	AGGTCCTATGCTGCTTTGTCCCAAAGTGCTGGACAATATTCCTCTCAAGGTCTGTCTTTGGAGGAGATG	1	0
CRYZ - Crystallin, zeta (quinone reductase)	CRYZ	H200007005	799	1	74884074	74884143	CAGCAGCCCTTCAAGCTGGAATGGAAATTGGCTGGTTGAAACCTGTGATAGGTTCTCAATATCCATTGG	1	0	-0.475	-0.5195	-0.845	-0.534	-0.609		-0.36	-0.467	-0.597	-0.335	-0.873	-0.278
Homo sapiens gene for LIM-homeodomain protein Lhx8, partial cds		H200020025	800	1	75334704	75334773	TGTTAGAAGAAATGGCTTATTCTGCCTACGTGCCCCAAGATGGAACGATGTTAACTGCGCTGCATAGTT	1	0
ACADM - Acyl-Coenzyme A dehydrogenase, C-4 to C-12 straight chain	ACADM	H200006640	801	1	75938893	75938962	CAGAGAGCAGCTTGGGAGGTTGATTCTGGTCGTCGAAATACCTATTATGCTTCTATTGCAAAGGCATTT	1	0	-0.162	0.1635	0.127	-0.383	0.171	0.019	0.049	-0.173	-0.276	-0.16	-0.203	-0.105
RABGGTB - Rab geranylgeranyltransferase, beta subunit	RABGGTB	H200006589	802	1	75969014	75969206	TTTGTGCGGTGGCAACTTTGGCTTTGTTGGGGAAGCTTGATGCTATTAATGTGGAAAAGGCAATCGAAT	1	0	-0.254	-0.3815	0.288	-0.638	-0.384	-0.495	-0.23	-0.54	-0.402	-0.333	-0.41	-0.093
MSH4 - MutS homolog 4 (E. coli)	MSH4	H200011946	803	1	76075621	76075690	CTGTTTGCTACACATTTCCTGGAACTATGCCATATTGATGCCCTGTATCCTAATGTAGAAAACATGCAT	1	0
Homo sapiens cDNA FLJ11668 fis, clone HEMBA1004705		H200009736	804	1	77109004	77109073	CCTTGTAAGACCCTATCAGAGGACTAGGTATAGTAGTGCCAAACTCCTGGCCCACAATACATATGTGTT	1	0
MGC3184 - Similar to sialyltransferase 7 ((alpha-N-acetylneuraminyl 2,3-betagalactosyl-1,3)-N-acetyl galactosa	MGC3184	H200017060	805	1	77240898	77240967	AACCTGTGTTCTAAGGAATGAGCATGCCAGACTGTAATCCCAGGTATTCACTGCATCAGACACCGAGAC	1	0
Homo sapiens clone 24881 mRNA sequence		H200015354	806	1	77242661	77242730	AAACAAAGTTGATATTGATGTGTATGGCTTGGGCTGTTCAAAGCCAGTAAGATTGAAATGGCCGTCCAA	1	0
Homo sapiens cDNA FLJ30509 fis, clone BRAWH2000595		H200009572	807	1	77266915	77266984	GGGCATTTACTACAAAGAAAGAGTTCTCCAATATTGCTGTTCTGTTGCTGCCTGCCCTATTTACACATG	1	0	-0.713	-0.8815	-0.679		0.024	0.198	-0.364	-0.27	-0.591	-0.66
PIGK - Phosphatidylinositol glycan, class K	PIGK	H200005475	808	1	77270102	77270171	CTCCTGGGGGCTTTATTCTGGGATTATGGGCACTTATTATCATGGTTTTCTTCAAAACTTATGGAATTA	1	0					-0.911			-0.962
AK5 - Adenylate kinase 5	AK5	H200002716	809	1	77737321	77737390	TAAGTGGTGTGTTCAATGTGTTTGTTTCATATGGGCCCTTTCCAGGAGTTTGCAAACCTTGTCATACCC	1	0
DKFZP564I052 - DKFZP564I052 protein	DKFZP564I052	H200001046	810	1	77743059	77743128	GTGAATTTTTCACCACTGCGTTTTAGGTGGTGATCTTAAATGGGTGAGATGGAACGAGAGCACACATTA	1	0	-0.642	-0.1025	0.067	-0.412	-0.434	-0.282	-0.318	-0.507	-0.077	-0.211	-0.001	-0.135
KIAA1097 - KIAA1097 protein	KIAA1097	H200008159	811	1	77873726	77873795	TGAATAGCATTCATGATGGCTTTGTTTTGGTTTGGGGCAGCTGTCACCAGCTAAAGCAATGTTGTTAAA	1	0										0.195
Homo sapiens clone HH409 unknown mRNA		H200015199	812	1	78121121	78121190	CTTTCTGAAGCAGATATATTGGGATTGGAGCGGGGTGGGGAAAACTGTCACTCCTTTCAGAGGAAAAGG	1	0		-0.6165
Homo sapiens mRNA; cDNA DKFZp564O0122 (from clone DKFZp564O0122)		H200003138	813	1	78121867	78121936	CTACTGTGATGGGAACAGTGTCTTAGGGAGATGCAGCTTGGACTTGAGGTAAATTGAATACTTTACAAC	2	0	-0.513	-0.8925	0.324	-0.774	0.159	-1.258	-0.249	-0.401	-0.49	-0.585	-0.299	-0.585
Homo sapiens far upstream element (FUSE) binding protein 1 (FUBP1), mRNA		H200012169	814	1	78126891	78126960	AGATTATAGTGCAGCCTGGGCTGAGTATTATAGACAACAAGCAGCCTATTATGCCCAGACAAGTCCCCA	1	0	-0.046	-0.3465	0.319	-0.131	-0.103	-0.995	-0.012	-0.355	0.184	0.408	0.452	0.405
DNAJB4 - DnaJ (Hsp40) homolog, subfamily B, member 4	DNAJB4	H200004534	815	1	78193798	78193867	CGGAATGAGGAGAAGAATTATTGGATATGGGCTGCCATTTCCAAAAAATCCTGACCAACGTGGTGACCT	1	0	-0.832	0.0775	0.42	0.062	0.073	-0.234	-0.211	-1.113	0.053	0.1		-0.152
FLJ20075 - Hypothetical protein FLJ20075	FLJ20075	H200014994	816	1	78314535	78314604	GGTGTAAGAGAAATGGAAATGAATGGTTTCAACAAAGATCATTTAATACAGCAGAGCATGGCATGACCA	1	0
PTGFR - Prostaglandin F receptor (FP)	PTGFR	H200010318	817	1	78716030	78716099	CAGAATTCTTGCTGTATTGCCATGATGTCACCCTGGCCATGTGTACTGACTTGAGGAGATCTTGCAACA	1	0
C1orf29 - Chromosome 1 open reading frame 29	C1orf29	H200006112	818	1	78819650	78819719	AAGTTCAAAGGCCAAAACCTGAGAAGCGGTGGGCTAAGATAGGTCCTACTGCAAACCACCCCTCCATAT	1	0									0.554
MTAP44 - Interferon-induced, hepatitis C-associated microtubular aggregate protein (44kD)	MTAP44	H200006928	819	1	78832720	78832789	CTCAGGAAGAGCTTACTGTCTGCCTTGAGAACTTATGAACCATATGGATCCCTGGTTCAACAAATACGA	1	0				0.312
ETL - EGF-TM7-latrophilin-related protein	ETL	H200005290	820	1	79068458	79068527	GAAACCACTGGCTTGATATTTCTGTGACTCGTGTTGCCTTTGAAACTAGTCCCCTACCACCTCGGTAAT	1	0
COX6A1P - Cytochrome c oxidase subunit VIa polypeptide 1 pseudogene	COX6A1P	H200016034	821	1	80673870	80673939	ATGGTAACCCTACTCTATTCCGTAACTCTCAACGTGAATCCGCTTACAACTGGCTGCGAAGATGAATAA	1	0	-1.606				-1.271	-0.64	-1.731	-1.543
KIAA0786 - Latrophilin	KIAA0786	H200003379	822	1	82169800	82169869	AGATTGTGTGTCACCCCTGTTTATTCTTGAACAGAGGGCAAAGAGGGCACTGGGCACTTCTCACAAACT	1	0	-0.234
Homo sapiens cDNA: FLJ23194 fis, clone REC00490		H200018655	823	1	82173746	82173815	AAACAGGTAACAATACAGTTGAGCTCACCAAAACCTTACCTGCTGTGGGGAAAGAATACTGCCCCATGA	1	0
Human EST clone 42944 mariner transposon Hsmar1 sequence		H200012340	824	1	83151639	83151708	GCATCAGCCTAATATGAGGAAGTAATAGTTGAACAGAATAATTCTTTCCTGGAAGTCTGGCATTTTGCC	1	0
FLJ23033 - Hypothetical protein FLJ23033	FLJ23033	H200010739	825	1	84047746	84060695	GGCATTGGTCCTGACTGGGGTAATTCCAGGTATTTACTACCAGGGAGCACCCAATTCTTCTTGAGAACA	1	0	-0.103	-0.6425	-0.117	-0.378	-0.333	-0.06	-0.248	0.076	0.063	-0.099	-0.104	-0.149
Homo sapiens, Similar to protein kinase, cAMP-dependent, catalytic, beta, clone MGC:9320 IMAGE:39161		H200007621	826	1	84382837	84382906	TCTCTCCCCATGTGGGATATAAAATTATCCCCATCTCTTACTCCCTTTACTCATCTAAAGTAGAAGTCA	1	0
PRKACB - Protein kinase, cAMP-dependent, catalytic, beta	PRKACB	H200010252	827	1	84414097	84414166	TTTCCAGCTAATTATTGTGGTGTACTATATTTGTGAGCCTAGGGTAGGGGCACTGCTGCAACTTCTGCT	1	0	-0.907	-0.6825	-0.425	-0.203	-0.417	-0.069	-0.436	-0.517	-0.789	-0.304	-0.191	-0.913
Homo sapiens cDNA FLJ32375 fis, clone SALGL1000065, weakly similar to POLYHOMEOTIC-PROXIMAL CHROMATI		H200011349	828	1	84528401	84528470	TTGCTACATCTCTGTTCAAAGAGACATTTGTTCAATCTCTGTGTGTCAACGCCTTGTTGAATTGGTGCT	1	0	-1.547	-0.7235	-0.75					0.047	-1.135	-0.963	-0.212	-0.645
DLAD - DNase II-like acid DNase	DLAD	H200012804	829	1	84592444	84592513	CATGTATTGGAGACCTAAATCGGAGTCCACACCAAGCCTTCAGAAGTGGAGGATTCATTTGTACCCAGA	1	0						0.367
RPF1 - RNA processing factor 1	RPF1	H200009197	830	1	84667387	84668046	ACTTCTCCCAAGATTCTCATCACAACATCAGATAGACCTCATGGGAGAACAGTACGACTCTGTGAACAG	1	0	-0.143	-0.5085	0.307	-0.355	-0.384	-0.158	-0.096	-0.259	-0.135	-0.178	0.271	-0.129
GNG5 - Guanine nucleotide binding protein (G protein), gamma 5	GNG5	H200001035	831	1	84683892	84683962	CAAGGCGCGCATCGGACCGAGGGTGGAGCCGCTGAGCACAGAACCGGAAACTTAGAGACAAAGTTCGGA	1	0
SPATA1 - Spermatogenesis associated 1	SPATA1	H200013602	832	1	84721902	84721950	ATCAGTAGAAGACAGGACAATCAGACAGTTGAAAAAGAGTACATCACCCTACCAGATCACCCTTCACTT	0	1
CTBS - Chitobiase, di-N-acetyl-	CTBS	H200013180	833	1	84732802	84732871	TGATAACCCTCAGAGTATTTCTTTAAAGGCAACATATATACAAAACTATCGCTTACGGGGCATTGGCAT	1	0	0.462	0.1985	0.487	0.431	0.626		0.191	0.732	-0.17	-0.226	0.36	-0.213
KIAA0923 - KIAA0923 protein	KIAA0923	H200003168	834	1	84821939	84822008	ATGGTGGATGCTACGGACACATTCAGTCTGTTCATAAAACATGGACTGATGGGTCTGCTCCAGGCCACA	1	0	0.041	-0.5245	-0.275	-0.228	0.65	-0.413	0.249	0.206	0.023	0.201	-0.006	-0.245
EDG7 - Endothelial differentiation, lysophosphatidic acid G-protein-coupled receptor, 7	EDG7	H200016464	835	1	85043148	85043217	TTGTGGTGTACCTGCGGATCTACGTGTACGTCAAGAGGAAAACCAACGTCTTGTCTCCGCATACAAGTG	1	0	-0.007	-0.0185	0.091	-0.18		0.175	0.444	0.149	0.344	0.218	0.381	0.461
FLJ11006 - Hypothetical protein FLJ11006	FLJ11006	H200004927	836	1	85200004	85200073	TTCTTGGGACTTCTACCATGCTCGTGTGGCTTGGAGTCATCCGATACCTCGGTTTCTTTGCAAAGTACA	1	0	-0.389	-0.1075	0.461	-0.594	-0.046	-0.392	-0.309	-0.127	-0.453	-0.652	-0.397	-0.41
Homo sapiens cDNA FLJ30067 fis, clone ASTRO1000018, weakly similar to DYNEIN INTERMEDIATE CHAIN 3, C		H200010844	837	1	85301864	85301933	TGTCCACACTATTCAGAGATCACCTTTCTACAACGACATTATTCTCACGGTTGGAGGTTGGAACGTGGC	1	0
Homo sapiens cDNA: FLJ21286 fis, clone COL01915		H200003612	838	1	85429719	85429788	CTGTGTTCCAGGTGCTTTGTGCATATATTTTCTCTGATCCTTAAACAACCTAGCGCAAGGTATTATTAG	1	0	0.036	0.0995	0.035	-0.152	-0.118	-0.299	-0.166	-0.44	-0.037	-0.08	0.076	-0.387
BCL10 - B-cell CLL/lymphoma 10	BCL10	H200014572	839	1	85445523	85445592	GAGGGCATCCACTGTCATGTACCATCCAGAAGGAGAATCCAGCACGACGCCCTTTTTTTCTACTAATTC	1	0	-0.245	0.1955	0.347	-0.131	-0.163	0.398	-0.279	-0.12	-0.2	-0.014	-0.24	-0.156
Homo sapiens cDNA: FLJ21264 fis, clone COL01579		H200018167	840	1	85498004	85498073	TCTGGGGTTGGGTTCAAGCATCAAGGTGATCGCTTCCTGAACATGTTCATTGACCATGAGGAGCTGTTT	1	0
DDAH1 - Dimethylarginine dimethylaminohydrolase 1	DDAH1	H200020405	841	1	85499187	85499256	AGGACCATATGCTGATCCCCGTGAGCATGTCTGAACTGGAAAAGGTGGATGGGCTGCTCACCTGCTGCT	1	0	0.088	0.1965	-0.491	0.333	0.12	0.289	0.888	0.402	0.166	0.321	0.55	1.204
Homo sapiens cDNA FLJ10266 fis, clone HEMBB1001024		H200015073	842	1	85645055	85645124	AAAGACATGGCTAACATCAGGTTTTAATTGGCTGCTAGACTGACATGAGCCCAGAGTGGTACACAGAAC	1	0
CYR61 - Cysteine-rich, angiogenic inducer, 61	CYR61	H200001697	843	1	85760652	85760721	GTCCTGCAAATGCAACTACAACTGCCCGCATGCCAATGAAGCAGCGTTTCCCTTCTACAGGCTGTTCAA	1	0	-0.756	-0.1065	3.185	0.252	-0.464	-0.875	-0.618	-0.672	-0.028	0.126	-0.029	0.396
Homo sapiens cDNA FLJ12602 fis, clone NT2RM4001437		H200010033	844	1	85828101	85828170	AGGGCAGTTCATTGGCTTATATACAGGGAAGTCCAGGCAATGACTGGGTCCTGGGTCCAAACGTCAAAA	1	0
FLJ20729 - Hypothetical protein FLJ20729	FLJ20729	H200000998	845	1	85831070	85831139	ACCCATGTCAACCACAAAGTTGGCATCCCCTTTAGTAGAACCTCACTAAACGGAAAGGCTGTACAACGC	1	0	-0.248	0.0105	0.342	0.383	-0.053	-0.123	0.065	-0.068	0.265	0.204	0.355	0.155
Homo sapiens cDNA: FLJ23253 fis, clone COL04706		H200009815	846	1	85836945	85837014	GCTAGAATTCCACCCCTTTCACTCCCACCCCAGAAAGCAAGCAAGAATGAATGTTCTGGGGATGCATTT	1	0
KIAA1229 - KIAA1229 protein	KIAA1229	H200005731	847	1	86527085	86527154	TTTGCAACCTGTCTTTATCTAAAGCATTGTCAGTGAACTCACCTACTTAGGAATTCATATGCACCTTAG	1	0	-0.183							-0.005	-0.347
CLCA2 - Chloride channel, calcium activated, family member 2	CLCA2	H200015766	848	1	86632963	86633032	AACACATGAAAGCCACAGAATTTATGTTGCAATACGAGCAATGGATAGGAACTCCTTACAGTCTGCTGT	1	0
CLCA1 - Chloride channel, calcium activated, family member 1	CLCA1	H200014639	849	1	86677617	86677686	CCAGAGACACCTAGTCCTGATGAAACGTCTGCTCCTTGTCCTAATATTCATATCAACAGCACCATTCCT	1	0
CLCA4 - Chloride channel, calcium activated, family member 4	CLCA4	H200015367	850	1	86757172	86757241	CCTTCCCTTGCCTGACCAATACCCACCAAGTCAAATCACAGACCTTGATGCCACAGTTCATGAGGATAA	1	0
CLCA3 - Chloride channel, calcium activated, family member 3	CLCA3	H200016281	851	1	86832338	86832407	AAGCAACTAACTTTATTCCTCCACAGGAACCCAGCATTCCTGATCTGGGTACCAATATTTCTGCAATCA	1	0
SH3GLB1 - SH3-domain GRB2-like endophilin B1	SH3GLB1	H200013208	852	1	86925226	86925295	GTAGGGGAAACTTCTGGGCTGTATTACAAGTGGGTAGGAAGGTATAAGGATATCATAGTGGGAAGTATT	1	0	0.088	-0.2285	-0.346	-0.137	0.285	0.045	0.002	0.184	-0.088	0.257	0.158	0.041
15-Sep - 15 kDa selenoprotein	15	H200010445	853	1	87041236	87041305	TCCGTGGTTCAGACCCTGTATTAAAGCTTTTGGACGACAATGGGAACATTGCTGAAGAACTGAGCATTC	1	0	0.044	0.1455	0.076	0.204	0.362	-0.155	-0.25	-0.219	-0.029	0.059	-0.388	-0.002
Homo sapiens cDNA FLJ12092 fis, clone HEMBB1002596		H200009762	854	1	87112255	87112324	TTTTCTGTAGTCACATCTCTCTCCAGTTTTGGGAGCAGCAGTTTGCCCTGAACCTCAATTCTCTATTGG	1	0
HS2ST1 - Heparan sulfate 2-O-sulfotransferase 1	HS2ST1	H200007881	855	1	87287274	87287343	TCCCCCTTAAAGAAGAAAGTCTCAATTCCATTGATTTTCAATTCTTAGCCACTGGCTCATTGCTTTGAG	1	0	0.245	0.3015	0.341	-0.061	0.276	0.229	0.108	0.123	0.089	0.126	-0.173	-0.26
Homo sapiens, clone IMAGE:3454279, mRNA, partial cds		H200018733	856	1	87306982	87307051	ATGGTGGTAGAATATCTGGTTCTTTCAGTTTCCCCATGGTGCTGGCCTCACAATAGGTGTTCATGAGGT	1	0
Homo sapiens cDNA FLJ11317 fis, clone PLACE1010261, moderately similar to SEGREGATION DISTORTER PROT		H200018325	857	1	87346555	87346624	ACAGGATGTGAGGAACACACTATAGCATACGGTCCCTTCTCAAGTTTCACTGTCTGAAATTTTTCAAAG	1	0
LMO4 - LIM domain only 4	LMO4	H200000848	858	1	87522562	87522631	ATGTGTCTTCAGTAGACAAGTCACCTTTGTAGCTAGCACCAGTGCCAGCTCCATGCCATTGCACCTTCT	1	0	0.015	-0.0915		-0.223	0.377	0.214	-0.217	-0.15	0.091	-0.18	-0.283	-0.165
Homo sapiens cDNA FLJ33121 fis, clone TRACH2001416		H200020643	859	1	87983705	87983774	CGGCAGAGGTTTTGTCCAAACTTTCAAACAGGTTTCTTTGGAATACAGCTGGTCACTACTGAAGACTTT	1	0	0.345
Homo sapiens cDNA FLJ13538 fis, clone PLACE1006617		H200020554	860	1	88994418	88994487	CTGCCTGGTGGACCCTGACCACCACCCCTGCAGCACAAGCCCCGCGTTTAAAAATTATAGACCCGTGCT	1	0	0.555	-0.7545	-0.17			0.161	-0.068		-0.584	-0.756		0.133
PRKCL2 - Protein kinase C-like 2	PRKCL2	H200005661	861	1	89011126	89011195	TTGACTACATTGCTGATTGGTGTTAAGTTGCTAGACACTGCGAAACCAAGCTGACTCACAAGAAGACCT	1	0	0.07	0.1225	-0.243	-0.186	-0.13	-0.109	0.04	-0.172	-0.03	-0.108	-0.046	0.043
GTF2B - General transcription factor IIB	GTF2B	H200016456	862	1	89030945	89031014	TCAGACAGTCCTATAGACTGATCTATCCTCGAGCCCCAGATCTGTTTCCTACAGACTTCAAATTTGACA	1	0	-0.08	0.2015	0.419	0.049	0.123	0.033	0.043	-0.173	0.171	0.016	0.058	-0.071
LOC56267 - Hypothetical protein 669	LOC56267	H200008425	863	1	89126820	89126889	AAGAGATCGGATGGTACGTTTACTTGAAAGTGTTGGCCTAAAACCCATAGTTCCTGATGGAGGATACTT	1	0	0.397	-0.0175	0.316	-0.419	-0.009	0.681	0.582	0.205	0.306	-0.147	-0.145	0.073
RBMX - RNA binding motif protein, X chromosome	RBMX	H200013564	864	1	89158473	89158542	AGTTGTCTTAGCCGAATCCTTCCATATTCTTATGATTACTTGGGTTAAAGCTTCTGTGAGGACCTTTTG	2	0	-0.343	-0.2795	-0.037	-0.888	-0.274	-0.308	-0.502	-0.255	-0.639	-0.38	-0.51	-0.065
Homo sapiens mRNA; cDNA DKFZp564C2478 (from clone DKFZp564C2478); complete cds		H200010538	865	1	89185151	89185220	ACAGAGGAGGGATCATGAGTTGCCACCACTCAGAAGTTTATTCTTCCAGACGACCAGTGGATACTGAGG	1	0
GBP1 - Guanylate binding protein 1, interferon-inducible, 67kD	GBP1	H200005495	866	1	89230673	89230742	TTGGGAAATATTTGGGCATTGGTCTGGCCAAGTCTACAATGTCCCAATATCAAGGACAACCACCCTAGC	2	0
GBP2 - Guanylate binding protein 2, interferon-inducible	GBP2	H200007999	867	1	89285798	89285867	GCAAAATTTGCCTGTCCAGCTCCCTCTCCCCAAGAAACAACATGAATGAGCAACTTCAGAGTGTCAAAC	1	0	0.383	0.9525	0.324	0.713	0.638	0.77	0.535	0.527	0.761	0.443	0.485	0.7
Homo sapiens cDNA FLJ11288 fis, clone PLACE1009607		H200019457	868	1	89292856	89292925	GATAGAGGGAATATGGATTTATGAAGGGAATAAGAAGGAAATGCCAAGCCTGTCTCCAGCGTTTCGAGT	1	0
GBP4 - Guanylate binding protein 4	GBP4	H200015711	869	1	89366358	89366427	TGAGCTTAAGCGGCTTTCAGAGCACCTGACAGAAAGCATTTTGAGAGGAATTTTCTCTGTTCCTGGAGG	1	0
GBP5 - Guanylate binding protein 5	GBP5	H200015603	870	1	89438407	89438476	AGCCTTCTCAGTGAGCTCCAGCACGCCCAGAGGACTGTTAATAACGATGATCCATGTGTTTTACTCTAA	1	0
KIAA0231 - KIAA0231 protein	KIAA0231	H200014846	871	1	89774720	89774789	CCTTCTGTTTCTTGTCCATCACTTCTGTATCCACAGGGAGCTATCTACTACATACCTTTGGTAACAGGC	1	0
DKFZp586J1119 - Hypothetical protein DKFZp586J1119	DKFZp586J1119	H200014582	872	1	89891799	89891868	AAGCAACGTTTCCAAAATCCCTCAGGCAGTGGTTGATGTTTCCAGCCATCTCCAGAAGATGTGCATACA	1	0	0.002	-0.6305	-0.452	-0.381	-0.618	-0.548	-0.314	-0.221	0.063	0.05	-0.016	-0.284
SPAG11 - Sperm associated antigen 11	SPAG11	H200000666	873	1	89934293	89934362	TAGGACAGGATCGGGGCTGAGGAACTTTCGACCCCAGCCCACTTTCTAGCTATTTGCTCTTATTAAAAA	1	0
Homo sapiens cDNA: FLJ21585 fis, clone COL06903		H200018576	874	1	90037701	90037770	ATTACTACGTAGGTTTTCACCGGTGCTGAGCAAGAAAGCTTACAAATCTCCTACCTAAGGCATGCTTAT	1	0
LRRC5 - Leucine-rich repeat-containing 5	LRRC5	H200004720	875	1	90112799	90112868	CTCGAATCCTTACCAGTGGCAGTATTTAGTTTACAGAAACTCAGATGCTTAGATGTGAGCTACAACAAC	1	0	0.092	-0.0235		0.149			0.035	-0.261	0.025	-0.297	0.096	0.19
FLJ20403 - Hypothetical protein FLJ20403 similar to zinc finger protein 326	FLJ20403	H200018233	876	1	90183528	90183597	AGCTTTAAGGTTGACCATATTTCAGGAGAAGGGGTGTCTACTTTTTGAGGCACAAAGGTTCCTGCTGAA	1	0	0.08	-0.1495		-0.307				-0.101				-0.004
Homo sapiens, clone IMAGE:3912307, mRNA		H200005777	877	1	90198377	90198446	CTGTAGATGATCACATGATGAAGGTAGAGACAGTTCATTGCAGCGCTTGCAGTGTGTATATCCCTGCTT	1	0	-0.381	-0.0445	0.047	-0.58	-0.723	-1.254	-0.694	-0.844	-0.923	-0.241	-0.255	-0.324
Homo sapiens cDNA FLJ12836 fis, clone NT2RP2003206		H200015059	878	1	91007530	91007599	GCAGTAAGTGAACAGCAATATATAGCTCATAGCGCCAGAGGACTTTTTTTGTCGGGGAACAGGGAGAGA	1	0
FLJ13964 - Hypothetical protein FLJ13964	FLJ13964	H200008100	879	1	91093618	91093687	TCTCAGACAATAAAGTGGTGCATCCATGCTACCTCCTACTTTGTCAACAAAGATGCTATTTACCCTTTA	1	0	0.302	-0.1645	-0.092	-0.129	0.079	0.015	-0.519	-0.172	0.807	0.767	-0.018	0.073
BM-005 - Hypothetical protein	BM	H200019522	880	1	91115489	91115559	TGGAAAGACGAAATGGGATGCTCACAAATCTCCAATCTGGGTCTGAATGAGATGATGCAAAATGAGGAA	1	0	0.176	0.0825	0.17	0.129	0.317	-0.504	0.553	0.148	0.323	0.35	0.185	0.23
Homo sapiens cDNA FLJ32996 fis, clone THYMU1000142		H200020978	881	1	91185610	91185679	TCTTTTTCCCTCCCAGTTCTGAGAATACTGGCTGACAAGTTCTTGCCCCATCTAGCTGTGAGATTAAAA	1	0	-0.654		-0.481			-0.559		-0.915	-1.208	-1.076	-1.19	-1.078
CDC7L1 - CDC7 cell division cycle 7-like 1 (S. cerevisiae)	CDC7L1	H200003873	882	1	91702901	91702970	TACAGAATTGACGGTATTATTGGAGATTTTTCCTCTGCGTAGAGCCATCCAGATCTCTGTATCCTGTTT	1	0	-0.913	-0.5215	-0.408	-1.13	-1.272	-1.361	-1.052	-1.333	-1.278	-0.728	-0.811	-0.575
TGFBR3 - Transforming growth factor, beta receptor III (betaglycan, 300kD)	TGFBR3	H200019903	883	1	91860782	91860851	AATGCTTTGAGGCTTTCTAAGCGATCCTCCTGTCTAATTTGCACCTTTGTCTGGATGCACTCTTCTGAC	1	0	0.906	0.8325		0.341	0.784		0.74	0.023	0.908	0.001	0.458	1.192
BRDT - Bromodomain, testis-specific	BRDT	H200008315	884	1	92171656	92171716	AGGCGTCACACAGATAGGATATTGTGTGCAAGACACAACCTCTGCCAATACTACCCTTGTTCATCAGAC	1	0
Homo sapiens cDNA FLJ12375 fis, clone MAMMA1002475		H200021215	885	1	92300847	92300916	GTTGCCTGAAATCACGTTTTCCACCTTTATTCTTCTGTTGATGGTTGCTTTGGCAATTAGGGGTCCTTT	1	0						0.346
KIAA1107 - KIAA1107 protein	KIAA1107	H200003038	886	1	92361438	92361501	TATCTGCAGGAGACATAGATGATTGTGACACACTGGCACAAACCCGCATGTATGACCATCGGCCTTCAA	1	0
Homo sapiens mRNA; cDNA DKFZp564M0616 (from clone DKFZp564M0616)		H200002986	887	1	92367899	92367968	CAACTGATAGGTGGCATTTCAAGGAACTTCAGGTGTTGAATATCTAAAGCACCAAATGCGTGTGGACAG	1	0
FAP48 - FKBP-associated protein	FAP48	H200004918	888	1	92424160	92424226	TTAAGGTCCTGCATTCAGCTCTTTTCACATTTGATTTGATTGAAAGTGTTCTAGCTCGAGTGGAAGAAC	1	0	-0.373	-0.3535	-0.061	-0.745	-0.955	-0.656	-1.104	-0.835	-0.555	-0.474	-0.093	-0.339
FLJ13150 - Hypothetical protein FLJ13150	FLJ13150	H200007848	889	1	92565340	92565409	GAGCTTAGTGGGCAAGGAGGTAGGGATATAATTTCTCTTCTTGGCTCCACCAGTAATTAGCTCTGTGGC	1	0	-0.184	-0.4145	-0.276	-0.679	-0.339	-0.391	-0.355	-0.427	-0.144	-0.202	-0.051	-0.127
GFI1 - Growth factor independent 1	GFI1	H200005842	890	1	92652427	92652496	ACTCTTTGACCCTCCATGTGTACCATAGAGGGGGGAAAGGTGGTATTTTCACTTTGATGAGGTTGGTAA	1	0	-0.65	-1.6195	-1.296	-1.093	-1.097		-0.735	-0.944	-1.19	-0.274	-0.69	-1.403
EVI5 - Ecotropic viral integration site 5	EVI5	H200008374	891	1	92687119	92687187	CTGGAGTACAGGAGTTTGGGGCTGTAGTGTGTAATGATCAACACCTGTGAAAGAATAACCACTGCACTC	1	1	0.5	0.3795	0.2	0.43	0.554	0.433	0.287	0.141	0.79	0.357	-0.111	0.1
RPL5 - Ribosomal protein L5	RPL5	H200008489	892	1	93018260	93018329	CACATCACGCAGAGCTAGTGATCGAGTTTGCACAATTACACCAACAGTCTGCCCCACGTGGGAACCATT	1	0	0.694											0.154
M96 - Putative DNA binding protein	M96	H200004060	893	1	93314443	93314512	CAGGAGTTACAACTCAATCATCTAAAGAACTCCATTACCAGTTATTTTGGTGCTGCAGGTAGAATAGCA	1	0	-0.201	-0.3135		-0.588	-0.128	-0.522	-0.488	-0.382			-0.196	-0.671
LOC50999 - CGI-100 protein	LOC50999	H200020397	894	1	93329778	93329847	CAATATTTAACTAAGGCCCAACCGATTTCCATAATGTAGCAGTTACCGTGTTCACCTCACACTAAGGCC	1	0	-0.088	0.2695	-0.03	-0.207	0.061	-0.136	-0.276	-0.501	0.176	0.107	0.237	-0.025
ESTs		H200014184	895	1	93433948	93434017	TACAAGGAGGCCATAGATTTGGGGCAAGAATTGAGGCTGACCCGGGAGCAGGTGCAGAACTCTCATACA	1	0	-0.989	-1.2965	-0.836	-0.653		-0.783	-0.351	-0.353	-0.504	0.203	0.175	-0.377
Homo sapiens cDNA FLJ11606 fis, clone HEMBA1003942		H200017761	896	1	93515915	93515984	ACTCCTATACTTGCCATCTTTCCAAGCCCAAAGGTACATCCAGCTGATGGAAGGAGCATCTTGGTGTTA	1	0	-0.337	-0.2905		-0.89	-0.274	-0.222	-0.624	0.016	-0.585	-0.866	-0.51	-0.567
DR1 - Down-regulator of transcription 1, TBP-binding (negative cofactor 2)	DR1	H200002601	897	1	93524176	93524245	AGCAGGGGAGTTTTTAAAAGCCGGGGCGCGAGAAACAGGAAGGTACTATGGCTTCCTCGTCTGGCAACG	1	0	-0.349	-0.3585	-0.087	0.553	-0.158	-0.407	0.168	-0.086	0.211	0.166	-0.37	0.116
Homo sapiens mRNA; cDNA DKFZp434H0872 (from clone DKFZp434H0872)		H200020256	898	1	93533303	93533354	ATGAAGATCTCTAGTATTTCTTTACTATTGTGAGGATGACCAGCGGAGAGGCTAGACAGCAACAAGCAG	1	0
Homo sapiens, clone IMAGE:3684608, mRNA		H200009851	899	1	93544613	93544682	TTATGGGGTTGTTATTGATAAACCCTGCATTAAACAATCCCACAGTCGGTGCTGCGGTGAGCCGTGATG	1	0	-0.079	-0.4105	-0.178		-0.178	-0.328	-0.555	-0.183	-0.375	-0.149	-0.584	-0.428
FLJ20275 - Hypothetical protein FLJ20275	FLJ20275	H200015676	900	1	93731852	93731921	CAAAGCCTGAAGTGCTTATGGTTTTTTGGCTAACAGCCACAGAGGGCAAAGTTTAAGACTTTCTTGTAA	2	0	0.29	0.3525	-0.111	0.317	0.421	0.296	-0.167	0.102	0.334	0.489	0.094	0.185
BCAR3 - Breast cancer anti-estrogen resistance 3	BCAR3	H200001253	901	1	93739820	93739889	AATTCAACCAGATTTTAACTGCCCTCTCGCGTAAATTGGAACCTCCTCCTGTAAAGCAGGCAGAGCTTT	1	0	0.219	0.7565	-0.016	0.511	0.277	0.346	-0.197	0.086	0.377	0.511	0.628	0.36
HSU15552 - Acidic 82 kDa protein mRNA	HSU15552	H200007164	902	1	94047477	94048285	CTGCTGGCTGATTCTGAATTCAGAGATACAACCGAAGGAAGTACTCAGAGATCATGGCTGAAAAAGCAG	1	0	0.074	0.2645	0.885	0.084	0.189	-0.207	1.093	-0.354	0.725	0.231	1.084	0.531
GCLM - Glutamate-cysteine ligase, modifier subunit	GCLM	H200010382	903	1	94072233	94072302	AAACCAAATAGTAACCAAGTTAATCTTGCCTCCTGCTGTGTGATGCCACCAGATTTGACTGCATTTGCT	1	0	-0.642	-0.9135	-0.031	-0.287	-0.33	-0.613	-0.533	-0.717	-0.339	-0.169	-0.614	-0.534
ABCA4 - ATP-binding cassette, sub-family A (ABC1), member 4	ABCA4	H200014814	904	1	94175607	94175676	GCTATATCGTCACAATGAAGATCAAATCCCCGAAGGACGACCTGCTTCCTGACCTGAACCCTGTGGAGC	1	0
PARG1 - PTPL1-associated RhoGAP 1	PARG1	H200005729	905	1	94351095	94351164	CCCACCAAATGGTCCATTTGAATGCATCCCTAATATATGATATAGTCTCAACTAATAGGTGCAATTTGG	1	0	-0.819	-0.2385	0.545	0.162	0.051	0.758	0.13	-0.41	0.083	-0.509	-0.253	0.412
ABCD3 - ATP-binding cassette, sub-family D (ALD), member 3	ABCD3	H200006324	906	1	94695522	94695591	AGAAGCCCATTCATTAGAAGTGTGGTGGTTATTTGGTATTAAACTCCAAATGAGCCATAGGAAGGCACT	1	0	-0.21	0.1125		0.082	0.332	-0.335		0.003	-0.187	-0.235	-0.397
F3 - Coagulation factor III (thromboplastin, tissue factor)	F3	H200005476	907	1	94707295	94707364	AGCTTTTGAGGGGCTGACTTCAATCCATGTAGGAAAGTAAAATGGAAGGAAATTGGGTGCATTTCTAGG	1	0	0.428	1.4655	1.119	0.908	0.944	0.885	1.129	0.666	1.407	0.015	0.902	1.249
Homo sapiens cDNA FLJ20387 fis, clone KAIA4452		H200018307	908	1	94798776	94798845	CCTCAGCCCTGAGCGGCATAACATCTACACGGGGTTAGCTGCAGGTAGAACTCAGAACTCAGCTCCTAG	1	0
Homo sapiens cDNA: FLJ21364 fis, clone COL02989		H200018538	909	1	94912481	94912550	GCCTCCAAGACCCTGAGCCGTGCCAAACTGGAGATTCTTCACCTTCGCTCTATGTTGAAATTGCCCAGG	1	0
CNN3 - Calponin 3, acidic	CNN3	H200014641	910	1	95075434	95075503	ATCCCAAATACTGTGCTGCTCCTACAGAACCTGTCATTCACAACGGAAGCCAAGGAACAGGAACAAATG	1	0	0.441	-0.0135	0.448	0.344	0.264	0.479	0.411	0.739	1.169	1.024	0.63	1.064
Homo sapiens, Similar to RIKEN cDNA 5430428G01 gene, clone MGC:19780 IMAGE:3689162, mRNA, complete c		H200012477	911	1	95160645	95160714	TTCAGTGGCCGGCTCTGAAAGAAAAGTATCCCAAATCGGTGTACCTTGGGCGAATTGTTTGACAAATGG	1	0	-0.069	0.3375	0.447	-0.035	-0.069	-0.13	-0.022	-0.32	-0.065	-0.144	0.161	0.34
Homo sapiens cDNA FLJ31842 fis, clone NT2RP7000259		H200007111	912	1	95370642	95370711	TCAGTACCAAAGTCTTATGCAATATGTATTTATTATGCTCCTGAAATAGGCCTCTTCTTGATGAGACCC	1	0	0.02	-0.3405	-0.682	-0.391	-0.053	-0.111	-0.554	-0.238	-0.33	-0.328	-0.503	-0.251
DKFZP566K023 - DKFZP566K023 protein	DKFZP566K023	H200002860	913	1	95421872	95421941	GCCAGTCAATTATCCTTCATGTCTACCTGGTATCTCGATTAACTCTGAACAGTTGACCAGGGCCCAGTG	1	0	0.14	-0.1405		-0.309				0.33	-0.248	-0.206
PTBP2 - Polypyrimidine tract binding protein 2	PTBP2	H200004284	914	1	96991670	96991739	TTTGAGCCCTATGTGGAAAGCATTGTGGAATCTTAACCTTTTCGTACACACTCTTGTGGGACGTATCAT	1	0	-0.475	-0.6525	-0.34	-0.791	-0.692	-0.759	-0.393	-0.543	-1.155	-0.796	-0.874	-0.66
DPYD - Dihydropyrimidine dehydrogenase	DPYD	H200000421	915	1	97255847	97255916	CTAACTAAATACCATTCACTACTCATGCGTGAGATGGGTGTACAAACTCATCCTCTTTTAATGGCATTT	1	0
Homo sapiens mRNA; cDNA DKFZp564I103 (from clone DKFZp564I103)		H200017114	916	1	98144930	98144999	TTCAATGCTACTTCCGACACCTACTTCCCATCCTCCGTGTAACAGATACTGTCAGTTACCTATCCTTAA	1	0
SNX7 - Sorting nexin 7	SNX7	H200012661	917	1	98876388	98876457	ATGCTGTAAGGCCACTGAAAAGCGGATGTCTGGACTCTCAGAGGCCCTGCTTCCTGTTGTACATGAGTA	2	0	-0.145	-0.5185	-0.182	-0.302	-0.225	-0.202	-0.156	-0.301	-0.097	0.048	-0.084	0.267
Homo sapiens clone 25181 mRNA sequence		H200002240	918	1	99068462	99068531	GGAAGCCTTAGCCATATATTCTTATGTCAAGGTTGCTTCTTTGCACCTTGCTAAACCTGATACGAATGC	1	0
KIAA0455 - KIAA0455 gene product	KIAA0455	H200002242	919	1	99486349	99486418	TATCCCTTCTGGCAATTTCCTTCTCAGAGAGGGGAGTGGGAATAAAATGTTGCCTTCCCCACTTCTCAC	1	0
PALMD - Palmdelphin	PALMD	H200002399	920	1	99872149	99872217	TTGCACATATCCAAAAGGTGCATCCCGCCAATGATCCCCAGATTCGGGGTCTGAGTTTGGATAGTCCGG	1	0	-0.179			0.221	-0.168	0.259	0.27	-0.23	0.101	0.066		0.104
AGL - Amylo-1, 6-glucosidase, 4-alpha-glucanotransferase (glycogen debranching enzyme, glycogen storage di	AGL	H200000240	921	1	100100815	100100884	CCTTGTTCAATATATACCCTTCTCTAAACTGTGCGGGTAAAAGGAATGACTGTCCTTGAGAGAACCATT	1	0
SLC35A3 - Solute carrier family 35 (UDP-N-acetylglucosamine (UDP-GlcNAc) transporter), member 3	SLC35A3	H200007422	922	1	100200058	100200127	TACTATCTTTAACTGGTTTTTCACGATGGGGCACTAGGAATCTCGACATTAATCTTGCACAGAGGACTT	1	0	-0.146	0.2955	-0.265	-0.577	-0.263	-0.044	-0.63	-0.356	-0.408	-0.383	-0.271	-0.11
DKFZP564L0864 - Hypothetical protein DKFZp564L0864 similar to HIAT1	DKFZP564L0864	H200002958	923	1	100256039	100256108	TGCTGGGGCAGTAGCAGCCATGTCTAGCATCACCTTTCCTGCTGTCAGTGCACTTGTTTCACGAACTGC	1	0	-0.114	-0.1995	0.218	-0.136	-0.082	0.032	-0.127	-0.042	0.057	-0.022	-0.192	0.133
Homo sapiens cDNA: FLJ22097 fis, clone HEP17013		H200013510	924	1	100261610	100261679	CTTTAAACTAGGGATCTAATCTGAAAATTCAGTAACTAATATTAGGCAGTTGATACTCCCCCACCTCCC	1	0	-0.859	-0.4005	-0.375	-0.792	-1.376	-1.121	-0.538	-1.291	-0.824	-0.555	-0.334	-0.68
FLJ10287 - Hypothetical protein	FLJ10287	H200004481	925	1	100327542	100327611	TTTAGTCTCATATATCTTGTCAGACTGTCTCGGTTCAAATTCCAAACCTACCATCTTCAGTTGTGCGAC	1	0	-0.468	-0.2555		-0.621	-0.628			-1.115	-0.464		0.034	-0.177
Homo sapiens cDNA: FLJ21293 fis, clone COL01972		H200016424	926	1	100364850	100364919	TATCTCAGTCAACATATAGGAAACCAGTGCCATTTCTGTATCATTTGACACCGAAGGGGTATTGTTTTT	1	0	-0.228				0.054	0.194	-0.316	-0.391	-0.215	-0.461		-0.317
DBT - Dihydrolipoamide branched chain transacylase (E2 component of branched chain keto acid dehydrogenase	DBT	H200013307	927	1	100383820	100384032	ACATTGGATCAATTGGTGGTACCTTTGCCAAACCAGTGATAATGCCACCTGAAGTAGCCATTGGGGCCC	1	0	-0.526	-0.6125	-0.837	-0.141	0.047	0.264	-0.343	-0.106	0.105	-0.236	-0.178	-0.107
RTCD1 - RTC domain containing 1	RTCD1	H200003731	928	1	100454834	100454905	AATTATTGCTGAGACCTCCACTGGCTGTTTGTTTGCTGGATCATCGCTTGGTAAACGAGGTGTAAATGC	1	0	-0.303	0.1815	0.017	-0.091	-0.358	-0.216	-0.385	-0.393	-0.037	-0.195	0.156	0.128
Homo sapiens mRNA; cDNA DKFZp586O2023 (from clone DKFZp586O2023)		H200017124	929	1	100468426	100468495	GATGTTAAGCCCAGTACATTAAAGATGAAGGAAGATGTTAATCACCACCACCACCCCTCCTCCCCACAT	1	0	-0.499	-0.7585	-0.949	-0.777	-1.047		-0.824	-0.714	-0.919	-0.75	-0.924	-0.771
BCAS2 - Breast carcinoma amplified sequence 2	BCAS2	H200003217	930	1	100570963	100571032	GAAACGATATGAGCTTCCAGCCCCCTCCTCTGGTCAAAAAAATGACATTACTGCATGGCAAGAATGTGT	2	0	0.062	-0.0395	0.145	0.174	-0.067	-0.624	0.048	-0.131	0.055	0.118	0.388	0.028
CDC14A - CDC14 cell division cycle 14 homolog A (S. cerevisiae)	CDC14A	H200005594	931	1	100696941	100697010	TATAGGTACTCACAGCCCTTTCATGTAAGTATGATCTGATATTTAGGTCTTCAGAAGCCTGTAGGTTTC	1	0												-0.59
GPR88 - G-protein coupled receptor 88	GPR88	H200007895	932	1	100718712	100718781	CTGCTATTGCATGCTCCTAGATGCTAGAACTTATTGGGCATGTGGTATACTGAAGCGATACCCGTTAGA	1	0
VCAM1 - Vascular cell adhesion molecule 1	VCAM1	H200011631	933	1	100915987	100916056	AATGCCCATCTATGTCCCTTGCTGTGAGCAAGAAGTCAAAGTAAAACTTGCTGCCTGAAGAACAGTAAC	1	0
EXTL2 - Exostoses (multiple)-like 2	EXTL2	H200005413	934	1	101050741	101050810	CACTTATATGCAGCAAGGAGTAAATGTGTTACTAGATTCGGGTAGTGCATTTTGTCACTGAATCTGACC	1	0		0.1395
Homo sapiens cDNA FLJ13027 fis, clone NT2RP3001007		H200014881	935	1	101156944	101157013	AGCCTTAGTGACCCAGATCTCAACCAGAGACTCAAGATAGCCTCAAATACAGTGAAAGATTATGTATCC	1	0	0.049	0.1505	0.233	0.195	0.498	0.29	0.514	0.539	1.108	0.426	0.107	0.277
LOC51611 - CGI-30 protein	LOC51611	H200020429	936	1	101168126	101168195	GACACTTTGTGTTGGCTTAGCCAGGGTTGGAGCCGACGACCAGAAAATTGCAGCAGGCACTTTAAGGCA	1	0	-0.403	-0.0135	0.083	-0.249	-0.319	0.248	0.448	-0.193	0.324	0.162	0.112	0.692
FLJ20139 - Hypothetical protein FLJ20139	FLJ20139	H200017564	937	1	101168817	101168886	GCCAGCCTTAGCTTTAGTATTATTCACTCTGGTGCTACAGCTAAAGAGCTGACCCTTTAATGGTTGTAT	1	0
Homo sapiens cDNA FLJ11489 fis, clone HEMBA1001915		H200012403	938	1	101264427	101264496	GGTACTTCCTAAGCGTGGCTACTCCAATGAAGCTTTAGTATATGTACTGAAAGAAGACCCTCTCATACT	1	0				-0.255	-0.646		-0.373		-0.508	-0.614		-0.211
EDG1 - Endothelial differentiation, sphingolipid G-protein-coupled receptor, 1	EDG1	H200013949	939	1	101418196	101418265	GTTCTTTTACTTTATACTTTAACTACCTGAGAGTTATCAGAGCTGGGGTTGTGGAATGATCGATCATCT	1	0						0.39
OLFM3 - Olfactomedin 3	OLFM3	H200019756	940	1	101981936	101982005	TGTATTATTCCTATTCCACCAAAACCTCCACATATGAGTACACAGACATTCCCTTCCATAACCAATACT	1	0
HEJ1 - Similar to DNAJ	HEJ1	H200014902	941	1	102071602	102071671	GTGTTCAGTGTCAAACATCTTAATGGGACCAGTGATAATACTCGCTGCTGGCATTTTATGGGCAGTAGT	1	0				-1.128	-1.627	-1.452	-1.518	-1.712
COL11A1 - Collagen, type XI, alpha 1	COL11A1	H200006975	942	1	103055481	103055551	GTGCCACCAACCCATTTTGTGCCACATGCAAGTTTTGAATAAGGATGTATGGAAAACAACGCTGCATAT	1	0
Homo sapiens cDNA FLJ11973 fis, clone HEMBB1001221		H200013771	943	1	103249226	103249295	GTCAGTCAGAAGTCCTCGTGGGTCCCTCTGTCTGTCTGCTAAAAGTCCTCATGGGTCCGTCTGTCTGTG	1	0
FLJ20008 - Hypothetical protein FLJ20008	FLJ20008	H200002364	944	1	103809686	103809755	ATCCCGTGTCCTTCAAGTGTTTTCTAACTTTGAGAGGAAGAAATTGACCACCTGGACTATGGAACTGTG	3	1	-0.929		-0.926	-0.832	-0.286	-0.596	-0.968	-0.617	-0.216	-1.087	-0.731	-0.738
Homo sapiens, clone MGC:20719 IMAGE:3954254, mRNA, complete cds		H200020204	945	1	104328516	104331425	AAGCCATGTGAGGGGGCCGGCTCTGTGGCAGATTGTAATAGCATAAAATATGTAATAACAATAGGCTGG	1	0										0.315
PRMT6 - Protein arginine N-methyltransferase 6	PRMT6	H200003585	946	1	107313054	107313123	CTGGTAATTAAGGGGAAGGATATGAGGAAGCAGTTTAAATAGCCCTGTTCTCATTACTCTGACCACATA	1	0	-0.076	0.2695						-0.012	-0.191	-0.311
KIAA0976 - Netrin G1	KIAA0976	H200011740	947	1	107664592	107664661	CGTGGATTCCTTTCCCCTCCAAAGGGCAAGAATTCACACGTAGACGACACTGCCGGTTCCAGAGGGCAC	1	0
Homo sapiens cDNA: FLJ22271 fis, clone HRC03191		H200013068	948	1	107738675	107738744	CCTAGAGTTTCCTACTCAGATAACCGCCCCCCACACGCACACTTTTAGGCCAAATGTAGGCCCCCTCTG	1	0
VAV3 - Vav 3 oncogene	VAV3	H200016605	949	1	107826712	107826781	CATTCTTCCTGGGGTCCAGAGTCCCCATTCAAGGCAGTCAAGTTAAGACACTAACTTGGCCCTTTCCTG	1	0
DKFZp586G0123 - Hypothetical protein	DKFZp586G0123	H200003431	950	1	108390336	108390405	AAATGATGTGCTTATTTCTCCCTCACTGTTGAATATCTTTGAACTTGCTGTTTTCAATATGGGCAGCAC	1	0	-0.097	-0.0575	0.308	-0.511	-0.754	-0.037	-0.543	-0.598	-0.065	-0.283	-0.121	0.014
Homo sapiens cDNA FLJ32833 fis, clone TESTI2003228		H200021126	951	1	108478075	108478144	ACAAATAGCATTGACCGGCGTTAGCCCTGTTTCTCAATTCCCATCGTGTAGAGAACAGGAGTCCGCAGC	3	0
Homo sapiens cDNA: FLJ21550 fis, clone COL06258		H200013331	952	1	108893285	108893353	TTCTAGGTGGTACGTCATGTGAATGCAACCAAGCACTGTAGTTGAAATTGTGTTATGCCAGTACTCATA	1	0	-0.822	-1.2665	-1.042	-0.879	-0.789	-0.863	-1.273	-0.85	-0.888	-0.462	-0.992	-0.848
Homo sapiens, clone MGC:4408 IMAGE:2906200, mRNA, complete cds		H200001542	953	1	108903095	108903381	AGAGACTCCTTGCGTATCCCAAGTTGAACCGCTTATGTGCTAATGAAGAGATGATGAGATCAGCCATTG	1	0
FLJ10330 - Hypothetical protein FLJ10330	FLJ10330	H200019898	954	1	108955488	108955557	TAAAGCCTAGCATTCTTGCAGAACCCTATACTAACATGTAATGGGGAGAGGGTGGGGCAGATGAGTAGA	1	0	-0.59	0.0035	-0.168	-0.02	0.023	0.333	0.209	-0.399	0.32	-0.134	0.351	-0.059
STXBP3 - Syntaxin binding protein 3	STXBP3	H200001688	955	1	109054917	109054969	GGCCATATTGTTCCCAGTGTCCAGCAGTATGGAATGGTTCAGGAGCTGTAAGTGCTCGCCAGAAACCCA	1	1	0.224	-0.0005	-0.04	0.637	0.681	0.22	0.064	0.444	0.328		0.185	-0.656
HSU54999 - LGN protein	HSU54999	H200017259	956	1	109178773	109178842	GGGCTTCGTCTAACACAAAACAGCCAGTCGGTACTTAGCCACCTGATGACTAATGACAACAAAGAGGCT	1	0	-0.744	-0.9055	-0.69	-0.831	-0.573	-0.662	-0.169	-0.843	-0.632	-0.115	-1.093	-0.55
KIAA0761 - Mid-1-related chloride channel 1	KIAA0761	H200010561	957	1	109184759	109184828	CAGTAATCACAGACGATGAAGCACCTTACAGGACCCCTCCACCCTCAAACGCGCATGTCCAGAGAAGTA	1	0	-0.09	0.0245	-0.243	-0.242	0.25			0.224	-0.195		0.134	-0.113
Homo sapiens cDNA FLJ20046 fis, clone COL00573		H200007985	958	1	109188790	109188859	GTAATAGCTGTGGAAAAGATGAAACTACAGCCACAGTGACCTGTGGGCAGCCTGCGTAGAGATAAGCTG	1	0	1.051	0.1795	-0.44	0.52	1.258	0.611	0.604	1.105	0.889	-0.025	0.407	0.364
KIAA0893 - KIAA0893 protein	KIAA0893	H200000842	959	1	109225780	109225849	AGAGCTCTTCAGTTGTTGGTGTGCACTCCAAGTCAGGATGGACAATGTGTTTACGGTTTAGTATTCAAT	1	0	0.556	-0.1895		0.035	-0.059	-0.201	-0.004	-0.013	0.222	0.247	0.09	-0.132
TAF13 - TAF13 RNA polymerase II, TATA box binding protein (TBP)-associated factor, 18 kD	TAF13	H200004603	960	1	109319313	109319358	TGTCATAGAGTTTATCACTGAAATGACTCACAAGGCAATGTCAATTGGAAGACAAGGTCGAGTACAAGT	0	1	-0.224	0.5095		0.542				0.449	0.271	0.229		0.492
AD-020 - Protein x 013	AD	H200006990	961	1	109350836	109350905	CTCAGAGTTGTGGCTGTTATCTCTTCAGGAATTGGTCCACAGGGTAAATTTCAACAATTCATACGTTTT	1	0	0.147	-0.0655	-0.253	-0.186	0.389	0.283	0.099	0.14	-0.03	-0.057	-0.34	-0.378
KIAA1324 - KIAA1324 protein	KIAA1324	H200011326	962	1	109460446	109460515	TACCGTGCTGACTTCTGCAGGTCTGCCCTGTGACCTGTCAGGAACTCCTGAGTTACGCTACTGGGGTCA	1	0
Homo sapiens cDNA FLJ12277 fis, clone MAMMA1001711		H200002735	963	1	109471155	109471224	TTGGCCCCACTCCCAAAGCAAATAGATTTCCATGTAACTGGAAATCTGCTGCAAACCCCAAGAATTTTA	1	0	0.353			1.413	0.715			0.773	0.143
SARS - Seryl-tRNA synthetase	SARS	H200000946	964	1	109491132	109491201	TCTCCTGTTCTAATTGCACGGATTACCAGGCTCGCCGGCTTCGAATCCGATATGGGCAAACCAAGAAGA	1	0	0.46	0.6285	0.661	0.345	0.339	0.174	0.826	0.165	0.865	0.257	0.289	0.444
CELSR2 - Cadherin, EGF LAG seven-pass G-type receptor 2 (flamingo homolog, Drosophila)	CELSR2	H200005251	965	1	109529659	109529728	TGGGTTCTGGTGTCCACTCACCCACCCCACCCCCCAAAATCAGACAAATGCTACTTTGTCTAACCTGCT	1	0	-0.223	-0.3485		-0.181	-0.136		-0.456	-0.066	-0.346	-0.413		-0.392
DDA3 - P53-regulated DDA3	DDA3	H200006415	966	1	109534427	109534496	CCCAGAGAATTTTATCTTCTTCCTTGGCATTGGTTCACTGGACATTTCCACGTGAGCGGCCTCCGTAGC	1	0
Homo sapiens cDNA FLJ20750 fis, clone HEP05174		H200008423	967	1	109564643	109564712	CTGATGATTTGGCCCACCTCCTGTGTTTGGACCTCTAGGGAGGAGGGTTTTGGTCATACTCTCCTTATC	1	0	-0.31	-0.3205	-0.513	-0.298	0.126	-0.585	-0.672	0.127	-0.425	-0.151	-0.695	0.031
Homo sapiens sortilin 1 (SORT1), mRNA		H200021300	968	1	109569039	109569395	GATGCTGGTCACAGTCGTAGCAGGAGTGCTCATTGTGAAGAAATATGTCTGTGGGGGAAGGTTCCTGGT	1	0	-0.145	-0.5795	-0.878	-0.286	-0.223	-0.364	-0.445	0.33	-0.268	0.18	-0.645	0.126
SORT1 - Sortilin 1	SORT1	H200021280	969	1	109578121	109578190	TAAACAAAGAGCTCCCTGGTCCTGAGTGGAGAATATCTGGTTGCTTACCTCTGACAGCTCCTACTGACT	1	0
PSMA5 - Proteasome (prosome, macropain) subunit, alpha type, 5	PSMA5	H200006341	970	1	109669985	109670029	GTGGAATATGACATTGAGGCTATCAAGCTTGGTTCTACAGCCATTGGGATCCAGACATCAGAGGGTGTG	0	1	-0.074	0.1275	0.274	-0.07	-0.094	-0.124	0.131	-0.283	0.147	0.043	-0.041	0.051
KIAA1163 - KIAA1163 protein	KIAA1163	H200002095	971	1	109758936	109759005	CCTCTGTACTTCCTCGTAGCTCTGCTGACAAAGCAAGCAGGCCTCCCGTGTCCAAGACCCCATTCCTCC	1	0
GPR61 - G protein-coupled receptor 61	GPR61	H200019263	972	1	109800396	109800465	ACAAATTCCTGGCTCACTGAGCATCAAAAGGGGAAATGGGCTGGTGGGAGTGGGATAGTCTCCCATTTA	1	0
GNAI3 - Guanine nucleotide binding protein (G protein), alpha inhibiting activity polypeptide 3	GNAI3	H200005866	973	1	109848156	109848225	AAAATGGTGAGTAAAGAGCCCAGGTTTGCTCCTGTTTGTAACTAGTCTTTTCTGGAAATACTGTCTTCT	1	0	-0.236	-0.2665	0.163	-0.334	-0.619	-0.233	-0.086	-0.574	-0.236	-0.22	-0.197	-0.306
Homo sapiens, Similar to guanine nucleotide binding protein, alpha transducing 2, clone MGC:2232 IMA		H200004350	974	1	109863364	109863433	ACAACCTGGCTGACTCCATTGAGGAGGGAACCATGCCTCCTGAGCTCGTGGAGGTCATTAGGAGGTTGT	1	0
AMPD2 - Adenosine monophosphate deaminase 2 (isoform L)	AMPD2	H200006988	975	1	109885799	109885868	GCCCAGGGCCTCAATGAGCCTGGTCCATGAAGTGCCCACCACATCGCAGCACTTTTACCACGTTTTGTC	1	0	0.706	0.3875	0.853	0.778	0.478	0.483	0.739	0.604	0.833	0.31	0.771	0.413
GSTM4 - Glutathione S-transferase M4	GSTM4	H200020240	976	1	109911004	109911073	AGTTCAGCCCAGCTGAGGCCTGTCTGCAGAATCGACACCAACCAGCATCATGTCCATGACACTGGGGTA	1	0	1.413	0.5795	0.569	0.359	1.61		0.587	1.226	0.228	0.015		0.786
GSTM1 - Glutathione S-transferase M1	GSTM1	H200017990	977	1	109948357	109948408	CAGCATGGTCCCTGCCTAGGCCTACCTGATGGAAGTAAAGCCTCAACCAC	2	0	1.067							0.962		-0.292	0.146
GSTM5 - Glutathione S-transferase M5	GSTM5	H200006162	978	1	109972861	109972930	GATAGACTTCCCTGATCTAGATATCCTTCGTCATGACACTTCTCAATAAAACGTATCCCACCGTATTGT	1	0
GSTM3 - Glutathione S-transferase M3 (brain)	GSTM3	H200000512	979	1	109991629	109991698	CCTGTCCGTAAGGGGTCAGCGCTCTTGCTTTGCTCTTTTCAATGAATAGCACTTATGTTACTGGTGTCC	1	0	-0.174								0.774
FLJ21522 - Hypothetical protein FLJ21522	FLJ21522	H200001047	980	1	110005354	110005423	CCAGCTACTTCGCATAAGACCTGGGGAGCTACAGATGCTATGTCCACAGGAGGCCCCACGAATCCTGTC	1	0
Homo sapiens, clone IMAGE:3915865, mRNA		H200020307	981	1	110151604	110151673	GGAGGAAGCAGCTACAGATCGTCCTACTCACCAGCTGGGTGGCACCACCGGCTTTAAGTAATGGGTAAA	1	0
CSF1 - Colony stimulating factor 1 (macrophage)	CSF1	H200008179	982	1	110184859	110184928	TCCTCCTGACCTTGGTCAGCAGTGATGACCTCCAACTCTCACCCACCCCCTCTACCATCACCTCTAACC	1	0	-0.048	-0.1315	0.074	-0.368	-0.25	-0.749	0.211	-0.564	0.112	0.172	-0.1	-0.102
PRO0233 - PRO0233 protein	PRO0233	H200017379	983	1	110275339	110275408	ACTTGAGAGACATTTTGAAAAGGAGTCTGCTCTCCTGCCACTTTGCTCTTCCTAGATGAATACGTTGCC	1	0
AHCYL1 - S-adenosylhomocysteine hydrolase-like 1	AHCYL1	H200000876	984	1	110276797	110276866	GATGTGGGTGGTGCATGTTAATTTCCCTTAGAAGTTCCAAGCCCTGTTTCCTGCGTAAAGGTGGTATGT	1	0	0.222	-0.1245	-0.25	-0.225	0.24	-0.06	0.158	0.03	0.048	-0.38	-0.358	-0.348
FLJ14743 - Hypothetical protein FLJ14743	FLJ14743	H200007838	985	1	110309141	110309210	GACAAGGTAGGAAGAGAAGCTTCCCTTAACCAGAGGGGCCATTTTTCCTTTTGGCTTTCGAGGGCCTGT	1	0	0.048	0.2045	0.109	0.217	-0.257	-0.286	-0.209	-0.109	0.126	-0.301	0.159	0.184
ALX3 - Aristaless-like homeobox 3	ALX3	H200014973	986	1	110314720	110314788	CCCTCCAAGGGGGCAGAAATTCCACCAGAAATCACCACATATTTGGAATCTTCTTCCACGGGACCAGCC	1	0
Homo sapiens mRNA; cDNA DKFZp761I1224 (from clone DKFZp761I1224)		H200012747	987	1	110456265	110456334	TGCCAGTGAGGTCAGCTTCTGCCCTCCAGCAATACATGTGCAGGGGTTGCTGCTTTCCCAGTGCCAGGA	1	0	0.664	0.0175	0.147	0.185	-0.103	0.056	0.302	0.31	0.062	-0.156	0.438	-0.286
KCNC4 - Potassium voltage-gated channel, Shaw-related subfamily, member 4	KCNC4	H200012497	988	1	110478581	110478650	GAAGGAAAATCCCTTTTCCCCCAGTGGCCTAGGGAGTTTCCAAATGGACCTCAGACCTTGGGATTTGGC	1	0
PRO1575 - PRO1575 protein	PRO1575	H200009379	989	1	110599253	110599322	AAGAATGGGCAGTACAAATATGAGGTTCATGTGGACTATGGCACTCTGTAGGTAATGACCAACTAAACA	1	0
RBM15 - RNA binding motif protein 15	RBM15	H200004787	990	1	110601237	110601306	CTTTTTATGGCTCACACAGCTTAAGAGTAGCTGTCTCTCAAACGTGCGCTCACAGTTGAGCTGCTTTTG	3	0	-0.593	-0.0565	0.357	-0.378	-0.505	-0.64	-0.402	-0.642	-0.539	-0.433	-0.399	-0.469
SLC16A4 - Solute carrier family 16 (monocarboxylic acid transporters), member 4	SLC16A4	H200003299	991	1	110617950	110618019	GGGCGCGGCCAGATAAGTTTTTAAGGTTCCTTCTTGCTTTAGCATTCTGAGAAATGTCTAATTGGTAGT	1	0
PROK1 - Prokineticin 1 precursor	PROK1	H200002346	992	1	110711488	110711557	TAGTTCATCTTCCCTCGATTGGTTAACTCCTTAGTTTCAGACCACAGACTCAAGATTGGCTCTTCCCAG	1	0
KCNA10 - Potassium voltage-gated channel, shaker-related subfamily, member 10	KCNA10	H200016084	993	1	110771915	110771984	AGAATGGGCAGCACAGACTCTCTTAATAAGACCAATGGTGGCTGTTCCACAGAGAAGTCTAGGAAATGA	1	0
KCNA2 - Potassium voltage-gated channel, shaker-related subfamily, member 2	KCNA2	H200016083	994	1	110858106	110858175	GGAGCAGGCCCAATACTTGCAAGTGACAAGCTGTCCAAAGATCCCATCCTCCCCTGACCTAAAGAAAAG	1	0
KCNA3 - Potassium voltage-gated channel, shaker-related subfamily, member 3	KCNA3	H200007884	995	1	110926836	110926905	ACCCCTTCCAGCGGAAGTTACTAATTCGGACCTGACTGATGCAGTTTCCATAGCAACCCATGTTTCCTG	1	0
CD53 - CD53 antigen	CD53	H200006908	996	1	111151347	111151398	ATTGGACCAGTGGCCCACCAGCATCTTGCCCCTCAGATCGAAAAGTGGAGGGTTGCTATGCGAAAGCAA	1	0	0.221
FLJ11269 - Hypothetical protein FLJ11269	FLJ11269	H200003496	997	1	111202910	111202984	ATAACGCAATCATAAATGGGGAAGCTAATGTCACCGGTTCCCAACTCCAGTATTTTACCAACTTCAGAT	1	0	0.136	-0.0635	0.038	-0.387	-0.465	-0.305	-0.686	-0.607	-0.047	-0.266	-0.082	-0.114
CEPT1 - Choline/ethanolaminephosphotransferase	CEPT1	H200012531	998	1	111438894	111438963	TTTGCAATCAGATTGCGTCTCACCTGCACATACATGTCTTCAGAATCAAGGTCTCTACAGCTCATTCTA	1	0	-0.047	0.2305	-0.171	-0.337	-0.556	-0.094	-0.399	-0.657	0.015	-0.187	0.069	-0.287
FLJ22457 - Hypothetical protein FLJ22457	FLJ22457	H200015627	999	1	111441857	111441926	AACACACTTTGTGGTCGAAAGGCTCAGCCTCTCTACATGAAGTCTGTGGACATGTAAGGACGAGAGTAA	1	0	0.706	0.7995	-0.363	1.143	1.069	1.094	0.971	0.796	0.818	0.39	0.017	0.545
CHI3L2 - Chitinase 3-like 2	CHI3L2	H200013940	1000	1	111497878	111497917	GCAGTCAAGAGAAGCCTTGGCTCCTTGTGAAGGATTAACTTACAGAGAAGCAGGCAAGATGACCTTGCT	0	1
TSA1902 - Eosinophil chemotactic cytokine	TSA1902	H200012779	1001	1	111575122	111575191	GGGCATAAACCTGACCTGGTCTATATTCCCTAGAGTTCCAGTCTCTTTTGCTTAGGACATGTTGCCCCT	1	0
OVGP1 - Oviductal glycoprotein 1, 120kD (mucin 9, oviductin)	OVGP1	H200000297	1002	1	111669380	111669449	AAAGGTGACTGTCCCCTCCAGAAACATATCAGTCACCCCTGAAGGGCAGACTATGCCTTTAAGAGGGGA	1	0
Homo sapiens cDNA FLJ12148 fis, clone MAMMA1000414		H200014990	1003	1	111686459	111686528	AACTAGTGTCTCTCACCCTTGGCACTATTAAATTATCAGTACAGGCGGTCCGTGACTTCTGATGGTTCA	1	0	0.146	-0.5415	-0.123	-0.387	0.157	0.067	-0.232	0.071	-0.198	-0.252	-0.244	-0.092
MGC2722 - Hypothetical protein MGC2722	MGC2722	H200001962	1004	1	111695526	111695595	TCTCTCTCACCCCCCAAAACAAGTTGACGAAAGGGTTTTATGTAGCTGTCTATGAGGAATTGGCCGTGT	1	0	-0.704	0.3375	0.588	-0.083	-0.576	-0.624	0.137	-0.701	-0.102	-0.262	0.255	0.406
ATP5F1 - ATP synthase, H+ transporting, mitochondrial F0 complex, subunit b, isoform 1	ATP5F1	H200006846	1005	1	111708959	111709021	CGTTATGGACTGATCCCTGAGGAATTCTTCCAGTTTCTTTATCCTAAAACTGGTGTAACAGGACCCTAT	3	0	-0.945	-0.4795	-0.202	-0.832	-1.058	-0.525	-0.56	-1.151	-0.954	-0.886	-0.636	-0.652
AD026 - AD026 protein	AD026	H200003872	1006	1	111740475	111741290	TGCAAGGCTCCCAAAGTTGTCCGCAAGCTGACCGCTCCAGGACGTCCATTCTCATCATTTGCATACTGA	1	0				0.595
ADORA3 - Adenosine A3 receptor	ADORA3	H200000069	1007	1	111754622	111754691	CTTTTGATCCTCAAAGCCTGTGTGGTCTGCCATCCCTCTGATTCTTTGGACACAAGCATTGAGAAGAAT	1	0								-0.218
RAP1A - RAP1A, member of RAS oncogene family	RAP1A	H200000233	1008	1	111963885	111967120	GTCTGCTGCTCTAGGCCCATAGTCAGCAGCAGCTCTGAGCCAGATTACAGGAATGAAGAACTGTTGCCT	3	0
Homo sapiens cDNA FLJ13395 fis, clone PLACE1001311		H200018448	1009	1	111971095	111971164	TGTTGAGAACAGCTGGAGGCTTTGACTGGGTTCCTAGTTCTGTTTTCTGGGAAGGCAACGTGGATTCTG	1	0												-0.454
LOC55924 - Hypothetical protein	LOC55924	H200004031	1010	1	111981849	111981918	GGTTCGCCCTGACAGCAAACATCTTTAAGAAGTTCTTGCGTAGTGTGCGGCCTGACCGTGACCGGCTGC	1	0				0.082
DDX20 - DEAD/H (Asp-Glu-Ala-Asp/His) box polypeptide 20, 103kD	DDX20	H200005571	1011	1	112021370	112021439	AATACGTCTGAGTTTTTCTGATACCTATCAGGATTATGAGGAGTACTGGAGAGCTTACTACAGGGCATG	1	0	-0.262	0.1195	0.308	-0.478	-1.007	-0.825	-0.163	-0.798	-0.175	-0.233	-0.076	-0.087
Homo sapiens clone 24405 mRNA sequence		H200003313	1012	1	112025749	112025818	TTTATCTTAGCAGGTTACTCAACTACACTGGATGATGTCACTCTAACCAGTGTACGGCACTGACCCAAG	1	0
Homo sapiens mRNA; cDNA DKFZp547P042 (from clone DKFZp547P042)		H200015451	1013	1	112028751	112028820	TTTCGAGGTGGCACCTAACCAGAATGTGGGCAGAAGGCAGAGGAGAGGGAGCCTTCTTTCTGTCTTTAT	1	0	-1.686	-2.1265		-3.128	-0.964	-1.717	-0.964	-0.332				0.297
KCND3 - Potassium voltage-gated channel, Shal-related subfamily, member 3	KCND3	H200014326	1014	1	112030740	112030809	GCCAGCCCAGGCCCCAACACGAACATTCCTTCCATAACCAGCAATGTTGTCAAGGTCTCTGTCTTGTAA	1	0
WNT2B - Wingless-type MMTV integration site family, member 2B	WNT2B	H200016458	1015	1	112775816	112775885	CTCAACCTGTATTGGACAGCACTGCCTCTTTTGCTTACTTGCTGCCTGTTCAAACTGAGGTGGAATGCA	1	0
FLJ20284 - Hypothetical protein FLJ20284	FLJ20284	H200009560	1016	1	112779177	112779246	AGCTACAGGTCTCTGTGTAATGTGAAGCTCTCCCGTATTTCATTTCTGCACCCAGGGGGCGGCTCTGCA	1	0						0.393
Homo sapiens cDNA FLJ14096 fis, clone MAMMA1000752		H200018170	1017	1	112821291	112821360	GGTGGTAGAAATGAAAACACTGTTTGCCTCAGGTGGTCAGGTGAGACATTCATTAACTAGAAAGGAGAA	1	0
CAPZA1 - Capping protein (actin filament) muscle Z-line, alpha 1	CAPZA1	H200014266	1018	1	112925417	112925486	CCAAAGACTTGAACCACATTCCCTGCACATGAACATGTTTGCTTTTATCCCTTCTCTCATTGGCTCCTT	4	0	-0.365	-0.1055	0.05	-0.313	-0.615	-0.369	-0.718	-0.803	-0.244	-0.35	-0.296	-0.422
Homo sapiens cDNA FLJ20814 fis, clone ADSE01064		H200020227	1019	1	112948798	112948867	TCCAGCAGCTCAGGGTTCCCCCAACACCCACCTCATGGAAAAGCTCAGCTTGACACGGTCCAATTCCAC	1	0
MOV10 - Mov10, Moloney leukemia virus 10, homolog (mouse)	MOV10	H200002925	1020	1	112952952	112953021	CTTTCCCATCATCTTTCACGGCGTAATGGGCAAAGATGAGCGTGAAGGCAACAGCCCATCCTTCTTCAA	1	0	-0.019	-0.0155	-0.717	0.223		-0.163	0.194	0.276	-0.466	-0.085	0.006	-0.171
ARHC - Ras homolog gene family, member C	ARHC	H200008373	1021	1	112955869	112955939	CCAGCACTTTATACACTTCTGGCTCACAGGAAAGTGTCTGCAGTAGGGACCCAGAGTCCCAGGCCCCTG	1	0	-0.017	0.7245	0.574	0.863	0.981	1.096	0.907	0.72	1.398	1.109	0.737	0.75
Homo sapiens mRNA; cDNA DKFZp434P1514 (from clone DKFZp434P1514); partial cds		H200011345	1022	1	112964956	112965174	TGCCACTGTGGACAGGGTGCTGTCGGCCTATGAGCCTAATGACCACAGCAGGTATACAGCTCTGGCCCA	1	0
SLC16A1 - Solute carrier family 16 (monocarboxylic acid transporters), member 1	SLC16A1	H200006037	1023	1	113167862	113167931	AGACACAGTGTACTTGTCAACCCCTCTCAGGTACCTTTTCTTGGGATGCTTATTAGAAGCCAAGTAAAG	1	0	0.243	0.7075	0.505	-0.011	0.397	-0.083	0.246	0.009	0.322	0.594	0.196	0.34
KIAA0806 - KIAA0806 gene product	KIAA0806	H200003384	1024	1	113374095	113374164	GATACCGTCAGCCAACAGAGAGCCATCTGCCTTTCCCACCAACCATGAGAGGATAAGTGAGAAGAAACT	1	0	0.349	-0.1675	-0.559	0.022	-0.105		0.169	0.565	0.329	-0.141	-0.159	0.041
Homo sapiens, clone IMAGE:4608480, mRNA		H200018187	1025	1	113379894	113379963	CCTCTAGGCATGAAGAAGGCGGTTAATTACACCAAGACTGTGTTTATGTGTATACAATCACTAAGTAGC	1	0
Homo sapiens cDNA FLJ11908 fis, clone HEMBB1000089		H200019425	1026	1	113798152	113798221	GAGTGCTGTATCAGTTAAGTGAGCACTGTCTTCTAAAATTTCATGTATTCAAGGATGGAGAGGGTCAAA	1	0
KIAA1634 - KIAA1634 protein	KIAA1634	H200004921	1027	1	113940028	113940097	ATGGAGTGTGTGAACACACTTGTTCTGTCACCTGGGTTCATCTTGTTGTGAAGCACATTAGGTCCAGGT	1	0	-0.329	-0.6195	-0.75	-0.928	-0.537	-0.479	-0.505	-0.53	-0.514	-0.573		-0.715
PHTF1 - Putative homeodomain transcription factor 1	PHTF1	H200012467	1028	1	113952284	113952353	GGACTCTCCCCTGGCTGGTATCAAAACTTACCTATCAAGGAAAGTGATGACTGCAGAAACCAGTGAGAT	1	0	-0.062			0.805								-0.315
Homo sapiens mRNA; cDNA DKFZp586M151 (from clone DKFZp586M151)		H200018048	1029	1	113988103	113988172	GATTTCAATATGAGTTTTGTTGGGGACATATGTTATAGCATCTTCCCATATTGTGGGCATTTAGGTGGT	1	0
FLJ11220 - Hypothetical protein FLJ11220	FLJ11220	H200000808	1030	1	114020916	114020985	TCGGCGGTGTGCAGCTTAGCCTGGCATATAAGGCTTAAACAGTACCACCCTGTTGTGGAAGCCACTCAA	1	0	0.247	-0.2535	-0.53	-0.393		-0.098	-0.272	0.053	0.046	-0.031	0.176	-0.37
Homo sapiens cDNA FLJ10253 fis, clone HEMBB1000810		H200019429	1031	1	114049167	114049236	CACAGAGGCATTTGAGAATGCGGCACTTAGAGGGAGCTACAAATAGATTGACATGGCAAGAGTATGCAC	1	0
PTPN22 - Protein tyrosine phosphatase, non-receptor type 22 (lymphoid)	PTPN22	H200010258	1032	1	114084628	114084696	TCAGAACTACATCAAGATCGTTCTTCTCCCCCACCTCCTCTCCCAGAAAGAACTCTAGAGTCCTTCTTT	1	0
Homo sapiens cDNA FLJ10183 fis, clone HEMBA1004276, highly similar to Homo sapiens AP-4 adaptor comp		H200018908	1033	1	114150790	114150859	CATTGTTTGGTGAGTCACGTCTGGGACCCGAGAAGAAAATGTGAATGCTTCCTAGGTTTTCCTCTCTCC	1	0
Homo sapiens cDNA FLJ33005 fis, clone THYMU1000291, highly similar to Homo sapiens AP-4 adaptor comp		H200020658	1034	1	114151481	114151550	CAGACGTAAGCCACCGTGCCCGGCTGACAGATACATTTTTAAGAAGCTTCACAGATGACTCTGATGTGC	1	1	-0.299			-0.13	-0.048	-0.039	-0.177	-0.25
AP4B1 - Adaptor-related protein complex 4, beta 1 subunit	AP4B1	H200010139	1035	1	114156507	114156551	GGCGTTACGGAGCATGTGTAGCCTCAGGATGCCTGGTGTGCAGGAGTATATACAACAGCCTATTCTCAA	0	1	0.287	-0.1625	0.011	-0.174	-0.234		0.092	-0.301	0.714	-0.513	0.26	-0.083
DCLRE1B - DNA cross-link repair 1B (PSO2 homolog, S. cerevisiae)	DCLRE1B	H200011970	1036	1	114166479	114166548	ATGGAACAAGGCAGTGCCTTTCTGTGAGTCTCAAAAGAGGGTGACTATGTTGACGGCCCCACTGGGATT	1	0	0.202	-0.1715	0.1	-0.305		-0.848	0.289	-0.133	0.298	0.19	0.54	-0.076
KIAA0630 - KIAA0630 protein	KIAA0630	H200002094	1037	1	114231835	114231904	TTAGGATAGGAAATGAAATTGCCTCTCAGTGACAGGAGTGGCCCGAGCCTGCTTCCTATTTTGATTTTT	1	0	0.284	-0.4215	-0.331	-0.284	0.021	-0.359	-0.315	-0.176	0.179	0.213	-0.088	-0.125
HNOEL-iso - HNOEL-iso protein	HNOEL	H200001766	1038	1	114236285	114236354	ACGGGCAGCACTCCCTTATTTTCCCCGCAGATATGGTGCCCATGCCAGCCTCCGCTATAACCCCCGAGA	1	0						0.385
Homo sapiens cDNA FLJ31886 fis, clone NT2RP7003025, highly similar to Mus musculus mRNA for synaptot		H200011484	1039	1	114346098	114346167	CAGGACATAAACCACGCTGGGACCCTCAGTCCCGTGTTGAAATCACAAGACCTCTGAGGCGCTTGTGAG	1	0
Homo sapiens mRNA; cDNA DKFZp586K1123 (from clone DKFZp586K1123)		H200003694	1040	1	114647797	114647866	CGAAAGGGTTAAATTCACAGCCTTACTAGTTCCTTGCTTCCAGTATTTCAATTGGTCTCCTCCCCTCAT	1	0	0.393	0.3745	-0.043	-0.284	0.337	-0.045	-0.411	0.026	0.128	-0.123	-0.299	-0.436
TRIM33 - Tripartite motif-containing 33	TRIM33	H200008932	1041	1	114660183	114660252	ATTCGAAGCCTCATGCACAGGTCGGCAAGGATTGGAGGAGATGGCAACAATAAAGATGATGACCCAAAT	1	0	0.552	0.0955	-0.069	0.528	0.537	-0.149	0.388	0.502	0.114	0.358	0.583	0.439
AMPD1 - Adenosine monophosphate deaminase 1 (isoform M)	AMPD1	H200010353	1042	1	114927795	114927864	TGTAGCCCAAATCCGCATGGCCTATCGCTATGAAACCTGGTGTTATGAACTCAATTTAATTGCTGAGGG	1	0
NRAS - Neuroblastoma RAS viral (v-ras) oncogene homolog	NRAS	H200016501	1043	1	114962513	114962582	TCTCAGAATAACTACCTCCTCACTTGGCTGTCTGACCAGAGAATGCACCTCTTGTTACTCCCTGTTATT	1	0	-0.24	-0.4665	-0.19	-0.356	-0.878	-0.269	-0.523	-0.689	-0.332	-0.307	-0.443	-0.317
D1S155E - NRAS-related gene	D1S155E	H200005697	1044	1	114972723	114972792	GTTGGGGGGAATCTGGTGAAGGGTTCTGAATATCTCCCTCTTCATCCCTCCCGAAATCTGGAATACTTA	2	0	-0.635	0.0755	0.095	-0.21	-0.31	-0.697	-0.073	-0.23	-0.341	-0.094	-0.341	-0.093
FLJ21168 - Hypothetical protein FLJ21168	FLJ21168	H200009221	1045	1	115027821	115027890	CACTCATAATGCTGTGTAGGCAACATTGAGATTCAAATGCCCAGTGGTCAACTGGGTTCACTCATCAAC	1	0	-0.349	-0.4485	-0.354	0.057	-0.26	-0.356	-0.539	-0.446	-0.407	-0.084	-0.324	-0.241
SYCP1 - Synaptonemal complex protein 1	SYCP1	H200011838	1046	1	115249437	115249600	AACACCAAAAAAGGCCCCTTCATCTCTAACAACCCCTGGATCTACACTGAAGTTTGGAGCTATAAGAAA	1	0
TSHB - Thyroid stimulating hormone, beta	TSHB	H200005059	1047	1	115288761	115288830	TATCCTGTTGCTTTAAGCTGTAAGTGTGGCAAGTGCAATACTGACTATAGTGACTGCATACATGAAGCC	1	0
Homo sapiens cDNA FLJ12082 fis, clone HEMBB1002492		H200015531	1048	1	115303257	115303326	TGCCTGAAGACAGGAAACAGGCCCAAGTGCATACTCGGGTTCTTTCCAACTCAGAATCATCTCTGATTC	1	0
TSPAN-2 - Tetraspan 2	TSPAN	H200012378	1049	1	115308041	115308106	AGACCATAATCAGTGTTAAGCTCCAGCTCATTGGAATTGTCGGTATTGGAATTGCAGGTCTGACGATCT	1	0
NGFB - Nerve growth factor, beta polypeptide	NGFB	H200000643	1050	1	115541046	115541115	GGACTCACAGGAGCAAGCGGTCATCATCCCATCCCATCTTCCACAGGGGCGAATTCTCGGTGTGTGACA	1	0
MGC5338 - Hypothetical protein MGC5338	MGC5338	H200010978	1051	1	115947545	115947614	TCTTGCTGTAGTACAGGATGACATTGTCGAATGCTCTTTGTATGTGTGCACACCCCCTTACTCCCTTAC	1	0	-0.194	-0.6785	-0.703	-0.412	-0.288	-0.36	-0.477	-0.35	-0.409	-0.235	-0.767	-0.666
CASQ2 - Calsequestrin 2 (cardiac muscle)	CASQ2	H200005293	1052	1	115954933	115955002	AGATTGCTTTATCCAGCAGTCAATTAACTCTCCAGTTATCAGTACTCCCACAATTGGCCAGGGCAACAA	1	0	-0.417
NHLH2 - Nescient helix loop helix 2	NHLH2	H200004759	1053	1	116097772	116097841	CTTTGCCTTTTCTAAGACCTCCCTGGCACAGATGGCCCCTCCTTCTGTGCTCCATAAGCACTCCTTTCA	1	0
DKFZp761G0313 - Hypothetical protein DKFZp761G0313	DKFZp761G0313	H200003061	1054	1	116323727	116323796	GGCACTGGGTTCGATTGCCTCTGGCTAATAGAGTTCAATTAGTTCTATCCCTGGGTTTCCTTTCTTAGC	1	0				0.116				0.047	0.37			0.267
MGC16179 - Hypothetical protein MGC16179	MGC16179	H200019665	1055	1	116660588	116660657	GGGCCAGTAAAGTACCTTCCAGGAGGCTCCAGTTGCTACCTGACTCACAACCTTCTAATCCCATGATCT	1	0										-0.5		-0.09
Homo sapiens cDNA: FLJ23181 fis, clone LNG11094		H200009207	1056	1	116769639	116769706	TGCAGCATCCTGAAGGCTGTTCTTCAAGTGTTACTCAGACTACTATCCCAAGAGCACTCAAGGCAGTCT	1	0	-0.889	-0.6795							-0.362	-0.344	0.065	-0.52
CD58 - CD58 antigen, (lymphocyte function-associated antigen 3)	CD58	H200006154	1057	1	116790749	116790818	CATTACAACAGCCATCGAGGACTTATAATGTACTCATGGGATTGTCCTATGGAGCAATGTAAACGTAAC	1	0
Homo sapiens clone HQ0670		H200018394	1058	1	116811870	116811939	CCCCAAACCCTGGGCTTTGTGAAATCCCAAATTGCTGTGGAACCTGGCTGAAGAAGGAGGACTTCGTAA	1	0
IGSF3 - Immunoglobulin superfamily, member 3	IGSF3	H200006829	1059	1	116829442	116829511	TGGCCATTTCTATGGAAATGCGATGTCAGATGGATGGTAATGGTGCCCTCCAGTGGCTGTGAGACCTCA	1	0	0.041	-0.0495	-0.339	0.001	0.502	-0.471	-0.09	0.131	0.025	0.077	-0.522	-0.298
CD2 - CD2 antigen (p50), sheep red blood cell receptor	CD2	H200010332	1060	1	117023543	117023612	GAACATTGTCACCTCCTGAGGCTGTGGGCCACAGCCACCTCTGCATCTTCGAACTCAGCCATGTGGTCA	1	0
PTGFRN - Prostaglandin F2 receptor negative regulator	PTGFRN	H200009907	1061	1	117244139	117244208	CTCTTCTAGAACAGGTTCCTACCAGCAGCACTGGTGTGAATGAAAGAGAGACCCAGCCGCGTCTCACAC	1	0	0.744	0.1765	0.103	0.718	0.977	0.128	0.365	1.121	0.643	0.503	0.445	0.81
IGSF2 - Immunoglobulin superfamily, member 2	IGSF2	H200005920	1062	1	117280343	117280412	ATGATGGCTTGCTGGAGTATGGGGAAGAGGGGCTCAGGAGGCACCTGCACTGTTACCGTTCATCCTCTA	1	0	-0.222	-0.1315	-0.116	-0.12	-0.292	0.138	-0.069	0.095	0.075	-0.542	-0.229	-0.221
TTF2 - Transcription termination factor, RNA polymerase II	TTF2	H200013349	1063	1	117356300	117356369	TCAAGCCTTTCACCTTCCTCAAAATGAGGCATAATCTTATCCCCAGAATTGAGGAGGGGTTGTGTTAAC	1	0	-0.567		-0.531	-0.675	-0.815	-0.603	-0.746	-0.449	-0.723	-0.492		-0.222
FLJ13181 - Hypothetical protein FLJ13181	FLJ13181	H200010037	1064	1	117366975	117367044	TAATGAGAAATCTGAATGCACATGGACAGGTGGGCAGAGCGCACCGAGGAGTCTACTTAGGACTGTGGC	1	0
FLJ22418 - Hypothetical protein FLJ22418	FLJ22418	H200004329	1065	1	117398672	117398741	AGCCAGAACTCTATCGGGCACCAGGATAACATCTCTCAGTGAACAGAGTTGACAAGGCCTATGGGAAAT	2	0						0.625
MAN1A2 - Mannosidase, alpha, class 1A, member 2	MAN1A2	H200015642	1066	1	117777557	117777626	TCACCCTCTGCCTGTGTTACATTTAGCCAACACCACACTTTCAGGTAATCCTGCTGTTCGATGAAAGCA	2	0	0.116	0.1555	-0.1	0.007	0.208	0.061	-0.361	-0.039	-0.298	-0.194	-0.255	0.045
FLJ20202 - Hypothetical protein FLJ20202	FLJ20202	H200014087	1067	1	117878848	117878917	TGTGTACCCATTGGAATGGGTCTACAGTGTATCATGAGCCAACCCTCAAAGGACCCGTATTACAGTGCC	1	0
Homo sapiens cDNA FLJ30026 fis, clone 3NB692001123		H200021118	1068	1	118095140	118095209	ACCACAGTGGGAAGGGAATTCCTGGCTACCATTGATGAACATTTGGACATGTGTCCAATTTTGGGCTAT	1	0	-0.298	-0.3195							-0.156	-0.423	-0.502	-0.415
GDAP2 - Ganglioside induced differentiation associated protein 2	GDAP2	H200003928	1069	1	118124325	118124394	CAGGTCTACTACCTCTAAGGACATTTCATAGCAGCATCTCTTGAGTTGCCTGCATCAGTGTGGAGGAAG	1	0	0.104	-0.2435	-0.412		-0.13		-0.111	-0.241	-0.083	-0.043	-0.272	-0.124
WDR3 - WD repeat domain 3	WDR3	H200004219	1070	1	118214243	118214311	TGGTTTCCAGCTTTGCCTGATGGAATTCCAACATGAGATTATGGGCTGGGCTCCATTTCTTGGACTTAA	1	0	-0.118	0.6105	0.89	-0.18	-0.592	0.223	0.488	-0.683	0.251	-0.098	0.651	0.803
Homo sapiens cDNA FLJ30632 fis, clone CTONG2002417		H200010251	1071	1	118220293	118220362	CATGGCCCATTCAGGTAGACTTCTAATGGTACTTTTACACATCCAGTTGTTCCCCTTTGACATGTCCTG	1	0
Homo sapiens mRNA; cDNA DKFZp434B0610 (from clone DKFZp434B0610); partial cds		H200011831	1072	1	118224730	118224794	TGGAGTGGACTTCTGCAGGTTTAAAGTAAAGCAGCCCCCACCCAGCACAGGACTGAAAGTGACTTACAA	1	0
Homo sapiens cDNA FLJ31803 fis, clone NT2RI2009101		H200020981	1073	1	119285457	119285526	CATGATAGGCTATGTGCAAGCTGGACCCAAGAGAGATGATGGTGTGATACAGTCCAAGTCCTTAGGCTG	1	0
WARS2 - Tryptophanyl tRNA synthetase 2 (mitochondrial)	WARS2	H200015376	1074	1	119287934	119288003	CCCTACGTGATCCTTCTGCCAAAATGTCGAAATCAGACCCTGACAAACTGGCCACCGTCCGAATAACAG	1	0	0.179	-0.5165	-0.278	-0.302	0.201	-0.12	-0.411	0.06	-0.281	-0.225	0.315	-0.03
HAO2 - Hydroxyacid oxidase 2 (long chain)	HAO2	H200015571	1075	1	119648662	119648731	GCCCTCCAAACCCCTGTGTTCCCCAAATGTTCCATGCCCTTCTTTGTATCACTGACTATTATATGTTGC	1	0
HSD3B2 - Hydroxy-delta-5-steroid dehydrogenase, 3 beta- and steroid delta-isomerase 2	HSD3B2	H200000218	1076	1	119677435	119677504	TCATCAAAATCTGCACAGTCACTGGCCCAACCAGAACTTTCTGTCCTAATCATACACCAGAAGACAAAC	1	0				0.229
HSD3B1 - Hydroxy-delta-5-steroid dehydrogenase, 3 beta- and steroid delta-isomerase 1	HSD3B1	H200004440	1077	1	119769466	119769535	AAACCTGCGCAGTCATTGGCCCAACAAGAAGGTTTCTGTCCTAATCATATACCAGAGGAAAGACCATGT	2	0
Homo sapiens cDNA FLJ14293 fis, clone PLACE1007866		H200013326	1078	1	119790707	119790776	GGAGCTGGGGAGTGGGAATAAGGGGTGGTATTGATGAGCATGAGGGATTTCTTAGGAATTATAGAAATG	1	0
Homo sapiens, clone IMAGE:3050496, mRNA, partial cds		H200019675	1079	1	119877103	119877172	CTCCACGGAAGAATTGTTCAGGAGATGCGCTTGGGGTGATGACTTCCTTAAATACACGCTGTAGGGGGT	1	0	0.691			0.004					0.267	0.441
HMGCS2 - 3-hydroxy-3-methylglutaryl-Coenzyme A synthase 2 (mitochondrial)	HMGCS2	H200005388	1080	1	120005516	120005574	TCTACCATAAGGTGAATTTCTCCCCACCTGGTGACACAAACAGCCTTTTCCCAGGTACTTGGTACCTGG	1	0
REG-IV - Regenerating gene type IV	REG	H200011377	1081	1	120049144	120049213	CTGCTCATTATTTCAGAGGGGAAACCTAGCAAACTAAGAGTGATAAGGGCCCTACTACACTGGCTTTTT	1	0	-0.204
Homo sapiens cDNA FLJ32545 fis, clone SMINT2000558		H200020730	1082	1	120057263	120057332	CACCTTGGAGCCGCTGACAGAAGGTGAAGCAGTCCAAGAAAATGTGGAAACTTTTCCGCTGCTCTACAC	1	0
ADAM30 - A disintegrin and metalloproteinase domain 30	ADAM30	H200017633	1083	1	120148910	120148979	CCAGGACTGCTCAGAGGGGCGATTCCCTCGTCAATTTGGGTTGTGTCCATCATAATGTTTCGCCTTATT	1	0
NOTCH2 - Notch homolog 2 (Drosophila)	NOTCH2	H200001600	1084	1	120166396	120166465	GTTGCTCAGGGACAAGGTGCCTTCCAATGGAAATGCGAAGTAGTTGCTATAGCAAGAATTGGGAACTGG	1	0				0.918	0.4	0.158
Homo sapiens cDNA FLJ25145 fis, clone CBR07283		H200020624	1085	1	120539793	120539862	TGTCAAGGAGAGGGGCTAGGGGCTCCCACTGGAGATCTACTCAGAATGTTCTTAATATGGCTTCTTTCT	1	0	-0.594			-0.369		0		-0.571	-0.548	-0.127	-0.208	-0.431
Homo sapiens, clone IMAGE:4693260, mRNA		H200003407	1086	1	120745960	120746029	CACCAGAGGGATTTAAGAGTATATTTGCACACACAGAGGAAGCCATGAACTTGAAGAGAAGAAAATGGA	20	0	-0.051	-0.3765	-1.168	0.067	0.415	-0.2	-0.033	0.349	0.038	-0.071	-0.402	-0.385
Homo sapiens mRNA; cDNA DKFZp434O039 (from clone DKFZp434O039)		H200018337	1087	1	141415029	141415098	GATTCAACTTCAGAATATATCCCAGACTCTGTCCCTCTTTACTCCTCACTGCTGTTGCCCTGGGTCCAT	3	0	-0.537						-0.971	-0.945		-0.9	-1.184	-1.168
PDE4DIP - Phosphodiesterase 4D interacting protein (myomegalin)	PDE4DIP	H200016557	1088	1	142340877	142340946	TTGGTCTGCACTGTAGCACCTGTGTTCTTTGAGTTCACATCATGAATGTGGTGACTTCCCAGATACCAT	4	0
Homo sapiens cDNA FLJ10757 fis, clone NT2RP3004578, highly similar to Homo sapiens mRNA for KIAA0477		H200019061	1089	1	142379790	142379859	ATCAGGGCTTGACTCATGATAGACAAAGTATATGCCTGCTGGATGGAAGAATCTCTTGGGCGAGCACCA	2	0
Homo sapiens mRNA; cDNA DKFZp586I1823 (from clone DKFZp586I1823)		H200005053	1090	1	142388522	142388591	GCTCAAGTGGCCTTTTCAAGTAGGGTATCATGTAGTATTCTGCAGGTTTACAGTCAGTATCCTGCAAGG	2	0
FLJ21272 - Hypothetical protein FLJ21272	FLJ21272	H200009102	1091	1	142479830	142479899	ACCACCTGATTTACCATGTGATGCTGGGCACATTGCTGCTAATTAATCTTCCTAATCTCGTGGGATCAC	1	0
LOC64182 - Similar to rat myomegalin	LOC64182	H200019479	1092	1	142505023	142510192	GATGGGGAGATGGTACCCAGAACGAGTCACACAGCAGCTTTTCTTAGTGACACTAAAGATCGAGGCCCT	1	0
SEC22L1 - SEC22 vesicle trafficking protein-like 1 (S. cerevisiae)	SEC22L1	H200005004	1093	1	142601532	142604816	GAAGTGTTACAACGAGGAGAAGCACTCTCAGCATTGGATTCAAAGGCTAACAATTTGTCCAGTCTGTCC	1	0	0.153	0.0655	-0.207	0.054	0.171	-0.373	-0.249	-0.082	0.483	0.122	-0.363	0.262
Homo sapiens cDNA FLJ13208 fis, clone NT2RP4000218		H200017719	1094	1	142604512	142604581	TGTACAGGTGATATCTGAACCAAAGAGTCTGAGGCCAGAACCTGCACTTCTAACCACCTTACTATATAG	1	0
Homo sapiens cDNA FLJ11946 fis, clone HEMBB1000709		H200019031	1095	1	142777383	142777452	GCGTCAGATGGTAATGCTGTTTAACCTTTTCAGGAACTGTCAGACTGTTCTGAAGTGGGTACATTATTT	2	0
Homo sapiens, Similar to RIKEN cDNA 2310035L15 gene, clone MGC:23953 IMAGE:4292862, mRNA, complete c		H200002732	1096	1	142905677	142905746	CTCTCTCGATCAGAGCGCAATCGTCGGGGAGCTATAACCATTGATACTGCCAGACGGCTGTGCAAGGAA	1	0				0.325
TXNIP - Thioredoxin interacting protein	TXNIP	H200008354	1097	1	142931501	142931567	CTGAGAGTTATTACAGCCAGAAAGTGTGGGCTGAAGATGGTTGGTTTCATGTGGGGGTATTATGTACCC	1	0
MGC3200 - Hypothetical protein MGC3200	MGC3200	H200001739	1098	1	142946994	142947049	GCTGTCCCCAAGAGAGATGTGGAGCGTTATTCAGACAAATATCAGATGTCAGGTCCGATTGACAATGCC	1	0	0.545	-0.1995	0.05		0.094	0.239	0.282	0.653	0.354	0.274	0.063	0.171
Homo sapiens mRNA; cDNA DKFZp761F202 (from clone DKFZp761F202)		H200019316	1099	1	142963868	142963937	GTGAGAGGAGCCAAGGAGGGTGGGGATTAGGACCTTAATGGGATAGGTGGGAGAACCAGCTCACACACA	1	0
Homo sapiens, clone MGC:22221 IMAGE:4687764, mRNA, complete cds		H200021309	1100	1	142997399	142997467				-0.023			-0.874		-0.069		-0.451	-1.237	-0.849	-0.504	-0.706
RBM8A - RNA binding motif protein 8A	RBM8A	H200001897	1101	1	143000359	143000428	TGGGTGCTGCCAAAATTCCAGGCCATTTTGCAGGGACTCTGAAGTGACCTTTAGTAGTAATAGTCTTAT	2	0	-0.259	0.0145	-0.236	-0.176	-0.113	-0.733	-0.511	-0.316	-0.377	0.008	-0.059	-0.401
PEX11B - Peroxisomal biogenesis factor 11B	PEX11B	H200006998	1102	1	143011933	143012002	ATCTATCCCTGGCTACGACTCAAGCCCTGACCTTCCGGTACAGGATAAGGAGGGGACCTGAATTGGTGA	1	0	0.287	0.1055	-0.32	0.095	0.236	-0.056	0.036	0.335	-0.167	0.106	-0.015	0.045
ITGA10 - Integrin, alpha 10	ITGA10	H200007303	1103	1	143032298	143032367	ATCTAAAAGTGTGGAGTCTGCATTAAGAAACCTACATGGGTGGCATGGGGCTCTGGGGAGCAAGCCCTT	1	0
Homo sapiens cDNA FLJ25124 fis, clone CBR06414		H200013070	1104	1	143056792	143056844	AGGAGTGAGGCAGCCTCACTGTGTGCCCTCAGGGATACGAGATTCTCTGTTGGAATAAGAAACCCTGGT	1	0				1.132
PIAS3 - Protein inhibitor of activated STAT3	PIAS3	H200006305	1105	1	143074908	143074977	CCTTTGGGTATGTTAACCTAGGCAGTGGGAGGCAAATGGGATGGTATGTGAGCTAGGAGAAGGGCTGAA	1	0	0.162	-0.3325	-0.568	0.095	0.254	0.138	0.162	0.512	0.095	0.517	0.419	-0.068
RPC62 - Polymerase (RNA) III (DNA directed) (62kD)	RPC62	H200016248	1106	1	143087287	143087593	TGGCAGATGATCCACTAGAGTTTGTTGGAAAGTCTGGCGACAGTGGTGGAGGAATGTATGTCATCAACC	1	0	0.276	0.2675	0.452	0.032	0.099	-0.72	0.569	-0.08	0.036	0.394	0.225	0.523
PRO2832 - Hypothetical protein PRO2832	PRO2832	H200017723	1107	1	143123478	143123547	CACATAAGTTTAGGCTACTCTGCTGGATAAAGAGGCCATCTCAAAGAGCACTGAGACATCAGACAAGTA	1	0
CL469780 - Hypothetical protein, similar to (U06944) PRAJA1	CL469780	H200002588	1108	1	143177160	143177229	GCTTAAATGGTGAGGACTCTACTCGGCAAAGCCAGAGCACTGAGGCCTCTGCAAGCAACAGATTTAGCA	1	0	-0.112	0.4365	0.374	0.294	0.074		0.67	0.354	0.306	0.498	-0.065	0.453
BY55 - Natural killer cell receptor, immunoglobulin superfamily member	BY55	H200006852	1109	1	143193061	143193130	CAGTGTTGTGCCAGAAGCCAGAAGTCAGGTATCCGCCTTCAGGGCCATTTTTTCTCCATTCTATTCACA	1	0
PDZK1 - PDZ domain containing 1	PDZK1	H200002480	1110	1	143250403	143251108	CTTAAATGCGATTCGGGGTCTGCCAGGCTCATTCATCAAAGAGGTACAGAAGGGCGGTCCTGCTGACTT	2	1
Homo sapiens cDNA: FLJ21253 fis, clone COL01316		H200007503	1111	1	143483774	143483843	GCTTAAGTACAAAGTCATGGTGAGTGTTGAGTCAGTGGGGACCAGCCTGCCCACAGGAGAAAATTAAAA	5	0								0.222
Homo sapiens cDNA FLJ13655 fis, clone PLACE1011503		H200004300	1112	1	143853094	143853163	CCTTTCCATTCTGCTTTAAGCTCATGTGTCAGGCAGACTTTACCTGAGTGTCAGACATTACCTAAAACA	1	0	0.143	0.2645		0.279	0.383	0.53	0.437	0.244	0.396	-0.465	0.414	0.08
PRKAB2 - Protein kinase, AMP-activated, beta 2 non-catalytic subunit	PRKAB2	H200004999	1113	1	143864286	143868410	AGCGTGTTCAGCCTCCCTGACTCCAAGCTCCCTGGGGACAAAGAGTTTGTATCATGGCAGCAGGATTTG	1	0	0.622	0.1985	0.412	-0.398	0.315	0.872	0.484	0.314	0.556	0.062	0.187	0.037
Homo sapiens cDNA FLJ31075 fis, clone HSYRA2001484		H200013341	1114	1	143873851	143873920	ATAATTCTCCACCCCATAAGCATGAGTCGAGCCTAGTAAATGTTTTTCCAAGAGCGCAGTATGGAAAGG	1	0										-0.539
FMO5 - Flavin containing monooxygenase 5	FMO5	H200002365	1115	1	143883026	143883095	ATCCGTCACTCTTCCTTGTGGTAATCCCTAGACTGGGAGCTCAGGTACTCTTTTAGTCATCTTTGTATG	1	0
FLJ22530 - Hypothetical protein FLJ22530	FLJ22530	H200002396	1116	1	143991995	143992064	TGGTGCCTTAAGAATTGGCCCAGCCTCAGATCCTGTCTTTAGCAACCAGCTAATATTTACCCAGAGGTA	1	0	0.067	-0.0355	0.299	-0.454	-0.203	-0.283	0.043	-0.332	-0.351	-0.538	-0.03	-0.131
BCL9 - B-cell CLL/lymphoma 9	BCL9	H200012392	1117	1	144321858	144321927	GTGCTTTGAGAATTGCCATCGGTCATGTGTTGCACCGTTCTCTGTATGTTTACGTCCTTTGGACTGGCT	1	0	-0.191	-0.2305	-0.333	-0.296	-0.161	-0.36	-0.53	-0.202	-0.469	-0.186	-0.558	-0.426
LOC51205 - LPAP for lysophosphatidic acid phosphatase	LOC51205	H200002515	1118	1	144351178	144351247	CAGACTGCCTCTTTACAGCCAGGAATCTCAGAGGATTTGAAAAAGGTGAAGGACAGGATGGGCATTGAC	1	0	-0.009	0.3715		0.631	0.572	-0.022	0.301	0.509		-0.329	0.745	0.311
GJA5 - Gap junction protein, alpha 5, 40kD (connexin 40)	GJA5	H200001441	1119	1	144454149	144454218	TATCCAAGAAGCTGTTGTCCTCTCTCGAACCCTGACCAGATCATCAGCCACTGAGGCCAGTGGAATTTC	1	0
GJA8 - Gap junction protein, alpha 8, 50kD (connexin 50)	GJA8	H200007263	1120	1	144606101	144606170	CCTTCACTCTGTCCAGAGCTGACAACAGATGATGCCAGACCCCTGAGCAGGCTAAGCAAAGCCAGCAGC	1	0
SH120 - Putative G-protein coupled receptor	SH120	H200002537	1121	1	144689829	144689898	TGAAGTCCTTGGAGAACTGCAGTTCAACTTCTATCACCGTTGGTTTGATGTGATCTTCCTGGTCAGCGC	4	0	0.163	0.3885	0.279	-0.056	-0.023	-0.389	0.014	-0.132	0.174	0.021	0.01	-0.154
Homo sapiens, clone IMAGE:3948753, mRNA		H200019878	1122	1	145010216	145010285	TCAGCTAGTGTGAAAATCCCTTTTAATAGAGGGAGCATTGGTTAGAACAGGAGTCCCAAACCCCCAGCA	5	0	-0.17								0.077
Homo sapiens cDNA FLJ10130 fis, clone HEMBA1003035		H200019361	1123	1	145032006	145032075	ACAAAGTACAGATTAGGGCTTGAAGTGCCCCTGACCAGTCGACAGCAACCACATGGAATAATGACTCAT	5	0
Homo sapiens cDNA: FLJ22765 fis, clone KAIA1180		H200007579	1124	1	146399228	146399297	CAGTAGAGCTTCTTAGTGAGCAGTCTGTGATGGAGTATACTTTCGGAGAAGCTCATGGTGGGGGAAACC	4	0	-0.89	-0.8335	-0.876	-1.125	-1.194	-0.453	-1.191	-0.822	-0.558	-0.905	-0.563	-0.762
Homo sapiens, clone IMAGE:3833021, mRNA, partial cds		H200020245	1125	1	146429308	146429377	AGTGGAAATCAAGAGATTTTTTTCCACGGGGAAGTTCTTTTTACAAAGCGTTGATTTCTTGGCACCCCG	5	0	-0.32	-0.3855	0.434	-0.011	-0.065	0.003	-0.381	0.315	0.383	-0.052	0.549	-0.266
Homo sapiens cDNA FLJ30424 fis, clone BRACE2008881, weakly similar to ZINC FINGER PROTEIN 195		H200003022	1126	1	146590689	146590758	TTTGTCCAAAGTTTGGGGCCAATGAGATGTGAATGGAAGTTGCATGTATTATTTCTAGTTTGTGCCCTA	3	0
H2AFO - H2A histone family, member O	H2AFO	H200000205	1127	1	146635705	146635774	TTCCCGATCGCCAGGCAGGAGTTTCTCTCGGTGACTACTATCGCTGTCATGTCTGGTCGTGGCAAGCAA	2	0						0.003
H2BFQ - H2B histone family, member Q	H2BFQ	H200000553	1128	1	146669363	146669432	TACAAATGAGGCCAAGAGAAGCCTCATTGGTTCACAGTCATGCAGCTCATACTGTCCACCCTTGTATTC	1	0
LOC51027 - CGI-143 protein	LOC51027	H200002331	1129	1	146685133	146685202	CTGGGTGAGCACGAATTACCGAGGCCTTCCCTTTGATACAGTCCAGGATTTGTAAGGGATGAAGACCCC	1	0	-0.428	-0.9625	-0.38	-0.476	-0.373	-0.366	-0.117	-0.07	-0.92	-0.231	0.249	-0.204
SV2 - Likely ortholog of mouse synaptic vesicle glycoprotein 2a	SV2	H200001550	1130	1	146688872	146688941	CACTATACTGTCCTCAAATATAAGCCAAGGGTAATTTCAGCGGATGCACACACAACCCTGCCTCCCACA	1	0
SF3B4 - Splicing factor 3b, subunit 4, 49kD	SF3B4	H200003563	1131	1	146711483	146711552	GTACCTCTGTAACCGTCCTATCACCGTATCTTATGCCTTCAAGAAGGACTCCAAGGGTGAGCGCCATGG	2	0
CRA - Cisplatin resistance associated	CRA	H200007651	1132	1	146713956	146714025	CAGCCCTTAAGTTCACTAAGAAGGTCTGAGTTTCTGCTGCAGATAGTGGTGTTAACTGCTCCAACTCTT	1	0	-0.253	-0.9685	-1.326		-0.792		-0.941	-0.649	-1.024	-0.827	-1.041	-0.654
Homo sapiens, clone IMAGE:3909104, mRNA		H200001693	1133	1	146726222	146726291	AACAGACCAGGGGTTTTCCCAGAGAATAAAGCCGGAAAAGTTTTGATTCTCCACTGGACTGCTGTGTTT	1	0	0.028	-0.1315	-0.118	0.064	0.005	0.142	0.099	-0.064	0.037	-0.121	0.031	-0.143
CEZANNE - Cellular zinc finger anti-NF-kappaB Cezanne	CEZANNE	H200016333	1134	1	146728709	146728778	AATTGGCTCATCAAGAACACAGTCCCCATGTTGAGGGGGAAAATGCAGTAATGTTTGTGGGAGCCTGGC	1	0	0.313	-0.0245	-0.121	-0.119	-0.013			0.131	0.043		0.253	0.043
VPS45A - Vacuolar protein sorting 45A (yeast)	VPS45A	H200001273	1135	1	146930137	146930207	TTCTGTGCTGGTTGTTAGAACTCATCTCCAGGTAGCCCACGGATAGCGGTTGGCACAGACACAAGACTC	1	0	-0.498	-0.1845	-0.399	-0.261	-0.283	-0.222	-0.23	-0.667	-0.146	-0.401	-0.549	-0.266
LOC51177 - CK2 interacting protein 1; HQ0024c protein	LOC51177	H200008136	1136	1	146942726	146944128	CCAACAAGGGGACACCTAATGGCTGTGGCTTCCACCTCTACCTCGGATGGGATGCTGACCTTGGACTTG	1	0	-0.2			0.251	0.002	0.758		0.401
MGC5350 - Hypothetical protein MGC5350	MGC5350	H200005738	1137	1	147006044	147006113	AAGAGGAAACGAGATGCTGAAGACGATGGAGAGGAAGAAGATGACTAGATCATTCTAAGACCAGATTCT	1	0	-1.285	-1.0675	-0.382	-0.787	-0.789	-1.628	-0.257	-0.966	-0.588	-0.231	-0.727	-0.652
CA14 - Carbonic anhydrase XIV	CA14	H200015539	1138	1	147050405	147050474	GGGATATACCCCAAAGTCCTCTACCCCCTCACTTTTATGGCCCTTTCCCTAGATATACTGCGGGATCTC	1	0
LOC51107 - CGI-78 protein	LOC51107	H200011572	1139	1	147051801	147051870	CCAGGGTTTTGCTTTGTCCTTTTGTGACCGTTAGTCTCTAAGCTTTACCAGGAGCAGCCTGGGTTCAGC	1	0	-0.056	-0.1955	0.123	-0.306	-0.491		-0.193	-0.165	-0.246	-0.136	0.134	-0.003
FLJ23221 - Hypothetical protein FLJ23221	FLJ23221	H200002725	1140	1	147062021	147062090	TAACAGAAGCAATAGAGACTACCATTAGTCTTGAAACAGCACGTGCAGACCATCCGAAGCCTGTAACTG	1	0
Homo sapiens, clone IMAGE:4081173, mRNA, partial cds		H200005120	1141	1	147072259	147072328	AAACTATCTGGAGAGGGTCCTCGTTGCTACAGTTTGCCAGTAACTCTGCCATCAGACTGGAGCTATACC	1	0
MRPS21 - Mitochondrial ribosomal protein S21	MRPS21	H200006832	1142	1	147079625	147079694	TTCTCTATGCGAGGATTTGGACTGGCAGTGAGAATAAGAGACAACGATTCACGTCTACTTTCTAGGATG	1	0	-0.306	0.2165	0.111	-0.047	-0.044	-0.091	0.474	-0.212	-0.218	-0.167		0.189
HPRP3P - U4/U6-associated RNA splicing factor	HPRP3P	H200002030	1143	1	147129771	147130012	AGAAGCCCACGTCAGAGCTCAGATGGCAAAAAGACAGAAAGCGCATGAAGAGGCCAACGCTGCCCGAAA	1	0	-0.127	-0.2235	0.041	0.138	0.028	-0.193	0.501	0.368	0.209	0.309	0.526	-0.099
KIAA0460 - KIAA0460 protein	KIAA0460	H200003970	1144	1	147258728	147258797	GTATAATCTTACGGAGTCCCCGGCCAGACTTTCGGCCTAGGGAACCTTTTCTCAGCAGAGACCCATTTC	1	0	0.031	-0.2065	-0.188	-0.094	-0.104	-0.677	-0.267	-0.089	-0.442	-0.057	-0.187	-0.221
FLJ12528 - Hypothetical protein FLJ12528	FLJ12528	H200009431	1145	1	147284196	147284497	TCTGTACAACAGATCAGCTGGAAGCAGAGATCCAAAGCTGTCTTGATTTCCTCCGTTCCGTCTATGCCG	1	0	-0.343	-0.3455	-0.819	-0.398	-0.472		-0.063	-0.575	-0.374	-0.538	-0.499	-0.139
ECM1 - Extracellular matrix protein 1	ECM1	H200006815	1146	1	147299028	147299097	CCCTAGAGGGTCAGATGGGGGGAACCCCACCCTGCCCCACCCATCTGAACACTCATTACACTAAACACC	1	0
FLJ13544 - Hypothetical protein FLJ13544	FLJ13544	H200009054	1147	1	147336657	147336726	AGCCTCACTTCTCCAGTGTTCAAAGCTGAACTTCAGATGGACTTCCCGGCTCTTCAGAATGAGAGGCCT	1	0
DKFZP434K1772 - Hyothetical protein	DKFZP434K1772	H200010748	1148	1	147346153	147346222	CTAAGCCTCATTTCTCATGTTCAGACCTCACATCTTTTAAGCCGCCCTGTGTCTCTGACCCCTTCTCAT	1	0										-0.409
MCL1 - Myeloid cell leukemia sequence 1 (BCL2-related)	MCL1	H200007193	1149	1	147360861	147360930	TTGGAACTAGGGTCATTTGAAAGCTTCAGTCTCGGAACATGACCTTTAGTCTGTGGACTCCATTTAAAA	1	0	-0.012	-0.0105	0.478	-0.229	-0.44	-0.241	-0.435	-0.787	0.152	0.073	0.05	-0.406
Homo sapiens cDNA FLJ25172 fis, clone CBR08787		H200020996	1150	1	147378443	147378512	ATTGGCGACAGCTCTAGGGGAATCTGCCAAATCGCCAGTGACAGAGCTTCAACTTTAATGCAGTGGGCA	1	0
ENSA - Endosulfine alpha	ENSA	H200011766	1151	1	147409649	147409718	GGAAAGGGGTTGCAGGTGACCAGCATCTTCAATCTAGTTACCACCAGCTTGGCTAGAATTTTATTGAAC	2	0	-0.111	0.2215	-0.11	0.365	0.428	0.123	-0.242	0.142	0.028	0.364	0.217	0.144
Homo sapiens cDNA FLJ33111 fis, clone TRACH2001085		H200021150	1152	1	147413479	147413548	TTTAATTTCTCATGTGACATGTAGGATAGCCTAGGGAACCCTGCTACTCATCCTCTATCACCAGAAGCC	1	0
FLJ10687 - Hypothetical protein FLJ10687	FLJ10687	H200003917	1153	1	147432673	147432742	TCTGCTCTGACTGAGTTGAAGGAATTGTAAGTTTCAGTTGCTGAATATATCAGTATATCTGAACTCCGG	1	0	-0.622	-0.3385		-0.699	-0.719		-0.832	-0.659	-0.583	-0.421	-0.792
CTSS - Cathepsin S	CTSS	H200008524	1154	1	147516001	147516070	GAAGGATTTTCTGACCTTCCCCTGAAGTAGATCATAAGACTGTCATGTAAGAGGTGCTCTCCTGGCACC	4	1
CTSK - Cathepsin K (pycnodysostosis)	CTSK	H200007076	1155	1	147582260	147582329	ATCCTGCTCTTCCATTTCTTCCACGATGGTGCAGTGTAACGATGCACTTTGGAAGGGAGTTGGTGTGCT	1	0	0.528				-0.134			0.332	0.032		-0.067	-0.351
ARNT - Aryl hydrocarbon receptor nuclear translocator	ARNT	H200007667	1156	1	147602672	147602741	CTGTGACAACCACAGGACCAGAACACAGCAAGCCCCTTGAGAAGTCAGATGGTTTATTTGCCCAGGATA	1	0	0.093	-0.0405	-0.276		-0.124	0.42	-0.007	0.326	0.031	0.305	-0.537	0.532
Homo sapiens mRNA; cDNA DKFZp434J1416 (from clone DKFZp434J1416)		H200018331	1157	1	147626918	147626987	AACATTGTATTGGGAAGAGAGCAGCCTGGGGAAAGTCACTTACCTACTTGACCTCCCTTTGCTCTTCTC	1	0	-0.752							-0.614
SETDB1 - SET domain, bifurcated 1	SETDB1	H200002955	1158	1	147750092	147750161	CTTCTCCACCTCCAAAGGCCCTAAAGGGTGGGGAGAGATCACCACTCTAACCTCGGCCTGACATCCCTC	1	0	-0.406	-0.1305	-0.373	0.031	-0.025	-0.252	-0.007	-0.239	-0.147	0.011	-0.129	-0.079
LASS2 - LAG1 longevity assurance homolog 2 (S. cerevisiae)	LASS2	H200008861	1159	1	147751047	147751116	TGCTCGGATGATCTTTCTTAGTGCTACTTCTTTCAGCTGTCCCTGTAGCGACAGGTCTAAGATCTGACT	1	0	-0.1	0.0475	0.076	-0.048	-0.297	-0.31	-0.237	-0.588	-0.158	-0.027	0.035	0.001
FLJ11280 - Hypothetical protein FLJ11280	FLJ11280	H200000773	1160	1	147779630	147779699	TCCCTAAACTGAGCTGATGAGGCTCTGATAGGGTTCAAGGTTGTGTGACTTCTAGTTCTGATTCCAACC	1	0
ANXA9 - Annexin A9	ANXA9	H200017558	1161	1	147780909	147780978	GAGATTTCCGTGTTTGGCTGAACCTGGGAGACCAGCTGGGCCTCCAAGTAGGATAACCCCTCACTGAGC	1	0	0.098	0.3255	0.018	0.35	0.84	0.717	0.369	0.504	0.276	-0.081	0.503	0.388
HTCD37 - TcD37 homolog	HTCD37	H200006524	1162	1	147820896	147820965	TGTAGCACGAATAGGGGTGTGGTTCATGGCGTGTTGACCCAGCAGAGCACTCCCTCCCACTAACTTGTT	1	0	0.106	0.2225	-0.004	0.06	0.123	0.437	0.25	0.073	0.412	0.221	-0.065	-0.064
FLJ20519 - Hypothetical protein FLJ20519	FLJ20519	H200006701	1163	1	147836706	147836775	GTATTAGAATGAGGCCGAAGATCACGGTGACCAGAGATTTCTAGGAGTCTCTAACCTTTCCACCCTATC	1	0
SPEC1 - Small protein effector 1 of Cdc42	SPEC1	H200003105	1164	1	147836843	147836912	AGGGTCTAAGATTGGTCATACATTCCCAATTTACTCTCAGTTCCAGTCAAGCTGGTTGCTCTGAAAGTA	1	0	0.008	0.0755	0.17		-0.038	0.188	0.076	0.036	-0.104	-0.074	-0.014	-0.338
Homo sapiens cDNA FLJ30352 fis, clone BRACE2007646		H200012215	1165	1	147844108	147844177	GGAACTCAGAGAGGTCGAGTTCTGAGCACCACTTGGCTCTCAGGACGTGGCCTTATGAGGTCTAATCCT	1	0						-0.173
AF1Q - ALL1-fused gene from chromosome 1q	AF1Q	H200006209	1166	1	147853230	147853299	CCTCAAGTCACAAAGTAAATGGTTCAAGCAATGGAGTACTGGGTCACAGGGATTCCTCCTTTCCCCCCC	1	0						0.259
SEMA6C - Sema domain, transmembrane domain (TM), and cytoplasmic domain, (semaphorin) 6C	SEMA6C	H200005132	1167	1	147917842	147917911	AGTCTCCCGAGGCCCCTTTTCGCCTCGGGTTTATTTATTGACTGTCTTTCCCCCTGTCCTCGACAGAAG	1	0						0.358
FLJ23467 - Hypothetical protein FLJ23467	FLJ23467	H200002546	1168	1	147944842	147944911	ACTGAGAAAACACAGATAATGGGCTTCCTAACCCTGCTCACCTGGCACTAACACTTTTCAATCTTCAGG	1	0
Homo sapiens mRNA; cDNA DKFZp564C0671 (from clone DKFZp564C0671)		H200008057	1169	1	147945826	147945895	GGATGAGGCAATCGGTGATATAGCCCACCACAGAGAATGGATGACTGTTGGCCTTTTCTCCAATCTCAA	1	0		0.1475						-0.037	-0.163
MGC3180 - Hypothetical protein MGC3180	MGC3180	H200016220	1170	1	147955124	147955193	CTCCTACCAAAGCCATGCCAAGCGTCAGCTGCATCAGCCTGGTGCCCTATTAATAAGACTGTCAAAAAG	1	0
TMOD4 - Tropomodulin 4 (muscle)	TMOD4	H200016253	1171	1	147955594	147956078	CAATGAACTACGTCGCCAGCAAAAGAAGAGATAACACTGCATTTCCCTTTACCAACTAGCGCTGGGAGC	1	0										0.02
TCFL1 - Transcription factor-like 1	TCFL1	H200000616	1172	1	147962442	147962511	TCGCTGCTCACGTACCTTCATCACTTTTAGTGATGATGCAACTTTCGAGGAATGGTTCCCCCAAGGGCG	1	0				0.188	0.023	0.198			0.266
PIP5K1A - Phosphatidylinositol-4-phosphate 5-kinase, type I, alpha	PIP5K1A	H200013656	1173	1	148028033	148028102	GAGGAAATCAGTGAGGGCTCGCCTATTCCTGACCCCAGTTTCTCACCTCTAGTTGGAGAGACTTTGCAA	3	0	0.424	0.1775	0.529	0.129	-0.248	-0.233	0.066	-0.16	0.244	0.145	-0.232	-0.035
PSMD4 - Proteasome (prosome, macropain) 26S subunit, non-ATPase, 4	PSMD4	H200013632	1174	1	148051909	148051978	ACTGGGCTTCCTGACCTAAGCAGTATGACTGAGGAAGAGCAGATTGCTTATGCCATGCAGATGTCCCTG	2	0	-0.294	-0.0605	-0.025	-0.266	-0.121	-0.019	-0.482	-0.361	-0.075	-0.114	-0.615	-0.008
KIAA1441 - KIAA1441 protein	KIAA1441	H200014359	1175	1	148076796	148076865	AGCCTGGTTTTCCCTACTGCTGCCTGATCCCTCGGCTGGGGAGTTTTCATTAACATTAGTATTTTGTTA	1	0	0.169	0.3125	0.225	-0.086	-0.118	-0.121	-0.048	0.096	-0.083	-0.447	-0.337	-0.31
PIK4CB - Phosphatidylinositol 4-kinase, catalytic, beta polypeptide	PIK4CB	H200014001	1176	1	148077611	148077680	ACTTGTGTCATTTCCAGGTTTTCTGGGGGAGTGCAGGGGGAGATGGGTGATGAGGTATGAACGGATGCC	1	0	0.478									0.037
Homo sapiens cDNA FLJ30129 fis, clone BRACE1000131		H200021103	1177	1	148078551	148078620	GTCCATCCATGACCCTGAACTCCGACTGCTTCCCCCAGGTTCTCAGCTTCCTTGCTTCCATGGCTCCAG	1	0	-0.05	0.0385	0.31	-0.411	-0.418	-0.366	-0.367	-0.465	-0.135	-0.379	-0.1	-0.57
RFX5 - Regulatory factor X, 5 (influences HLA class II expression)	RFX5	H200007703	1178	1	148126514	148126583	TCATACGTGTCAGGACTTAGGACTGCGGGGTTTAGGTTAGATGTCACGGAAAAAGCTAGTTCTGTGGTC	1	0	-0.066	-0.3995	0.001	0.128	0.36	0.055	0.121	0.148	-0.302	-0.057	-0.34	-0.378
SELENBP1 - Selenium binding protein 1	SELENBP1	H200019703	1179	1	148150810	148150879	TTGCGCCTCCCACTATGGTCCTCCTTATACTCTGCACCTCCCCATCTAGCTCTTCCTCGGAGGCAGCAT	1	0
PSMB4 - Proteasome (prosome, macropain) subunit, beta type, 4	PSMB4	H200010345	1180	1	148185635	148185704	AACATCTCTCGCATTATGCGAGTCAACAACAGTACCATGCTGGGTGCCTCTGGCGACTACGCTGATTTC	1	0	-0.62	-0.2625	0.064	-0.106	-0.101	-0.57	0.013	-0.32	-0.046	0.068	0.025	-0.168
KIAA0461 - KIAA0461 protein	KIAA0461	H200011492	1181	1	148189193	148189262	TGGCTTTCCCCTATTTCTCTTAATACTTAGGGAAGAATCTGACAGGAAGAAGCGCACAGGGGTGTGCAC	1	0	-0.516	-0.4625	-0.462	-0.093	-0.37	-0.308	-0.037	-0.488	0.072	-0.281	-0.387	-0.049
CGN - Cingulin	CGN	H200002724	1182	1	148323891	148323960	GGGACCTTCATTTTCTGAGGTGCTTGGCTCTGATTCAGGGCTTTGCAAGGGGTTAGAAGCTGACTGTAA	1	0	0.936	0.6325	0.038	-0.27	0.153	1.265	0.796	1.025	1	-0.467	0.13	1.162
TUFT1 - Tuftelin 1	TUFT1	H200017631	1183	1	148368921	148368990	CCTTAAGTCTGTGTGTTTCTGTGTCTCAAGACTGGGCTCACATTCTGGCTTTGTCCATAACAATGCTCT	1	0	-0.045	-0.3385	0.524	-0.247	0.101	-0.333	-0.268	0	-0.305	-0.322	-0.624	-0.249
MY014 - Hypothetical protein My014	MY014	H200005636	1184	1	148443815	148443884	GTAAAGTTGGCAAACTCTCTCTTCAGGTTCTGGTGTAGGATAGCAAACTCCCGGTACCGCTTAGAACAC	1	0
Homo sapiens, clone IMAGE:3509783, mRNA, partial cds		H200019324	1185	1	148488283	148488352	ATGTTTACAGTCTCTGCTGGTTCCCTCTGTGTAAATACCACTACCACCCGTGCGTTATCCAGCCCGCCC	1	0
TNRC4 - Trinucleotide repeat containing 4	TNRC4	H200003592	1186	1	148491400	148491469	TCACTGACTCAGAGATCCTCCAGATGTTTGTCCCCTTTGGCCACGTCATCTCAGCCAAAGTCTTTGTTG	1	0
MRPL9 - Mitochondrial ribosomal protein L9	MRPL9	H200009416	1187	1	148546362	148546430	CCACATACATTAAAGTTACCAGAAGAGCCTATCACACGGTGGGGCGAGTATTGGTGTGAGGTGACGGTA	1	0	-0.239	-0.2525	-0.224	0.015	-0.553	0.147	0.461	-0.038	0.037	-0.359	0.076	0.107
TDRKH - Tudor and KH domain-containing protein	TDRKH	H200013450	1188	1	148561382	148561662	GGACCTCAGGGCTCTCAGGAGTGACTTCCTAAGCCTTCCATTTCAAGCAATAGAATGTAGTCTGGCACG	1	0		-0.8985	-0.473	-0.298	-0.407	0.009		-0.011	-0.48	-0.29	-0.627	-0.426
RORC - RAR-related orphan receptor C	RORC	H200013082	1189	1	148596889	148596958	GAAAGTAGAACAGCTGCAGTACAATCTGGAGCTGGCCTTTCATCATCATCTCTGCAAGACTCATCGCCA	1	0
S100A10 - S100 calcium binding protein A10 (annexin II ligand, calpactin I, light polypeptide (p11))	S100A10	H200012202	1190	1	148768648	148768718	GAAGTAGGCAGAAATGAGCAGTTCGCTCCTCCCTGATAAGAGTTGTCCAAAGGGTCGCTTAAGGAATCT	1	0	-0.452	-0.0185	-0.021	0.121		0.337	-0.283	0.07	-0.025	0.054	-0.353	0.073
S100A11 - S100 calcium binding protein A11 (calgizzarin)	S100A11	H200016404	1191	1	148818083	148818152	ATCTCCACAGCCCACCCATCCCCTGAGCACACTAACCACCTCATGCAGGCCCCACCTGCCAATAGTAAT	1	0	1.096	1.5875	0.992	1.012	1.062	1.94	1.078	0.996	1.732	1.293	1.501	1.519
FLG - Filaggrin	FLG	H200005904	1192	1	149088588	149088657	GGAACATGGTCACTTTAGTAGTCTTTCACAAGATTCTGCGTATCACTCAGGAATACAGTCACGTGGCAG	1	0
EST, Highly similar to A48118 major epidermal calcium-binding protein profilaggrin [H.sapiens]		H200016298	1193	1	149100004	149100073	ACAGAAAAAGACCCTCAAGTCTGGAAAGAGGAAACAATAGAAAAGGGAATAAGGGAAGATCCAAGAGCC	1	0
Homo sapiens cDNA FLJ31869 fis, clone NT2RP7002151		H200003325	1194	1	149150493	149150562	TAATGAAGCCAGACCAAGATGGAAGCTTGGCCTGGGATTTGAGCATCAGGAAAACTGTTGAAGGGTTAT	1	0
C1orf10 - Chromosome 1 open reading frame 10	C1orf10	H200015785	1195	1	149195007	149195076	GCCAATCCAGTGGGTGCATCCCTGGACATCAGCTCTTCATTATGCAGCTTCCCTTTTAGGTCTTTCTCA	1	0
NICE-1 - NICE-1 protein	NICE	H200011685	1196	1	149300909	149300973	GGTCTGGTTTGTCGTGAGGAGCTCCGCGATGTCCTCTCAACAGAGCGCCGTTTCCGCCAAAGGCTTTTC	1	0					0.155	0.219		0.032
LEP16 - Epidermal differentiation complex protein like protein	LEP16	H200015811	1197	1	149364989	149365058	TCTCCCCAGAAGGCACTTCCTGTCTGATGTCCAGGATGTCACATGTTCCCTTACCCCTGTACCTGTGAA	1	0
Homo sapiens skin-specific protein (xp33) mRNA, partial cds		H200011869	1198	1	149442240	149442309	GAAGCAGCCATTGGCACAGTGGCTTGGGGCTGGGCTCAAAAATTTGCTCTCTTGAAGTTTGGATGTGAT	1	0
XP5 - Skin-specific protein	XP5	H200015519	1199	1	149472773	149472842	AGCCTGATGCTTAACCCTTTCCATTTCCTCTCATTCCATTCATGGGTGGACAGCGACCACAAAGACTCA	1	0
Homo sapiens skin-specific protein (xp32) mRNA, partial cds		H200012439	1200	1	149505463	149505532	TGCTATGTCCAGGGTGCTTCTCCTTGCCAGAGCTATTATGTTCAAGCTCCTGCAAGTGGCTCAACCTCC	1	0
MCSP - Mitochondrial capsule selenoprotein	MCSP	H200011775	1201	1	149670370	149670439	ACTTTGTAGGGTGGGGGATTACTGAGAGTCAGGCTAGACCTGTGTTTAGAGGAGCAGTTTTCACAGTGA	1	0
IVL - Involucrin	IVL	H200007240	1202	1	149696975	149697044	GTGTTTGCCCCAGCTCCAGGCCAGGTCCAAGACATTCAACCAGCCCTGCCCACAAAGGGAGAAGTATTG	1	0
Small proline-rich protein SPRK [human, odontogenic keratocysts, mRNA Partial, 317 nt]	Small proline	H200004761	1203	1	149771166	149771236	ATCATAATCGCTCCTTTGCACCTCTAAAAAGATGCCCTTACCCTCATTCTGGAGGGCTCCTGAGCCTCT	1	0
SPRR3 - Small proline-rich protein 3	SPRR3	H200013304	1204	1	149788219	149788603	ATTCTTCAAAGAGTGTGTCCACGATCCTTTGAAGCATGAGTTCTTACCAGCAGAAGCAGACCTTTACCC	1	0
SPRR1B - Small proline-rich protein 1B (cornifin)	SPRR1B	H200000280	1205	1	149818287	149818356	ATGAAGCTTTCTTTCCTACACACTCTGAGTCTCTGAATGAAGCTGAAGGTCTTAGTACCAGAGCTAGTT	1	0	0.229	0.3165	-0.87	-0.282	0.193	-0.197	-0.177	-0.129	0.444	0.327	0.431	-0.077
SPRR2C - Small proline-rich protein 2C	SPRR2C	H200000615	1206	1	149925913	149925982	CACAGCTCCACCTGCATCTTCTCATCAAAGCCATCCAGGGATACACAGGGAGCTTCTTTCCCCTTAGCC	3	0
LOR - Loricrin	LOR	H200016305	1207	1	150047509	150047578	ATGATGCTACCCGAGGTTTGCAAATCCTTCATGTCTTAACCTACCTGGAAGAAGCCATTGAGCTCTCCG	1	0
PGLYRPIalpha - Peptidoglycan recognition protein-I-alpha precursor	PGLYRPIalpha	H200020172	1208	1	150088092	150088157	GAAGGTTTGCCCCAACATCATCAAACGATCTGCTTGGGAAGCCAGAGAGACACACTGCCCTAAAATGAA	1	0
LOC57115 - Hypothetical protein SBBI67	LOC57115	H200005316	1209	1	150115990	150116059	CCCAACTCCTCAGCCAGGTGAGACAATGGGCTGGTTCTTGTTTCATTTCTCTCTCTCTCTCCATTCCCC	1	0
S100A9 - S100 calcium binding protein A9 (calgranulin B)	S100A9	H200011819	1210	1	150146503	150146572	GGCCTGTTATGTCAAACTGTCTTGGCTGTGGGGCTAGGGGCTGGGGCCAAATAAAGTCTCTTCCTCCAA	1	0
S100A12 - S100 calcium binding protein A12 (calgranulin C)	S100A12	H200002824	1211	1	150159381	150159450	GTCGACTTTCAAGAATTCATATCCCTGGTAGCCATTGCGCTGAAGGCTGCCCATTACCACACCCACAAA	1	0	0.075	0.0765	-0.334	0.627	0.522	0.218	0.415	0.318	0.147	0.174	1.028	0.497
S100A8 - S100 calcium binding protein A8 (calgranulin A)	S100A8	H200011042	1212	1	150175999	150176068	AGAAAGCCTTGAACTCTATCATCGACGTCTACCACAAGTACTCCCTGATAAAGGGGAATTTCCATGCCG	1	0
S100A7 - S100 calcium binding protein A7 (psoriasin 1)	S100A7	H200011820	1213	1	150203618	150203687	TTTGAAAGCAAAGATGAGCAACACTCAAGCTGAGAGGTCCATAATAGGCATGATCGACATGTTTCACAA	2	0
Homo sapiens partial mRNA for NICE-2 protein, 3'UTR, clone 1192j18		H200018985	1214	1	150207811	150207880	TTGATTTCATCCAATATTCCTTCGAAAGAGTGTCAAGGAATAGGGTGGGGCAATGTGTCATTCTGCATT	2	0
S100A6 - S100 calcium binding protein A6 (calcyclin)	S100A6	H200017198	1215	1	150320331	150320771	AAGGAGCTCACCATTGGCTCGAAGCTGCAGGATGCTGAAATTGCAAGGCTGATGGAAGACTTGGACCGG	1	0	0.031	0.3165	0.199	0.439	0.698	0.431	0.169	0.33	-0.066	-0.035	0.272	-0.023
S100A5 - S100 calcium binding protein A5	S100A5	H200000712	1216	1	150325718	150326966	CTGCTTGGATTCTCTGGGCTCACTCCCACAGTGAGCTGCACACTGTGATGGAGACTCCTCTGGAGAAGG	1	0
S100A4 - S100 calcium binding protein A4 (calcium protein, calvasculin, metastasin, murine placental homolog)	S100A4	H200006831	1217	1	150330301	150330359	TTTCTTGGTTTGATCCTGACTGCTGTCATGGCGTGCCCTCTGGAGAAGGCCCTGGATGTGATGGTGTCC	1	0	0.142	0.3985	-0.41	0.834	0.842	0.727	0.315	0.533	-0.036	0.16	0.513	0.054
S100A3 - S100 calcium binding protein A3	S100A3	H200000713	1218	1	150334729	150334796	GGTAAACACCCGAACTGGTCAACTCTCAAGAGACCATCTGGTTCAGGTTCCTGACTGGGCCAGCGAGTG	1	0	0.162								0.624	0.144		0.503
S100A2 - S100 calcium binding protein A2	S100A2	H200004451	1219	1	150346985	150347054	TGTTTTCCTGGCACTCATCACTGTCATGTGCAATGACTTCTTCCAGGGCTGCCCAGACCGACCCTGAAG	1	0	-1.272	0.3475	-2.092	-0.542	0.714	-1.505	-0.386	-0.181	-0.925	-0.762	0.2	0.754
MGC17528 - Hypothetical protein MGC17528	MGC17528	H200009934	1220	1	150392548	150392617	TCTGCTGGGTAGAGAGGCACTTTCAGGGACTTCCCTCCAGCTGCCTCTTCATCTGGGAATGAGCTAAGC	1	0	0.28	0.7605	0.947	0.772	1.13	1.49	1.013	1.039	1.085	0.721	1.362	0.707
LOC57402 - S100-type calcium binding protein A14	LOC57402	H200009441	1221	1	150400260	150400329	TCATCTCTGCAAAGTTCAGCTTCCTTCCCCAGGTCTCTGTGCACTCTGTCTTGGATGCTCTGGGGAGCT	1	0									1.857	-0.708		3.632
S100A13 - S100 calcium binding protein A13	S100A13	H200002370	1222	1	150411919	150411988	TCCATTGAGACCGTGGTCACCACCTTCTTCACCTTTGCAAGGCAGGAGGGCCGGAAGGATAGCCTCAGC	1	0	0.508	0.2135	0.246	0.632	1.444	1.129	0.978	1.078	0.523	0.267	0.267	0.443
S100A1 - S100 calcium binding protein A1	S100A1	H200009536	1223	1	150413955	150414024	AGACAGGTCTCCACACACAGCTCCAGCAGCCACATTTGCAACCTTGGCCATCTGTCCAGAACCTGCTCC	1	0
DKFZP547E1010 - DKFZP547E1010 protein	DKFZP547E1010	H200019074	1224	1	150430891	150430960	AAGAAATCTGATTGATGCTGGATGGACCTATCACAATAGGCTGTGGACTTACTTGCCACCAGCTTGTGC	1	0
SNAPAP - SNARE associated protein snapin	SNAPAP	H200004140	1225	1	150445026	150445095	TGGCCCTGGATCTTGACCCCTATGTTAAGAAGCTACTTAATGCCCGGCGACGCGTTGTCTTGGTTAACA	1	0	-0.018	-0.0215	-0.141	-0.019	0.109	-0.315	-0.294	0.141	-0.175	0.049	-0.158	0.128
NPR1 - Natriuretic peptide receptor A/guanylate cyclase A (atrionatriuretic peptide receptor A)	NPR1	H200007725	1226	1	150479059	150479128	AAGGATGGAAGTAATTTGAATAGCTCAGGTGTGCTGACCCCAGTGAAGACACCAGATAGGACCTCTGAG	1	0
FLJ21919 - Hypothetical protein FLJ21919	FLJ21919	H200011405	1227	1	150559289	150559358	ATAGTCACTATCCACATGCCAGTGTGAAATGGGCATCTATGACGTGGTCAGGGTGTCCATTCCTAATCA	1	0	-0.286	-0.3225	-0.13	-0.11	-0.307	0.178	-0.327	-0.004	-0.104	-0.325	0.157	-0.269
MGC4365 - Hypothetical protein MGC4365	MGC4365	H200011634	1228	1	150565594	150565663	TGGGGGCCGTTGCAGGTGTACTGGGCTGTCAGGGATCTTTTCTATACCAGAACTGCGGTCACTATTTTG	1	0	-0.3	-0.1145	-0.729	-0.205	-0.332	-0.041	-0.905	-0.376	-0.71	-0.554	-0.526	-0.673
P66 - Transcription repressor p66 component of the MeCP1 complex	P66	H200000926	1229	1	150592957	150593026	TTTCATACTCTTCCCAGGGATTAGTGATGGAGGTGAGGTCTCCCTAATCATGGTAAAGTGTTAACCTTC	1	0	0.164	0.1705	-0.018	0.092	0.138	-0.029	-0.101	0.15	-0.033	-0.025	-0.02	-0.237
KIAA0476 - KIAA0476 gene product	KIAA0476	H200001283	1230	1	150715081	150715150	GGAATGCCTCACCCACCCAGGTCCTGACCTGTGCAATAAGGATTGTTCCCTGCGAAGTTTTGTTGGATG	1	0	-0.353	-0.3145	-0.368	-0.17	-0.429	-0.281	-0.34	-0.237	0.156	-0.063	0.017	-0.073
ZIRTL - Zinc/iron regulated transporter-like	ZIRTL	H200001507	1231	1	150744722	150744791	GGAAGGGCAATGCCTACCCCCAGCGTTATTTTTGGGGAGGGAGGGCTGTGCATAGGGACATATTCTTTA	1	0	-0.134	0.1735	-0.044	0.271	0.152	-0.157	-0.25	-0.16	-0.127	-0.039	0.058	-0.106
JTB - Jumping translocation breakpoint	JTB	H200001219	1232	1	150760276	150760345	GTTCGAAGGGGCTGTCGTGTGTGTGGCCCTGATCTTCGCTTGTCTTGTCATCATTCGTCAGCGACAATT	1	0	-0.187	-0.0465	0.387	0.185	0.244	0.212	0.108	0.016	0.041	-0.019	0.487	0.243
Homo sapiens mRNA; cDNA DKFZp434E2118 (from clone DKFZp434E2118); partial cds		H200012962	1233	1	150804489	150804558	GAGTAGGAGTGGCCAGGAGTCCGGGGACTGCAATGATTTTTCATGACATCCCAGGAGTAGTGAAAACAT	1	0
DKFZP586G1722 - DKFZP586G1722 protein	DKFZP586G1722	H200004138	1234	1	150992330	150992399	GGAATGTTTTGGCACCTGATATAATCTGCCAGGCTATGTGACAGTAGGAAGGAATGGTTTCCCCTAACA	1	0	-0.138	0.1545	0.061	0.156	0.094	0.563	0.309	-0.284	0.304	-0.037	0.031	0.144
Homo sapiens cDNA FLJ11966 fis, clone HEMBB1001114		H200008974	1235	1	151002889	151002958	GGGAGAGGGGAGATTTCCAGGTGATGAAAATATTCTTTACTTTGATTGGCGTGGTGGTGAAGGGGGTAT	1	0	-0.275			-0.046			0.113	-0.192	-0.442			0.005
KIAA0144 - KIAA0144 gene product	KIAA0144	H200001603	1236	1	151042910	151042979	CCTCCCTCCTGGGGTCCCGCCGTTGTTGCCTAATCCGTATATTATGGCTCCAGGGCTGTTACATGCCTA	1	0	0.061	0.2035	0.626	-0.226	-0.924	-0.507	-0.022	-0.559	-0.306	-0.09	-0.2	-0.074
HAX1 - HS1 binding protein	HAX1	H200002469	1237	1	151060968	151061169	GACAGTGAGGGCCGGACAGAGACTACAGTAACCCGACACGAAGCAGATAGCAGTCCTAGGGGTGATCCA	2	0	-0.325	-0.1075	0.258	-0.001	-0.182	-0.149	0.753	0.054	0.349	0.157	-0.091	0.302
Homo sapiens small intestine aquaporin mRNA, complete cds		H200016478	1238	1	151110750	151110819	AAATTCTGGTTATTCACCACTTCTACAGCTCTCCTGCCGCTCCCTGCAGAGGATGCTCGTTTTGCAGAG	1	0						0.083
Homo sapiens cDNA FLJ30324 fis, clone BRACE2007138, weakly similar to PROBABLE CALCIUM-TRANSPORTING		H200020921	1239	1	151127050	151127119	TCCACACACAAAGAAGAGGTCCATTCTGTGTCCCATGTCAAGAAGCAGATCCTGGCTGGGCGCAGTGGA	1	0
ATP8B2 - ATPase, Class I, type 8B, member 2	ATP8B2	H200004635	1240	1	151135944	151136013	AAATTTAAACCCAAGTTTATTGGCAGACTCCCTTTTGACCTCCCTTTGCCTCCCCATCTGGTGCTTTCT	1	0	0.087	-0.5645	-0.171	-0.605	-0.689	-0.372	-0.372	-0.284		-0.309	-0.778	-0.292
IL6R - Interleukin 6 receptor	IL6R	H200014567	1241	1	151251989	151252058	TCTCTTGAGAGGGTGGAATATCCAATATTCGCTGTGTCAGCATAGAAGTAACTTACTTAGGTGTGGGGG	1	0
HSA243666 - NICE-5 protein	HSA243666	H200019824	1242	1	151334372	151334441	TGCTTTAGGTGGATGGAGAGTCCACCAGTCCCACTCAATGCTGCTCTAACTCTACCCACACCCACCTAA	1	0	0.325	0.6125	0.773	0.515	0.559	-0.089	0.57	0.388	0.277	0.463	0.475	0.15
CHRNB2 - Cholinergic receptor, nicotinic, beta polypeptide 2 (neuronal)	CHRNB2	H200000588	1243	1	151361500	151361569	GCTCTTTCACCCTGCCACCCTCTGCTGCACAGTAGTGTTGGGTGGAGGATGGACGAGTGAGCTACCAGG	1	0
ADAR - Adenosine deaminase, RNA-specific	ADAR	H200001539	1244	1	151368063	151368132	TGTAGTATTCAGTTTCTGTTGTAGGAAGAGAGCGAGGCATCCCTGAATTCCACGCATCTGCTGGAAACG	1	0	0.247	0.2455	-0.009	0.329	0.584	0.011	0.106	0.235	0.708	0.101	-0.242	0.102
KCNN3 - Potassium intermediate/small conductance calcium-activated channel, subfamily N, member 3	KCNN3	H200010307	1245	1	151493736	151493805	ATGACTTAATCACAGAACTCAATGACCGGAGCGAAGACCTGGAGAAGCAGATTGGCAGCCTGGAGTCGA	1	0
PMVK - Phosphomevalonate kinase	PMVK	H200004053	1246	1	151710632	151710701	GAATTTATCCGCTCCAGACTTTAGTCACTAGGTTCTAGGAGTGAGCTGGGGCCTGCTGAGGTGGGGGTG	1	0	-0.207	-0.1575	-0.044	-0.386	-0.232	0.017	-0.425	0.07	-0.151	-0.125	0.089	-0.3
HPIP - Hematopoietic PBX-interacting protein	HPIP	H200001580	1247	1	151730619	151731142	GAGACAAAGCACTGAAGAAGAGGTCAGGGAAGAAGGACAAGCACTCACAGAGCCCAAGAGCTGCGGGGC	1	0	1.351	1.1955	0.188	1.451	1.373	1.028	0.884	2.634	1.141	1.025	0.248	0.828
Homo sapiens, clone IMAGE:3627860, mRNA, partial cds		H200008025	1248	1	151743327	151743396	TTGAAAAGGCGCAGAGCCCTATACCTCATTTCCTCCATGATAAAAGGATCCAAGTGAGGCCCTGTCACA	1	0	-0.071	0.0905	-0.16	0.194	0.141	-0.042	0.375	-0.05	-0.106	0.066	-0.223	-0.014
SHC1 - SHC (Src homology 2 domain containing) transforming protein 1	SHC1	H200006867	1249	1	151748378	151748447	AGGGGCATTGAGACTATAAAGCAGTAGACAATCCCCACATACCATCTGTAGAGTTGGAACTGCATTCTT	3	0	0.345	-0.2895	0.381	0.525	0.008	0.115	0.753	0.255	0.711	0.583	0.089	0.006
PP591 - Hypothetical protein PP591	PP591	H200012138	1250	1	151774465	151774534	CAGGGGCTGTTGGGTGCTTCCTGCAAATCCCTGAGAGGGCAGAAGATAGCTTCTGTTAATTCATTATTC	1	0	-0.188	0.5125	0.579	0.119	-0.383	0.016	-0.088	-0.223	-0.094	-0.039	0.211	0.449
LENEP - Lens epithelial protein	LENEP	H200016907	1251	1	151779530	151779599	GATGGGCCATAAACAATGAGTAAACAGTAAAGTGTGGATCCTGCTTTGAGCTGTGTCATCTAGCAGACC	1	0
LOC51043 - Kruppel-related zinc finger protein hcKrox	LOC51043	H200007412	1252	1	151802369	151802438	AGCCCTCATTCCAATTCCAAGCTAAGAAGGTATTGGGGCAGAGGCTCCCCAAATTGGGGTGATCCCCCA	1	0	0.522	0.4365	0.271	0.726	0.489	0.971	0.986	0.651	0.824	0.28	0.304	0.216
Homo sapiens cDNA FLJ32934 fis, clone TESTI2007480		H200010791	1253	1	151809097	151809166	TTATATGCAAGTGGCATTGCAGCAGCTCCCTAGTGTGCACCCCTTGACAAGGATGGTTCATCCAGGTCT	1	0
Homo sapiens cDNA FLJ32785 fis, clone TESTI2002251		H200021122	1254	1	151833376	151833445	TGGAGAGCTGCAGTACCGATTGGCCTGTTAGTGTGTCTCTGCCTGTTACAGGCTTTTGGCTACCGACTC	1	0
ADAM15 - A disintegrin and metalloproteinase domain 15 (metargidin)	ADAM15	H200010532	1255	1	151843840	151843909	CCTCTGCTGGGCTCCATCCGGGATCTACTCTGGGAGACAATAGATGTGAATGGGACTGAGCTGAACTGC	1	0	0.353	0.9825	0.772	0.46	0.715	1.472	1.081	0.92	0.91	0.391	0.92	0.638
EFNA4 - Ephrin-A4	EFNA4	H200004570	1256	1	151854519	151854588	TCTTCTGCGAATTCTGTGAGCCAAGCAGACCTTCCCTCTCATCCCAAGGAGCCAGAGTCCTCCCAAGAT	1	0	-0.24	0.1585	-0.33	-0.061	0.064		-0.709	-0.146	0.371	0.091	0.573	0.037
EFNA3 - Ephrin-A3	EFNA3	H200004369	1257	1	151872389	151872458	CTTTCCCTGACTCCTGGTGCCCTCTCCCTTTGTCCCCCCAGAGAGACATATGCCCCCAGAGAGAGCAAA	1	0
EFNA1 - Ephrin-A1	EFNA1	H200000428	1258	1	151920211	151920280	TGCCAACCTGTTCTTAGAGTGTAGCTGTAAGGGCAGTGCCCATGTGTACATTCTGCCTAGAGTGTAGCC	1	0	0.596	0.4435	0.308	0.814	1.067	1.018	0.627	0.873	0.667	0.057	0.282	0.152
LOC55974 - Stromal cell protein	LOC55974	H200009527	1259	1	151923730	151923799	GTCCAACTTTCCAGGAATCGTCACCAGCTTTATCCGCTTCTGGCTTTTCTGGAAGTACCCCCAGGAGCA	1	0	0.004	-0.6325	-0.36	-0.196	0.137	0.165	-0.235	0.652	-0.392	-0.346	0.031	0.043
DPM3 - Dolichyl-phosphate mannosyltransferase polypeptide 3	DPM3	H200011696	1260	1	151925731	151925796	GTAGAGTGACCATGACGAAATTAGCGCAGTGGCTTTGGGGACTAGCGATCCTGGGCTCCACCTGGGTGG	2	0	-0.163	0.1115	0.051	0.719	0.637	1.052	1.153	1.022	0.566	-0.371	0.38	0.546
Homo sapiens cDNA FLJ14105 fis, clone MAMMA1001202		H200009427	1261	1	151955528	151955597	ACACTCAACCTCCTACCTCCATGTTCTGGGTATCATTAAGGTAATCAGAATCCTCCTGCTGTAGTCACG	1	0
FLJ23229 - Hypothetical protein FLJ23229	FLJ23229	H200009161	1262	1	151962747	151962816	AGCTGACAAAGAGCCTGACATACATCCTGGGAAACCAGGACACAGTACAGACCCAGATCTGTGAGCTGG	1	0
MUC1 - Mucin 1, transmembrane	MUC1	H200010362	1263	1	151971629	151971700	CTTCTGCCAACTTGTAGGGCACGTCGCCGCTGAGCTGAGTGGCCAGCCAGTGCCATTCCACTCCACTCA	1	0	0.627	-0.0465
THBS3 - Thrombospondin 3	THBS3	H200007872	1264	1	151981029	151981286	GAAGGACTCAGATGGCAATGGCGTTGGTGATGTGTGTGAGGATGACTTTGACAATGATGCTGTGGTCGA	1	0	0.22	-0.5155		-0.412	-0.445	0.766	0.286	0.249	-0.484	-0.204	-0.172	-0.147
Human mRNA for alternative splicing product of glucocerebrosidase pseudogene, complete cds		H200020059	1265	1	151997962	151998137	TCACAAACCTCCTGTACCATGTGGTCGGCTGGACCGACTGGAACCCATCATTGTAGACATCACCAAGCA	2	0	-0.255	0.0995	0.293	0.226	0.429	-0.337	0.142	0.314	-0.167	-0.164	-0.2	0.084
Homo sapiens cDNA FLJ31688 fis, clone NT2RI2005520		H200021072	1266	1	152014633	152014702	GTCCCACTTCTGACACTGTGTTCCCTCTTGGAACCTGACCGTCAATGCTAGAAGAACCCTTGGAAAACA	2	0	0.046	0.1355	0.484	0.292	0.077	-0.193	0.191	0.758	0.086	0.191		-0.152
MTX1 - Metaxin 1	MTX1	H200015873	1267	1	152017199	152017268	CGCTCCCAAGACTGGTTTTTCTACTCTCATGCATTCCAGAGGCCCCCGTGCCTCCTCGTTGTTGGTACA	2	0	-0.06	0.1415	0.378	0.018	-0.222	0.221	0.267	-0.252	-0.085	-0.102	0.303	0.309
GBA - Glucosidase, beta; acid (includes glucosylceramidase)	GBA	H200017628	1268	1	152018614	152018683	GGACCGACTGGAACCTTGCCCTGAACCCCGAAGGAGGACCCAATTGGGTGCGTAACTTTGTCGACAGTC	1	0	0.423	0.6835	0.837	0.408	0.094	-0.305	0.807	0.908	0.723	0.216	0.893	0.55
C1orf2 - Chromosome 1 open reading frame 2	C1orf2	H200002836	1269	1	152030488	152030557	GCACAAAAAGAAACCTGCTGTATACCCCCCAAAGTGTCCCTTTCCCTCCTACCTCTGGGGTCTCTTGCT	1	0	-0.329	-0.5955	-0.041	-0.198	-0.385	0.141	0.177	-0.301	-0.179	0.037	-0.222	-0.213
SCAMP3 - Secretory carrier membrane protein 3	SCAMP3	H200014894	1270	1	152039002	152039071	TCTGGGACTTGGAGAGACATCACTAACTGATGGCTCCTCCGTAGTGCTCCCAATCCTATGGCCATGACT	1	0	-0.342	-0.1935	0.314	0.257	-0.205	-0.163	-0.167	-0.364	-0.121	0.041	0.218	-0.039
KIAA1535 - KIAA1535 protein	KIAA1535	H200008743	1271	1	152071981	152072050	TCTTTTTGTAAACTGCGAGCTTCCTCTTCCCTGTACCCTCTGCCCCAGTCGTGACCCCCTAAAAGTTAA	1	0	0.051	0.0855		-0.064		-0.364		-0.139	-0.463	-0.268	-0.273	-0.163
PKLR - Pyruvate kinase, liver and RBC	PKLR	H200010721	1272	1	152073252	152073321	ATTCCTGACCCTCCCTACCTGAGGCCTATCTGAGACTATAACTGTCATCTAGCCCCTTCGAGGTTGCCC	1	0
FDPS - Farnesyl diphosphate synthase (farnesyl pyrophosphate synthetase, dimethylallyltranstransferase, ger	FDPS	H200006391	1273	1	152103336	152103405	ATCTGCCAGCAGTGTTCTTGCAATATGAGGAAGACAGTTACAGCCACATTATGGCTCTCATTGAACAGT	3	0	-0.803	-0.3215	-0.528	0.18	-0.262	1.57	0.577	0.439	0.483	0.197	0.428	0.5
NESCA - Nesca protein	NESCA	H200015357	1274	1	152113713	152113782	TGCAAAATGGAAATCTAGACCTCCTTCTTCATCCATAAGTGGACTGTGCCAGTACAATACATGCCTCAG	1	0	-0.589	-0.0305	-0.06	-0.318	-0.624	-0.204	-0.353	-0.286	-0.207	-0.066	0.105	-0.16
ASH1 - Hypothetical protein ASH1	ASH1	H200011189	1275	1	152120957	152121026	ACGACGGCATAACCAACGGGAACGACTCAACCAGATCTTGCTCAATCTCCTTGAAAAAATCCCTGGAAA	1	0	0.027	-0.2565	-0.127	-0.049	-0.097	-0.242	-0.216	0.289	-0.43	0.23	0.129	0.356
FLJ10875 - Hypothetical protein FLJ10875	FLJ10875	H200002768	1276	1	152443189	152443258	GCCCCTGTGCCCAAGGTAATGATGCCCTCCCCTGCCTCTTCCATGTTTCGAAAGCCATATGTGAGACGG	1	0	-0.111	0.0745	0.19	-0.201	-0.349	-0.272	-0.096	0.01	0.137	0.119	0.013	0.004
DAP3 - Death associated protein 3	DAP3	H200007481	1277	1	152512150	152512219	TGTTTCACCTCCTAGTGGCCGTGGATGGAATCAATGCTCTTTGGGGAAGAACCACTCTGAAAAGAGAAG	2	0	0.15	0.3435	0.248	0.485	0.476	0.029	0.699	-0.028	0.72	0.321	0.428	0.429
FLJ10504 - Misato	FLJ10504	H200017482	1278	1	152531287	152531356	GCCATCCTGGCTACAGCCCTGGACACAGTCACTGTTCCTTATCGCCTGTGTTCCTCTCCAGTTTCCATG	2	0	-0.28	-0.3775	-0.002	-0.443	-0.625	-0.868	-0.328	-0.397	-0.65	-0.34	-0.426	-0.266
FLJ20203 - Hypothetical protein FLJ20203	FLJ20203	H200002916	1279	1	152532863	152532932	TACGTCATCGTGCTCCACTCCAGCATCCATGAAGCTGGCCCAGCGCCGCAAGTCGAGTTTGGTGAGGTC	2	0	0.144	0.0525	-0.359	0.062	0.018	0.296	0.287	-0.036	0.291	0.13	0.238	0.263
FLJ23040 - Hypothetical protein FLJ23040	FLJ23040	H200007861	1280	1	152568075	152568144	AGATGTGTCATTTGGTCTCTGTGATGCTCCCTCTAGGAGAGGGGGTCTGACTGAACCAATTCTCCTTTT	1	0				-0.325	-0.513		-0.442	-0.32
Homo sapiens cDNA FLJ11862 fis, clone HEMBA1006900		H200004208	1281	1	152654332	152654401	AGGCTGGGAGTAGAACATGGCTCTGTGCCAAGCTGCAGCTGGGAAGAGACTGGCAATGAAAGGGACTGA	1	0
KIAA0080 - KIAA0080 protein	KIAA0080	H200005955	1282	1	152667493	152667562	ACAAGGCATTCGTGGTCAGGAATAGGTTAGGGAATGGTCACTTCTGATTTTCCAACAGTTGCTCCTTCT	1	0
RIT - Ric-like, expressed in many tissues (Drosophila)	RIT	H200010725	1283	1	152683134	152683203	CAGTCCAGTAACCTGCAGTACTGAGTATGGTGCTTGCTCTTTCACTTAACTGATAAGAGGGACATGCCT	1	0	-0.612	-0.6675		-0.99		-0.3	-0.785	-0.524	-0.517	-0.359		-0.417
KIAA0907 - KIAA0907 protein	KIAA0907	H200003427	1284	1	152696651	152696720	AACAAAGCATCCTAACAGGGTCGTTCCCATACACATTTGACCTGGTCAGCCTTTTCCAGGTGAATAGCC	1	0	-0.943	-0.3225	-0.265	-0.331	-0.421	-0.221	-0.501	-0.612	0.107	-0.218	0.272	-0.243
ARHGEF2 - Rho/rac guanine nucleotide exchange factor (GEF) 2	ARHGEF2	H200019851	1285	1	152745456	152745521	GCAAGGCCTTAAAGCTCTATAAGGAGCTGTACGCCCGAGACAAACGCTTCCAGCAATTCATCCGGAAAG	1	0	0.329	0.2035	-0.621	-0.035	-0.925	0.664	0.097	0.242	0.197	0.609	0.178	0.474
SSR2 - Signal sequence receptor, beta (translocon-associated protein beta)	SSR2	H200005959	1286	1	152802876	152802927	GGAGGGACGAGACCTGACCTTGCAGTACAACATCTACAATGTTGGCTCAAGTGCTGCATTAGACGTGGA	1	0	-0.365	-0.0715	-0.207	-0.022	-0.177	-0.328	-0.063	-0.424	-0.187	0.095	0.092	-0.214
HSPC003 - HSPC003 protein	HSPC003	H200003546	1287	1	152837730	152837799	GCCCAGGGTTAGGAACCGTAGGCATGCTGCGCCCCAAGGCTTTGACCCAGGTGCTAAGCCAAGCCAACA	1	0	0.471	0.1955	0.363	0.853	1.035	2.119	1.192	2.015	0.847	0.707	0.605	0.856
CATX-8 - CATX-8 protein	CATX	H200013721	1288	1	152853189	152853258	GCCCCTTGTCCCCACTTCAGCCCCAGGACCTTTCCTTGCCCTTTGGTTCCAGATATCAGACTGTTCCCT	1	0	-2.084	1.3255	0.278	0.396	1.776	3.529	0.759	2.68	1.356	-1.545	1.487	1.929
Homo sapiens cDNA FLJ14035 fis, clone HEMBA1004638		H200017474	1289	1	152857780	152857849	AGATCCTTGTAAATAGTGGGGTGGGACTGTTCTGAGTGATCACCCGAGCACTTAAAGCTCCAGAGTCCC	1	0	0.026	0.1845								0.422
LMNA - Lamin A/C	LMNA	H200006462	1290	1	152919782	152919850	GAGGACCAGTCCATGGGCAATTGGCAGATCAAGCGCCAGAATGGAGATGATCCCTTGCTGACTTACCGG	1	0	-0.233	-0.1355	0.594	0.245	-0.112	0.35	0.182	0.272	0.057	0.555	0.653	0.501
Homo sapiens cDNA FLJ12354 fis, clone MAMMA1002329, weakly similar to M.musculus mRNA for semaphorin		H200009780	1291	1	152941670	152941739	ATACGGCTGTCTTGGTGGGTGAGTATCAGGTTTCCCACTTCATCCCAACATCTACTTTCTCCAGTCACG	1	0						0.476
FLJ12287 - Hypothetical protein FLJ12287 similar to semaphorins	FLJ12287	H200001464	1292	1	152960053	152960122	CCTTCTACCAAGCACATGAGCTCTCTAACAGGGTGGGGGCTACCCCCAGACCTGCTCCTACACTGATAT	1	0
KIAA0446 - KIAA0446 gene product	KIAA0446	H200007311	1293	1	152995065	152995134	CAGTTCCCCCCACCCTCACCCCATCTCTTTAAGCTCATCCTAGCAAGACCTCTAGAGACCCTAGAGACT	1	0
PMF1 - Polyamine-modulated factor 1	PMF1	H200010646	1294	1	153015214	153015283	TTCTACCAGTTGCAGCCTGCGATGACACAGCGAATCTATGACAAGTTTATAGCTCAGTTGCAGACATCT	1	0	-0.284	-0.3365	0.149	-0.315	-1.01	-0.279	-0.635	-0.766	-0.629	-0.455	-0.184	-0.323
BGLAP - Bone gamma-carboxyglutamate (gla) protein (osteocalcin)	BGLAP	H200000642	1295	1	153025442	153025681	AGCAAAGGTGCAGCCTTTGTGTCCAAGCAGGAGGGCAGCGAGGTAGTGAAGAGACCCAGGCGCTACCTG	1	0
FLJ22672 - Hypothetical protein FLJ22672	FLJ22672	H200015552	1296	1	153026416	153026485	CTGTCCTGGTCATAACTGTGTGCTCAAGGTGTCCAGGCTTTTGGGGGTGGGCCTATCTGGGTGCATTAT	1	0	-0.262	-0.8565	-1.015	-1.014	-0.382	0.021	-0.468	-0.021	-0.797	-1.085	-1	-0.777
KIAA1089 - KIAA1089 protein	KIAA1089	H200000965	1297	1	153032951	153033020	AAGAGCTGGGTAATACCTGGTGTCTGAGTGATTCTCTGCAGACCCTTCCCCTCCTCAAGGATCACCCAT	2	0	-0.116	0.0655	0.357	-0.178	-0.114	-0.49	-0.022	-0.264	-0.288	0.116	0.266	-0.008
MGC13102 - Hypothetical protein MGC13102	MGC13102	H200020130	1298	1	153074595	153074664	GGGACTCCAATCAATCGGAGTTCTCCCCTTGCCGGAGCTGCCCTTCACCTTTGGGGCCCGAGACAGTCA	1	0
Homo sapiens, Similar to RIKEN cDNA 0610031J06 gene, clone IMAGE:4639306, mRNA, partial cds		H200009619	1299	1	153076246	153076315	CTTAGCATACTCTCTTCCCCAGTCACCCATTGTCCGAGCCTTCTTTGGGTCCCAGAATAACTTCTGTGC	1	0	0.116	-0.4545	0.137		0.128	0.272	0.111	1.127	-0.53	-0.29		0.45
CCT3 - Chaperonin containing TCP1, subunit 3 (gamma)	CCT3	H200000448	1300	1	153094962	153095031	TGGAACAGGAGCAGGCCTGTTGGAAATCAAGAAAATTGGAGATGAATACTTTACTTTCATCACTGACTG	1	0	-0.817	-0.0685	0.215	-0.262	-0.437	-0.837	0.381	-0.73	0.052	-0.135	0.131	0.204
Homo sapiens, Similar to RIKEN cDNA 1700021C14 gene, clone MGC:26877 IMAGE:4826025, mRNA, complete c		H200013034	1301	1	153122586	153122655	ATTCTTTCCCAGGCACCACACCTGTTGGTGTTCAGATGGAGCGGCACACTAGTCATCCTAACAGAAAAG	1	0
RHBG - Rhesus blood group, B glycoprotein	RHBG	H200012967	1302	1	153165029	153165644	GGCTGGACTTGCCACCCATGAAGCTTACGGAGATGGCCTGGAGAGTGTGTTTCCACTCATAGCCGAGGG	1	0									-0.196
CROC4 - Transcriptional activator of the c-fos promoter	CROC4	H200019004	1303	1	153190007	153190062	CAGCATGATCAGGAGAAATTCCATGATCTTGCTTATTCCTGTCTTGGGAAGTCCTTCTCCATGTCTAAC	1	0	0.534		0.382						-0.222			0.274
Homo sapiens cDNA: FLJ23527 fis, clone LNG05966		H200006470	1304	1	153246907	153246976	GAATGGTATTTGTATGGGGGGAGGGAGGCTGGAATGGAGAATCTGGATTCTCTCCTCTTCCCCATTCTC	1	0	0.663	0.1655		0.27	0.283	1.039	0.557	0.59	0.379	0.155	0.356	0.087
Homo sapiens cDNA FLJ32410 fis, clone SKMUS2000484		H200011742	1305	1	153249610	153249679	TTCCCCAGTTTTTCTCTAAGATATACAGTGCAATAGCTCCCCACCCCTCAGTTGACGTCAGCCCTGTAA	1	0	0.584	0.4735	0.609	0.401	0.487	0.424	0.359	0.514	0.573	0.52	0.609	0.375
MEF2D - MADS box transcription enhancer factor 2, polypeptide D (myocyte enhancer factor 2D)	MEF2D	H200021086	1306	1	153250476	153250881	AAGAGGATGCGGCTTGATACCTGGACATTAAAGTGACGATTCCCACTCCCCTCCTCTCAGCCTCCCTGA	1	0	0.548		1.046	0.174	-0.246	0.268	0.464	0.272	0.754	0.438	0.28	0.299
DKFZP434F1735 - DKFZP434F1735 protein	DKFZP434F1735	H200018217	1307	1	153381818	153381887	CCCATGGGGATCACCTTGAGTCCATCCATGCTTTAGCAGCTGCTCCTCAGCAAACTTCATCCCACGACT	1	0
BRAL1 - Brain link protein-1	BRAL1	H200007720	1308	1	153407015	153407274	AGCTTGGAGGGTGTGGTGTTTCCGTACCAACCCAGCCGGGGCCGGTACCAGTTCAATTACTACGAGGCG	1	0
MGC13038 - Hypothetical protein MGC13038	MGC13038	H200007367	1309	1	153424592	153424661	TGGAGAGTCTTCTCGTTGTTCAAAGAAGAAGGAGGAGGGAGTCAATTAGACTGTAAGAAGTGGATGAAG	1	0	-0.076	-0.2265	0.513	0.181	0.394	0.364	0.391	0.339	-0.15	0.245	0.139	0.022
BCAN - Chondroitin sulfate proteoglycan BEHAB/brevican	BCAN	H200001178	1310	1	153441022	153441091	ACAGCTACTTCCTGTCTGGAGAGAACTGCGTGGTCATGGTGTGGCATGATCAGGGACAATGGAGTGACG	1	0
FLJ21841 - Hypothetical protein FLJ21841	FLJ21841	H200003889	1311	1	153451964	153452033	GGGTGTGGCAAAGGAGCCTACTCCAAGAATGGAGGCTGTAGGAATATAACCTCCCACCCTGCAAAGGGA	1	0	0.584	0.2915						1.431		0.149	-0.514	-0.112
CRABP2 - Cellular retinoic acid binding protein 2	CRABP2	H200014206	1312	1	153482693	153482762	CACTGGGATGCCTCTTGCAGGGTCTTGCTTTCTTTGACCTCTTCTCTCCTCCCCTACACCAACAAAGAG	1	0	0.948	0.4305	0.12	0.705	1.618	0.624	-0.224	1.106	-0.369	0.097	-0.607	0.692
Homo sapiens cDNA FLJ14144 fis, clone MAMMA1002909		H200020556	1313	1	153503550	153503619	TCTTGGTAAAGTAGCAACTGGCTTTTATGATCCCCCTACCCCCACACCCTGTGTCTAAAAGGGCACATG	1	0									-0.384			-0.344
FLJ12671 - Hypothetical protein FLJ12671	FLJ12671	H200017978	1314	1	153508448	153508517	CCCAGCTTGGCACTGGGGAAGTGCTTTATGATGAAAACCAGACGTAGTCCCGTGAACTAGATATTTCGT	1	0
LOC51093 - CGI-41 protein	LOC51093	H200000985	1315	1	153519557	153519626	GGTGGCCACCAAGATGCCCCTGGGTCAGGCTCTTTCTGTTCTGGAGACTGAAGACAGCTGATGCAGCCT	1	0	0.69	-0.4015	-0.813	0.276	0.466	0.766	0.31	0.835	0.531	0.119	0.126	0.005
MRPL24 - Mitochondrial ribosomal protein L24	MRPL24	H200001755	1316	1	153521291	153521443	CCAGTGGTTGTGGAACCCATCTCTGATGAAGACTGGTATCTGTTCTGTGGGGACACGGTGGAGATCCTA	1	0	-1.033	0.0325	0.467	-0.274	-0.513	0.015	-0.17	-0.722	-0.628	-0.197	0.51	0.353
HDGF - Hepatoma-derived growth factor (high-mobility group protein 1-like)	HDGF	H200010340	1317	1	153525472	153525541	AAATAGGATGCTTGGGAAGACTCCTAGCTGTCCTTTTTCCTCTCCACACAGTGCTCAAGGCCAGCTTAT	1	0	-1.092	-0.4925	-0.035	-0.069	-0.632	-1.037	-0.257	-0.913	-0.77	-0.381	-0.139	-0.271
PRCC - Papillary renal cell carcinoma (translocation-associated)	PRCC	H200001806	1318	1	153569958	153570027	ATGCCTAAGCCTGGGGACGACTACAGCTACAATCAGTTTTCCACATATGGCGATGCCAATGCCGCTGGT	1	0	-0.232	0.1315	0.377	0.316	0.351	-0.302	0.406	0.051	0.001	0.243	0.236	0.088
SH2D2A - SH2 domain protein 2A	SH2D2A	H200011250	1319	1	153589290	153589359	AGAATCCAATGGCTCAGTCCTTGGTGATCTAAGACAGCAAAGAAGTGTGCAAGGAGGGCCCTGTTAGCT	1	0
INSRR - Insulin receptor-related receptor	INSRR	H200016082	1320	1	153625262	153625328	ATCATGGAGTTAATGACCCGTGGGGACCTCAAGAGCCATCTTCGATCTTTGCGGCCTGAGGCAGAGAAC	1	0
NTRK1 - Neurotrophic tyrosine kinase, receptor, type 1	NTRK1	H200007167	1321	1	153658474	153658956	AAGGCTCTGGGCTCCAAGGCCACATCATCGAGAACCCACAATACTTCAGTGATGCCTGTGTTCACCACA	1	0								0.169
Homo sapiens cDNA FLJ32884 fis, clone TESTI2004229		H200013245	1322	1	153715463	153715735	CATACTAGACAGCTGCTGCAGGCAGCTTCTGTCTCCCCATTTCCAAGGAAGAAAAATTGCTTCGCCCCA	1	0
ARHGEF11 - Rho guanine nucleotide exchange factor (GEF) 11	ARHGEF11	H200004857	1323	1	153720312	153720362	AGGCGGAACAAAGGCTACGGGGAACTGCTTTTATGTCAGCATGCCATCAGGACCCCCGGACTCAAGCAC	1	0	0.178	0.3405		0.536			0.085	0.194	0.406	0.391	0.135	0.151
ETV3 - Ets variant gene 3	ETV3	H200008346	1324	1	153908076	153908145	CAGTCACCACGCCCACCATGGCTTCTATTCCCCCAAGAATCAAGGTGGAACCTGCCTCTGAAAAGGATC	1	0
IRTA2 - Immunoglobulin superfamily receptor translocation associated 2	IRTA2	H200014491	1325	1	154296394	154296463	AGTAAGGGGGAACTCCTGCTTTGGGCTGGGACATAAGTTTTTCTGCTTTCAGACGCAAACTGAAAAATG	1	0
IRTA1 - Immunoglobulin superfamily receptor translocation associated 1	IRTA1	H200012245	1326	1	154356797	154356866	GAAGACATATAAATTAAATGAGACGAGACATGTCGACCAAAAGGAATGTGTGGGTCTTGTTTGGATCCT	1	0						0.504
FCRH3 - Fc receptor-like protein 3	FCRH3	H200012452	1327	1	154472738	154473144	GTAAAGTGGTGACACTCAATGTTACAGGAACTTCCAGGAACAGAACAGGCCTTACCGCTGCGGGAATCA	1	0
SPAP1 - SH2 domain-containing phosphatase anchor protein 1	SPAP1	H200014697	1328	1	154529466	154529535	AAACCTTATGAAAATGCTTGAGGCTTATCACCTGCCACAGCCAGAACGTGCCTCAGGAGGCACCTCCTG	1	0
FCRH1 - Fc receptor-like protein 1	FCRH1	H200008453	1329	1	154582919	154584353	TATTTTGCTACGGCCTCAAAAGAAAAATAGGAAGACGTTCAGCCAGGGATCCACTCAGGAGCCTTCCCA	1	0				0.548
CD5L - CD5 antigen-like (scavenger receptor cysteine rich family)	CD5L	H200005040	1330	1	154614150	154614219	GCAGCGTCCTATAATCCTAGACCTTTTCATGACGTGTAAAAAATGATGTTTCATCCTCTGATTGCCCCA	1	0
Homo sapiens cDNA FLJ32896 fis, clone TESTI2005155		H200020674	1331	1	154707553	154707622	GTACATGGGCAGCAGGAGTGGTAGGAAGAGCATGGGTTAGGGGGATGGACTCAGTTACTATCTCTGGAT	1	0	0.007	-0.0095								0.46	-0.183	0.241
Homo sapiens mRNA; cDNA DKFZp564G103 (from clone DKFZp564G103)		H200014943	1332	1	154803039	154803108	CACCTGGTCAGGATATCCCAGTCATCACCTCCGGGAAGATGATGTTCCCTGGATAGCCCATACATTTTC	1	0	0.316		0.232						-0.284			-0.414
KIRREL - Kin of IRRE like (Drosophila)	KIRREL	H200016810	1333	1	154878265	154878334	GGTTAGGGAAAGCAGAGGGGGGCACTTTTTAGCATTCCCTTTCTATCCCACCCCTCTGATCTCCCATAA	1	0	0.441	0.5855	0.407	-0.19	-0.692	-0.471	-0.458	-0.036	-0.235	0.079	0.047	0.045
CD1D - CD1D antigen, d polypeptide	CD1D	H200000465	1334	1	154967115	154967184	GAAGATAGGAGAGATACCTTGAAAAAGTAGAGAACAGTCATGAGGCAGCTTTCATCACACCCTTTTAAC	1	0
CD1A - CD1A antigen, a polypeptide	CD1A	H200000340	1335	1	155040850	155040919	GCCTGTTTTAGATATCCCTTACTCCAGAGGGCCTTCCCTGACTTACAAGTGGGAAGCAGTCTCTTCCTG	1	0
CD1C - CD1C antigen, c polypeptide	CD1C	H200000342	1336	1	155076361	155076430	ATTGTGTTAAGAACCCAGCAACCCAGGAGCCTAGTACAATATAGTGATGCCATCCCGTCGACTCTCCAT	1	0
CD1B - CD1B antigen, b polypeptide	CD1B	H200000341	1337	1	155111067	155111121	GGTATATGAGGCGCCGGTCATATCAGAATATCCCATGAGCCATCATCATGTCTCCTCTCCCATTCGCAA	1	0
CD1E - CD1E antigen, e polypeptide	CD1E	H200016169	1338	1	155138936	155139397	TCTAGGGGGCCATGATCTAATCATCCATTGGGGTGGATATTCCATCTTTCTCATCCTGATCTGTTTGAC	1	0	0.087
OR10R2 - Olfactory receptor, family 10, subfamily R, member 2	OR10R2	H200012737	1339	1	155263455	155263523	GCAGGTGGAAAACGCTTTCCGTCTGCCCTCAGCTGAGGGAATCTTCAGGATAGTCCTCAGAATGCAGAA	1	0
SPTA1 - Spectrin, alpha, erythrocytic 1 (elliptocytosis 2)	SPTA1	H200000507	1340	1	155394133	155394203	ATATGGACCCACGGGTCGAAGCCATCTCTCTGGCTATGACTACGTTGGCTTCACCAATTCCTACTTTGG	1	0
MNDA - Myeloid cell nuclear differentiation antigen	MNDA	H200013910	1341	1	155626952	155628485	TCATCAACTCCATCCAACACTTCGTTTACTCCGAATCAGGAAACCCAGGCCCAACGGCAGGTGGATGCA	1	0
Homo sapiens cDNA: FLJ21237 fis, clone COL01114		H200018513	1342	1	155722521	155722590	CTATCCACCCTCTGGATCCCAATATTGAGATCTTATCCTCAGGGAATCCTCACTTAGACCCCTGTAACA	1	0
IFI16 - Interferon, gamma-inducible protein 16	IFI16	H200014082	1343	1	155836209	155836278	AAGGGAGGAGTTGAAAGGCAGGATTCAAAGACCAAGTATCTTAAGCTATTTGGTACCTGTTATTCAGGA	1	0
AIM2 - Absent in melanoma 2	AIM2	H200011351	1344	1	155848809	155848878	TGTCCCGCTGAACATTATCAGAAAAGCTGGTGAAACCCCGAAGATCAACACGCTTCAAACTCAGCCCCT	1	0
LOC57863 - Hypothetical protein FLJ10698	LOC57863	H200001172	1345	1	155984486	155984555	GCAAGGAAGAGTAGATTTGGAGAGGAAGGATGGAGGTGGACTCTCACCCCATTCCCCCCGGAAATGAAC	1	0
FY - Duffy blood group	FY	H200000052	1346	1	155989292	155989361	ACCCTTGGAAGCAAATCCTAGTTCTCTTCCCACCTGTCAACCTGAATTAAAGTCTACACTGCCTTTGTG	1	0
FCER1A - Fc fragment of IgE, high affinity I, receptor for; alpha polypeptide	FCER1A	H200000237	1347	1	156087001	156087070	ACAAGTTAATGAGAGTGAACCTGTGTACCTGGAAGTCTTCAGTGGTAAGTTCCAGGGATATGGAAATAC	1	0	0.206	-0.2395		-0.785	-0.336	-0.265	-0.46	-0.113	-0.342	-0.447	-0.404	-0.382
OR10J1 - Olfactory receptor, family 10, subfamily J, member 1	OR10J1	H200015993	1348	1	156222859	156222928	CAGAGACTGTATATACATTGGTCATTCTCCCAAGAATGCTCTCCAGCCTCGTAGGTATGAGCCAGCCCA	1	0
APCS - Amyloid P component, serum	APCS	H200000500	1349	1	156371443	156371512	TGCTGCCCCCAGAAAATATCCTGTCTGCCTATCAGGGTACCCCTCTCCCTGCCAATATCCTGGACTGGC	1	0
CRP - C-reactive protein, pentraxin-related	CRP	H200006291	1350	1	156495953	156496021	GCAAGAGCTGAGAAGGAAGCGCTGATCTTCTATTTAATTCCCCACCCATGACCCCCAGAAAGCAGGAGC	1	0
FLJ20442 - Hypothetical protein FLJ20442	FLJ20442	H200005175	1351	1	156565176	156565245	CCAGTTCTACCAGCGAACGAAATAAGGGGCCTTAGTACCCTTCTACCAGGCCCTCACTCCCCTTCCCCA	1	0	0.729	0.3715	0.506	0.972	1.076	0.587	0.7	0.882	0.484	0.121	0.864	0.754
BLAME - BCM-like membrane protein precursor	BLAME	H200002904	1352	1	156620270	156620339	TTGGCACTTGGGAATCAGTAGTCAAGCGAAACCCTTGCCTTTGAGAGTTTATGGTCTGGATAATATAAA	1	0
NESG1 - Nasopharyngeal epithelium specific protein 1	NESG1	H200007362	1353	1	156655264	156655333	GCCCTCAGGATGCCTTCGGGGGACAGATTCTGCCCAGTCTCTGGGCATCCATAATTGCTGCTAACCTAG	1	0
TAGLN2 - Transgelin 2	TAGLN2	H200006181	1354	1	156701600	156701669	CCTCTGATCCCACCCCAGGCCTTGCCCCTGCCCTCCCACGAATGGTTAATATATATGTAGATATATATT	3	0
Homo sapiens cDNA FLJ32088 fis, clone OCBBF2000703, weakly similar to TYROSINE-PROTEIN KINASE RECEPT		H200021083	1355	1	156715846	156715915	AGCAAGAAGGATGGCGGGCCCTTTAATAGAGAAATAGGAGCTGGTTTTGGGTGGAACACTCTGAACTTA	1	0
KIAA1355 - KIAA1355 protein	KIAA1355	H200010152	1356	1	156726382	156726451	ATGAGCCAAGCCCTCACTGTACAGAAGAGTGAGAGCTGAAACCTGTTCCCTGAGCTGATCAGAAGGACA	1	0
CD84-H1 - CD84-H1 precursor	CD84	H200010938	1357	1	156736342	156736411	AGAACATCATCTGGTCCTCTCACAAAAGTCTTGCCACTGTGGTGCCAGGGAAAGAGGGACATCCAGCTA	1	0
Homo sapiens PIG-M mRNA for mannosyltransferase, complete cds		H200005067	1358	1	156813792	156813861	GAGTACGGCTGGGAATTTTTGGAACACACCTACTTTTATCACCTGACTAGGCGGGATATCCGTCACAAC	1	0	-0.37	-0.2135	-0.24	0.253	0.378	-0.156	-0.139	0.132	-0.21	-0.288	0.159	0.166
KCNJ10 - Potassium inwardly-rectifying channel, subfamily J, member 10	KCNJ10	H200005622	1359	1	156824128	156824197	TAAGGAATACTACCCGGGTTTACTGGAGATCCCCCGAAGCACCCATCCTCCACTCCCTCTTCTTTAACC	1	0
KCNJ9 - Potassium inwardly-rectifying channel, subfamily J, member 9	KCNJ9	H200005621	1360	1	156871655	156871724	AACCTGGTTCCTGTCCTCAAAATAAGGGGTACCTGGGAAAACAGAGGAATCTACCTGTGGTGACTGAAC	1	0
IGSF8 - Immunoglobulin superfamily, member 8	IGSF8	H200019319	1361	1	156874436	156874704	GAGGCTTCGAAAACGGTGATCCCTTACTCCTCAGGTCTTGCAGGTGTCGACTGTCTTCCGGCCCAGCTC	1	0	0.775	0.5885	-0.175	0.216	0.397	0.59	0.327	0.532	0.603	0.151	0.16	0.193
ATP1A2 - ATPase, Na+/K+ transporting, alpha 2 (+) polypeptide	ATP1A2	H200004260	1362	1	156925781	156925850	GGTTTCAGGTTCCTACAGGAGATAGCTTTCTTTCCCTTACTCCCTATCTAACACTTTTGCTCTGCAGGC	1	0
CASQ1 - Calsequestrin 1 (fast-twitch, skeletal muscle)	CASQ1	H200005409	1363	1	156984219	156984288	ACGATGATGATGATGACTAGTTGCTATGGCAACCATCTTTCAGCCCCACTGGTCTTTTCATGCTCTCTC	1	0
PEA15 - Phosphoprotein enriched in astrocytes 15	PEA15	H200014644	1364	1	156997325	156997394	CTTCTTTACTAGATATCCTGGCCCCCTGGGCTTGTGAACACCTCCTAGCCACATCACTACAGTACAGTG	1	0	-0.093	0.4895	0.913	0.569	0.665	0.654	0.617	0.152	0.896	0.611	0.837	0.608
H326 - H326	H326	H200011707	1365	1	156998932	156999000	TCTAAGGAACTGATTACAGTGGCTGGAGCTTGGGCACTTGTCTTATCACTGGTCACTGAGTCTGAAAGT	1	0	-0.187	0.0365	0.147	-0.205	0.327		-0.122	-0.181	-0.05	-0.142	0.343	-0.132
Homo sapiens cDNA FLJ12029 fis, clone HEMBB1001863		H200017956	1366	1	157026719	157026788	CTATCAACTGAGGTTGTCCTCCTCCCTGCAAGATAGAGTGGAGGCCTGGATTTTAGTGGAGAGAGGGAA	1	0
Homo sapiens cDNA: FLJ22560 fis, clone HSI01610		H200019032	1367	1	157047204	157047273	AGTGCAAGGGTTGGGAGCATAGGAGGAGGGGAGAGACACACAGATAATAAAGTTATAAAGAGTACTGTA	1	0		0.1355							0.911
PXF - Peroxisomal farnesylated protein	PXF	H200007770	1368	1	157060156	157060225	CGACCCGGCAAGTTTGACAGCACCCAAACTGGCCAGACTGTTCTGTAGGTTAAGTCCATTGATCATGTA	1	0	0.751	0.1945	0.391	-0.062	0.528	0.045	-0.008	0.359	0.532	0.367	0.084	0.368
COPA - Coatomer protein complex, subunit alpha	COPA	H200006227	1369	1	157072989	157073058	GTGATTGGTTTAAGGATCAGTCCTCTGCAGTTTCGCTAAGGCCCCCTTTGTGTGCATGGGTCAGTCACC	1	0
NCSTN - Nicastrin	NCSTN	H200000929	1370	1	157139980	157140049	TGCACGATTAGCCAGGGCCTTGTCTCCTGCCTTTGAACTGAGTCAGTGGAGCTCTACTGAATACTCTAC	1	0	-0.002	-0.1255	-0.04	0.227	0.022	-0.071	-0.467	0.232	-0.097	-0.298	0.065	0.234
NHLH1 - Nescient helix loop helix 1	NHLH1	H200004054	1371	1	157155400	157155469	TTGCTTGCCACACCATATCCTTTCCCCAGATCCACCTGTCCTGACACTCTAGTCCTCCAGGATAGTGCT	1	0
VANGL2 - Vang, van gogh-like 2 (Drosophila)	VANGL2	H200013253	1372	1	157210964	157211033	TTTCTCTTTCCCATCTCCACTCAGTATTCCAATGGCAAACCCTGATGATGTAACACCTGCGATGAGACA	1	0
KALI - Activating NK receptor	KALI	H200009554	1373	1	157268561	157268630	TCCTACCTTAAGATCAGAACAGTTGTCCTCACTTTTGTTCTTGTCCCTCTCCAACCCACTCTCCACAAG	1	0						0.962
CD84 - CD84 antigen (leukocyte antigen)	CD84	H200013255	1374	1	157329692	157329761	TAGCACCAACTACCATTAGCACTATGTTAGGAGCTGCAAGGCCCCAAAGTAGAAGATGTGCATAATGTC	1	0	-0.239
CD84 - CD84 antigen (leukocyte antigen)	CD84	H200021317	1375	1	157336147	157336215
SLAM - Signaling lymphocytic activation molecule	SLAM	H200004202	1376	1	157393588	157393657	CAAATTCCATCACAGTCTATGCTAGTGTGACACTTCCAGAGAGCTGACACCAGAGACCAACAAAGGGAC	1	0										0.361
CD48 - CD48 antigen (B-cell membrane protein)	CD48	H200000239	1377	1	157461839	157461908	CTCTTTTAACTCAAGCGAAACTTCAAGGCCAGAAGATCTTGCCTGTTGGTGATCATGCTCCTCAGCAGG	1	0
CRACC - 19A24 protein	CRACC	H200013054	1378	1	157537312	157537381	TACAAACAAACAAACAAACACCTGTGCTAGGTCAGTCTGGCACGTAAGATGAACATCCCTACCAACACA	1	0
LY9 - Lymphocyte antigen 9	LY9	H200013850	1379	1	157610876	157610945	TCTTGGAGCCTATGGGCTTCAGATGTCTTTGCCCCATTTGTCACCTCGCACACTTATAGCGTTTCCTCC	1	0
CD244 - Natural killer cell receptor 2B4	CD244	H200007279	1380	1	157613512	157613581	GTAGATGGTGCAAAGCAAGCCCATCTCTGAGTAGAAAAATCACCCAGAGCACATGCTGACCTGATAACT	1	0
ITLN - Intelectin	ITLN	H200005005	1381	1	157666296	157666365	AATGGACCTGTTCTTCGTCTCCATCTCTGCCCAGAAGCTGCAAGGAAATCAAAGACGAATGTCCTAGTG	1	0
JAM1 - Junctional adhesion molecule 1	JAM1	H200008885	1382	1	157779232	157779301	AGACAGAGTAGGAAGGATATGGAAAAGGTCATGGGGAAGCAGAGGTGATTCATGGCTCTGTGAATTTGA	1	0	0.268	-0.0975	-0.086	0.21	1.04	0.929	0.724	0.5	-0.116	0.256	0.361	0.16
Homo sapiens, clone IMAGE:2989556, mRNA, partial cds		H200002098	1383	1	157820696	157820765	GTGTGGCTGCTAGCTGGGAGGTGATGGGGACTGCCTGTCATTCCTGTCAGTCTCTCACGCTTCTTTGTC	1	0	-0.373			-0.302		0.193		-0.043	-0.436	-0.493	-0.076	-0.061
USF1 - Upstream transcription factor 1	USF1	H200015940	1384	1	157823096	157823165	GTGATTATATCCAGGAGCTTCGGCAGAGTAACCACCGCTTGTCTGAAGAACTGCAGGGACTTGACCAAC	1	0	0.089	-0.0665	-0.213	0.415	0.127	-0.258	-0.013	0.372	-0.02	0.321	0.4	0.247
LNIR - Ig superfamily receptor LNIR	LNIR	H200005435	1385	1	157854813	157854882	GCCCTCTGCCCTCTGGTGGCCTCTGGGCCTGCTGCATGTACATATTTTCTGTAAATATACATGCGCCGG	1	0										-0.008
PFDN2 - Prefoldin 2	PFDN2	H200009859	1386	1	157885019	157885203	GCGAGGCCTGGCATCCAAAGCAGCTGAGTTGGAGATGGAGTTGAATGAGCACAGCCTAGTGATCGATAC	1	0	0.101	0.3835	0.547	-0.161	0.066	0.785	0.093	0.08	0.536	0.277	0.922	0.575
NIT1 - Nitrilase 1	NIT1	H200013566	1387	1	157903759	157903828	GAACACAGATGGGCTGCTTGGGAAAGAAACTTTCACCTGAGCTTCACCTGAGGTCAGACTGCAGTTTCA	1	0	-0.193	0.0065	-0.432	-0.008	0.457		0.278	0.316	0.192	-0.143	0.193	-0.098
DEDD - Death effector domain-containing	DEDD	H200007846	1388	1	157903937	157904006	GTCTAGAACTGGAGCTTAGTCCAGCTGGTACAATACCAACTCCCCTTCTAGTTCCCAAAGGCGATGTCC	1	0	0.11	0.2055	-0.206	0.191	0.076	-0.283	0.172	0.198	0.354	0.143	0.26	0.25
HSPC155 - Hypothetical protein	HSPC155	H200008263	1389	1	157941397	157941466	CTACGATACTATTTTCCTGTGCATCACACTTAACTCATCTAACTGCTTCCCCGGACACCCTCCACCTCT	2	0	-0.483	0.1285	0.323	0.113	-0.28	0.022	0.518	-0.499	0.015	-0.014	0.361	-0.105
USP21 - Ubiquitin specific protease 21	USP21	H200001563	1390	1	157946810	157947061	GGTTTTTTGTGACCTGTCCCTGCCCATCCCCAAGAAAGGATTTGCTGGGGGCAAGGTGTTTTTGCGGGA	2	0	-0.452	0.0045	-0.183	-0.088	-0.328	-0.104	-0.083	-0.34	-0.625	-0.545	-0.321	-0.155
Homo sapiens mRNA; cDNA DKFZp761E10121 (from clone DKFZp761E10121); partial cds		H200019201	1391	1	157947143	157947212	GGGTGGGAGACCTGGGGGGACTCCATGTGGATAAAAGGGATTGCATGATGTCTTCATATGGGGAATAAT	1	0
PPOX - Protoporphyrinogen oxidase	PPOX	H200011049	1392	1	157952037	157952582	CGCTGGAAGGTATCTCTAAGGGACAGCAGTCTGGAGGCTGACCACGTTATTAGTGCCATTCCAGCTTCA	1	0	-0.358	-0.4795	-0.063	-0.205	-0.215	0.155	-0.041	-0.194	0.031	-0.348	0.217	-0.283
B4GALT3 - UDP-Gal:betaGlcNAc beta 1,4- galactosyltransferase, polypeptide 3	B4GALT3	H200018960	1393	1	157954173	157954242	TCCCTCTTCTGGTCCTGGCTCAGGGGGCTGGGATTTTGATATATTTTCTAATAAAGGACTTTGTCTCGC	1	0	0.549	0.1315	0.229	0.012	0.364	0.384	0.17	0.19	0.354	-0.035	0.376	0.31
ADAMTS4 - A disintegrin-like and metalloprotease (reprolysin type) with thrombospondin type 1 motif, 4	ADAMTS4	H200015134	1394	1	157973420	157973489	TCCTCTTCCTGAATTTTATTTTTTGGGAAAAGAAAAGTCAAGGGTAGGGTGGGCCTTCAGGGAGTGAGG	1	0
NDUFS2 - NADH dehydrogenase (ubiquinone) Fe-S protein 2 (49kD) (NADH-coenzyme Q reductase)	NDUFS2	H200008155	1395	1	157997025	157997094	AGATATTGTATTTGGAGAAGTAGATCGGTGAGCAGGGGAGCAGCGTTTGATCCCCCCTGCCTATCAGCT	1	0
FCER1G - Fc fragment of IgE, high affinity I, receptor for; gamma polypeptide	FCER1G	H200000186	1396	1	158001888	158001957	CATTAACACCAGCTGGCCCTACCCCTATAATGATCCTGTGTCCTAAATTAATATACACCAGTGGTTCCT	1	0
FLJ12770 - Hypothetical protein FLJ12770	FLJ12770	H200018979	1397	1	158012723	158012792	TACCCGTAGGCCTCATTAATGCTCCGGAGCTCAGCCAGCAGGCCTAGCAACTTCGCATACAGAAACCTT	1	0	0.183	-0.0185	0.04	-0.102	0.363	-0.282	0.363	0.297	0.483	0.218	0.625	0.548
NR1I3 - Nuclear receptor subfamily 1, group I, member 3	NR1I3	H200020459	1398	1	158014231	158014300	GGAGCAGCTGTGGAAATCTGTCACATCGTACTCAATACCACTTTCTGTCTCCAAACACAAAACTTCCTC	1	0
MPZ - Myelin protein zero (Charcot-Marie-Tooth neuropathy 1B)	MPZ	H200010618	1399	1	158088250	158088319	GGGCTGTGTGTTTGGTGCCTGTCCACCTGAGCACTGAGAAGAAAGGGACTTTGATACCCTCTGCCTCAA	1	0
SDHC - Succinate dehydrogenase complex, subunit C, integral membrane protein, 15kD	SDHC	H200000803	1400	1	158139592	158139661	TATTTGGAACTTGTGAAGTCCCTGTGTCTGGGGCCAGCACTGATCCACACAGCTAAGTTTGCACTTGTC	5	0	-0.283	0.1495	0.163	0.224	0.378	0.536	0.322	0.667	0.189	0.096	-0.146	0.383
Homo sapiens cDNA FLJ13332 fis, clone OVARC1001813		H200007544	1401	1	158151759	158151828	AAGTTGCCCAAAGATATCATTAGGACCAGGAGACCATTATAAAGTATATCCAGGCCGGGCACGGTGGCT	1	0		-0.4735		0.06	0.303	-0.041		0.471	0.201
FCGR2A - Fc fragment of IgG, low affinity IIa, receptor for (CD32)	FCGR2A	H200006564	1402	1	158301794	158301863	CTCTGTGGATCCCTACTGCTGGTTTCTGCCTTCTCCATGCTGAGAACAAAATCACCTATTCACTGCTTA	2	0	0.025	0.4555						0.162	-0.067			0.168
HSPA6 - Heat shock 70kD protein 6 (HSP70B')	HSPA6	H200000767	1403	1	158309148	158309217	TCCATGTGAAAGGTTCTTTGCAAGAGGAAAGCCTTAGGGACAAGATTCCCGAAGAGGACAGGCGCAAAA	1	0
FCGR3B - Fc fragment of IgG, low affinity IIIb, receptor for (CD16)	FCGR3B	H200008250	1404	1	158324952	158325021	CAACCACAAGCACACAGGAAGGAAAGCGCAGGAGGTGAAAATGCTTTCTTGGCCAGGGTAGTAAGAATT	1	0
FCGR2B - Fc fragment of IgG, low affinity IIb, receptor for (CD32)	FCGR2B	H200017285	1405	1	158378941	158379010	ACAATCACCTATTCACTTCTCATGCACCCGGATGCTCTGGAAGAGCCTGATGACCAGAACCGTATTTAG	1	0
MGC4595 - Hypothetical protein MGC4595	MGC4595	H200016567	1406	1	158415650	158415719	ACCCTTCCACCATATGAGGACGTGGCAAGAAGATGACATGTATGAGAACCAAAAAACAGCTGTCGCCAA	1	0
Homo sapiens cDNA FLJ31052 fis, clone HSYRA2000629, weakly similar to SKIN SECRETORY PROTEIN XP2 PRE		H200007598	1407	1	158429146	158429215	CCTTGGTCTCCTGCTTCCCCTCACGCGAATTTCTTTCAAAGCCATCTGTTTGCATCCTTGTGTTTTGCT	1	0
DUSP12 - Dual specificity phosphatase 12	DUSP12	H200004683	1408	1	158458253	158458322	TGCCAAGTTGGGTTCCTTCAACTGGTATGGTGAACAGTGCTCTTGTGGTAGGTGGATAACACCTGCTTT	1	0	-0.292	-0.4555	0.242	-0.321	-0.473	-0.688	-0.066	-0.475	-0.386	-0.194	-0.169	-0.28
Homo sapiens, Similar to proteaseome (prosome, macropain) 28 subunit, 3, clone MGC:26621 IMAGE:48165		H200007871	1409	1	158593130	158593199	GCCTTTCTCCACCCCATTTGCCTTCAGGAGTTGGCGGAGCTGTTTAGGCACCTAGAAGGCTGGTTATTA	1	0
ATF6 - Activating transcription factor 6	ATF6	H200001108	1410	1	158660145	158660217	GACTGAAGAGCAGGTGAGCAAAATGCTGCTTTTCCTTGGTGGCAGGCAGAGAACTGTTCGTACTAGAAT	1	0	0.074	0.1945	0.14	0.247	0.436	0.306	0.431	-0.049	0.201	0	0.369	0.284
Homo sapiens cDNA: FLJ21663 fis, clone COL08885		H200004480	1411	1	158664162	158664231	TGCATACTGATGGGCTGACTCAGCTTCCTTCAGCCGACTGAGATCTTTTCATACTATTGGCTATTTCAT	1	0	0.573	0.2715	0.355	-0.126	0.518	0.527	0.124	0.394	0.326	0.102	-0.059	0.11
DKFZP586L151 - DKFZP586L151 protein	DKFZP586L151	H200004642	1412	1	158684770	158684839	AGCTCCAAGTCTCAGATCTCGACCATTGAAAAGGTTTCTTCATCTGGGTCTTGCAGGAGGCAGGCAACA	1	0
KIAA0506 - KIAA0506 protein	KIAA0506	H200012950	1413	1	158871851	158871920	GCAGAGCTGGGGGTCCACCTGGGCCTTCTGAATCCAGGCTCTCAACTAGTAAGCCACATGGCTTCTTTC	1	0	-0.737	-0.4545	-0.688		-0.496	-0.267	-0.592	-1.06	-0.971	-1.002	-0.879	-0.843
KIAA0464 - Ligand of neuronal nitric oxide synthase with carboxyl-terminal PDZ domain	KIAA0464	H200012838	1414	1	159069817	159069886	GACCAGAGCCCCCAGCCTTACCTCTCAACCTGTCCCCTCCACTGGGCAGTGGTGGTCAGTTTTTACTGC	1	0	-0.475	-0.3315	-0.391	-0.032	0.233	-0.453	-0.232	-0.081	-0.27	-0.211	-0.467	-0.076
Homo sapiens cDNA FLJ13137 fis, clone NT2RP3003150		H200009397	1415	1	159087826	159087895	TGGCCTTCAGTTAGCCCAGTCCATGAGAGGGCAGGGTAATGAGGAGGAGTAAAGGACCTATCTTCTCTG	1	0	-0.453	0.0235	-0.529	0.049	0.906		-0.039	-0.076	-0.343	-0.233	-0.063	0.551
Homo sapiens, Similar to kinase interacting with leukemia-associated gene (stathmin), clone IMAGE:39		H200012670	1416	1	159224440	159224509	GATGCTCTCAGTAATGTTAAGTAATTGTCAAGCAGCAGTTACCTACTGTGTTCTTAACACTGAGTTGTG	1	0	-0.046	-0.1665	-0.434	-0.054	-0.071		-0.39	-0.285	-0.529	-0.1	-0.383	-0.356
Homo sapiens mRNA; cDNA DKFZp434C1613 (from clone DKFZp434C1613)		H200003284	1417	1	159230369	159230438	AATGGTTGATGGCATCCTGTGTCAGCTGGAGTAGTTGGTTGTGAATATTAAAACCTAGTACTATTTTCC	2	0	-0.075	0.0045	-0.377	-0.077	0.014	-0.669	-0.763	-0.589	-0.198	-0.075	-0.451	-0.409
UAP1 - UDP-N-acteylglucosamine pyrophosphorylase 1	UAP1	H200003000	1418	1	159291927	159299276	GAAAATAGCTCTCGCCTTCCAGCAATTCCCCGCTTGAAGGATGCCAATGATGTACCAATCCAATGTGAA	1	0	-0.18	-0.4075	-0.02	0.618	0.369	0.419	0.827	0.027	0.887	0.815	0.683	0.09
DDR2 - Discoidin domain receptor family, member 2	DDR2	H200005762	1419	1	159477266	159477627	CCTCCAGCGATGTACGCACTGTCAGTTACACCAATCTGAAGTTTATGGCTACCCAAATTGCCTCTGGCA	1	0
Homo sapiens cDNA FLJ25277 fis, clone STM06387		H200020425	1420	1	159487605	159487674	TGGACACAATTGAAAGCTGGCTTCCTGCAAACACACCAAGAGTCTGTAATCTAGCCTATCCATTATATG	2	0
RGS4 - Regulator of G-protein signalling 4	RGS4	H200015387	1421	1	159776267	159776336	ATGGCCTGGTAGGTCTGGATTTTCAAAGATTGTTGGCAGTTTCCTCCTCCCAACAGTTTTACCTCGGGA	1	0
MSTP032 - MSTP032 protein	MSTP032	H200017072	1422	1	159844446	159844515	AGATCAACTCTTCCAACTGAGAAAAGACTCCTGGCTTTGAATGGAAACTTACAGCAGAGAGTCACAGGC	1	0	-0.191
RGS5 - Regulator of G-protein signalling 5	RGS5	H200003460	1423	1	159848056	159848125	CCTTCCTCACTGGCCCCCTCCACCTGCCCATAGTCACCAAATTCTGTTTTAAATCAATGACCTAAGATC	1	0	-0.293	-1.2025	-2.856	-0.08			-0.245	-0.24	-0.44	0.046	-0.584	-0.194
NUF2R - Hypothetical protein NUF2R	NUF2R	H200015506	1424	1	160050501	160056824	GCTGAAAGGGAGAAACTGAAGTCCCAGGAAATATTTCTAAACTTGAAAACTGCTTTGGAGAAATACCAC	1	0	-2.158	-1.1845	-0.878	-0.773	-0.833	-1.85	-0.304	-1.191	-1.121	-0.279	-0.516	-1.072
Homo sapiens cDNA FLJ30718 fis, clone FCBBF2001675		H200002693	1425	1	161303043	161303112	AAAAGCTGCCTAACCAGTTCTGGGCCCTGGCTAGTTACAACCATGTGTGAGTTGTTTACAGTACGCACA	1	0
Homo sapiens cDNA FLJ11405 fis, clone HEMBA1000769		H200009203	1426	1	161387983	161388052	TCAGGGTGGACAACAGCCATAGTTCTGGAGCATGGTCCTCAAGACTACCTTTTGTATGCAGAGTATTAA	1	0
Homo sapiens cDNA FLJ12031 fis, clone HEMBB1001874		H200009753	1427	1	161436913	161436982	CAGAAACTGGCTTCTGAATATCCTGCAAGTCAAAACGTTGGGCTCAAAAGATGAGGCCATCCTGGTTGC	1	0
Homo sapiens cDNA FLJ12010 fis, clone HEMBB1001635		H200009752	1428	1	161530560	161530629	AATGCTGGGCTTAATACCTAGGTGATGGGTGGAGCAAACCACCATGGCACACATTTGCCTATGTAGCAA	410	75	-0.863	-1.4095	-1.601	-1.022	-0.466		-0.779	-0.832	-1.233	-0.845	-0.845	-1.095
PBX1 - Pre-B-cell leukemia transcription factor 1	PBX1	H200014105	1429	1	161547844	161547912	TCTGTCCTAGACTTCCCGGGGTCCCCGCCCTCTCTCATATCACTGAAGGATATTTTCAACAATTAGAGG	1	0	-1.234	-0.2585	-1.598	0.608	0.788		0.274		-1.675	-1.141	-1.568	-0.12
Homo sapiens mRNA; cDNA DKFZp586J2118 (from clone DKFZp586J2118)		H200003076	1430	1	161550486	161550555	TTCCCCTGAGAAACGATACTAGACCCTGGGTTTGCCCACCTTGTAACTCTTCCTTATCTCCTCCTTTTC	2	0	-1.297	-0.1775	-1.764	0.682	1.295	0.81	0.102	0.325	-1.894	-1.536	-1.875	-0.109
RXRG - Retinoid X receptor, gamma	RXRG	H200003658	1431	1	162102014	162102083	CTCCACCTCCCACCCTGACCCCCTTCCTGTCCCCAAAATGTGATGCTTATAATAAAGAAAACCTTTCTA	1	0
Homo sapiens cDNA FLJ20066 fis, clone COL01632		H200018293	1432	1	162348442	162348511	GTAAAAGTGAGCTGAAAAGTGCTGGGCTGACACAAGGTAGCCCTGCACATAGCCAGGGAGCCCAGCATC	1	0
MGST3 - Microsomal glutathione S-transferase 3	MGST3	H200011774	1433	1	162356320	162356389	CACAACTGTGTGCTCTGCTTTCCAGCATCTTGGTTGGGTTAAAAGTGGCTTGGGCAGTGGACCCAAATG	1	0	0.517	0.8585	0.375	1.379	1.506	1.767	1.301	0.93	1.266	0.91	0.256	1.287
ALDH9A1 - Aldehyde dehydrogenase 9 family, member A1	ALDH9A1	H200000635	1434	1	162363243	162363312	CAAATTCTGTGTGAATGTGAACTTGCCTAGTAAGCACTTTGTCTCTGTTCACTACTGCGATAGAGGAAA	1	0	-0.292	0.0285		0.13	0.242	0.172	-0.108	-0.309		0.005	-0.413
Homo sapiens, clone MGC:16466 IMAGE:3952569, mRNA, complete cds		H200005467	1435	1	162470442	162470511	AGTGAGTAATGTATCTAGAGAAGGGGTCTTAAACCCAGATGCCTAGACTGGCGAGAGAAAATAAATTAT	1	0
UMPK - Uridine monophosphate kinase	UMPK	H200006238	1436	1	162597080	162597140	GGGATTCAGAGCAGGAAGGAGGAGACAGTACTGTCTATCCCGCAGACGTGGTGCTCTTTGAAGGGATCC	1	0
Homo sapiens cDNA FLJ30785 fis, clone FEBRA2000901		H200013066	1437	1	162758757	162758826	TAAATTAATTTAGATCTCGCTGGGAAACGTAGCCTATTTTTTCACCGGCTGCCAGCCATCTGGCCCACC	1	0
Homo sapiens cDNA FLJ12073 fis, clone HEMBB1002387		H200010068	1438	1	162774877	162774946	GACCAGAGTTGGATGCAGAGAGACAAATTATGCGCCATTCCAGTAGACCAGGTAAGAGATGCTGAGGGC	1	0
Homo sapiens, clone MGC:23941 IMAGE:3997249, mRNA, complete cds		H200020292	1439	1	163325999	163326068	GGAAATCAGTGGGCAGCTCTGGTCAAGCACAGCATGGCGACCACTGTGTAGTATTTTACCACCTAATCC	1	0
KIAA1513 - KIAA1513 protein	KIAA1513	H200008762	1440	1	163556168	163556680	AGTTTTCTCTGTGCTGTATGTACAGCCATACAGCCTATGGAACCTGACATTGCAGTGGGCAGCAGGACA	1	0
Homo sapiens, Similar to RIKEN cDNA 2900026B15 gene, clone MGC:21805 IMAGE:4182025, mRNA, complete c		H200011546	1441	1	163558146	163558215	GGAATGGAGATATTTAGGTACCTGAGGCTTAGTGTCCTGTGGTCTGCATGTAAGATAGATGACATCCTA	2	0	-0.144	-0.3835	-0.402	-0.589	-0.394	-0.313	-0.117	-0.387	-0.43	-0.365	-0.259	-0.326
FLJ14904 - Hypothetical protein FLJ14904	FLJ14904	H200008413	1442	1	163718748	163718817	TCTCTTTGGAATCCAGCTCACAGAGGCTCATGTACCACTACAAGATTATGAGGCCAGCAATAGTGTGAC	1	0				0.208
GPA33 - Glycoprotein A33 (transmembrane)	GPA33	H200013382	1443	1	163754514	163754583	ATATCGTACCTGTCCCTCCAGGCCCATCTCAAATCACAAGGATTTCTCTAACCCTATCCTAATTGTCCA	1	0
LOC92235 - Hypothetical cardiac/skeletal muscle-expressed ORF	LOC92235	H200005006	1444	1	163829038	163829107	TCACGGTTCTCATCTTCCTCCACCAGGGAGGGCAGAGAGATGCACAAGTTCTCCAGGTCCACGTACAAC	1	0
Homo sapiens cDNA: FLJ22606 fis, clone HSI04766		H200018610	1445	1	163992778	163992847	TAGGTGCTCTCTTTTGTCTCTAGTAGCAAAATGAATTCTGGCTACCATGTACTGTAGGAGTGCTGCTGG	1	0
POU2F1 - POU domain, class 2, transcription factor 1	POU2F1	H200008568	1446	1	164113920	164113989	AGGTGCCTTACTCAGTCTGAATCCAGGGACCCTGAGCGGTGCTCTCAGCCCAGCTCTAATGAGCAACAG	1	0	0.06	-0.2045	-0.46	-0.463	0.169	-0.164	-0.186	-0.215	-0.568	-0.325	-0.465	-0.2
CD3Z - CD3Z antigen, zeta polypeptide (TiT3 complex)	CD3Z	H200010770	1447	1	164131773	164131842	ACACAGTGTGAATAAAGTGCTGCGGAGCAAGAGGAGGCCGTTGATTCACTTCACGCTTTCAGCGAATGA	1	0
CREG - Cellular repressor of E1A-stimulated genes	CREG	H200001091	1448	1	164242334	164242403	CCTGGTATTCTTTTATAAGTAAAGTTTACCCAGGCATGGACCAGCTTCAGCCAGGGACAAAATCCCCTC	1	0	0.491	0.5045	0.399	0.392	0.939	0.797	0.34		0.286	0.387	0.46	0.762
Homo sapiens cDNA: FLJ20888 fis, clone ADKA03289		H200014490	1449	1	164371015	164371084	TGGCTCCTGGAGACCAACCACCCTTCAGACTCAGAGGAGCTCTCTGTGAAGTCAATTTTATTATTGAAC	1	0						0.306
MGC21854 - Hypothetical protein MGC21854	MGC21854	H200002344	1450	1	164406574	164406643	GAAGCTTTTCTTGACTCACAGCCCAGGTTCTTCTGCCCAACACAAAAGGAGTGAGTTGGGGTCTTTAGT	1	0
MPZL1 - Myelin protein zero-like 1	MPZL1	H200009195	1451	1	164488736	164488805	TAGACCACTCCGGCGGACATCACAGTGACAAGATTAACAAGTCAGAGTCTGTGGTGTATGCGGATATCC	2	0	0.198	-0.3255	0.307	0.111	0.191	0.007	-0.008	0.587	0.305	0.293	0.451	0.434
FLJ21047 - Hypothetical protein FLJ21047	FLJ21047	H200002421	1452	1	164491423	164491492	TTTCCCTGTGCCTCAGCACTCCTTTCCTGGTTGCAGATAACGAACTAAGGTTGCCTAAAGGGCAGATCT	1	0	0.109	0.1845	0.303	0.464	0.342	0.695	0.085	0.14	0.516	0.431	0.057	0.386
SAC - Soluble adenylyl cyclase	SAC	H200007553	1453	1	164511707	164511776	TGGCCCTGTCTTTTGCCCAAGGCTCTACCACCTGATGGCTTACGTCTGTATATTAATGGGAGATGGGCA	1	0
DKFZP564B167 - DKFZP564B167 protein	DKFZP564B167	H200006274	1454	1	164625391	164636651	GCCGTTGTACAACCATCCAGCAGGTCCCAGAACAGTTTTCTTCTGGGCTCCAATTATGAAATGGGGGTT	1	0	-0.345	-0.3015	-0.164	-0.223	0.2	0.508	0.417	0.172	0.168	-0.032	-0.36	0.083
PC326 - PC326 protein	PC326	H200017525	1455	1	164769256	164769325	ATAACTCGAAACGAACTCATGCTGGAAGAAACTAGAAACACCATTACAGTTCCAGCCTCTTTCATGTTG	1	0	0.595	0.1935	0.371	0.522	0.361	0.38	0.963	0.531	1.011	0.783	0.124	0.527
Homo sapiens cDNA: FLJ22406 fis, clone HRC08351		H200016759	1456	1	164782438	164782507	TCTGTGAAGGGAAGTTTAGTCATCTGTTTCAATGTGGAGACACACAGGATTGAGGGAGTCCTCCGTCAC	1	0	0.285	-0.4005						-0.077	0.048	-0.029		-0.003
RE2 - G-protein coupled receptor	RE2	H200010056	1457	1	164791401	164791470	CCAGGACTCAGGTAACCTGCGTGCTTTATAAGCCTCTCACCTGTCGCGTTTTCCCTGTGTTGCGTTTCC	1	0
RPL34P1 - Ribosomal protein L34 pseudogene 1	RPL34P1	H200013266	1458	1	164884892	164884961	TCAATGCTACAGATGCGTTAAGATGTGTAAACAACTACCAAGGAATGCTTAAAGTGGCCTGTGCTGAAG	1	0	-0.278	0.0005	0.028	-0.297	-0.018	-0.074	-0.199	-0.48	0.163	0.094	0.001	-0.219
H.sapiens gene from PAC 747L4		H200012195	1459	1	164943688	164943757	CCTCTCTGGATGTTGTCCCACTGAATTCCCATGAATACAAACCTATTCAGCAACAGCACATAAGCCTTG	1	0	0.195	-0.3215	-0.16	0.044	-0.063	0.46	-0.047	0.128	0.007	-0.001	-0.084	0.012
MGC12538 - Hypothetical protein MGC12538	MGC12538	H200015846	1460	1	164946508	164946577	TGACCTGTTAGGAACCAGCTGCACAGCAGGAGAGTTACTGTGGATCTTCTAGATCATCTGCATGCCATG	1	2
TBX19 - T-box 19	TBX19	H200004980	1461	1	165014910	165014979	TGTTGGCCTCCTATGTATTGGTCAAGGCAGGCATCTCTGTTCTCTGAACATTCATTGCACTTTCCCACC	1	0									0.038			-0.161
SCYC1 - Small inducible cytokine subfamily C, member 1 (lymphotactin)	SCYC1	H200000756	1462	1	165282129	165282198	CCTGTCCGTCTCCAGCCAGCCAGCTCATTTCACTTTACACGCTCATGGACTGAGTTTATACTCACCTTT	2	0
DPT - Dermatopontin	DPT	H200006772	1463	1	165401911	165401964	ATTATGATTACTATATCCGAGGAGCAACAACCACTTTCTCTGCAGTGGAAAGGGATCGCCAGTGGAAGT	1	0
MGC4473 - Hypothetical protein MGC4473	MGC4473	H200016226	1464	1	165493398	165493467	TCTTGTTCCCAGTGTGTTGTGGGCTAAGAAGAGATGGGCACAGAATGATGGGAACGCAGAGCGAAAGGG	1	0							0.851
ATP1B1 - ATPase, Na+/K+ transporting, beta 1 polypeptide	ATP1B1	H200006538	1465	1	165832686	165832754	CGTGCCCATTTTTACTGTAAATTATGATTCCGTAACTGACCTTGTAGTAAGCAGTGTTTCTGGCCCCTA	2	0	0.122	-0.3845	0.006	-0.095	-0.043	-0.587	-0.71	-0.249	-0.256	-0.484	-0.905	-0.714
Homo sapiens mRNA; cDNA DKFZp564I066 (from clone DKFZp564I066)		H200015029	1466	1	165867521	165867590	ACCTCCGAATGAACTTTAAATGACTTTTTACCGAGGTCTTTACTCCACCCCTACAAAATGCAAGTGGGA	1	0
NME7 - NME7	NME7	H200017110	1467	1	165870399	165870450	TGTGGACCTGCTGATCCTGAAATTGCCCGGCATTTACGCCCTGGAACTCTCAGAGCAATCTTTGGTAAA	1	0	-0.103	-0.2085	0.221	0.033	-0.422	-0.089	-0.004	-0.119	-0.023	0.083	0.272	0.033
BLZF1 - Basic leucine zipper nuclear factor 1 (JEM-1)	BLZF1	H200007299	1468	1	166088423	166088492	TTTAGATGCACTAAAGCAAAGGTAGGCAAACTACAACCATGAGTCAAACATGGCCACACCCATTCATTT	2	0	0.011	0.2915	0.497	0.569	0.576	0.486	-0.136	0.552	1.217	0.509	0.626	0.469
Homo sapiens cDNA FLJ31321 fis, clone LIVER2000003		H200012920	1469	1	166097042	166097111	GCATACTGGTGTTAACAGTCACAATTTCTGGGTGATGAAAATGTAACTTGAAACCGCTCCATTTCTACA	1	0
LOC57821 - Hypothetical protein LOC57821	LOC57821	H200012381	1470	1	166122312	166122381	AAATCTAATCACAGGACACAGTCTGCACATATCTCACCAGTGACTTCAACATACTGTCTTTCCCCTCGA	2	0
SLC19A2 - Solute carrier family 19 (thiamine transporter), member 2	SLC19A2	H200003991	1471	1	166164367	166164436	ATACCACCTTGTTCTGAAACTTCATAGCCTCTTTGTTCCACCTCAAATTATTCTGATACCCAGGGAGGA	1	0
Homo sapiens HSPC074 mRNA, partial cds		H200008707	1472	1	166188313	166188382	ATAAGTATAACCCACAAAACCCAACAGATTTTTGGGGCACCTCTAACAAGGGTCCTAAGACCAAAATGT	1	0
F5 - Coagulation factor V (proaccelerin, labile factor)	F5	H200003977	1473	1	166221433	166221502	TTGTGGCTAGATATATTAGGATCTCTCCAACTCGAGCCTATAACAGACCTACCCTTCGATTGGAACTGC	1	0
SELP - Selectin P (granule membrane protein 140kD, antigen CD62)	SELP	H200005867	1474	1	166290245	166290314	GATTAGCTCTGGACCAGCCTGTTGGACCCGCTCTGGACCAACCCTGTTTCCTGAGTTTGGGATTGTGGT	1	0
SELL - Selectin L (lymphocyte adhesion molecule 1)	SELL	H200006980	1475	1	166391926	166391995	TTTAACTGGCTTCAGCCTCCCCACCTTCTTCAGCCACCTCTCTTTTTCAGTTGGCTGACTTCCACACCT	1	0
SELE - Selectin E (endothelial adhesion molecule 1)	SELE	H200010346	1476	1	166423843	166423912	AGTAATTGCCAAAGCTGCTCTAGCCTTGAGGAGTGTGAGAATCAAAACTCTCCTACACTTCCATTAACT	1	0
MGC9084 - Hypothetical protein MGC9084	MGC9084	H200004252	1477	1	166494227	166494296	GAAAATGCAGCTCCCTCTCAAGACACAGACAGTCCACTCAGTGCAGCCAGCAGTTCAAGGAACTTGGAG	1	0	0.046	0.1245	-0.272	0.157	0.49	0.244	0.227	0.296	-0.061	-0.013		0.004
FLJ10706 - Hypothetical protein FLJ10706	FLJ10706	H200016975	1478	1	166550331	166550400	GCCTTACTGCTAGCTGACAGGAGTTGGCTGCTAGAACAACATACCTTGGAGGCGTTTACTCAGTTCGCT	1	0	-0.725	-0.6795	-0.789	-0.56	-0.884		-0.342	-0.587	-0.388	-0.017	-0.009	-0.479
LOC57147 - Hypothetical protein LOC57147	LOC57147	H200003382	1479	1	166554367	166554436	TGGGACAAGAAAACCCCAAAGTGGCCTGCTTTTCCCATCCCAGGAGCTCATTATCCAGTCTGTGCCAAC	1	0	0.33	-0.0215			0.345	0.302		0.278	0.281	0.401	-0.013	-0.365
Homo sapiens cDNA FLJ11418 fis, clone HEMBA1000972		H200009723	1480	1	166632353	166632422	GCTCAGCAAGTTCCCTTAACATTTGGTGGTATGAAATGAAGCATTGCTTGATAGTATAGAACTGCCAGT	1	0
KIFAP3 - Kinesin-associated protein 3	KIFAP3	H200007967	1481	1	166661896	166661965	GAGATGGTAGAGAGTCGTCAGATGGATGAGAGTGAGCAGTACTTGTATGGTGATGATCGAATTGAGCCA	1	0	0.289	-0.4735	-0.722	0.12	0.022	-0.008	0.421	0.211	0.049	0.252	-0.011	-0.222
Homo sapiens cDNA FLJ11752 fis, clone HEMBA1005582, weakly similar to TROPOMYOSIN 1, NON-MUSCLE ISOF		H200014213	1482	1	167253793	167253862	CTGGAATTTATGTGAAGAACCAAACAACTTAAACCAGCATCACTTTTGTCTTCAATTTGCCTTCCAGTG	1	0	0.174	-0.1905	-0.056	-0.101	-0.132		-0.551	-0.394	-0.231	-0.234	-0.433	-0.448
Homo sapiens cDNA FLJ31505 fis, clone NT2NE2005821		H200020810	1483	1	167347508	167347577	CTCCCCAGGAGTCTGAGATGCTGTTAATTACTTAATTTAGGCTTTTCCTTTGGCCCTGATGGATGAAGG	1	0
PMX1 - Paired mesoderm homeo box 1	PMX1	H200014100	1484	1	167438196	167438265	GAAACTATTTGAGGCTATAAAAATGTCCTTGAGTTTGGAGCCTGAGCTCTGGTGAAATGCTGATACATC	1	0
FLJ23550 - Hypothetical protein FLJ23550	FLJ23550	H200009168	1485	1	167699403	167699472	TGGTAGTTAACATCTGGGATCTAGGCAGTACTTTTGACCATTTAGAGGGAGAAAGGAACTGGCTGAGTA	1	0
FMO3 - Flavin containing monooxygenase 3	FMO3	H200006800	1486	1	167818109	167818178	GGGACCGGTCGTTGAAACCCATGCAGACACGAGTGGTCGGGAGACTTCAGAAGCCTTGCTTCTTTTTCC	1	0							0.656
Homo sapiens DNA sequence from PAC 127D3 on chromosome 1q23-25. Contains FMO2 and FMO3 genes for Fla		H200015460	1487	1	167853025	167854970	GACCTGCAAGCCTGGTGGGCTGCTAAAGTATTTGCAAACTCATGTACCCTGCCAACCACGAATGAAATG	1	0
FMO2 - Flavin containing monooxygenase 2	FMO2	H200013040	1488	1	167909637	167909706	ACTTGGACGAGCTCGCCTTAGAGATAGGTGCGAAGCCAGATTTCTGCTCTCTCTTGTTCAAAGATCCTA	1	0
PRO1257 - Hypothetical protein PRO1257	PRO1257	H200017667	1489	1	167967252	167967321	TCTCATTGACTGATAAGAGTTGATTACAACCTGCTTGTCTGTGGCCCACCTGTCACACAGACTCAGCTA	1	0
FMO1 - Flavin containing monooxygenase 1	FMO1	H200000370	1490	1	167983938	167983984	CGGTGGGCTGTTCGAGTCCTGAAAGGTGTAAATAAGTTACCACCACCAAGTGTCATGATAGAGGAAATT	0	1
FMO4 - Flavin containing monooxygenase 4	FMO4	H200000656	1491	1	168042317	168042386	GGATCCCAGACTAGCTTGGGAAGTTTTCTTTGGACCATGTACTCCTTATCAGTACCGCCTCATGGGCCC	1	0
Homo sapiens, clone IMAGE:2960704, mRNA		H200019578	1492	1	168185558	168185627	GATTTCTTACCACTTCTGGTCTGAACGATCTTCCCCGCCAGTAGCTGGTGTATGTCCATGGAATTGTCA	1	0						0.383
KIAA1096 - KIAA1096 protein	KIAA1096	H200005686	1493	1	168293339	168293408	TTGGTTGTGGTCTGAAGCTTTGAAGCGCTACTTAGCATCTCCTTTCTTCCATGGAGCTCTCACGATTCA	3	0	-0.155	-0.1445	-0.162	-0.283	-0.222	-0.428	-0.068	-0.05	-0.303		0.185	-0.089
MYOC - Myocilin, trabecular meshwork inducible glucocorticoid response	MYOC	H200006514	1494	1	168336971	168337040	TGCCATTGTCCTCTCCAAACTGAACCCAGAGAATCTGGAACTCGAACAAACCTGGGAGACAAACATCCG	1	0
Homo sapiens clone 23645 mRNA sequence		H200001274	1495	1	168401430	168401499	TATCAGTGAGAGGTGACTCCACAGTGCTCTCTGGAGAAGCAATATGAGTGACTGAAGAGTGGGGCCTTT	1	0	0.331	-0.1255	-0.43	0.114	0.434			0.174	0.73	0.02	0.369	0.111
VAMP4 - Vesicle-associated membrane protein 4	VAMP4	H200011191	1496	1	168419967	168420030	GAGGACTTTTTTCTAAGGGGACCATCTGGACCAAGATTTGGACCTAGAAATGATAAAATTAAGCATGTT	1	0	0.194	-0.5375	-0.613	-0.084	-0.104	0.067	-0.096	0.133	0.3	-0.312	-0.029	-0.382
Human DNA sequence from PAC 560B9 on chromosome 1q24-1q25. Contains profilin-like pseudogene, 60S ri		H200016042	1497	1	168462948	168463017	AGCAGCTTCGGGCCTGTCTCTGAGGTGGTCATTGTCAAGGAGACTCAGTGGTCCAGGGGTTTTGGTTTC	1	0	-0.244	-1.0405	-0.124	-0.976	-1.031	-1.034	-0.935	-0.728	-1.084	-0.68	-0.727	-0.757
CGI-01 - CGI-01 protein	CGI	H200002827	1498	1	168498130	168498199	GTGACCCAAACCTTGTAGCCTAAGCCATTTGTCTTTTTCTCAGTGGAGGGAGTGTATGGACCTGGCCCC	1	0	-0.468	0.0405	-0.209	0.116	0.09	-0.307	0.001	-0.404	-0.245	-0.019	0.297	0.072
Human DNA sequence from clone RP4-612B18 on chromosome 1q24-25.3 Contains exon from gene similar to		H200015917	1499	1	168504626	168504695	GGAGGGCAAGCCCGAGAGGATTGGCCATTACCTCGATCACCTACAAGCTCGTGAAGCACTGCCCGGCCA	1	0
Homo sapiens cDNA FLJ11481 fis, clone HEMBA1001803		H200013151	1500	1	168840413	168840482	GAGCATCACTGTGAGTAACAGCCTTCCAGTTTGTACCCTTTTGATTCACGGCATGGCCCTATAGTTAAT	1	0
H.sapiens gene from PAC 106H8		H200010793	1501	1	169094427	169094496	GAGAAAAATAGAAAGCTCCTGGCTGACATCAGAGGTCACAAGATGAGTTCCTCATTTGTCCAAATGACA	1	0
KIAA0820 - KIAA0820 protein	KIAA0820	H200004239	1502	1	169113090	169113159	GTCTAACCACTTGCCTTGTCTGCTACCAGTTTGTTAAAAATTATTCCCCCCAACCAGTAATTCCACCAG	1	0	1.025	0.6535
H.sapiens gene from PAC 106H8, similar to Dynamin		H200005212	1503	1	169121563	169121632	TAACAAAAAACACTTTGGATTCAGGTTCTCCACAGCAGTCTTCCACTGGCCACAGTGAGGGGAGCTAGG	1	0
PIGC - Phosphatidylinositol glycan, class C	PIGC	H200006198	1504	1	169143001	169143070	GGGCTGACCTGAAGAGTGCCCTAGTCTTCATTACTTTCACTTATGGGTTTTCACCAGTGCTGAAGACCC	2	0	0.062	-0.1105	-0.299	-0.231	0.065	-0.435	-0.198	0.002	-0.405	-0.086	-0.236	-0.387
C1orf9 - Chromosome 1 open reading frame 9	C1orf9	H200011583	1505	1	169311936	169312005	CAATTAGTACAAGTCTCATGATATAATCACAGCCTGCATACATATGCACAGATCCAGTTAGTGAGTTTG	1	0	0.101	-0.3555	-0.37	-0.251	-0.157	-0.223	-0.497	-0.088	0.054	-0.033	-0.378	-0.545
TNFSF6 - Tumor necrosis factor (ligand) superfamily, member 6	TNFSF6	H200000513	1506	1	169367281	169367350	CCACTGGCAGCATCTTCACTTCTAAATGCATATCCTGAGCCATCGGTGAAACTAACAGATAAGCAAGAG	1	0
TNFSF18 - Tumor necrosis factor (ligand) superfamily, member 18	TNFSF18	H200016118	1507	1	169742446	169742511	GTTTGGACCATTACCCTCAAAATGGCAAATGGCATCTTCTGAACCTCCTTGCGTGAATAAGGTGTCTGA	1	0										0.665
TNFSF4 - Tumor necrosis factor (ligand) superfamily, member 4 (tax-transcriptionally activated glycoprotein 1	TNFSF4	H200008504	1508	1	169885084	169885153	GTGTGTGTCTCAGTCCCTGTAAGTCATGTCCTTCACAGGGAGAATTAACCCTTCGATATACATGGCAGA	1	0
KIAA0106 - Anti-oxidant protein 2 (non-selenium glutathione peroxidase, acidic calcium-independent phospholipas	KIAA0106	H200000039	1509	1	170188597	170188666	GAGTCTTCACCAAAGAGCTCCCATCTGGCAAGAAATACCTCCGCTACACACCCCAGCCTTAAGTCTCTT	2	0	0.158	0.5655	0.649	0.066	-0.119	0.105	0.366	-0.283	0.132	0.095	0.461	0.349
Homo sapiens cDNA FLJ11586 fis, clone HEMBA1003720		H200008945	1510	1	170470167	170470236	TAATCTTCCAGGTCAGGACCCTACACTGAGGAGAATCAAAATTAAGCAGGACGAGGGCAACAGATGCCC	1	0				0.382
AB026190 - Kelch motif containing protein	AB026190	H200011436	1511	1	170476435	170476504	GTTACAATCCTCAGGAAAACAGATGGCACACTATAGCCCCTATGGGGACCCGGAGGAAACACCTAGGCT	1	0	-0.03	0.0425	0.118	0.135	0.287	0.248	-0.288	0.083	0.493	0.202		0.341
Homo sapiens cDNA FLJ31044 fis, clone HSYRA2000253		H200021094	1512	1	170500444	170500513	TCTAAAGACATTTTCCTAGCATTTCACTGCGGAGAACTGGCAATCAAAATCCCCTCAAAAGGGAACTAA	1	0									-0.077			-0.092
dJ383J4.3 - Hypothetical gene supported by BC007071	dJ383J4.3	H200012049	1513	1	170501081	170501150	TCTATCTCTGCATCTGTTTTCCCCACCATGCCTTTGGAGTTGCCAAGATGGAAGCCAAGAAGGATCTAG	1	0	-0.813	-0.6885	-0.849	-0.695	-0.543	-0.809	-0.543	-0.783	-0.512	-0.296	-0.524
Homo sapiens cDNA FLJ31786 fis, clone NT2RI2008526		H200019624	1514	1	170523260	170523329	AGTTTGACGGAGGTTGGAAATGCAGGACTGGGTTGCAGCTGTAATGGTCTGAAGACAGAGATTTAGGAG	1	0	-0.326	-0.4865	-0.287	-0.14	0.158		0.185		-0.078	-0.118	-0.132	-0.264
FLJ10514 - Hypothetical protein FLJ10514	FLJ10514	H200005361	1515	1	170558341	170558410	GGATCTCCAAGCATCAGAGATGTCATAGCCTTCCCAAAGTCCTTCCGGGGACATGACCTCATGAGCAAT	1	0	-1.284	-0.4315	-0.337	-0.484	-0.488	0.253	0.085	0.052	-0.889	-0.121	-0.028	-0.115
GAS5 - Growth arrest-specific 5	GAS5	H200009500	1516	1	170562974	170563043	GAACAAAACACATAATAGGTCATGGTGGTCACATGAAAAGTAAAGGGTAACCGATTGGGGTAGGTGGTG	1	0
MGC2629 - Hypothetical protein MGC2629	MGC2629	H200018863	1517	1	170571508	170571577	TAGCCCACGACATAATACCCCAAAGGGAAACCGGCGAGGTCAGGTTAGTGCTGTGCTGGATATCAGAGA	1	0
SERPINC1 - Serine (or cysteine) proteinase inhibitor, clade C (antithrombin), member 1	SERPINC1	H200006144	1518	1	170604745	170604814	TTGCTGGCCGTTCGCTAAACCCCAACAGGGTGACTTTCAAGGCCAACAGGCCTTTCCTGGTTTTTATAA	1	0
KIAA0492 - KIAA0492 protein	KIAA0492	H200012673	1519	1	170717703	170717772	TGGCCCTATACCTGATCACCTCTAAAAACATGAACAGTGTTACAAAGGCAGTTGTTTAGTAAGCTTTTT	1	0	-0.629			-0.199					-0.634
GPR52 - G protein-coupled receptor 52	GPR52	H200015889	1520	1	171149641	171149710	AGTCATGAGGTAGATTCTTCCAGAGAGACTGGACACAGCCCTGACCGTCGCTACGCCATGGTTTTGTTT	1	0
Homo sapiens clone N9 NTera2D1 teratocarcinoma mRNA		H200018163	1521	1	171246500	171246569	GCCATCTTGGAACCTCGGTTCAAACCTGAGTTGTAATACTCACTCTTCCTGTTGCTGCCTATGTAATTT	1	0
Homo sapiens cDNA FLJ30400 fis, clone BRACE2008420		H200019830	1522	1	171519092	171519161	CACTAAGGGAAAAGGTGTTTGTTTTCAAGAAGGAAGGAGTTGAACAAGTGTCAGTGGTACCTAGAGGTC	1	0	0.151		0.806		0.446
KIAA0471 - KIAA0471 gene product	KIAA0471	H200015787	1523	1	171695972	171696041	CTTGTGAAATAAACAAATGCAACTGAGAAGGTAACAAGGTGACTGTTTTTGTGAGCCAGTGATGTTTTC	1	0	0.883	0.1585	-0.074	0.11	0.924		0.488	0.772	0.841	0.401		0.178
SIP - Siah-interacting protein	SIP	H200003749	1524	1	171711662	171711731	TATTCCCCCTGAAGTCAGGACCAGTGCCTGTGATCTCCATTACTTTATTTTCCTGGAGGTATTAGCCAA	1	0	0.059						-0.464	-0.665		-0.228		-0.586
MRPS14 - Mitochondrial ribosomal protein S14	MRPS14	H200015865	1525	1	171715526	171715595	TTAGAATCAGAAATCGGTGTGTTATGACGTCCCGTCCGCGTGGTGTGAAGCGGCGCTGGAGGCTTAGTC	1	0	0.043	0.0975	-0.122	0.247	-0.169	-0.198	0.326	0.209	0.179	0.097	0.479	0.309
LOC63923 - Hypothetical protein similar to tenascin-R	LOC63923	H200007212	1526	1	171848412	171848481	ACTCATGTTTAGCTAAGTTCTGACTTGTATCCAGCATGCTGGAGACCAAAGCTGCCGCCTTACTGCTAT	1	0	-0.176
KIAA0040 - KIAA0040 gene product	KIAA0040	H200007310	1527	1	171858621	171858690	TCATCTGGGGAGGGTAAGTTCACGGGGGACAAAAAAATGATTCCTAAAGAAGAGGCTTCCTAGACCAGC	1	0	1.318	0.1805	0.113	1.25				2.696	1.046	2.153	0.355	0.596
Homo sapiens mRNA, chromosome 1 specific transcript KIAA0510		H200009997	1528	1	172016672	172016741	AACTGCGGAGGCCCAGACTCACACCATGGTCCCACAGACTCAAGGTTTAGAATCTATGTGAGTCTATTT	1	0
TNR - Tenascin R (restrictin, janusin)	TNR	H200005087	1529	1	172023965	172024034	AGGAAGCAGGGATGTCGCAGGAATCCGCTGGCTAACATCTGCTCTTGGTTTCTGCTGCCCTGGAGCCTG	1	0					0.167	0.065		0.069
Homo sapiens cDNA FLJ12014 fis, clone HEMBB1001685		H200017932	1530	1	172677800	172677849	AGCAGTAATGCCATGACTCACCAGTAATGCCATGACTCACAAACATATCTTTGTGAAATGATTTCCAGA	0	1
PAPPE - Pregnancy-associated plasma protein-E	PAPPE	H200009599	1531	1	173543170	173543219	TTCCACACTCTCCTCCAAGAAGGTCATTCCATTTGCTGCTGACTGTGACCTGGATGAGTGCACCTGCCG	1	0
ASTN - Astrotactin	ASTN	H200001304	1532	1	173562111	173562180	TCCCATGTCCCCAAGACCTCTGGAGTTTCCTCTTGAATGTACATGAACCACTGTAATAGCATTAGACTT	1	0	-0.185	-0.1265		-0.079	-0.141	0.302	-0.276	-0.206	-0.309	0.054	-0.063	-0.253
LOC57795 - Hypothetical protein from clone 24828	LOC57795	H200003060	1533	1	173982861	173982930	CTGACTGGGAAACACAAGAAGTACAACCAACAGGAACCAGCCCCAAGGGCAGGCAGCGGCCTCCTTGCT	1	0	-0.206	-0.1975		0.321	-0.367	-0.219	0.641	0.031	0.245	-0.444	-0.237
RGPR - Regucalcin gene promotor region related protein	RGPR	H200009571	1534	1	174629735	174629804	AGGGTCACTGGAGTGAGAGGGAGGAGGGGGGCGTCTTGGAAATTTCCATTTCTCTTTTCAAACCCAAAA	1	0
Homo sapiens cDNA FLJ10119 fis, clone HEMBA1002850		H200019413	1535	1	174846245	174846314	CCATAATAGCTGGCTTGTAGAGAGAGTTATGTTTGAAAAGGCTTGCCTTTTTTCCGTCGCTCTGAGCAG	1	0						-0.711
Homo sapiens cDNA FLJ11057 fis, clone PLACE1004722		H200017153	1536	1	174932988	174933057	ATCATGAATGCCAAGTTTTTGCTGGTTAAGTTCTTTTCAACTGCCTGCTCATAAGCCCCTGAAAATAGG	1	0
Homo sapiens mRNA, chromosome 1 specific transcript KIAA0501		H200015252	1537	1	175061021	175061090	CTCTTCAACTTCTAACCCTTCTGGCATTGGAGTAGGGAGACAGGATTGGAGAAAAGGTGTTCTGGTCTG	1	0				0.451	1.077	1.165			0.567	0.248	0.536
RASAL2 - RAS protein activator like 2	RASAL2	H200015404	1538	1	175174136	175174205	GCGATGTGGTGAGAAACTCCTGAATGAAGAAAGGAACCTTGTCTTTCAGGGCATAAGGCGGCGACTTCC	1	0	0.35	0.4965	0.24	0.09	0.231	0.311	0.716	0.788	0.87		0.961	1
DKFZP564J047 - Hypothetical protein DKFZp564J047	DKFZP564J047	H200017240	1539	1	175221614	175222030	AAAAACAAAACAGGGCTCACTGGATCCCCTTCATCACTGTGGGACCTGCTGCGAGAAATGTTTGTTGTG	1	0
ANGPTL1 - Angiopoietin-like 1	ANGPTL1	H200015755	1540	1	175551915	175551984	CGAATACAGAGGCGGGTCATACTCCTTAAGAGCAGTTCAGATGATGATCAAGCCTATTGACTGAAGAGA	1	0
FLJ10244 - Hypothetical protein FLJ10244	FLJ10244	H200017092	1541	1	175580200	175580269	GAGACTTGGTCCATCTTGTCTCAGGAGAAGAAACCTTTCTCCAATGTAGCAGAATTATCCTCTTCCCTG	1	0
ESTs, Weakly similar to KIAA0351 [H.sapiens]		H200015222	1542	1	175617248	175617314	GCCCAGAGGCTCTGTCTCAGTCGTTGGAGTTCTCAAGCAAAAAAGCACTAAGTTTCAGGGGAATGATTG	1	0	-0.089	-0.1845	-0.654		-0.354	0.583	-0.139	0.202	-0.054	0.564	-0.681	0.027
KIAA0475 - KIAA0475 gene product	KIAA0475	H200001098	1543	1	175777194	175777263	CCTCTCTTTTGATCTGCCAAGGATTTCCTCTCAGAGCTGTTGCACAGACAGAGATTGTACTTGGTAAGA	1	0	-0.13	-0.3205	-0.094	-0.46	-0.189	0.05	-0.202	-0.436	-0.308	-0.149	-0.472	-0.48
ADIR - ATP-dependant interferon responsive	ADIR	H200003619	1544	1	175795828	175795897	TGGAGTACCGTCACGTGAGGCTGTGTGCACGGGATGCCTTCCTGAGCCAGGAGCTCCTGTATAAAGAAG	1	1	-0.041	-0.0135	-0.074		-0.218	-0.666	0.333	0.062	-0.147	0.18	0.628	0.119
Homo sapiens cDNA: FLJ22224 fis, clone HRC01703		H200007446	1545	1	175803694	175803763	CCTGCATAGTTTTGTTAGGTTTACAGGGGGAGGTGGATGGCCATAAAACCAGTGCACTTTGGGAATTAC	1	0	-0.257	0.1055	0.204	-0.305	-0.484	-0.35	-0.325	-0.452	-0.112	-0.078	-0.338	-0.538
ABL2 - V-abl Abelson murine leukemia viral oncogene homolog 2 (arg, Abelson-related gene)	ABL2	H200012325	1546	1	175809213	175809282	CTCACAACCACAAAGTGCCAGTCCTTATCTCACCCACTCTGAAACACACTCCAGCTGACGTGCAGCTCA	1	0	0.221	-0.0385	1.052	-0.246	-0.34	0.125	0.281	-0.27	0.392	0.539	0.234	0.131
SOAT1 - Sterol O-acyltransferase (acyl-Coenzyme A: cholesterol acyltransferase) 1	SOAT1	H200002393	1547	1	176054467	176054536	ATTGGGTAGCTCCCTGATTTGGAGCCAGCTGTTTCCAGTTGTTACTGAAGTTATCTGTGTTATTTGGAC	1	0	-0.291	0.0875	-0.088	-0.272	-0.428	-0.22	-0.32	-0.41	-0.198	-0.187	-0.22	-0.135
Homo sapiens cDNA FLJ32940 fis, clone TESTI2007750		H200020670	1548	1	176169252	176169321	CAAGTTTGATTAGTTCTCTTGACTTCTGTTCTTTCAAGTTGGAAAACCTGGAGTTTCCTGATACGCCTC	1	0
Homo sapiens cDNA FLJ25438 fis, clone TST08327		H200016516	1549	1	176233839	176233896	CATGCTGTGATTGTGGCAGGCTGTCCACCCTCTTCTATCTCTCCTTCCGTCTATAAGAGAGAGTCAGCT	1	0
NPHS2 - Nephrosis 2, idiopathic, steroid-resistant (podocin)	NPHS2	H200014507	1550	1	176251824	176251893	GTCCTCATTCCCTGCCCTTCCTTTGGTTGCCATATGGAATGGCCATGGAATGCACGAAGTCACAATGCA	1	0
Homo sapiens cDNA FLJ11174 fis, clone PLACE1007367		H200003395	1551	1	176542230	176542299	TTATGCCACCATGCCCGGCTAGTTGAGAAGTACTTTCAAATAGCAACATGAAGCCTTTCCTTTACCATT	1	0	-0.184	-0.1695	-0.149	-0.247	-0.116		-0.277	-0.499	-0.254	-0.599	-0.129	-0.195
Homo sapiens cDNA FLJ11392 fis, clone HEMBA1000575		H200009407	1552	1	176563386	176563455	AGCCACCGTGCCTGACCAGGGCTCTTTTAGCAAGGAAAACGTGAGGAATGAATGGCTGTTGGTGTGCAA	1	0	-0.357	-0.4105	-0.26	0.024	0.038	-0.111	0.256	-0.156	-0.011	-0.141	-0.063	0.149
IFRG15 - IFRG15 protein	IFRG15	H200018196	1553	1	176565603	176565672	AATACATGACTCTCGAGTAGCTGGTTTTAACCCTGCATTACAGTTAATCTTGACCAGAACAGATAAAAC	1	0	-0.015	-0.2045	-0.285	-0.354	-0.315	-0.678	-0.42	-0.351	-0.462	-0.094	-0.381	-0.306
Homo sapiens cDNA FLJ33061 fis, clone TRACH2000024		H200009566	1554	1	176574623	176574692	GGACCTTGTCGAAAGGACCCAAGAGCCAACTTGAAGGAGTTCCTGGTATCCAGGTTGGAACAATTTGAG	1	0
MGC3413 - Hypothetical protein MGC3413	MGC3413	H200019540	1555	1	176582632	176582701	GAACTTTTGCACATGCCATGTTTTCGTGGCAAAAATTTTAGTTTCAAGTACCTTATGAGGGCGGTTACC	1	0
DKFZP586G011 - DKFZP586G011 protein	DKFZP586G011	H200015497	1556	1	176620208	176620277	CCACTTGTTGCAGTCCAAGTCCTCTAGTGCAACGCCATAGCAAATATAAAGATTTACTATGCACGTGAT	1	0	-0.275	-0.2085	-0.252	-0.061	-0.413		-0.88	-0.404	-0.207	-0.214	-0.368	-0.398
CAP350 - Centrosome-associated protein 350	CAP350	H200010531	1557	1	176813790	176813859	TCTTCTGGGCTTGTGATGTTGAGCTGTAGTCTTGTAGCCATAATGAGCAAATTGACTAAGAGAAGCAAA	1	0	-0.085	-0.3155	-0.534	-0.291	-0.189	-0.59	-0.522	-0.464	-0.226	-0.115	-0.166	-0.388
Homo sapiens clone CDABP0086 mRNA sequence		H200019069	1558	1	176815460	176815529	CGTGTAAATAGCCTGGTCATCAGGCCATTTTCAGCCAATAGTCACATCCAGTGCAATTTTGCACCGAAC	1	0
QSCN6 - Quiescin Q6	QSCN6	H200006373	1559	1	176898476	176898545	TGCTTGGTGGGACCTGACGAGTTGGTGGCATGGGAAGGATGTGGGTCTCTAGTGCCTTGCCCTGGCTTA	1	0
LHX4 - LIM homeobox protein 4	LHX4	H200013802	1560	1	176975579	176975648	GAACACAGCACAGGGGGTAATGGCCTAGAGCTCTAGGGACACTGGCTTGTTGGGTCTCTCCCCTGCTGT	1	0
Homo sapiens cDNA: FLJ22769 fis, clone KAIA1316		H200012236	1561	1	176978897	176978966	TTCCACGTGCCACGACTGACAACTTGGTTATAACCATGAAAATAATGACCATACCTCCCCAGCCAGCAG	1	0				0.467	0.9	0.3		0.636	-0.021			0.832
MGC2404 - Hypothetical protein MGC2404	MGC2404	H200005510	1562	1	176989182	176989251	CACTCTCCGAGACCAGGATGGCTGCCTGCCAGAGGAGGTGACAGGCTGCAAAACAGTTTCTTTGGTGCT	1	0	0.275	0.0145	0.396	0.062	-0.16	-0.028	0.955	0.439	0.496	0.541	0.924	0.667
XPR1 - Xenotropic and polytropic retrovirus receptor	XPR1	H200015393	1563	1	177586524	177586593	AAGGGCAGCTATTACCATTCGCTTAGTCAAAACATTCGGTTACTGCCCTTTAATACACTCCTATCATCA	1	0	0.375	0.1025	-0.139	-0.076	0.108	0.139	-0.204	-0.029	-0.019	0.068	-0.344	-0.037
Homo sapiens cDNA FLJ13069 fis, clone NT2RP3001752		H200000888	1564	1	177590329	177590398	GCATGGTGGGAATTGGAGGGAAAGATTGTGGAAAATCCCTAAAGGGTCATTGTTCATGACGTTACTTTG	1	0	0.56	0.0655
KIAA1614 - KIAA1614 protein	KIAA1614	H200008915	1565	1	177646365	177646434	TCTGGTCTTTGGCTGAGCCGTGCAGCTCTGGGAATTCAGAAAGCCTCTGACTACAGGACTAGGCTTCTC	1	0
Homo sapiens cDNA: FLJ22706 fis, clone HSI13163		H200015579	1566	1	177651029	177651098	CCCAAATCGAAGAAGTGCATCTCTGGAATGCTGACCATGTTGATGAGGTGCTGTTTGTGTGGCACAGGG	1	0
Homo sapiens clone 23570 mRNA sequence		H200002103	1567	1	177674426	177674495	ATGCTCTATATGCCCTGGACTGTGTGGCAAATGCAGGTTGCAGCGTGTGTGTTACATGAGGATCTTCCA	1	0	0.33	0.5745	0.536	0.187		0.355	0.135	0.107	0.417	0.248	0.001	0.29
STX6 - Syntaxin 6	STX6	H200007243	1568	1	177685469	177685525	GTCCCGGCTGGACAATGTGATGAAGAAACTTGCAAAAGTATCTCATATGACCAGTGATCGGCGCCAATG	1	0
HLALS - Major histocompatibility complex, class I-like sequence	HLALS	H200011146	1569	1	177753178	177753247	TCTTCCCAGTGGGGATGGAACCTATCAGGCGTGGGCATCAATTGAGCTTGATCCTCAGAGCAGCAACCT	1	0				0.689					0.278
Homo sapiens cDNA FLJ31593 fis, clone NT2RI2002481		H200002293	1570	1	177762073	177762141	TGCAAACTGGAAAAATGAACCCTTCTTCTGGGAGGACGCCAGCCCAGGCCAGGTCACCCGGCTTGGCCA	2	0
IER5 - Immediate early response 5	IER5	H200002501	1571	1	177791098	177791167	TTACACCTACCCCTCACCGGAAAGCTAGACCCGCTTCAGGGCCAGGAGTGGCGTTTCCGCACAGGATTT	1	0	0.633	0.6905	1.017	0.83	0.386	1.002	0.708	0.891	0.895	0.704	0.575	0.724
CACNA1E - Calcium channel, voltage-dependent, alpha 1E subunit	CACNA1E	H200007659	1572	1	178495720	178495789	CCTCGTGGTTGGAGGAATTCTCCATGGAGCGAAGCAGTGAAAATACCTACAAGTCCCGTCGCCGGAGTT	1	0		0.2145
GLUL - Glutamate-ammonia ligase (glutamine synthase)	GLUL	H200007913	1573	1	179084243	179084312	CTGGAGAAGGTGGGCACTGGATTAGTTAACAGACAACACGTTACTAGCAGTCACTTGATCTCCGTGGCT	1	0	-0.083	-0.1655	-0.861	-0.151	0.4	0.274	0.32	0.284	-0.15	0.026	-0.158	0.394
DKFZp434E169 - Hypothetical protein DKFZp434E169	DKFZp434E169	H200018756	1574	1	179175017	179175086	TGGCCTTGTGTGCTGATGCCTGTGCAGGGAACCCTTTCCGGGACCACCTGAAGAAGCTGAATTTGAAAG	1	0
RNASEL - Ribonuclease L (2',5'-oligoisoadenylate synthetase-dependent)	RNASEL	H200016175	1575	1	179283012	179284903	AGATCCACAGGAAGTCAAGAGAGATCTAGAGGACCTTGGACGGCTGGTCCTCTATGTGGTAAAGAAGGG	1	0
RGS16 - Regulator of G-protein signalling 16	RGS16	H200014202	1576	1	179300077	179300146	AGGAAATAAGTCTCTTGGCGGTCCCTGAGAGTCCTGCTGAAATCCAGCCAGTGTTTTTTGTGGTATGAG	1	0
Homo sapiens cDNA FLJ13112 fis, clone NT2RP3002587		H200019451	1577	1	179314641	179314710	GGGGGAAACGCTTTAAAGGCTGCCCCGTGACAACATGGATTACCTCTTTCTCTATTTCCCTAATATTGT	1	0
Homo sapiens RGS8 mRNA, partial sequence		H200002953	1578	1	179343130	179343199	CTTCCATGCAAGGCAGAGGCATCACAGTTTTCCATCCCAGGCCACCCTTCACTCTTCCAAGTGTCAGGC	1	0
RGS8 - Regulator of G-protein signalling 8	RGS8	H200018084	1579	1	179347508	179347577	TCCAAAATGTACTTAGATCTGCTGTCCCAAAGCCAGAGGAGGCTCAGTTAGACCTCAGAAGGGAACTCC	1	0
C1orf13 - Chromosome 1 open reading frame 13	C1orf13	H200003318	1580	1	179529560	179529629	GGATTCCAATGGGCCCACCCCGGCTTCCACTGCAGAAAGCCTCCAGGGAGTTTACTGATAGTGCTGAAG	1	0
Homo sapiens cDNA FLJ10580 fis, clone NT2RP2003533		H200013315	1581	1	179538671	179538726	CGGGGCCAGCGAGCGGTGTTGAAAGCAGCAGGGGCCTAGAAGACATTAAACCGATACCACAGAAATACA	1	0
DDX9 - DEAD/H (Asp-Glu-Ala-Asp/His) box polypeptide 9 (RNA helicase A, nuclear DNA helicase II; leukophysin	DDX9	H200005966	1582	1	179585582	179587920	AACCTTATGATTGGCAGTACACGGTATGGAGATGGTCCACGTCCTCCCAAGATGGCCCGATACGACAAT	1	0	-0.244	-0.2385	-0.366	-0.401	-0.757	-1.403	-0.286	-0.708	-0.771	-0.32	-0.544	-0.505
C1orf14 - Chromosome 1 open reading frame 14	C1orf14	H200011783	1583	1	179605063	179605132	ATCTATCTTTGATACAACAAGGGACGGTTGATGGTATCGTGGTGGTGGAGTCTGGTCACATGACTCTAG	1	0
LAMC1 - Laminin, gamma 1 (formerly LAMB2)	LAMC1	H200015190	1584	1	179845880	179845949	AGATTGACTGCCAAGCTAGTTTGGGTGAAGTTCACTCCAGCAAGTCTCAGGCCACAATGGGGTGGTTTG	1	0	0.654	0.7285	0.224	0.485	1.07	0.332	-0.065	0.108	0.698	0.227	0.128	0.352
LAMC2 - Laminin, gamma 2 (nicein (100kD), kalinin (105kD), BM600 (100kD), Herlitz junctional epidermolysis b	LAMC2	H200005089	1585	1	179945443	179945512	TGGGGGCACTTGAGTTTTGGCAAGGCTGACAGAGCTCTGGGTTGTGCACATTTCTTTGCATTCCAGCTG	1	0				1.049	1.174			1.057
C1orf15 - Chromosome 1 open reading frame 15	C1orf15	H200007305	1586	1	179949284	179949353	TTCTGGTTAGGAATGAGTTAACGGCTCTTTCCCTCAACCTTAGTCTAGTCCCAGGGCTGAGGATTCAGC	1	0
DKFZP564C196 - DKFZP564C196 protein	DKFZP564C196	H200012677	1587	1	180171132	180171201	AGATTGTCATTAACGAAATAGAAAGTGGACTATGCCCCTCATGCTGCCAGCGCCTGGTATGATGCGGCG	1	0
C1orf16 - Chromosome 1 open reading frame 16	C1orf16	H200002441	1588	1	180254258	180254327	GTTAGTGTGGAACTTAAGAGCTGGAAGACAGCTGTAGAGCAAAGCACATCCAGGAGCCCCAGTTGTCAC	1	0	0.368	0.5035	0.281	0.657	0.883	0.181	0.361	0.066	0.55	0.375	0.185	0.695
NCF2 - Neutrophil cytosolic factor 2 (65kD, chronic granulomatous disease, autosomal 2)	NCF2	H200000254	1589	1	180256596	180256665	AGTGTCTGGAAAGGGCACGAGAGAGTCTTCCAGGTACTGATCCTGTTTCTTGCTCTGAGTGCTAGCTAG	1	0				-0.272				0.189
ARPC5 - Actin related protein 2/3 complex, subunit 5 (16 kD)	ARPC5	H200006941	1590	1	180327347	180327416	ATTTAATATGCCCCGTAAATGTCTTCAGTGTTCTTCAGGGTAGTTGGGATCTCAAAAGATTTGGTTCAG	2	0	-0.27	-0.1005	-0.468	-0.017	-0.063	-0.363	-0.727	-0.379	-0.289	-0.062	-0.413	-0.398
RGL - RalGDS-like gene	RGL	H200006648	1591	1	180629167	180629236	TAAATGTCTTAAATTTGTTTCCTGGTGGACAGCCGGGTAATGCTTTTAGCTGCTCGCATGCTTGTCTTT	1	0	0.775	0.2455		0.317	0.956			0.387	0.343		-0.347	-0.114
C1orf17 - Chromosome 1 open reading frame 17	C1orf17	H200011471	1592	1	180637552	180637621	GCCGCTGGAGGAAAGGGAACTCACCCAACTCTAAATTGTGCCGCTTAGACTTAGCTGTCAGTGTGACTT	1	0
C1orf19 - Chromosome 1 open reading frame 19	C1orf19	H200004142	1593	1	180774008	180774077	TCTCTTACTCAGCTCTCCCCAGTGCCTTTTGGCCACTGCAGCTACCGTAGAATGGCATTTTATATGTAC	1	0	-0.318	0.0955	0.183	-0.539	-1.086	-0.762	-0.225	-1.058	-0.682	-0.372	-0.373	-0.201
C1orf20 - Chromosome 1 open reading frame 20	C1orf20	H200018735	1594	1	181267014	181267083	GCATGTGCCAGGGAGTAGTAGAAGTGCCCTGCTCAACAGGAAATGACTCTTTCCCCGCCACAGTAAACT	1	0
C1orf21 - Chromosome 1 open reading frame 21	C1orf21	H200002152	1595	1	181328845	181328914	CATCACCTCTCAATCAGGTCTGGGAGGTATCTTGGGGCATTGCTCTTCTGAACACCTGCAGAGGCTTCC	1	0						0.133
DKFZP434N126 - DKFZP434N126 protein	DKFZP434N126	H200010131	1596	1	181392901	181394190	GCATAAAGACTAATCAGTGGGACCAGGTAAAAAGGACTGGGGCTTGGAGAAAATGAGCAGATGTTCCTC	1	0	0.014	-0.0655	-0.435	0.059	0.563	0.365	-0.106	0.128	0.688	0.114	0.246	-0.107
C1orf22 - Chromosome 1 open reading frame 22	C1orf22	H200017996	1597	1	181438401	181438458	AGGTCGAGTTAGAGGCCAAGAGCCAAGTCGCGGTGACGTTGATGATGCCTTGGGAAAATTTTCTCTGAC	1	0	0.233	-0.3925	-0.512	-0.411	-0.491	-0.159	-0.326	0.118	0.155	0.174	0.406	-0.095
C1orf24 - Chromosome 1 open reading frame 24	C1orf24	H200004899	1598	1	181491978	181492047	ATAGTATCAGTCGGTGCAACAGTTGGCAACATGTGCCTTCACACTTTACCATAAAGAGACGGGTTTGAG	1	0	-1.039	-1.1425	-1.052	-0.531	-0.259	-1.613	-1.149	-0.579	-0.858	-0.447	-1.231	-1.14
RNF2 - Ring finger protein 2	RNF2	H200012493	1599	1	181803061	181803129	CGGGGAGAGGCGATGCTATTGGCCATCACTACCAACCAGGGTTTCAAAAAGTATATACCTAAGTAATTT	1	0
C1orf25 - Chromosome 1 open reading frame 25	C1orf25	H200011496	1600	1	181819462	181819531	AATCTCTTCGTGCTAGTACAGCGTATTCCCAAGAGAGTTTATTTTCCTTTCTCCAATTAATGTGGTCAT	1	0	-0.75	-0.0295	-0.621	-0.402	-0.448	0.161		-0.699	-0.638	-0.573	-0.368	-0.368
C1orf26 - Chromosome 1 open reading frame 26	C1orf26	H200003111	1601	1	181991513	181991582	GCAGCAGTGCAATGCATCTGTTTATATGGAGGCCAAAAACAGGGGATGGTGTGAAGACATGCTCAACTA	1	0									-0.191	-0.293
Homo sapiens cDNA FLJ13301 fis, clone OVARC1001344		H200009927	1602	1	181993634	181993703	GACACAACAGACTTCAATTCTTTAGCCAGCTTTTCCTTGGCTCAGAATATGGAGAGAGCTGGAGGCCCT	1	0
NS1-BP - NS1-binding protein	NS1	H200014756	1603	1	181997445	181997514	CAGGAACCTAATGGGCCAACTGGGATGAGGTGACTATTCTGAGATGACTATTCAGTGGCTAACTTGGGT	1	0	0.602	0.2155	-0.551	-0.804	0.188	-0.205	-0.052	0.018	-0.377	-0.257	-0.108	0.153
FIBL-6 - Fibulin 6	FIBL	H200019530	1604	1	182890797	182890866	GTGCCTTCCTTGGTACTTCTGAGGTATTTTCATGATCCCACCATGGTCATATCTTGAAGTATGGTCTAG	1	0	0.604	-0.6465
PRG4 - Proteoglycan 4, (megakaryocyte stimulating factor, articular superficial zone protein, camptodactyly	PRG4	H200015211	1605	1	183013575	183013644	TTAAAGTGAGTATACTGTGGAGAGGACTTCCAAATGTGGTTACCTCAGCTATATCACTGCCCAACATCA	1	0
TPR - Translocated promoter region (to activated MET oncogene)	TPR	H200007853	1606	1	183015491	183018317	AGATCTCCCCTCCACCAGCCAGGATCCTCCTTCTAGCTCATCTGTAGATACTAGTAGTAGTCAACCAAA	1	0	0.046	-0.0415	-0.261	-0.534	-0.411	-0.534	-0.3	-0.523	-0.477	-0.037	-0.011	-0.177
Homo sapiens cDNA FLJ13049 fis, clone NT2RP3001428, highly similar to NUCLEOPROTEIN TPR		H200018444	1607	1	183043876	183043945	AAAGGCTCTGTAACCAAACTGCCTGGTTTCAGATTCTAGCTTCATACCATTAGCTGTGGCCTTGGGTAC	1	0
OCLM - Oculomedin	OCLM	H200017805	1608	1	183101654	183101723	AGGGCAGTATGTGGGACCTGTTCACATAGTCCATCAGTCTAGCAGCCCCATCTCAGTGTGGCTTTGTTT	1	0
C1orf27 - Chromosome 1 open reading frame 27	C1orf27	H200005674	1609	1	183119933	183120002	TAACAATCCATCTGTATTTAAAACACTAGCAGCCAGATCTGCTGCCATGATGCCTATTTGGTGTGTTTC	1	0				0.16	0.097	0.238	0.55	-0.308	0.133	0.12	0.219
PDC - Phosducin	PDC	H200000138	1610	1	183144906	183144975	GGACCGCTTTTCCTTAGATGTACTTCCTACACTGCTCATCTATAAAGGTGGGGAACTCATAAGCAATTT	1	0	0.163	0.3485	0.457	0.098	0.383	0.089	0.13	0.108	0.758	0.234	0.195	0.482
Human DNA sequence from clone GS1-304P7 on chromosome 1q25.1-31.1. Contains a zinc finger protein ps		H200016846	1611	1	183279978	183280047	GTGCACTTTCCTGTTCAGTGCGGCAACCCTGGAGGAAAGTCTCCATGAGGAGGCTTCAGCCTGAATTGA	1	0
PTGS2 - Prostaglandin-endoperoxide synthase 2 (prostaglandin G/H synthase and cyclooxygenase)	PTGS2	H200014737	1612	1	183373089	183373158	CTTAGGATAGGCCTATGTGCTAGCCCACAAAGAATATTGTCTCATTAGCCTGAATGTGCCATAAGACTG	1	0						0.147
PLA2G4A - Phospholipase A2, group IVA (cytosolic, calcium-dependent)	PLA2G4A	H200015124	1613	1	183689308	183689377	GAAATGGCAGCAGTTTCTGATGCTGAGGCAGTTTGCAATCCCATGACAACTGGATTTAAAAGTACAGTA	1	0	-0.097	-0.0625	-0.593	-0.726	0.389	0.668	0.007	0.084	-0.37	-0.388	-0.469	0.135
Homo sapiens cDNA FLJ32552 fis, clone SPLEN1000089, highly similar to Homo sapiens regulator of G-pr		H200004871	1614	1	188886053	188886122	CACAGAAACATGACCAGATTTTGCATATCTCCAGGTAGGGAACTAAGTAGACTACCTTATCACCGGCTA	1	0
RGS1 - Regulator of G-protein signalling 1	RGS1	H200006048	1615	1	189280352	189280416	AGCTCTGTATTAGAAAAGCCCCTCAGAACTGGGAAGGCCAGGTAACTCTAGTTACACAGAAACTGGTAC	1	0	0.581				1.18	1.14		1.053	0.539
RGS13 - Regulator of G-protein signalling 13	RGS13	H200002628	1616	1	189359076	189359145	ATTGCCTCACGGTGGAGCAGAATTTCTAGGGCAAAGAAGCTTTATAAGATTTACATCCAGCCACAGTCC	1	0
RGS2 - Regulator of G-protein signalling 2, 24kD	RGS2	H200006587	1617	1	189512712	189512781	CTGGGATTATGTGGCCTTAGGTAGCTGGTTGTACATCTTTCCCTAAATCGATCCATGTTACCACATAGT	2	0	-2.102	-2.3355	-0.978	-1.685	-1.532	-1.346	-2.937	-1.283	-2.508	-1.354	-2.143	-2.349
Homo sapiens mRNA; cDNA DKFZp434D116 (from clone DKFZp434D116)		H200017184	1618	1	189642169	189642238	ATTTGTTTGGGCTATGGACTGTGGAACTAGGGCACAAGACTGCTTGGGCTTGAAGTCTAATTCTTCCAC	1	0
UCH37 - Ubiquitin C-terminal hydrolase UCH37	UCH37	H200007977	1619	1	189716989	189717058	ACATCCTAATTGGCTCAGTGCACGTTTGGCAATAGTGCCAGCCTGTCTTGTCTTTAATGCATGGATTCA	1	0	-0.378	-0.1005	-0.329	-0.519	-0.504	-0.198	-0.515	-0.778	-0.319	-0.324	-0.24	-0.213
SSA2 - Sjogren syndrome antigen A2 (60kD, ribonucleoprotein autoantigen SS-A/Ro)	SSA2	H200000141	1620	1	189785399	189785468	GAATGACATCAAATGGTTTCACCATTGCAGACCCAGATGATAGAGGCATGTTGGATATGTGCGGCTTTG	1	0
Homo sapiens cDNA FLJ11968 fis, clone HEMBB1001133		H200009228	1621	1	189792209	189792278	TTTCCAAGGAAAGGACCCTGAAAGGAGGGGACAGGGAGCTTCCTAGGTCTGTTGATAAACTAACTGATG	1	0	0.009	0.1005	-0.22	0.117	0.501	0.251	-0.247	-0.043	0.298	0.121	-0.25	-0.163
GLRX2 - Glutaredoxin 2	GLRX2	H200000984	1622	1	189801943	189801992	CTGCGGCACTGCGGCCTCTGGGATGGAGAGCAATACATCATCATCTTTGGAGAATTTAGCGACGGCGCC	1	0	-0.15	-0.3575	-0.025	-0.039	-0.059	-0.112	0.269	-0.093	0.57	0.388	0.815	0.311
Homo sapiens clone 23821 mRNA sequence		H200018110	1623	1	189877829	189877898	CTTTATTGTTCCTAATATCAGGTGCCCCTCCAGTGTGTGAAAATGGTATGAAGCCTGGAGGCCTGGCAA	1	0
B3GALT2 - UDP-Gal:betaGlcNAc beta 1,3-galactosyltransferase, polypeptide 2	B3GALT2	H200008533	1624	1	189880049	189880118	CATGTCTGCCAAAATGCAACATACGGGAAGTTTATTTCCTGACAGCAGGTGTACACATGCCAACACTTA	1	0				0.379
Human DNA sequence from clone RP11-467I21 on chromosome 1q31.1-31.3 Contains a ribosomal protein L23		H200018058	1625	1	190457908	190457977	GGCAGTACTCAAAGATATCCACAGCCACACAGAAAAAGATATGCACATCACCTACCTTCCAGTGGCCCA	1	0
Homo sapiens cDNA: FLJ22732 fis, clone HSI15880		H200018619	1626	1	192346572	192346641	ATATATACACAAATATTATTAAAACTACTGATAGGTCGGCCGGGTGCGCTGGCTCATGCCTGTAATCCC	1	0	-0.497	-0.6805	-0.757	-0.593	-0.6	-0.724	-0.733	-0.645	-0.658	-0.547	-0.836	-0.519
Homo sapiens cDNA FLJ11622 fis, clone HEMBA1004150		H200009968	1627	1	193018827	193018896	GCCACACTGTGTAAAGCAGCCATGCTGAGGGAAAAATAAGGCAATGGCCTTGCAGAAATTATGATGGAG	1	0										0.488
Homo sapiens mRNA; cDNA DKFZp434N021 (from clone DKFZp434N021)		H200015041	1628	1	193225112	193225181	GGGTGGAGAAGGGTACAAAGGTCCACGGACTGAGAATAAGGGGGGAAAAAAAGTGGTTTTCCAGAGAGG	1	0
Homo sapiens clone FLB5448 PRO1433 mRNA, complete cds		H200018099	1629	1	193269724	193269793	TGAGTGACTCCTGCCTCATCCATTGTCCTGGATTATTGCTTCTTTAAAGGAACAGAAAGTTATCACAAG	1	0						0.374
FHR-3 - Complement factor H related 3	FHR	H200000652	1630	1	193390934	193391000	CTGCCATCCTGGCTACGGTCTTCCAAAAGTCCGTCAGACCACAGTTACATGTACGGAGAATGGCTGGTC	2	0
HF1 - H factor 1 (complement)	HF1	H200016231	1631	1	193442800	193444269	CATTAATAGCAGATGGACAGGAAGGCCAACATGCAGAGACACCTCCTGTGTGAATCCGCCCACAGTACA	1	1
FHR-4 - Complement factor H-related 4	FHR	H200014689	1632	1	193615413	193615766	TAGTGTGTGGTGAAGATGGGTGGTCCCATTTTCCAACATGTTATAATTCTTCAGAAAAGTGTGGGCCTC	1	0
HFL3 - H factor (complement)-like 3	HFL3	H200013950	1633	1	193651786	193658717	GTCCACTCCTCCCAAATGCAGGTCCACTATTTCTGCAGAAAAATGTGGGCCCCCTCCACCTATTGACAA	1	1
FHR5 - Factor H-related protein 5	FHR5	H200017616	1634	1	193709805	193709874	CATAATATGCTGGAAGGCATCACAACATGGTGGAAGGGATCACGTGGCAAAAGAGCATGTACATGGGAG	1	0								0.379
F13B - Coagulation factor XIII, B polypeptide	F13B	H200005652	1635	1	193756613	193756682	AATAATGAGAATTGTAAGCATCCTCCTGTTGTAATGAATGGGGCTGTTGCAGACGGGATATTGGCAAGC	1	0
FLJ10517 - Hypothetical protein FLJ10517	FLJ10517	H200012276	1636	1	193785140	193785209	AAGCCAGATTGGGTTTTGAGAAGAGATAACATGGAAGAAATCACAAATCCCCTGCAAGCTATTCAAATG	1	0	-1.974	-1.3275	-1.002	-1.11	-1.192	-2.069	-1.08	-1.595	-1.127	-0.484	-0.708	-1.104
Homo sapiens cDNA FLJ10518 fis, clone NT2RP2000814		H200013509	1637	1	193822737	193822806	CTTTGTGCAAGGCTTTTGGATCTTCGTAAAGAAATAAGAGCTGCTCGACTCATACAAACAACATGGAGA	1	0	-1.848	-1.0665	-1.265	-1.36	-1.187	-2.099	-1.255	-1.617	-1.521	-0.563	-0.917	-1.202
CRB1 - Crumbs homolog 1 (Drosophila)	CRB1	H200007852	1638	1	194139398	194139467	GCAACTGCACAGAGTTCCAGACTGAATTAAAATGTATGTGCCGGCCAGGTTTTACTGGAGAATGGTGTG	1	0	-0.053					0.282		0.071
FLJ20054 - Hypothetical protein	FLJ20054	H200011129	1639	1	194211281	194211350	ATATTGGACTGCTCCATGAAGTAGTGTCATTATGTCATATGACATCTGACTTCCAACAAAGCTTGAACA	1	0		0.1825
Homo sapiens cDNA: FLJ22616 fis, clone HSI05164		H200009138	1640	1	194281281	194281350	AATGTTAGTGCCCCCAGACCTCAGGAAGAGGCAAACATATATTCCCTCTTCAGGAAATCACCTTCAGCC	1	0
Homo sapiens, clone IMAGE:4499339, mRNA, partial cds		H200021032	1641	1	194435631	194435700	AGTAGGAACATACTCCTCCATGCCAGACATCTGCTATGTATAAGCATTGATTATTTTCCCCCTTATGAA	1	0
Homo sapiens mRNA; cDNA DKFZp586G2222 (from clone DKFZp586G2222)		H200003368	1642	1	195022718	195022787	AGTTACCCAGGTGAAAATATGGAGTAACTTTGTTTTGTATGGTAAGGTTTAGGAATGGTGGATGAAGGG	1	0	-0.297	-0.0805	-0.337	-0.153	0.114	-0.14	-0.454	-0.3	0.063	0.035	-0.077	-0.269
Homo sapiens V-ATPase G3 subunit (ATP6G3) mRNA, complete cds		H200012704	1643	1	195229907	195229968	CAAGAAGAGAAAAGGAAAGCGATTGAAGCAAGCCAAGGAGGAAGCAATGGTAGAAATTGACCAGTACAG	1	0
NR5A2 - Nuclear receptor subfamily 5, group A, member 2	NR5A2	H200008644	1644	1	196875214	196875284	AGGCTTCACAGCCCCAGAGGATTCCATATAAAAGACATTGTAAGGAGTGGATTGAACTCACAGATGGAT	1	0						0.484	0.947
ZNF281 - Zinc finger protein 281	ZNF281	H200005384	1645	1	197107947	197108016	GTATCAGATTGAGAACTTTGCACAAGCGTTTGGTTCTCAGTTTAAGTCGGGCAGCAGGGTGCCAATGAC	1	0	0.106	-0.2565	0.574	0.134	0.303	0.241	1.064	-0.051	0.82	0.66	0.643	0.472
KIAA0042 - KIAA0042 gene product	KIAA0042	H200000739	1646	1	197253555	197253624	TTTTCTCATGAGTGGAAACCTGAACAATCAGTTACCTTTGTGCCTATGCCTTCTCTCTCCTCAGACAGC	1	0	-1.626	-1.1705	-1.031	-1.198	-1.161	-1.641	-1.231	-1.418	-1.331	-0.694	-0.931	-1.046
DKFZP564B1023 - Hypothetical protein DKFZp564B1023	DKFZP564B1023	H200010694	1647	1	197324989	197325058	ATTATAGTGGATACTTCCAAGACTCTTGGTCTAACATGTATTAGAAAGCAGAAGGAGCCCAGGCACAGG	1	0								-0.653
KIAA1078 - KIAA1078 protein	KIAA1078	H200003298	1648	1	197561299	197561368	ATTTAATTATGGTTTCATGGACACTGTTGAGCAATGTACAGTGTATGGTGTGCTTACCTGTCCACTCTA	1	0	0.1	0.5625	0.554	-0.105	0.253	0.151	-0.053	-0.483	0.576	-0.103	0.11	-0.206
GPR25 - G protein-coupled receptor 25	GPR25	H200016070	1649	1	197574807	197574867	TGGCGCGAAGGATCAGCTCAGCCTCCTCGCTCTCCAGGGACGACAGTTCCGTGTTCCGTT	1	0						0.78
KIAA0449 - KIAA0449 protein	KIAA0449	H200007790	1650	1	197670270	197670339	GTCCTCCATGATGTGACTAGCACAAGGTGTATATATGTTTTGTACCTCTGCCGATGGCTGTACATAGTG	1	0	1.033	0.0035		0.627	0.173		-0.115	0.281	0.034	-0.21	-0.324	-0.354
Homo sapiens cDNA FLJ12831 fis, clone NT2RP2003099		H200009261	1651	1	197728231	197728300	AGGCTAAACATCTGTGGTTGGGCAGTTGGTGAGTTTATAGCCTGGATAAAAGTCAGGTCTAAGCCAGGT	1	0				0.237
CACNA1S - Calcium channel, voltage-dependent, L type, alpha 1S subunit	CACNA1S	H200000336	1652	1	197740298	197740370	GGTCAGTGCCTGTCCCTAGGGCCACTCCCACCTGCAGGACATTAAAATCTCCAGGCCTGTGACACTGGC	1	0
LOC51235 - Hypothetical protein	LOC51235	H200008545	1653	1	197836048	197836117	CTCTGAGTCTTGGGAATGTTGTTACCCTTGGAAGATAAAGCTGGGTCTTCAGGAACTCAGTGTCTGGGA	1	0	0.517	0.2685	0.034	0.586	0.971	0.112	-0.107	0.469	0.359	0.008	-0.219	-0.092
Homo sapiens mRNA; cDNA DKFZp434B1231 (from clone DKFZp434B1231); partial cds		H200004313	1654	1	197929259	197929328	CCCAAGGATGGAGGCTGTGCCCAGAGCCCCAGGAAAATGGGAGTGAGAAGATGCCTGGCGAGGTTTTGG	1	0
PKP1 - Plakophilin 1 (ectodermal dysplasia/skin fragility syndrome)	PKP1	H200014813	1655	1	198029583	198029652	GGGCCAACAGCCTCAGGAACTTCACCTCCCGATTCTAAGAAGAGACTGTCCAAGCAAGTTAGGCTTGCA	1	0
TNNT2 - Troponin T2, cardiac	TNNT2	H200009822	1656	1	198060014	198060449	GGATCAATGTTCTCCGAAACAGGATCAACGATAACCAGAAAGTCTCCAAGACCCGCGGGAAGGCTAAAG	1	0
LAD1 - Ladinin 1	LAD1	H200002708	1657	1	198083950	198084124	AGAGATACCACACGGCCATACGGAGATCAGAATCTGTCAAGTCTCGGGGTCTGCCTTGCACTGAGTTAT	1	0	0.454	0.7025	1.189	0.1		1.043	1.339	1.018	0.92	-0.045	1.322	0.811
TNNI1 - Troponin I, skeletal, slow	TNNI1	H200007116	1658	1	198116016	198118599	GGACTGAACAAGGTGCTGTCTCACTGCCACCATGCCGGAAGTCGAGAGAAAACCCAAGATCACTGCCTC	1	0
PHLDA3 - Pleckstrin homology-like domain, family A, member 3	PHLDA3	H200016652	1659	1	198169128	198169197	CGTGTCCTAAACCACCGGGCGCACCATCTTTCCTTCATGCTACCCACCACCTCAGTGCTGAGGTCAAGG	1	0	0.797	0.9385	0.735	0.562	0.476	0.028	0.09	0.246	1.079	0.72	0.878	0.927
CSRP1 - Cysteine and glycine-rich protein 1	CSRP1	H200011549	1660	1	198185000	198185069	GTTTTTTGGATCTCAGAGATTCTCCTCTGTGGGAAAGAGGTTGAGCTTCCTGGTGTCCCTCAGAGTAAG	1	0	-0.246	-0.2535	0.475	-0.003	-0.487	-0.37	-0.405	0.328	-0.171	0.303	-0.033	-0.334
Homo sapiens cDNA FLJ31028 fis, clone HLUNG2000570, weakly similar to 40S RIBOSOMAL PROTEIN S10		H200020854	1661	1	198221125	198221194	CAGCTGTCCAGAGACTGGCAGGCCTTGGCCTAAAGTCTGGAGGGTGAGCGACCTGCAAGACTCACAAGA	15	3	0.112	0.5495	0.9	0.214	0.334	0.93	1.044	0.46	0.24	0.282	0.67	0.746
Homo sapiens cDNA: FLJ20890 fis, clone ADKA03323		H200018481	1662	1	198377702	198377771	GCCCCTACCCTCCTGAGTGGCAAGACATTTCAAGTCAGAATTACTGGGGTCTGGTTGGGCGCGGTGGCT	1	0	-0.078							0.086		-0.232
KIAA1213 - KIAA1213 protein	KIAA1213	H200017007	1663	1	198499046	198499115	AATAATTTCCTTACTGGTCTTGCTGTGCTCGTTCTTCCAGTGCTTTCCTTGCCCCCAGAGTAATCCAAT	1	0	0.006	-0.0105		-0.595		0.161			-0.41	-0.588	-0.357	-0.404
MGC14961 - Hypothetical protein MGC14961	MGC14961	H200001198	1664	1	198525204	198525273	TATATTTTAATAAGTCCTGAATCAACCTGACTACGGATATATGGGGCCACCAGGGTGCATGGGTGCATG	1	0	0.292	-0.4845	-0.272	-0.312	0.387	0.249	0.148	0.389	0.217	-0.342	0.067	0.042
FLJ10402 - Hypothetical protein FLJ10402	FLJ10402	H200001459	1665	1	198575034	198575078	CGCACCCGCTCTAAGTCAGCCAAAAACCCAGAACGCTGGACAAACATTCCTTTGCTGGTCAAGATCCTA	0	1	-0.224	-0.3485	-0.61	-0.463	-0.399	-0.835	0.104	-0.247	-0.488	-0.213	-0.244	-0.173
Homo sapiens clone 24672 mRNA sequence		H200000975	1666	1	198584026	198584095	GTAGGGTGGACAGCAGGACTGCATGAGAATAGCTGTGCTTCTGGACCCTATGGTGAAAGCTCTAGTGAA	1	0	-0.028	-0.3555	-0.031	-0.23	0.35			0.422	0.632	-0.264		0.078
Homo sapiens, clone IMAGE:3899550, mRNA, partial cds		H200003618	1667	1	198592874	198592943	GGGAGATGACAGCCTGGGTCACAGTGCCTGTTTTCAAATAGTCCCTCTGCTCCCAAGATCCCAGCCAGG	1	0	0.646	0.2825	-0.294	0.815	1.219	1.374	0.632	1.294	0.981	0.504	0.395	0.683
LMOD1 - Leiomodin 1 (smooth muscle)	LMOD1	H200006687	1668	1	198597757	198597826	TCTGAATTTCATTCTCTTGAAGGTGCTGCCACCCCTTGGCACTGTGGAACTGCCACCTTGGGTCTGTGT	1	0				0.293
TIMM17A - Translocase of inner mitochondrial membrane 17 homolog A (yeast)	TIMM17A	H200002924	1669	1	198671268	198671337	ATTACACATTTGCCTACATCTGTGGGAAATGGAGAACAAAGCCATGTGGGTACTGTAAACACACGTTTA	1	0						0.207
RNPEP - Arginyl aminopeptidase (aminopeptidase B)	RNPEP	H200017768	1670	1	198705169	198705238	AAGTATCTCAAATGCCCGGAATGCAGAGCTCCGGCTGCGATGGGGCCAAATCGTCCTTAAGAACGACCA	1	0	-0.014	0.1165	-0.235	0.645	0.183	0.302	0.144	0.599	-0.135	0.151	0.332	0.21
ELF3 - E74-like factor 3 (ets domain transcription factor, epithelial-specific )	ELF3	H200007656	1671	1	198716543	198716612	TGCTTGGGCTCCACGGGCAGGGGTCAGAGCACTCCCTAATTTATGTGCTATATAAATATGTCAGATGTA	1	0	1.07	0.6815	-0.559	0.44	1.257	1.121	0.386	0.925	0.473	0.546	0.401	0.425
ET(B)R-LP-2 - Endothelin type b receptor-like protein 2	ET(B)R	H200012989	1672	1	198829229	198829298	CTCTGCTGCCAATGGGTCGGACAACAAGCTCAAGACCGAGGTGTCCTCTTCCATCTACTTCCACAAGCC	1	0			-1.138
Homo sapiens, Similar to hypothetical protein FLJ10702, clone MGC:21954 IMAGE:4391821, mRNA, complet		H200020355	1673	1	198835217	198835286	GGCTTATTCAACACTCGAAGTCACGGAGAAGCTGAGACTCCAGCCCTTCTCCCTCAGACCAGGGACCGT	1	0	0.75	0.6005	0.059	0.75	0.852	1.311	0.99	0.951	1.082	0.905	0.897	0.864
PTPN7 - Protein tyrosine phosphatase, non-receptor type 7	PTPN7	H200000009	1674	1	198848561	198848628	CATGGTTGCTGGCCACTCCCACCAACTACTCTTAGGGAGGCTAAGCAGTCTCTGTTTTGACCTTCCATG	1	0
LGR6 - Leucine-rich repeat-containing G protein-coupled receptor 6	LGR6	H200005369	1675	1	199019941	199020010	GGGGGTGGCGGCTTTCAGCCCTCTGGCTTGGCCTTTGCTTCACACGTGTAAATATCCCTCCCCATTCTT	1	0						0.694
HSPC150 - HSPC150 protein similar to ubiquitin-conjugating enzyme	HSPC150	H200001011	1676	1	199032602	199032671	GAAGGCCAGTCAGCTAGTAGGCATAGAAAAGAAATTTCATCCTGATGTTTAGGGGACTTGTCCTGGTTC	1	0	-1.02	-0.5875	-0.243	-0.239	-0.06	-1.108	0.13	-0.181	-0.474	-0.037	-0.304	-0.487
Homo sapiens ovarian cancer-related protein 1 (OCR1) mRNA, complete cds		H200018737	1677	1	199231032	199231101	AATGCCAGTAGCACCCTCCAATCATTGTGACAATCAGTGTCCCCACATATTTTCAAAAGCTCTTGTGGT	3	0
PPP1R12B - Protein phosphatase 1, regulatory (inhibitor) subunit 12B	PPP1R12B	H200012922	1678	1	199288446	199288515	CCCAAAACCAGAGTTGAGAGTCGGAGTGCCAGTCGTCGGGGCCCACTATTCCTGAATAAGGGACATGCA	1	0	0.069	0.1425	-0.315	-0.155		0.174			-0.174	-0.233		0.363
Homo sapiens clone 24527 mRNA sequence		H200003521	1679	1	199291954	199292023	AGGCTTGCCCTGCACAAACCACAACAGAAGTTGCACACAGAAGTCCCAGGGACCTTTGTGCTGGGAACT	1	0
PLU-1 - Putative DNA/chromatin binding motif	PLU	H200013392	1680	1	199428514	199428583	TAATCCTCACAGAGGTCCGGGTTTAGTATATGTCTTGAGAGGAGACTTGTGAATTCCCAGACTCTGCCT	1	0	0.615	0.6935	0.412	0.394	1.105	1.126	0.295	0.633	0.752	0.221	0.115	0.563
Homo sapiens cDNA FLJ31247 fis, clone KIDNE2005296, weakly similar to ACTIN, CYTOPLASMIC 1		H200007952	1681	1	199575427	199575496	GTCTGTGTGACCTGCAGTCTCCTTATCTGTGCAGGTACTAAGGTGTCAGAGAGCTCAGTGTTCCAGGAT	1	0
RABIF - RAB interacting factor	RABIF	H200010462	1682	1	199580584	199580653	CTCACTGTCGTAGAAGGAAGTTTATTATATAACCAAGGTTTCAGGTATCCTCCTGTCACCACCTCTACT	1	0
C3IP1 - Kelch-like protein C3IP1	C3IP1	H200000840	1683	1	199592260	199592329	TGACAGTAGCCTAGTAGTTCAGCTACCTGATTACTGCCCCATTCTTTTAGAAGCACATGTCTGCCAAGG	2	0	-0.005	-0.1035	-0.263	-0.259	-0.298	-0.153	-0.663	-0.493	-0.022	-0.144	-0.275	-0.043
LOC51094 - CGI-45 protein	LOC51094	H200001025	1684	1	199642382	199642449	CAGCAGCCTTTGTCCACTTCTATGGAGTCTCCAACCTTCAGGAATTCCGTTACGGCCTAGAAGGCGGGC	1	0	0.241	0.3045	0.044	0.399	0.658	0.302	0.53	0.208	0.38	0.319	0.125	0.48
LOC51706 - Cytochrome b5 reductase 1 (B5R.1)	LOC51706	H200009493	1685	1	199662964	199663033	GTACGCTTGGTCCAAGATTGGCTAGTTCCTTGATAGCATCTTACTCTCACCTTCTTTGTGTCTGTGATG	1	0	0.419	0.2235	0.602	0.037	0.544		-0.252	0.342	0.349	0.286	0.106	-0.04
Homo sapiens cDNA FLJ14413 fis, clone HEMBA1004670		H200019698	1686	1	199666777	199666846	CTTTGAGTATTTTGAGGGATGCAGCACATCACAGACAACCCTTATGTAGCTCTCTGCACGGTCCCCAGG	1	0	-0.205	-0.2315						-0.019		-0.578		-0.446
PPFIA4 - Protein tyrosine phosphatase, receptor type, f polypeptide (PTPRF), interacting protein (liprin), al	PPFIA4	H200013895	1687	1	199778543	199778612	CTCCTCACCTACTCCCTCATCCTACCAAGGTGCCTGAAAATGTTCAAGACTTATGTTCAGGGTGGGATG	1	0	0.487							0.155		-0.224		-0.942
MYOG - Myogenin (myogenic factor 4)	MYOG	H200000686	1688	1	199784278	199784347	AACGGTTTGAGAGACGCCGTGCCCTGACCTGGACAAGCTGTGCACGTCTCCTGTTCTGGTCTCTTCCCG	1	0
ADORA1 - Adenosine A1 receptor	ADORA1	H200006459	1689	1	199867310	199867378	GGGCCAGCCCAGGATTGTACGTGGGAGAGGCAGAAAGGGTAGGTTCAGTAATCATTTCTGATGATTTGC	1	0
MYBPH - Myosin binding protein H	MYBPH	H200000246	1690	1	199868595	199868664	TTGGAGTGCCCTGCGGAGTTGCACTCTGGGTGGGAAGCACTCAAATAAAGATGCGTGGTGTTAACAGTG	1	0
CHI3L1 - Chitinase 3-like 1 (cartilage glycoprotein-39)	CHI3L1	H200006022	1691	1	199879739	199879808	GAAACCTTCACTTAGGAACGTAATCGTGTCCCCTATCCTACTTCCCCTTCCTAATTCCACAGCTGCTCA	1	0	-0.191					0.497
CHIT1 - Chitinase 1 (chitotriosidase)	CHIT1	H200010468	1692	1	199917635	199917706	AGCAACTCCTGCAAATGCTGCACCTGGAATTGAGTCGTAAAGCCCCTCCAGTCCAGCTTTGAGGCTGGG	1	0
Homo sapiens cDNA FLJ14231 fis, clone NT2RP3004470		H200009612	1693	1	200000316	200000385	AGTGGGTGTCTAAGATGTGTTAAACAAGATGCCTGCTCCAGCCAGGACTCAGACACTCCTGGATGGAGA	1	0
BTG2 - BTG family, member 2	BTG2	H200006111	1694	1	200009615	200009684	TGGAGAAAAGTGGAAAGCTACACTGGGAAGAAACTCCCTTCCTTCAATTTCTCAGTGACATTGATGAGG	1	0	0.509	0.8765	1.042	0.552	0.212	0.605	0.328	-0.017	0.829	0.988	0.854	0.741
FMOD - Fibromodulin	FMOD	H200000063	1695	1	200041972	200042041	AGGAGGATGTGGTTAATCTGTTTCACCTGGTTTGTCCTAAGGCCATAGTTAAAAAGTACCAGCTCTGGC	1	0				-0.209					0.312
PRELP - Proline arginine-rich end leucine-rich repeat protein	PRELP	H200006296	1696	1	200187880	200187946	AGTGCACACCCAAACTCCTGGCCTTCTGTGGTTTCCCTTTGCTCCAGAAACACAGATGTGTCTAAAAAA	1	0
OPTC - Opticin	OPTC	H200015736	1697	1	200209580	200209630	TACTGCGGGTGACAAAGAAGCCCAAGGACCACCTCCTTCCTGCCTCATTGTACTGCGGGTGACAAAGAA	1	0
MGC5457 - Hypothetical protein MGC5457	MGC5457	H200018709	1698	1	200431660	200431729	TGAGGCTAATGATGCTAACGTGTATCCTGGATCCCTGAGGTCCGCTCCCAACATCAGCCCTTCAGCCTC	1	0
ATP2B4 - ATPase, Ca++ transporting, plasma membrane 4	ATP2B4	H200019933	1699	1	200440474	200440543	GAGGAGGAAAATCCTGACAAGGCTTCTAAGTTTGGGACTAGGGTGCTCCTGTTGGATGGTGAGGTCACT	1	0	0.423	-0.6465	-0.811	-0.481	0.088		-0.173	0.347	0.023	0.253	-0.169	-0.138
FLJ20340 - Hypothetical protein FLJ20340	FLJ20340	H200016952	1700	1	200476680	200476749	GTTGTTGTCAGGTTTGAGAAAAGGAGGGAAGTTTGCTACAAAGGGGCTGCAAAGGGAATAGGCTGATGG	1	0
KIAA0663 - KIAA0663 gene product	KIAA0663	H200002694	1701	1	200554615	200554684	AATCCATCTTCAGCTGACTGAATGTTGTATGATAGCCCTTCTCCAAAGCAGAGGTAGAATGTTCAGGTT	3	0	0.365	-0.3695	-0.073	-0.029	0.597	0.509	0.182	0.849	0.994	0.07	0.081	0.131
SOX13 - SRY (sex determining region Y)-box 13	SOX13	H200014916	1702	1	200828040	200828109	GGTCTTTATTCCTCCCTCATGAGCACAGGGTCGGGGGGGTCCCCATTCTTGGAAGAGGTTGAGAAGACT	1	0	-0.145	0.3595	-0.756	0.012	0.278	0.361	-0.22	0.166	-0.135	0.028	0.068	0.052
FLJ10761 - Hypothetical protein FLJ10761	FLJ10761	H200010105	1703	1	200835399	200835468	TGTGTCTTCCACAATGACTGCATCCCTCCAGTGCTGTAGAGTCGGAAACAGGCATGGGGAGATTGCCAG	1	0				-0.094	-0.158			0.088	0.393	0.307
Homo sapiens cDNA FLJ11499 fis, clone HEMBA1002039		H200017943	1704	1	200844089	200844158	GCAGGGTGGGGTTCAGACTGAAGTCAGGGACAGAGCAGCAGGCATCTTGGATGTCAGAGCCATGTTTTT	1	0
REN - Renin	REN	H200000758	1705	1	200856674	200857002	GCTCATGGAGGCCTTGGGAGCCAAGAAGAGGCTGTTTGATTATGTCGTGAAGTGTAACGAGGGCCCTAC	1	0	0.077	0.1515	0.433	0.424	0.718	0.246	0.837	0.14	0.387	0.287	0.517	0.269
KISS1 - KiSS-1 metastasis-suppressor	KISS1	H200010680	1706	1	200891125	200891194	ACGTAGGGCTAAGGGAGGGGGCGCTGGAGCTTCCAACCCGAGGCAATAAAAGAAATGTTGCGTAACTCA	1	0
Homo sapiens, clone MGC:18084 IMAGE:4150952, mRNA, complete cds		H200019960	1707	1	200919728	200919797	CAGGAGGAGGGATGGCCTGACTGAAACAGGTGAGAGTTTGCTTCCCCCTTTCAGCAGCATTCTTTTTAG	1	0	0.913
PEPP3 - Phosphoinositol 3-phosphate-binding protein-2	PEPP3	H200015713	1708	1	200922664	200922733	GGGATATCAGATTGGTTTCCCCCGGTGGAGCCTTAGGTTAGTGCCCAGTGCAGTGCCAGACTGTCTCCT	1	0
Homo sapiens, clone IMAGE:4447411, mRNA		H200015167	1709	1	201069638	201069706	GTCAGACCAGCAGTGAATAGCTATGCTTCGTAAGACTTCATACACAAGGCAGGCGTGTGGACTGACCAA	1	0
Homo sapiens cDNA FLJ13618 fis, clone PLACE1010925		H200002653	1710	1	201104657	201104726	CCCCATGGGATTCTAACCTCACTACCAAATGAGTGAAAGCTTGATTAAGAGTTCTTCCATATACTAGCC	2	0	-0.488	-0.2055		-0.61	0.211			-0.473	-0.38		-0.143
PPP1R15B - Protein phosphatase 1, regulatory (inhibitor) subunit 15B	PPP1R15B	H200019663	1711	1	201110310	201110379	TTGTAAGGTGCAGCTGTTGGGGAGCCAAGAAAGTGAATGTCCAGACTCGGTACAGCGTGACGTTCTTTC	1	0	-0.045	0.0225	0.404	-0.139	0.287	-0.068	0.159	-0.354	-0.02	-0.022	0.396	0.206
PIK3C2B - Phosphoinositide-3-kinase, class 2, beta polypeptide	PIK3C2B	H200013011	1712	1	201123556	201123625	AGAGGAGTGGGGAGTGGGCGGTGAAACTTTTCCAGATGAACGGACCATAAATGTGTTACTGGCTTTGTG	1	0	0.106	0.1535	-0.489	-0.189	0.177	-0.195		0.011	-0.311	-0.295	-0.508	-0.313
MDM4 - Mdm4, transformed 3T3 cell double minute 4, p53 binding protein (mouse)	MDM4	H200011149	1713	1	201250378	201250447	ACTGTGCCAGAAGACTAAAGAAGGCTGGGGCTTCATGCCCTATTTGCAAGAAAGAGATTCAGCTGGTTA	1	0	0.086	-0.7685	-0.469	-0.609	-0.546	-0.669	-0.362	-0.129	-0.693	-0.451	-0.514	-0.536
GAC1 - Glioma amplified on chromosome 1 protein (leucine-rich)	GAC1	H200003622	1714	1	201318591	201318660	GCCACCATTGTCTCAAAATTCTTGAAGCTCAGCCTGTTCTCAGCAGTAGAGAAATCACTAGGACTACTT	1	0									-0.398
Homo sapiens cDNA: FLJ21214 fis, clone COL00523		H200018505	1715	1	201359089	201359158	AAAATACTGGTAGTTGGACAAGTGATGATATTTGGGAGACCCCCTTCCTCTCAGTTAAGCCCTGCCCTT	1	0	-0.136
KIAA0756 - KIAA0756 protein	KIAA0756	H200012015	1716	1	201691063	201691132	TTAGTGGCTGATGTGTGTCTGTCACCAAAGGCCAGGCCAGGCCAGGCCATGATGCACTTTCTTGATTAC	1	0	-0.088	-0.0345		-0.311		-0.494	0.474	-0.634	-0.323	-0.035	0.498
Homo sapiens cDNA FLJ14647 fis, clone NT2RP2002025, moderately similar to NG-CAM RELATED CELL ADHESI		H200002259	1717	1	201718833	201718902	ACTCGCAGACCTGCAGTTCTCAGACCGAAGGTGCTGCCTTCATCCTCCCCACCTAATGCATTTTTGAAA	1	0
Homo sapiens clone 23741 mRNA sequence		H200001410	1718	1	201722614	201722683	ACCCAGTCATGCAATTAAGGGCAGATCTGGGCCAGTGGAATAGGATAGCTGATTGGTGTTTGTTACTGT	1	0
CNTN2 - Contactin 2 (axonal)	CNTN2	H200000721	1719	1	201774852	201774921	GTTTTAAAAACATGTCTTCAACTCAGCAGAGATGGCCCTCTGGGACCCTATACGCACTCCGCCACTTGA	1	0
RBBP5 - Retinoblastoma binding protein 5	RBBP5	H200005821	1720	1	201788743	201788812	TGCTTTACCTGTGCTGGCTTCCAGAGATGGAAACAAACCCAGGTGTCTCTCAACAAGCTACTTTTTTAC	1	0	-0.266	-0.1985	-0.241	-0.491	-0.345	-0.56	-0.455	-0.484	-0.44	-0.363	-0.473	-0.219
KIAA0472 - KIAA0472 protein	KIAA0472	H200001321	1721	1	201844230	201844299	CCCTAGTCCATCCATATTGTGTCAGAGTGGGATTAACAACCCTGGAAGAGTCCACTGCCAAAAGAGTAG	1	0	-0.03	-0.3195	-0.25	-0.002	0.023	-0.004	-0.032	-0.133	0.288	0.165	-0.245	-0.029
KIAA0481 - KIAA0481 gene product	KIAA0481	H200001212	1722	1	201973967	201974036	TGTATGGTTTCTTTTCACATCCCAGCCTCCCATGGGCACTTCTAAGAAGAGAGGGGATTTCTTGGAAAA	1	0									0.72	0.22		-0.309
DKFZP434J037 - Hypothetical protein DKFZp434J037	DKFZP434J037	H200008018	1723	1	202003116	202003185	AGAACTTCTGCCTCTAAGCTGCTCTAAAGTCCAGACTATGGATGTGTTCTCTAGGCCTTCAGGACTCTA	1	0	-0.428	0.2195	0.548	0	-0.275	-0.51	-0.34	-0.538	-0.319	-0.245	-0.074	-0.273
FLJ10748 - Hypothetical protein FLJ10748	FLJ10748	H200001908	1724	1	202037366	202037435	GTCACCGAAGGCCCCCAGAGTGTTTCTGTGTGAAACCCTCTCATTTACACTGTGGCATCAAAATCCACA	1	0						0.102
Homo sapiens cDNA FLJ12532 fis, clone NT2RM4000200		H200008519	1725	1	202135797	202135866	AACTGACTCGTGGATGGTTAAGTTTCCTGGGGTGGCTGGAACCCATTTACTAAGCCTCTAATTGGTTTC	1	0	0.662			0.25				0.881	0.053	0.091
PCTK3 - PCTAIRE protein kinase 3	PCTK3	H200000719	1726	1	202232929	202232998	GTCTGAATGGAGTTGCCTTAAATTGGCAGGTGGTACCGTACTCACTGCCCTTGGAGCTGTGACCGGCTC	1	0	0.606	0.3015	-0.311		0.93	0.954	0.749	1.247	0.851	-0.168	-0.264	0.021
Homo sapiens cDNA FLJ30778 fis, clone FEBRA2000809		H200020140	1727	1	202296952	202297021	GCTGCTGTGCTACTAACAGGCACTGGTTTTTGCCAGTGATCTATATTACAAGGCATGGCCATCCTCTCC	1	0
Homo sapiens cDNA FLJ25004 fis, clone CBL00608		H200001420	1728	1	202301327	202301396	GTGGAGGCGCTCTCTCAATGGCTATTCAAGTCTTCTCCACTAAAACTTGGTTGGGTAGAGGAAATTAAA	1	0	-0.612	-0.1315				0.286	-0.541	-0.534	-0.868	-0.507	-0.31	-0.231
Homo sapiens, clone IMAGE:4663822, mRNA, partial cds		H200003573	1729	1	202303038	202303107	ACTAAAAGGTTCTTCCTGGTCCAGTCAGCCAGCTGTGACCACCAGCAGCACAGCTGAGTGCTGAGAATC	1	0
Homo sapiens cDNA: FLJ21291 fis, clone COL01963		H200009106	1730	1	202310625	202310694	TTTGTAGAAGGGATAAATGGGTTACCTAATGAGCCATTCTTCTAGGCTCTGTAAGGTATGCCCTTTTGG	1	0	-0.311	-0.2095	-0.279	-0.424	-0.514	-0.558	-0.469	-0.708	-0.12	-0.091	-0.426	-0.356
ELK4 - ELK4, ETS-domain protein (SRF accessory protein 1)	ELK4	H200007798	1731	1	202320932	202321001	ACATCGACACAGACATTGATTCAGTGGCTTCTCAGCCAATGGAACTTCCAGAGAATTTGTCACTGGAGC	1	0	-0.533	-0.8505	-1.151	-0.866	-0.844	-0.824	-0.549	-0.511	-0.734	-0.406	-0.572	-0.076
LOC85414 - Prostein protein	LOC85414	H200017342	1732	1	202359141	202359210	TCCTGGGGTCTGGCCCCCCAAAATGCCTAACCCAGGACCTTGGAAATTCTACTCATCCCAAATGATAAT	1	0	1	0.4805	-0.623	0.085	0.663	0.517	0.297	0.634	0.085	0.387	-0.026	0.376
NUCKS - Similar to rat nuclear ubiquitous casein kinase 2	NUCKS	H200012080	1733	1	202418396	202418465	TCTGAACTGTTACTAAAAGTACTCATTTTTTACCTTGTAGGGAGGGTGGGCAATGGGGTTACCCGACCT	1	0	-0.831	-0.8045	-0.848	-0.814	-0.782	-1.113	-0.64	-0.992	-1.503	-0.765	-1.022	-1.566
RAB7L1 - RAB7, member RAS oncogene family-like 1	RAB7L1	H200011952	1734	1	202470014	202470083	ACTGCAAGTGACATCAGCTGGCTGTGATGCTTCGAAATAGGTCTGCTCCTCACAGCTTTGGGAATCTGA	1	0	-0.013	-1.1045	-0.476	-0.622	-0.436	0.15	-0.146	-0.174	-0.311	-0.292	-0.15	-0.349
Homo sapiens cDNA FLJ32569 fis, clone SPLEN2000134, weakly similar to CARBOXYPEPTIDASE S PRECURSOR (		H200008288	1735	1	202529209	202529278	ACTCTTAAACTCTCCCAAGAACAAGGCCGGGGTAAGGTAAAGTCAGCAGAAATCTGGCTTCTCCCTTCC	1	0
SLC26A9 - Solute carrier family 26, member 9	SLC26A9	H200014158	1736	1	202616073	202616123	TGCTGCCTACAGAGTGCCTGGCACTTGGGACTTCCATAAAGGATGAGCCT	1	0
AVPR1B - Arginine vasopressin receptor 1B	AVPR1B	H200000359	1737	1	202774610	202774679	CTCAGCCTAACCAGGAGAGGGGAGAAGTGAAAAACCGTGAGGAGGACTCTATTTGGATCCTGGATTTGT	1	0
CTSE - Cathepsin E	CTSE	H200000354	1738	1	202874429	202874498	CACACACTTCACACATACACACCACTCCCACCACCGTCATGATGGAGGAATTACGTTATACATTCATAT	1	0
Homo sapiens cDNA: FLJ22165 fis, clone HRC00470		H200021297	1739	1	202970986	202971055	TTTAAGAAGCAGCCTCTTGTCACAGGTTGACTCCTAGGTAGTGTGCCTAGTGACCAAGAGGGCTGCTAA	2	0		0.0765	-0.21	0.588	0.424				0.242	0.402	-0.451	0.006
Homo sapiens cDNA FLJ10023 fis, clone HEMBA1000608, moderately similar to HYPOTHETICAL PROTEIN KIAA0		H200018321	1740	1	203017568	203017637	CGATCTGGCTGTCTAGAGGGATTCTACGCCTGCGTGCTGCCGCCTCCCCAAGAGGCATTCAGGTTATTG	1	0	-0.008	-0.5265	-0.12	-0.142	0.022	-0.082	-0.158	0.093	-0.18	-0.331	-0.393	-0.421
SRGAP2 - KIAA0456 protein	SRGAP2	H200000972	1741	1	203025456	203025525	CTTCCCCATCTCTGGTGCTCCTAACACCTGTGAGATGGTCCTGTCGAGAGGACTAGGAACCGATAGGAG	1	0	-0.243	-0.1755	-0.456	0.045	0.03	0.101	-0.004	0.058	-0.003	-0.045		-0.015
Homo sapiens cDNA FLJ32597 fis, clone SPLEN2000541		H200020722	1742	1	203053435	203053504	CTCCAGGAGCTCAGGAGGGGCTGTTACCTCATCCTCTTGCCGTGTGTGACTAAGGACGCTTGATACTTC	1	0						0.247
IKKE - IKK-related kinase epsilon; inducible IkappaB kinase	IKKE	H200018946	1743	1	203058176	203058245	GGCCGTGGGGAGAAGAAGCTCTCATACGCCTTCCCACTCCCTCTGGTTTATAGGACTTCACTCCCTAGC	1	0		0.7425		0.787	0.145			-0.015	0.26	0.322		0.315
MGC10823 - Hypothetical protein MGC10823	MGC10823	H200015628	1744	1	203150827	203150896	AAAAAGTATAGTATCGAGTACCCGTTCCCTCCCAGAGGTGGGAGTAACTGCTGGTAGTGCCTTCTTTGG	1	0	0.474	0.3855	0.307	0.182	0.645	-0.017	0.092	0.238	0.401	-0.142	0.141	0.026
LGTN - Ligatin	LGTN	H200017010	1745	1	203157544	203158875	TGAAGCTTCCATGGGACAGTCTTCTGACCAGGTGTTTGGAAAAATTACAGCCTGCCTATCAAGTGACCC	1	0	-0.574	-0.4085	-0.107	0.189	-0.048	-0.027	0.461	-0.057	-0.212	-0.186	0.288	0.181
DYRK3 - Dual-specificity tyrosine-(Y)-phosphorylation regulated kinase 3	DYRK3	H200004417	1746	1	203210491	203210560	ACACCCTTGGATTAGCAAGTCTGTCCCCAGACCTCTCACCACCATAGACAAGGTGTCAGGGAAACGGGT	1	0	0.153			-0.096								-0.337
MAPKAPK2 - Mitogen-activated protein kinase-activated protein kinase 2	MAPKAPK2	H200005995	1747	1	203294534	203294603	AACTGTCCACATCTGCCTCCTCTCCTCCTCAGCTGCATGGAGCCTGGAACTGCATCAGTGACTGAATTC	1	0	0.158	0.3965	0.175	0.07	-0.003	0.149	0.088	0.232	0.513	0.336	0.352	0.09
IL10 - Interleukin 10	IL10	H200014586	1748	1	203329830	203329899	AGGGAGCCCCTTTGATGATTAATTCACCTTCCAGTGTCTCGGAGGGATTCCCCTAACCTCATTCCCCAA	1	0
IL19 - Interleukin 19	IL19	H200005769	1749	1	203404526	203404595	GTCTACTGTGGTATTTGTAATAAACTCTATCTGCTGAAAGGGCCTGCAGGCCATCCTGGGAGTAAAGGG	1	0						0.409				-0.009
IL20 - Interleukin 20	IL20	H200016885	1750	1	203428337	203429153	AATTCCTTTCTTACCATCAAGAAGGACCTCCGGCTCTGTCATGCCCACATGACATGCCATTGTGGGGAG	1	0
IL24 - Interleukin 24	IL24	H200018876	1751	1	203465505	203465574	CTTGAGTGTCAAGCTGACCTTGCTGATGGTGACATTGCACCTGGATGTACTATCCAATCTGTGATGACA	1	0
TOSO - Regulator of Fas-induced apoptosis	TOSO	H200005347	1752	1	203475627	203475696	GTACCGTGGTATCCACCACCAACTTCATCAAGGCAGAATACAAGGGCCGAGTTACTCTGAAGCAATACC	1	0
Homo sapiens cDNA: FLJ22667 fis, clone HSI08385		H200014995	1753	1	203490395	203490464	ACAACCCCTGATGTTTGAAGAGTTCCAAGTTGAAGGGAAACAAAGAAGTGTTTGATGGTGCCAGAGAGG	1	0
PIGR - Polymeric immunoglobulin receptor	PIGR	H200009299	1754	1	203491734	203491803	AAGAATAGAGGTCCTCATGGGTCCCTTGAAGGAAGAGGGACCAGGGTGGGAGAGCTGATTGCAGAAAGG	1	0
FKSG87 - FKSG87 protein	FKSG87	H200013513	1755	1	203520211	203520280	CCCAGAGAGAAATCCAGGACCCTGAGGGACAGAGAGATGAACTGCTCAGTTACCATGGGAGAAGGACCA	1	0
MGC4309 - Hypothetical protein MGC4309	MGC4309	H200004162	1756	1	203580922	203580991	TTGACAGCTGCTCTTCTGAATTGCCACACCTGTGCTACACTTGGAATTCTGTGCTCTGACTCTGCAGGG	1	0	0.155	0.8105		0.03	0.065	0.709	0.275	-0.155		-0.015	0.696	0.96
MGC2742 - Hypothetical protein MGC2742	MGC2742	H200015254	1757	1	203584166	203584235	ACCTTTGCCAATGAAGTCTCCAGCTCCAGGCAATGTTGCAGCTAGCAAATCTATGCCAATTCCTATCCC	1	0
APOA2 - Apolipoprotein A-II	APOA2	H200015599	1758	1	203608657	203608726	CTCAGAAAGCTTGCCTTCCTTTCTTTGCTACTTCAGGACACAGAGTTGACATTTGCTTACTACAGCTTT	1	0	-0.281	-0.0555	0.662	-0.699	-0.388	0.019	0.05	-0.549	-0.01	-0.388	-0.195	-0.183
PFKFB2 - 6-phosphofructo-2-kinase/fructose-2,6-biphosphatase 2	PFKFB2	H200015122	1759	1	203634575	203634644	TCCTTACTTGACTGCTTTCTTCCCCCACTTTCATGTCCCCTCTGGATTGTCCAGTGTAATGCATGGCAT	1	0					-0.019				-0.385	-0.36		-0.116
C4BPB - Complement component 4 binding protein, beta	C4BPB	H200011010	1760	1	203652152	203652221	TGGTAGGAAAGAAGACCCTTTTTTGCAATGCCTCTAAGGAGTGGGATAACACCACTACTGAGTGCCGCT	1	0
C4BPA - Complement component 4 binding protein, alpha	C4BPA	H200000266	1761	1	203696252	203696321	ATGTCATGAGACCAGTAGGTTTTCAGCTATATGCCAAGGAGATGGCACGTGGAGTCCCCGAACACCATC	1	0
DAF - Decay accelerating factor for complement (CD55, Cromer blood group system)	DAF	H200000358	1762	1	203921284	203921340	CCGTCTTCTATCTGGGCACACGTGTTTCACGTTGACAGGTTTGCTTGGGACGCTAGTAACCATGGGCTT	1	0	0.415	0.6575	0.366	-0.133	0.199	0.553	0.706	0.029	-0.043	0.437	0.154	-0.081
CR2 - Complement component (3d/Epstein Barr virus) receptor 2	CR2	H200005862	1763	1	204047277	204050915	ACAACCCAGCCAGCTGATCAGAAGACAAACTGGTGTGTGCCTCATTGCTTGGAATTCAGCGGAATATTG	1	0	0.009			0.745					1.836	0.046
CR1 - Complement component (3b/4b) receptor 1, including Knops blood group system	CR1	H200014585	1764	1	204181767	204181807	TGACAGATGGGACCCTCCTCTGGCCAAATGTACCTCTCGTGCACATGATGCTCTCATAGTTGGCACTTT	0	1
MCP - Membrane cofactor protein (CD46, trophoblast-lymphocyte cross-reactive antigen)	MCP	H200007041	1765	1	204356469	204356538	TACTCAGGCAGATCTCAGCCCTCTACTGAGTCCCTTAGCCAAGCAGTTTCTTTCAAAGAAGCCAGCAGG	1	0	0.021	0.1255	-0.364	0.341	1.152	0.917	0.37	1.163	1.07	0.706	0.655	1.015
Homo sapiens mRNA; cDNA DKFZp434P1530 (from clone DKFZp434P1530)		H200012564	1766	1	204383423	204383492	CTCCTGCCAGTAACTAGACAAGAGTTAGCCCTCCCAGGGATTGCAGTCCTTCACTGCTACCCAGTCAGA	1	0
CD34 - CD34 antigen	CD34	H200007148	1767	1	204448416	204448485	TCCTAACCCTTATCACCAGCTGCCTCTTCTGTGGGTGACCCAGGTCCTTGTTTGCTGTTGATTTCTTTC	1	0
Homo sapiens cDNA FLJ30634 fis, clone CTONG2002453		H200020486	1768	1	204584813	204584882	ATCGACGGGGAACTTGGGAGATGAACTTCAGGGCCTTCCGACGCCTTGTCTCAGGAACATGCTTTGAGA	1	0
PLXNA2 - Plexin A2	PLXNA2	H200009909	1769	1	204588644	204588713	GCACGAGCTGGGGACAGTTCTGCCTCTGTGACTGCTGCTTTGCATGAAAACTCATTTGATGTATATTGG	1	0
Homo sapiens cDNA FLJ12996 fis, clone NT2RP3000235		H200009030	1770	1	204646961	204647030	AGTGGGGTGGCCCTTTGACCTCTGGTGGAAAATCAGCATCTAGTCATGGAGCTCCATAAATCAATCTGT	1	0
Homo sapiens cDNA: FLJ21642 fis, clone COL08374		H200018582	1771	1	204691929	204691998	AGCTGGCCCTTTGATCTTTCTGTAGCAGGCCAGCTCAGGGACTCAGCTTTTCAGCCGCAATCTCCACTT	1	0
Homo sapiens cDNA: FLJ21679 fis, clone COL09221		H200009124	1772	1	204783440	204783510	CCCTTACTCAGAATGTGGATAGGAGTCCTGATTTTGCCCACTGGGCTCTGCTTGGAACAGCCACTTAGT	1	0						0.063
FTL - Ferritin, light polypeptide	FTL	H200011749	1773	1	205278919	205278988	GTGGACTGAGTTAAGCAGATGCCCCCCCGATCCCCGCTTCAATGTTGGTGGGTATCATCCAATCTATTG	1	0
Homo sapiens cDNA FLJ11346 fis, clone PLACE1010900		H200017974	1774	1	205993905	205993974	TCCTTCATTCCACCGGAGTCTGTCTCATACCCAACCAGATTTCAGTGGAGTGAAGTTCAGGAGGCATGG	1	0
CAMK1G - Calcium/calmodulin-dependent protein kinase IG	CAMK1G	H200014840	1775	1	206173927	206174564	ACACTCCTCAAAAAGGCCAACAAAAAACAGAACTTCAAGTCGGAGGTCATGGTACCAGTTAAAGCCAGT	1	0
LAMB3 - Laminin, beta 3 (nicein (125kD), kalinin (140kD), BM600 (125kD))	LAMB3	H200006124	1776	1	206176731	206176800	TGGAGATTGGCATGCCATTGAAACTAAGAGCTCTCAAGTCAAGGAAGCTGGGCTGGGCAGTATCCCCCG	1	0	0.891	1.5035	2.541	1.216	1.275	1.627	1.435	1.385	2.585	0.813	1.711	1.72
G0S2 - Putative lymphocyte G0/G1 switch gene	G0S2	H200010718	1777	1	206237452	206237521	TGGCCAAGGAGATGATGGCCCAGAAGCGCAAGGGGAAGATGGTGAAGCTGTACGTGCTGGGCAGCGTGC	1	0
HSD11B1 - Hydroxysteroid (11-beta) dehydrogenase 1	HSD11B1	H200017197	1778	1	206296039	206296108	ACAGAAACAGCCATGAAGGCAGTTTCTGGGATAGTCCATATGCAAGCAGCTCCAAAGGAGGAATGTGCC	1	0
DJ434O14.3 - Hypothetical protein dJ434O14.3	DJ434O14.3	H200016509	1779	1	206339848	206339897	TTGGATACCCAGGACCTACAAGATCAACTAAAAAGGTCAGAGGCAGAGAAACTCACCCTGGTGACCAGA	1	0
Homo sapiens cDNA FLJ12736 fis, clone NT2RP2000327		H200020382	1780	1	206341507	206341576	TCGTGTGTAGTGGACAGGTGAGGAGCTATTGCCCCTCTGTATACACAGTGAATTCTCAGGAAACATGGA	1	0
Homo sapiens cDNA FLJ25078 fis, clone CBL06954		H200012789	1781	1	206344583	206344652	CCTCAGAACCCGATTTAGGACTCAGAATGACTTTGCTGATCTCAGCATCTCCTCTGAGATAGTCACACT	1	0	0.319	-0.1805		-0.174				0.03	-0.037	0.02		0.004
IRF6 - Interferon regulatory factor 6	IRF6	H200002032	1782	1	206351478	206352256	TGTCTGGAAACATTCCTTAGCGATCTCATTGCCCACCAGAAAGGACAGATAGAGAAGCAGCCACCGTTT	1	0	-0.003	0.2695	-0.531	-0.13	0.56	0.862	0.407	0.701	0.422	-0.18	0.035	0.377
DJ434O14.5 - Novel putative protein similar to YIL091C yeast hypothetical 84 kD protein from SGA1-KTR7	DJ434O14.5	H200014677	1783	1	206413088	206413157	GATGCCCAGAGGTTAGCTGCCGTGGTTGGTGTGGAGCGGGCGGCACAGATGCTACAGTCCAACAAGAAT	1	0	0.51	0.6335	0.597	0.809	0.216	0.196	0.904	0.336	0.845	0.706	1.561	1.039
FLJ12704 - Hypothetical protein FLJ12704	FLJ12704	H200009026	1784	1	206418305	206418374	GGTATTCCTGTGCACTACTGTTACGTGAACACACAAACACCTAATTTGTTTAAGCCATTAGGCCAGGCC	1	0		0.1255		-0.044	0.493	0.217		0.096	0.358	-0.03	0.104	0.335
DJ667H12.2 - Hypothetical protein	DJ667H12.2	H200002968	1785	1	206803885	206803954	GGTGGCCCCCTCAGCCACGAACCTGTGGGAAATGACCTTGCTTTTGAGTGCAAAGGCCAATTTTATGAT	1	0
Homo sapiens cDNA FLJ11363 fis, clone HEMBA1000251		H200008925	1786	1	206807243	206807312	GGACAGGATTGCAGGGACAGGGGACATGGGAGGAAGACAGAAAAATTCAAAACCAGCAGATGCCACTAC	1	0
FLJ10724 - Melanoma antigen recognized by T cells 2	FLJ10724	H200005341	1787	1	207237687	207237756	TGAACGCAGTAAACCTTCATGGACCAACAGTGATTGAGGATTTGTGGGCAGCCAGAGGGAGTCTGACTG	1	0
KCNH1 - Potassium voltage-gated channel, subfamily H (eag-related), member 1	KCNH1	H200007323	1788	1	207245814	207245876	GGAAGAGGATTGTGTTCCGGAAGATCAGCGACGTGAAACGTGAAGAGGAAGAACGCATGAAACGAAAGA	1	0
Homo sapiens cDNA FLJ32601 fis, clone STOMA1000074		H200020720	1789	1	207853953	207854022	CTGGAGTATGTGTGTTTATAGTACATATTTAGAAGGCAGCTATCCTCACCACTATACCGCCAACGCATC	1	0	0.917				-0.224				-0.32
Homo sapiens mRNA; cDNA DKFZp564B1462 (from clone DKFZp564B1462)		H200016295	1790	1	207868007	207868076	GCAGTTAAGGGGCGTAATTGCAGGGTCTTTTAATGCACAGTTTACTATCTACAAGTACTTACCTTAGCA	1	0	-0.109					0.53		-0.15
FLJ10876 - Hypothetical protein FLJ10876	FLJ10876	H200010627	1791	1	207877500	207877569	CCCAGACATGGGCCAAGGTGCTGTATCTGAGGGATGTGCTGTAATTTGATTTACATGCATTAGAGCACA	1	0	0.175	0.1415	-0.468	-0.259	0.072	-0.339	-0.492	0.016	-0.034	0.006	-0.434	-0.081
TRAF5 - TNF receptor-associated factor 5	TRAF5	H200003950	1792	1	207936167	207936236	TCTGGGAAGAGGAACCTTCTTAATCTCTTCTGTGGGATTTTCAAAATGCTAAAGACTCACACTGCAGCA	1	0	0.104				-0.131	-0.279	-0.347	-0.078	-0.35	-0.432		-0.374
MGC14801 - Hypothetical protein MGC14801	MGC14801	H200013039	1793	1	207994118	207994187	AAGAAGGATGCGGAGCCCAGCACTGTGAAGCCTACAAAAACATTGATGCGCTGGCTTGGGGATTTGAAT	1	0	-0.295	-0.3405	-0.095	-0.077	0.189	0.137	0.269	0.306	0.234	0.079	0.022	-0.009
Human hbc647 mRNA sequence		H200003399	1794	1	208133510	208133579	TCTGTTGCCTGTCCTTTGGGCCAGATGTGGGCCAGTTAAATGCAGTTATCATCTCATTAAATACAGATG	1	0	0.464	0.3415	0.279	0.299	0.828	0.434	-0.002	0.401	0.928	-0.261	-0.132	-0.071
SLC30A1 - Solute carrier family 30 (zinc transporter), member 1	SLC30A1	H200005179	1795	1	208137686	208137755	TAATAGTACTCATGCATCAGTTTATGAGGCTGGTCCTTGCTGGGTGCTATATTTAGATCCAACTCTTTG	1	0	0.219	0.0015	0.18	-0.096	0.449	0.201	-0.029	0.248	0.134	-0.284		-0.085
NEK2 - NIMA (never in mitosis gene a)-related kinase 2	NEK2	H200013901	1796	1	208225138	208225207	AAAAATTACCAACTGAAAAGCAGACAGATCCTGGGCATGCGCTAGCCAGGTAGAGAGACACAGAGCTGT	5	0	-1.89	-1.2415	-1.156		-0.488	-1.365	-0.329	-0.656	-0.713	-0.325	-0.421	-0.74
KIAA0205 - KIAA0205 gene product	KIAA0205	H200000805	1797	1	208307341	208307410	GGGAATAAGCTGAGGGTGCTGAACTGTTGGGGAAGGGTGACTGTAGCCACATGGAAGATAAAATATGGG	1	0	-0.387	-0.2245	-0.225	-0.133	0.111	0.188	0.218	-0.09	0.282	0.301	-0.262	0.159
DKFZP434B168 - DKFZP434B168 protein	DKFZP434B168	H200004888	1798	1	208506665	208508371	CCAGAAACTACAGTCTACCAGCATCAAGCTTGCTCTGTCACCATCGCCCCGGAATCCTGCAGAGCCCAT	1	0	-0.144	-0.1415	-0.106	-0.091	-0.027	-0.672	-0.363	-0.428	0.004	-0.124	-0.321	-0.064
RAMP - RA-regulated nuclear matrix-associated protein	RAMP	H200012628	1799	1	208666355	208666424	ATGATTTTGTTTGTATCCCTACCCATCTCCTGGCAGCCCTACTGAGTGAAATTGGGATACATTTGGCTG	1	0	-0.068	-0.0025	0.513	-0.538	-0.547	-1.752	-0.265	-0.635	-0.824	0.067	-0.228	-0.304
PPP2R5A - Protein phosphatase 2, regulatory subunit B (B56), alpha isoform	PPP2R5A	H200014024	1800	1	208923343	208923412	ATACAGAGCACTAGTTGTCACTGCCTGGCTTTATTTAAAGGAACTGCAGTAGGCTTCCTCTGTAGAGCT	2	0	0.055	-0.6045	-0.931	-0.232	-0.266	0.286	-0.606	0.006	-0.286	0.142	-0.563	-0.392
FLJ10874 - Hypothetical protein FLJ10874	FLJ10874	H200003995	1801	1	208926037	208926106	ATCTAACTCTCAAGGTATGTTCTAACTGCTTCCAGGGAAGGGTTTGTTAGGCATGGCAACTGATGGCAG	1	0
SPUF - Secreted protein of unknown function	SPUF	H200011650	1802	1	209007757	209007826	GAGCAGGTTCTTGGGAGCGTGAGGCAGGAAGACACTAGGTGCTGAATCTCCTGCAAAACTGGCTGCCTG	1	0	0.158	0.2325	0.324	0.456	0.974	0.752	0.58	0.398	0.536	0.304	0.261	0.544
ATF3 - Activating transcription factor 3	ATF3	H200000124	1803	1	209181875	209181944	CTGGTTTCTAAGAGTTTTGGGGGGCGGGGCTGTCACCACGTGCAGTATCTCAAGATATTCAGGTGGCCA	1	0	0.393	-0.3215	-0.555	0.52	1.044	1.482	0.815	1.362	0.907	0.19	0.35	0.057
Homo sapiens cDNA FLJ32796 fis, clone TESTI2002465, weakly similar to FIBROIN HEAVY CHAIN PRECURSOR		H200012813	1804	1	209187675	209187744	TGTTTCCAGCGCATCCATGAGCCTTTCCCGAGAGGGCAGTGTGAGCCTGGCCATTGCAGGAGTAGTACT	1	0
SNFT - Jun dimerization protein p21SNFT	SNFT	H200005504	1805	1	209248432	209248501	AGGAGCCTTGGTCATTTTCATACCTGGGAGGAAGGCTTTTCCTTCACAATTGTATACAGGGGGCACCTG	1	0								-0.103		0.042
DC8 - DKFZP566O1646 protein	DC8	H200003404	1806	1	209301270	209301317	AATGCAGAGGGGAAACAGTAGCAAAGGAGATCAGTGAAGCCATGAAGTCCTTGCCTGCATTAATTGAAC	0	1	-0.424	-0.2735	-0.343	0.053	-0.377	-0.358	0.046	0.085	0.109	0.532	0.159	0.429
FLVCR - FLVCR protein	FLVCR	H200016713	1807	1	209457039	209457108	AGTTACTGTCCCGTAGTAATTGGGGACAATGTGATCATCCTTGGAGAGAGATGTGAGCACCAAGGCTGG	1	0		-0.4595		-0.281	-0.216	0.005		0.158	-0.217	0.101	-0.326	0.207
FLJ12505 - Hypothetical protein FLJ12505	FLJ12505	H200012574	1808	1	209551636	209551705	AAGAGTACAGCTTCAATTTCATTTGCTTTATCTTAGCAACAATGCCAACTCAGGAGAGCAGACGGCCGA	1	0				0.21					-0.455	0.282		0.02
Homo sapiens cDNA FLJ12793 fis, clone NT2RP2002033		H200007237	1809	1	209554200	209554269	AGAATAGTTGGTAACTCTGCCAGAGCCTGTACTTACCTGCCAAAAACAATTAAATCTGGTTAATGCCTG	1	0	-0.354	-0.2345	-0.347	-0.165	0.212	-0.313	-0.145	-0.628	-0.701	-0.538	-0.722	-0.398
Homo sapiens, Similar to RIKEN cDNA 2610307I21 gene, clone MGC:21635 IMAGE:4403747, mRNA, complete c		H200017953	1810	1	209569988	209570057	GATTTACTGGAAGATAACTCTCACCTTTATAGACATTGCCGGCGGCCAGTATTACACTGGAGTTTTAGG	1	0	-0.691	-0.7465	-0.613	-0.997	-0.919	-1.043	-0.841	-0.944	-0.808	-1.057	-0.551	-0.597
RPS6KC1 - Ribosomal protein S6 kinase, 52kD, polypeptide 1	RPS6KC1	H200003999	1811	1	209834364	209834433	TGAGATGAACGTAATGCAGGGTTATCTTCACACATTCTGATCTTCTCTGTGACAGGCATCTCCAGCACT	2	0	0.174	0.0595	-0.108	-0.128	0.076	0.529	0.16	-0.032	0.129	0.203	-0.113	0.015
PROX1 - Prospero-related homeobox 1	PROX1	H200007441	1812	1	210559930	210559999	CGCTCATAAAGTCCGAGTGCGGCGATCTTCAAGATATGTCTGAAATATCACCTTATTCGGGAAGTGCAA	1	0
Homo sapiens cDNA: FLJ21800 fis, clone HEP00618		H200002377	1813	1	210599274	210599343	TGTCAGCACAAAGCCTTAAAACCTGCTGACTTTAAATTAAATGGTGCAGTCCTATGATGCCCTGCACCA	1	0
Homo sapiens cDNA FLJ12119 fis, clone MAMMA1000092		H200018434	1814	1	210862572	210862641	TAGACCTGATGAGATTACTAAAATAGATCAGCAGTTTTCAAACCTTCTGGTTTCAGGGTCCCTCTGTAC	1	0
HSKM-B - HSKM-B protein	HSKM	H200005602	1815	1	210898639	210898708	ACTTCTTGCACTTAAACACTGCACATGCCGTACTTTGAGGTTAGTCTGAATCTTGAACTTTAATACCAA	1	0	-0.053	0.0705	-0.188	-0.255	-0.132	0.009	-0.133	-0.236	-0.299	-0.168	-0.048	-0.345
Homo sapiens cDNA FLJ32401 fis, clone SKMUS2000339		H200015551	1816	1	210910969	210911038	TGGCTTTTGTGGGCTGACCCAGACATTTAATCACCATCTCTTATGTTGTTGCCGTAAGAAATGCATTCC	1	0	-0.125	0.1805	0.105	0.04	0.046	-0.483	-0.319	-0.569	-0.049	-0.003	-0.509	-0.45
PTPN14 - Protein tyrosine phosphatase, non-receptor type 14	PTPN14	H200007405	1817	1	210931232	210931301	CTTGAAGGTCAAGCACCTTTTGTCTGGGCAAGAAAGGACGGTGTGGCATTTACAATATACTGACTGGCC	1	0	0.285	-0.0335	-0.036	-0.149	0.387	-0.381	-0.358	-0.44	-0.138	-0.162	-0.609	-0.254
CENPF - Centromere protein F (350/400kD, mitosin)	CENPF	H200006364	1818	1	211225550	211225619	TACCCCTGGGAGGTGCCAGTCATTGAATAGATAAGGCTGTGCCTACAGGACTTCTCTTTAGTCAGGGCA	1	0	-1.79	-1.1535	-0.785	-1.009	-1.301	-2.142	-0.881	-1.581	-1.723	-0.577	-1.208	-1.215
KCNK2 - Potassium channel, subfamily K, member 2 (TREK-1)	KCNK2	H200014948	1819	1	211797113	211797182	CAATGTCTGATGCCTTTTTGTGCCCAGACTGTTTTCCTCTCTCTTTCCCTAATGTGCCATAAGGCCTCA	1	0
LOC51133 - NY-REN-45 antigen	LOC51133	H200015646	1820	1	212182652	212182721	GGTGCCCATATAGGTGAGCATCCCTTTAGATCATGGGAACCAGCAGACTGCATTCCTAATCTTCATTAT	1	0	-0.402	-0.1955	-0.172	-0.518	-0.276	-0.564	-0.415	-0.442	-0.479	-0.341	-0.531	-0.188
USH2A - Usher syndrome 2A (autosomal recessive, mild)	USH2A	H200015447	1821	1	212736163	212736232	TGTACCAGCACAATCCTGCCTCACTGGCCTTACCCTCCTCCTGGCCTTACTAGTACCGCAATATTTTGG	1	0
ESRRG - Estrogen-related receptor gamma	ESRRG	H200013737	1822	1	213065666	213065735	AGAACTGCACGGGCTTTAGGGTAAATGCTCATCTTAAACCTCACTAGAGGGAAGTCTTCTCAAGTTTCA	1	0
FLJ10252 - Hypothetical protein FLJ10252	FLJ10252	H200005068	1823	1	213992695	213992764	AGCTTCCTTACTGCATACAGTCCTGCCATAGTGAGAGAAATGGGATTTCATCACAATTCATGGTGCTAA	1	0	-0.073	-0.2105			-0.156		-0.513	-0.359	-0.177	0.086	0.05	0.009
Homo sapiens, Similar to RIKEN cDNA 4930513F16 gene, clone MGC:26968 IMAGE:4824429, mRNA, complete c		H200010949	1824	1	214343911	214343980	GGCCCTTCCGAGATATCACCGAAGTATTAGAACAACGCTACAGGCCTTTGGAGCCAACGTTGCGGGTGG	1	0	0.177						1.357
Homo sapiens UBBP2 pseudogene for ubiquitin UBB		H200020131	1825	1	214412098	214412167	AATGCCATCACTGAGCACTGCAAATGCAAGACTGAAGAACTAACAGCCACATCTCAGACGCTGGACCAG	1	0
LOC51018 - CGI-115 protein	LOC51018	H200005206	1826	1	214892730	214892799	ATGATTTCATGATGGGAGCATCTATGAAAGACTGGGACAAGGAAAGTGATGGGCCAGATGACAGCAGAC	1	0	-0.143	0.0915	0.589	0.003	-0.546	0.026	1.01	-0.141	0.577	0.43	0.376	0.751
KIAA0507 - KIAA0507 protein	KIAA0507	H200007304	1827	1	214898840	214898909	GTAAAGATTGGATTAATGTATGCAGTGTCTATCTAGCACAGTGCCTGTTATGTAGTAGCGTGTCAAGAG	1	0
TGFB2 - Transforming growth factor, beta 2	TGFB2	H200007807	1828	1	214999190	215002966	AGCATGCCCGTATTTATGGAGTTCAGACACTCAGCACAGCAGGGTCCTGAGCTTATATAATACCATAAA	1	0					0.269
Homo sapiens cDNA FLJ11812 fis, clone HEMBA1006364		H200003329	1829	1	215005069	215005138	TATTTGCAGTTTCACCTAAAGAGCAGCATAAGGAGGCGGGAATCCAAAGTGAAGTTGTTTGATATGGTC	1	0								0.564		0.337		0.427
Homo sapiens, clone MGC:23770 IMAGE:4133970, mRNA, complete cds		H200010271	1830	1	215773264	215773333	TTTCAGTGTCATGGTACTGCAGATGAGTTAGTTCTTCATTCTTGGGCAGAAGAGACAAACTCAATGTTA	1	0	-0.467	-0.1085	-0.114	-0.546	-0.074	-0.105	-0.336	-0.205	-0.254	-0.29	-0.22	0.087
DKFZp547M236 - Hypothetical protein DKFZp547M236	DKFZp547M236	H200002952	1831	1	216476543	216476612	AGGAGGTAAAGGTTAGTAGGAGGGCGTTGGCCATCTCTACATTTTGTGAGGTGAGAGAAAACTAATGTT	1	0
EPRS - Glutamyl-prolyl-tRNA synthetase	EPRS	H200005192	1832	1	216535064	216535133	AGTTCCCATTAGACTTGAAGTTGGGCCACGTGATATGAAGAGCTGTCAGTTTGTAGCCGTCAGACGAGA	1	0	-0.216	0.2465	0.401	0.133	0.16	-0.07	0.434	-0.241	0.423	-0.316	0.245	0.457
FLJ10326 - Hypothetical protein FLJ10326	FLJ10326	H200016521	1833	1	216704714	216704784	TACTAGTTCTATCTGGAAAAAGCCCGGGTTGGAAGAAGCGTGGAGAGTGCGTGTGCAATGCGAGACTCA	1	0	-0.179	-0.0945	0.149	0.045	-0.413	0.465	0.764	-0.091	0.749	0.272	-0.191	0.649
RAB3-GAP150 - Rab3 GTPase-activating protein, non-catalytic subunit (150kD)	RAB3	H200014755	1834	1	216714995	216715064	CACCCACTCCTTTTGGGAAAGACCAAGATTGGCCAGCTCTAGCTGTGGATTTAGCCCATCACCTTCAAG	1	0	-0.129	-0.1875	-0.176	-0.4	-0.385	-0.435	-0.385	-0.528	-0.221	-0.602	-0.462	-0.414
MARK1 - MAP/microtubule affinity-regulating kinase 1	MARK1	H200002186	1835	1	217225353	217225422	AATTCCAACCTACATTAGAAGGTCTAAGTGTAGGTGATGTGCCATTCCATAATGGCTTCCAGACTAGGG	1	0
FLJ14146 - Hypothetical protein FLJ14146	FLJ14146	H200011239	1836	1	217260198	217260267	GAAAGTGGATATGGCACATTTTCACACACGTGAGATAATTACAGCTTGCCCCACAACACTGGGTGTTGG	1	0	0.438	-0.4865	-0.661	-0.335	0.723	0.049	0.207	0.286	0.147	0.024	-0.277	-0.107
FLJ20605 - Hypothetical protein FLJ20605	FLJ20605	H200000954	1837	1	217345668	217345737	GGAGGGATTGACTGAGATCTTAACAACAGCAGCAACGATACATCAGCAAATCCTTATTATCCAGCCTTC	1	0	-0.063	-0.5595		-0.292	0.223	0.862	0.207	0.379	-0.095	-0.445	-0.074	-0.246
FLJ22390 - Hypothetical protein FLJ22390	FLJ22390	H200001959	1838	1	217375684	217375753	GTGACCTTCAGGAAGCACTGCAGATATTAATTTTCCATAGATCTGGATCTGGCCCTGCTGCTTCTCAGA	1	0	-0.011	-0.1395	0.719		-0.682	0.214	0.271	-0.658	-0.474	-0.267	0.107	0.524
HLX1 - H2.0-like homeo box 1 (Drosophila)	HLX1	H200005987	1839	1	217442996	217443065	CCGGCCAGTTCTTCGCATCTCTAGATCCCATTAACGAGGCTTCTGCAATCCTGAGTCCCTTAAACTCGA	1	0				0.177
DUSP10 - Dual specificity phosphatase 10	DUSP10	H200008266	1840	1	218264142	218264211	AACAACGGTGTGACACCGAGAATCCTTACACCAAAGCTGATGGGCGTGGAGACGGTTGTGTGACAATGG	1	0					0.436
FLJ13840 - Hypothetical protein FLJ13840	FLJ13840	H200012461	1841	1	219085354	219085423	CCCCAGGCAAGTGCAAATACAAGCCAGTGCCCGTGAGAACCAAGAGTAAGCGGATCCCGTTCAGACCAC	1	0
TAF1A - TATA box binding protein (TBP)-associated factor, RNA polymerase I, A, 48kD	TAF1A	H200013854	1842	1	219131341	219131405	TAGAAATGCTGGAATTCTATGGGGATCGAGATGGAGCCCAAGAGGTACTCACCAATTATGCATATGATG	1	0	-0.757	-0.4935	-0.331	-0.193	-0.867	-0.271	0.063	-0.904	0.175	0.125	0.586	0.257
Homo sapiens, clone MGC:5619 IMAGE:3462332, mRNA, complete cds		H200012116	1843	1	219223826	219223895	GTTTTAGACTCTTTGAACACTCTTGCTCCCTTACCAGAAGGAGAGGGTTTCCCAGATGCCTCAGCTGAC	1	0	0.448	-0.3845		0.132	0.126	0.188	0.127	0.102	0.467	0.032		-0.028
KIAA0268 - KIAA0268 protein	KIAA0268	H200015767	1844	1	219229329	219229398	TGTAGCTTCTCTGAGAAGTTGTGAGCCAGTCCATAACTGCTTCCTCACATCCATCTGATTGCACCATTT	1	0	0.43			0.102	-0.135			0.449	0.598	0.057		0.036
FLJ12806 - Hypothetical protein FLJ12806	FLJ12806	H200011530	1845	1	219230991	219231060	GAAAGTGTGCCTTGGCCAGATCAGTATCCCACATGGGAGTGTTCCCTAGGTTGTAGCTGTGATTGTTTC	3	0	0.02	-0.2475	-0.217	-0.08	0.059	-0.11	-0.184	-0.031	0.257	0.068	0.559	0.211
Homo sapiens cDNA FLJ32421 fis, clone SKMUS2000902, weakly similar to BRO1 PROTEIN		H200012570	1846	1	219293136	219293205	AAAGCAAATTATGGTCTCGTAGAGCCTATACCTTTCGAATTTCCTCCTACAAGTGTTCAGTGGACACCA	1	0	-0.728	-0.6875	-0.789	-0.631	-0.421	-0.392	-1.179	-0.551	-0.911	-0.766	-0.906	-0.968
Homo sapiens cDNA: FLJ21487 fis, clone COL05419		H200001187	1847	1	219296435	219296504	CTGACAAAACTTTAAACAGTACTTGATGCCAGCTCTCTACTCTGTGGCTGTGGGACCTGTTTCTTTTAG	1	0	-0.18	-0.1045	-0.388	-0.224	-0.121	-0.004	-0.524	-0.37	-0.836	-0.566	-0.619	-0.607
MGC13130 - Hypothetical protein MGC13130	MGC13130	H200019558	1848	1	219553255	219553314	ATCCATTGCTGGGTTTTGAACCAAGAGGAACAGCAATAGGCCAGAGATTGGTCACATGGAATAATATGG	1	0	0.089		0.449						0.38	0.397		0.036
DKFZp434I0428 - Hypothetical protein DKFZp434I0428	DKFZp434I0428	H200005642	1849	1	219567132	219567201	CCACTGTCCCTGCCTGCAGGGCAGAGTAAAGCCAGCCGGAATGCAGAATTCTCTGCCTAGGAATTTTTT	1	0						0.254
FLJ10052 - Hypothetical protein FLJ10052	FLJ10052	H200003617	1850	1	219766975	219767044	AATGTGTATCGTGCTGTGGAACATGGGACAATTCCACGCACATCCCACCGAATCATCACGCATCCCATT	1	0
Homo sapiens cDNA FLJ32276 fis, clone PROST2000105, moderately similar to CALPAIN 2, LARGE [CATALYTI		H200020752	1851	1	220265361	220265430	GCAAAGCAGGAGACTGCTGGGCTTTGGGAACAAATGTGTCAGCATGAGGCTGTTCATTCTATTTGCTGG	1	0
Homo sapiens cDNA FLJ30484 fis, clone BRAWH2000071		H200020903	1852	1	220268733	220268802	CTCGTAGTCTTTGCAAGGATGAGCCATGTTCAGAAGCTCTCCGTTCAGTCTGCAGGGATCTCAACCTTG	1	0						0.145
CAPN2 - Calpain 2, (m/II) large subunit	CAPN2	H200006275	1853	1	220270306	220270375	GGCAGCCCCACAGGACGGTTTATGAGCACACAATTATAGCTTGTTTCTACTTTAACAGGGTATGCTGCC	1	0	0.197	0.2855	0.303	0.584	0.342	0.479	0.716	0.518	0.565	0.679	1.031	0.483
TP53BP2 - Tumor protein p53 binding protein, 2	TP53BP2	H200004716	1854	1	220275304	220278593	CTTAATGATAAGGAGGGATATGTTCCACGTAACTTGCTGGGACTGTACCCAAGAATTAAACCAAGACAA	1	0	-0.304	0.0435	-0.128	-0.333	0.001	-0.52	-0.219	-0.194	-0.075	-0.027	-0.079	-0.125
KIAA0483 - KIAA0483 protein	KIAA0483	H200005554	1855	1	220655884	220655953	ACCCAACTTGATACACTGTTTGGTTCTTTGACTTGGGATCTATCTGAATTGCTTTCACTAGTACACAAA	1	0	-0.126	0.0095	-0.251	-0.375	0.058	0.179	-0.873	-0.34	-0.091	-0.594	-0.227	-0.715
DEGS - Degenerative spermatocyte homolog, lipid desaturase (Drosophila)	DEGS	H200014349	1856	1	220684422	220684491	TCTTCAGCCTCTCTTTTATGCCTTTCGACCTCTGTTCATCAACCCCAAACCAATTACGTATCTGGAAGT	1	0	-0.243	-0.5005	-0.776	-0.558	-0.545		-0.586	-0.461	-0.541	-0.324	-0.858	-0.642
NVL - Nuclear VCP-like	NVL	H200005349	1857	1	220762536	220769810	TGGATGCTTTATGTCCTCGAAGATCAGACCGAGAGACAGGGGCAAGTGTCCGAGTGGTGAATCAGCTAC	1	0	0.236	-0.2365		-0.163		-0.192			0.449	0.194
Homo sapiens cDNA FLJ14175 fis, clone NT2RP2002979		H200009308	1858	1	220873056	220873125	GCCTAGAGATCGTTCAGGGTGTTGTAACTGGGAACATCTGAATGCTGAGGCCTAGAGATCGTTCAGGGT	3	0	-0.394	-0.7485	-0.996	-0.614	-0.035	-0.57	-0.407	-0.229	-0.341	-0.116	-0.382	-0.637
Homo sapiens cDNA FLJ12961 fis, clone NT2RP2005645		H200001070	1859	1	220880307	220880376	GTCCTGGAAACAGCTGTTCTAGGATCTTGTCATTTTTACTGAAAGTCTCGCGCACATGTGAAGTGCCCT	1	0	1.015	0.1065	0.499	0.277	1.07	0.662	0.284	0.745	0.746	0.563	0.301	0.022
FLJ21016 - Hypothetical protein FLJ21016	FLJ21016	H200009472	1860	1	220888365	220888434	CTGGCACAAACGTAGTGAACTGCCAATTGCGGAGCTGACAGGGCACACACGTACAGTAAACTGTGTGAG	1	0	0.248	0.0975	0.129	0.473	0.36	0.086	0.169	0.335	0.51	0.372	-0.025	0.154
Homo sapiens clone FLB3411 PRO0852 mRNA, complete cds		H200018115	1861	1	220925997	220926166	TTCATTCAGGTCATTTTCTGCCTTATCCCAGTCTCCTTCCATGACATGATTTCGGAATTTGGTAGCAGA	1	0
Homo sapiens cDNA FLJ13024 fis, clone NT2RP3000865		H200003856	1862	1	220954783	220954852	ATCCATCACCCACAAAAGTTTTCTTAGGCCTCTTCCCCCTGAGAAAACCCTCTCTCTGGCAGCCACTGA	1	0				2.487
Homo sapiens clone 24453 mRNA sequence		H200002272	1863	1	221234876	221234945	GGCTATTTATACACGTCCCCAGCTCCCATCTGAAACCTGTGACTCAGGTTTATGAATGGTGTTTGTGTA	1	0
LBR - Lamin B receptor	LBR	H200013838	1864	1	221896257	221896326	ATTTGAAGTGTATGTAACTTAGCTTATGTTAATGCAGTCATGAAGTTGGTTTGCTCCAGCATCCGGTAG	1	0	-0.747	-0.6255	-0.417	-1.039	-0.943	-1.054	-0.657	-1.25	-0.743	-0.654	-0.643	-0.847
PRO0650 - PRO0650 protein	PRO0650	H200008256	1865	1	221908578	221908647	GTCTAACAATACCAATGATAAGTATTAAGCACCCACCAGGGGTCAGACTCTGGAGCTGGGGGAGACGTT	1	0
FLJ10773 - Likely ortholog of mouse NPC derived proline rich protein 1	FLJ10773	H200002416	1866	1	221990659	221990728	TGTGTGTGCTCTCGCGCACGTGCTGTCTATATGGAAGCCACTCCCTTTTCTTTCCTTTGAAACTGGTAA	1	0	-0.009	0.1415	0.258	-0.232	0.334	0.053	0.272	-0.103	-0.396	-0.072	-0.4	-0.027
EPHX1 - Epoxide hydrolase 1, microsomal (xenobiotic)	EPHX1	H200010372	1867	1	222336799	222336862	CACCGTAGGCTCTGCTCTGAATGACTCTCCTGTGGGTCTGGCTGCCTATATTCTAGAGAAGTTTTCCAC	1	0	-0.047	0.0885	-0.441	0.699	1.033	-0.848	-0.606	0.099	-0.6	0.057	-0.268	-0.779
KIAA0792 - KIAA0792 gene product	KIAA0792	H200012205	1868	1	222340785	222340854	TGTATCCCGCTAGAGTTCTGTGTTTTTGTATCATGTTGTCAGGGACGCTAGCTGGGTCAGGGTTACCCC	1	0	0.094			-0.002	0.27	-0.056	-0.514	0.252	-0.092	-0.236	-0.405	0.049
Homo sapiens cDNA FLJ12403 fis, clone MAMMA1002820		H200009017	1869	1	222351033	222351102	CCTGGGTCTCACCAGGTATATGCCACCACCTTCTGCTCTAAATTCAGAATAAGAGTCACATCAGGAGAG	1	0										-0.752
KIAA0489 - KIAA0489 protein	KIAA0489	H200007824	1870	1	222354567	222354636	GAGCTTGAAGTGCTCCCCTCTGCTCGGTTCTAGTTCTGCCTCTGACAGTTTTGCTCTTTGGTTCACAAG	1	0	-0.257	-0.7125	-0.828	-0.575		-0.19	-0.728	-0.13	-0.963	-0.585	-0.883	-0.616
LEFTB - Left-right determination, factor B	LEFTB	H200017244	1871	1	222381001	222381070	TGGACAAATGCTCTGTGCTCTCTAGTGAGCCCTGAATTTGCTTCCTCTGACAAGTTACCTCACCTAATT	1	0
P5CR2 - Pyrroline 5-carboxylate reductase isoform	P5CR2	H200017049	1872	1	222414466	222414535	TGGTGTGATGCCAAGGCAAAGTGGTGAGGAGAAAACAGGAAACGGGCTTTCTCTGAATTGGTAAATGGG	1	0	-0.049	0.2125	0.29	0.615	0.994	0.289	1.042	0.379	0.809	0.536	0.33	0.789
EBAF - Endometrial bleeding associated factor (left-right determination, factor A; transforming growth fact	EBAF	H200003488	1873	1	222431637	222431706	AAGCACTTACGTGAGTAAATAATGCAGCTCAGATGCTGAGCTCTAGTAGGAAATGCTGGCATGCTGATT	1	0
H3F3A - H3 histone, family 3A	H3F3A	H200014198	1874	1	222558513	222558582	TGCCGTTTGTCGCTCAGAATTGGCATTTTGAGAGGTGATTGATACTGCTAACAATTTTCTAGTACTCTA	1	0
GOLPH1 - Golgi phosphoprotein 1	GOLPH1	H200001312	1875	1	222639459	222639524	ATAACTGTTACATCCAGAACATTTGTCAGGCTCTCTGTCAGCTTTTCATGTACATATGGTATAGAAACC	1	0	0.078	-0.2245	-0.001	-0.224	-0.199	0.467	-0.264	-0.221		-0.381	-0.41	-0.442
MILD1 - Mix-like homeobox protein 1	MILD1	H200017602	1876	1	222719963	222720032	GCCAAGTCTCGGCGTCAGAGTGGGAAATCCTTCCAACCTTTGGCTAGGCCGGAGATTATCCTCAACCAC	1	0
ADPRT - ADP-ribosyltransferase (NAD+; poly (ADP-ribose) polymerase)	ADPRT	H200008289	1877	1	222856439	222856508	ACTACCCCTGATCCTTCAGCTAACATTAGTCTGGATGGTGTAGACGTTCCTCTTGGGACCGGGATTTCA	1	0
Homo sapiens mRNA; cDNA DKFZp761P211 (from clone DKFZp761P211)		H200016378	1878	1	223099689	223099758	GGCATTTTAGCTCCTGGGAGGGGAGATGCCTTTGTGAGTTTCAGATGTCAGAGGAGAAGCTCCGAGAGA	1	0
ESTs		H200014165	1879	1	223103124	223103193	ACATTAGACGTTTTCTTCCAAGAAGGGTTTCAGTCATTGGAATAGGCTGGAAATACCCTCATGGCTGGA	1	0
ITPKB - Inositol 1,4,5-trisphosphate 3-kinase B	ITPKB	H200006569	1880	1	223126584	223126653	GCCCCACGAGTTCCTGGCATTCAGCACTGCTTAGCATTCTCGGAAGGTTTCTTCAACTGCTTGCTTTTC	1	0	-0.261	0.0135	-0.486	0.125	0.256		-0.588	0.013	-0.474	0.074	-0.364	-0.412
Homo sapiens cDNA: FLJ21651 fis, clone COL08540		H200009120	1881	1	223133795	223133864	GGCTCTGTAGAGAGGCCACTGGCAGAGACTTTTGTGGCTCTCTCACTCTGCCCTTTCAAAAGTCAAAGG	1	0
PSEN2 - Presenilin 2 (Alzheimer disease 4)	PSEN2	H200003519	1882	1	223390124	223390193	AATAAAGTACGTGTTTACTTGGTGAGGAGGAGGCAGAACCAGCTCTTTGGTGCCAGCTGTTTCATCACC	1	0	1.049	-0.1795	0.494	0.203	0.608	0.147	0.965	0.725	0.898	0.308	0.438	0.171
LOC56997 - Hypothetical protein, clone Telethon(Italy_B41)_Strait02270_FL142	LOC56997	H200016974	1883	1	223481295	223481364	CTGGAGCCCCGTAGCCAGCGCTTTCCACGGTTTCTGTTGCTAAATGGTTGTAGGGTGAGAAGTGCAAGA	1	0
KIAA0451 - KIAA0451 gene product	KIAA0451	H200002742	1884	1	223484885	223484954	ACAACAGGGAATGAATTGGGCACTCCACTCCCCCGTCTCTCTGGCCCAGCCCTGAACTAGATGAGCTGC	1	0	0.337	-0.0245	0.007	-0.03	0.964	-0.462	-0.194	0.764	0.502	0.723	-0.256	0.114
PRO2012 - Hypothetical protein PRO2012	PRO2012	H200017679	1885	1	223544210	223544279	AATGGGAAATGGGCTTCTAATGTCTTTTTCCCATGTGAACAAGTGACCCTGCTATATTTCCCCCCATCG	1	0	-0.058							-0.504	-0.768	-0.737		-1.106
PK428 - Ser-Thr protein kinase related to the myotonic dystrophy protein kinase	PK428	H200004725	1886	1	223634085	223634154	AAGAGTTACGGCTGGTCCCACCTCACTGGATCTTGATGTTAATGTTCAGAGGACTCTAGACAACAACTT	1	0	-0.067	0.0655	-0.025	-0.536	0.36	-0.558	-0.196	0.016	0.343	0.432	-0.661	-0.205
Homo sapiens cDNA: FLJ22822 fis, clone KAIA3968		H200002782	1887	1	224153896	224153965	TTTAATGTCGTCCATATGATCAGCATCAGCACCAGAAACTCCAGGTGTCCCAAACTTAAAGTGAAAGCC	1	2	0.198		0.166	0.058				0.07	-0.203		-0.067	0.359
MGC15634 - Hypothetical protein MGC15634	MGC15634	H200012250	1888	1	224156397	224156466	AGTCAGTAACAGCAGCATGAGCCTCAGGTGCTTTGGGGATTGAAATTCAGACCAGGAAATTCCAATACA	1	0
FLJ12517 - Hypothetical protein FLJ12517	FLJ12517	H200014275	1889	1	224224883	224224952	CGGCTGAACTGCAGCCGGCATCGATGACTCCATAGTCAATGACCATGACTCCTTTTGCATACCTCACTC	1	0	-0.274	0.1695	-0.201	0.101	0.165	0.443	0.224	-0.031	-0.262	0.441		0.465
Homo sapiens cDNA FLJ32749 fis, clone TESTI2001593		H200020702	1890	1	224240814	224240883	CTTGCATCAAATGGGACCTTAATTGTATGAGGACACAACCATCTGAGAACGCACAATATGTCGTCACAC	1	0
IMAGE3451454 - Hypothetical protein IMAGE3451454	IMAGE3451454	H200019126	1891	1	224271150	224271219	GCAGTTTGAAGGTTCGCTCAGGAATGTTCTTTGTCTGCAGACCTAGCAGCTGTACAGATCGCTCTTGTG	1	0
WNT14 - Wingless-type MMTV integration site family, member 14	WNT14	H200019806	1892	1	224415772	224415841	GTACAGGCATTGCACACAGTGTGAATGGGTCTACACCTGCATGGGCTGAGTCCCTGGGCTCAGACCTAG	1	0	1.459	1.5145	1.194	0.748	0.512	1.746	1.289	1.339	2.323	1.273	1.539	1.593
WNT3A - Wingless-type MMTV integration site family, member 3A	WNT3A	H200019796	1893	1	224555163	224555232	AGGAGAGATAGAAGCCTCTCGTCCCGTCCCTCCCTTTCCTCCGCCTGTCCACAGCCCCTTAAGGGAAAG	1	0
DKFZp434C0923 - Hypothetical protein DKFZp434C0923	DKFZp434C0923	H200016863	1894	1	224568619	224568688	TTCTGTCTGCCTTTGCAGTGGACACACCACAGACGCTCAGCCAATGCTTGAACCAGCAGGTGGGTGGGA	1	0
Homo sapiens cDNA FLJ13741 fis, clone PLACE3000208		H200008886	1895	1	224587210	224587279	CAGAGGCATCTGGACCCCATGTGCATCTGGACCAGTTTGGTTGGATCCATTCATGGACACAAAACGGAT	1	0	-0.114			-0.453					-0.08	0.152	0.114	0.145
ARF1 - ADP-ribosylation factor 1	ARF1	H200005963	1896	1	224593017	224593086	TGCATGGTCACAGTAGAGATCCCCGCAACTCGCTTGTCCTTGGGTCACCCTGCATTCCATAGCCATGTG	1	0	-0.435	0.0005	0.093	-0.227	-0.424	-0.338	-0.175	-0.409	-0.027	-0.137	-0.089	-0.268
MGC4174 - Hypothetical protein MGC4174	MGC4174	H200002849	1897	1	224595268	224595337	GCGAAGGTGAACCTGCCCAGATTTATCAGTAGAGGCTGGACTCCCTCTGTGTCCTGCCCATGGTTGCAG	1	0	-0.055	0.4045	0.63	0.274	0.056	0.68	0.865	0.176	0.442	0.647	0.54	0.487
Homo sapiens cDNA FLJ32425 fis, clone SKMUS2000961		H200005511	1898	1	224602871	224602940	CAACTTCTGCTTTTGGAAAAACCTCTACAGGCGGTTCTGAGAAGTCCAAGGGTTGCTGGGAGAGGTTGG	1	0	0.626	-0.1075	-0.016	0.223	0.299	0.822	0.682	0.706	0.37	0.258	0.362	0.686
GUK1 - Guanylate kinase 1	GUK1	H200000828	1899	1	224643310	224643379	CTGTCCCCTGTCCCTATCTCTCACTCTGGACCCAGGGCTGACATCCTAATAAAATAACTGTTGGATTAG	1	0	0.36	0.6035	0.539	0.618	0.606	0.74	0.284	0.343	0.679	0.351	0.495	0.126
CX46.6 - Connexin46.6	CX46.6	H200011055	1900	1	224654193	224654262	TGTCCTCCTCCCTAATTCAGACCCAGCCTCAAGAGGAAAGGGAGTAAAATAAAACTAACTTGTTTATAA	1	0
Homo sapiens cDNA FLJ32878 fis, clone TESTI2004111		H200010972	1901	1	224658869	224658938	CTCTTCACAGCTGAACTCACAGAGGACAATTTAGGCAGGAACCGCACACTGCTATGACATATCCACCCC	1	0
Homo sapiens cDNA FLJ12734 fis, clone NT2RP2000198		H200015587	1902	1	224670468	224670537	ATCAGGTGGCGTGTGGGTGTCTACACATCGAGAAGCACACAGGGATGAGCCACTAGGTATCCCATGCTG	1	0	0.166	0.1145							0.124	0.154		0.092
Homo sapiens cDNA FLJ13849 fis, clone THYRO1000865		H200008555	1903	1	224674056	224674125	ACCAGCAGCTCCCAAGCAGCATAGTTAAAAAGCTCTACCCAAACAGTCACGTCTTGGTGAAAGTACAGA	1	0	0.053			-0.33			-0.17	0.327		-0.058
Homo sapiens cDNA FLJ31994 fis, clone NT2RP7009215		H200020770	1904	1	224699529	224699598	CCCGGTATAAATGAGAAGCAGCCTTTGTGGCCACAGAGATGTGACTGCTAAGTGCATCGTCCCACCCTG	1	0
FLJ14124 - Hypothetical protein FLJ14124	FLJ14124	H200014859	1905	1	224763782	224763851	GATGTAGAAGCCCTGTCAGAGCCCTGACTAAAACCCAGATCCACAGCGTTAGTGTGTGCAAAACGAGTA	1	0
DKFZP434C153 - DKFZP434C153 protein	DKFZP434C153	H200015329	1906	1	224795664	224795733	GGAGGAATGAGTCACGGGTCCCAAGTAAGGTGTAACCCTAGCAGGACAAATATTATTAGGTTTTAAGGC	1	0
OBSCN - Obscurin, cytoskeletal calmodulin and titin-interacting RhoGEF	OBSCN	H200012159	1907	1	224855404	224855473	GTTTCCTGTCAGCCTGGCAGGAGCCTCAGGACTGTGGACGAAGGATGTGGCCTTGGGCATTTGTCCTGT	1	0	0.782								0.691			0.554
KIAA1639 - KIAA1639 protein	KIAA1639	H200008917	1908	1	224872379	224872543	GGAGGGCCAGGGGGCTGTTCCACAGACAGACATCTGGGCCATCGGTGTGACAGCCTTCATCATGCTGAG	1	0
TRIM11 - Tripartite motif-containing 11	TRIM11	H200002302	1909	1	224888358	224888427	AAGCTTTCGTGGGCATGTTGCCATTGGGTTTTGCCCTTGCAAAGGCTTCCTAGGTCTCCAGTGGCCCCT	1	0	-0.099	0.3755	0.442	0.545	0.323	0.711	0.469	0.554	0.711	0.57	0.45	0.547
TRIM17 - Tripartite motif-containing 17	TRIM17	H200012353	1910	1	224902506	224902575	ACTGCAGGCCACCTGCCAGGGTTCTCTGGCATCACGCTGGCAGCCATTAGACACACAGGGGGGTTTCTC	1	0
MGC3165 - Similar to H2A histone family, member A (H. sapiens)	MGC3165	H200020272	1911	1	224951554	224951623	GGGAACCCTCGTCCACAGGTGGCCACCCCTTGCTCTTGAGTCCCACCCAAAACCTCTAGTAGGGTTTTA	1	0	-0.366	1.0345	0.734	1.606	0.852	0.599	0.499	0.688	0.813	0.23	0.69	0.825
Homo sapiens, clone IMAGE:3633225, mRNA		H200020471	1912	1	224989263	224989332	ATAGCCGGGCTTGTGAGCGGTGCCCATTTCCAGATGAAGCCTTTCAGCCCTTCTGAGTCCCCGGCCCTT	1	0	0.241	0.3985	0.281	0.666	0.434	-0.045	0.134	0.489	-0.218	-0.111	0.299	0.27
Homo sapiens cDNA FLJ31401 fis, clone NT2NE2000038		H200020818	1913	1	225091798	225091867	TTCCAGGTTCTCTAAATGTGCTTTCTGGAGGCTGAAGCAATCATATTGCTGGAGATATTTCTTTACCTT	1	0
WRCH-1 - Wnt-1 responsive Cdc42 homolog	WRCH	H200002893	1914	1	225188456	225188525	GGCCATGGGTGGAAAGTGCTCAGTGAAGTACACCTGTGTGGCCCAGTTCTGAAAGCTTTATACAGTTGA	1	0	-0.968	-1.4575	-2.45	-1.191	0.238	-1.764	-2.069	-1.07	-2.06	-1.108	-2.33	-2.081
RAB4 - RAB4, member RAS oncogene family	RAB4	H200012177	1915	1	225747046	225747115	AGCAGTTGATCAAATACAATAGACCATGTAAGCTGGGGCCGCTCATCCACTTCCAGTTTGCTGGTCTCC	1	0	0.085	0.1435	0.253	-0.001	0.035		0.034	-0.136	-0.216	0.219	-0.096	0.299
SPHAR - S-phase response (cyclin-related)	SPHAR	H200009653	1916	1	225747914	225747983	CTGTTAATTAAACCACAGACACCATATATCCTTCTGCATCCTTTGGCCAATAAAAGTTGCTGGAGAACC	2	0	0.018	-0.0205	-0.019	-0.138	0.118	-0.457	0.036	-0.117	-0.083	0.091	-0.166	-0.004
Homo sapiens, clone MGC:21987 IMAGE:4396825, mRNA, complete cds		H200003930	1917	1	225767772	225767841	AACTGGTTGCTCAAAGGCAGCGAGCTCACTCTGTGGATGTGGAGAAGAACAGAAAGATGAAGGCTTCCT	1	0	-0.467	-0.7985	-0.723	-0.864	-0.475	-0.356	-0.588	-0.306	-0.98	-0.139	0.075	-0.962
ACTA1 - Actin, alpha 1, skeletal muscle	ACTA1	H200000334	1918	1	225873843	225873911	CAGCCACCCCGCAGTCACTTTCTTTGTAACAACTTCCGTTGCTGCCATCGTAAACTGACACAGTGTTTG	1	0
NUP133 - Nucleoporin 133kD	NUP133	H200002135	1919	1	225883965	225884034	TTGCACTAGCTTGTCTCTAAAATTGCTGTGACTCCAGATACTTTGCACTGAAGAGAATCTAGGGTGTTT	1	0	-0.395	-0.0415	-0.511	-0.488	-0.451	-0.34		-0.792	-0.639	-0.215	-0.373	-0.438
Homo sapiens cDNA FLJ11985 fis, clone HEMBB1001356		H200009748	1920	1	225949072	225949141	GCTGAGATTATAGACATGAGCCACTGCTCCGGCCAGGTCTGGTGGACTCTTAAGCACCTAAAGCTAGAT	1	1
ABCB10 - ATP-binding cassette, sub-family B (MDR/TAP), member 10	ABCB10	H200000449	1921	1	225959468	225959537	TGCTGTTGCCTCAAGAAAAAGTGCTTTTTCTCCATGGATGAGGCTAGACCCTAAGAAGTAATTAAGTCA	4	0	-0.729	-0.3525	0.051	-0.343	-0.943	-0.22	0.112	-0.617	-0.231	0.082	-0.351	-0.314
TAF5L - TAF5-like RNA polymerase II, p300/CBP-associated factor (PCAF)-associated factor, 65 kD	TAF5L	H200003687	1922	1	226036778	226036847	AGCGTGCAGTTCATGGCCTGTAACCTTCTTCTGGTGACTGGAATTACACAAGAAAATCAGGAACATTAA	2	0
KIAA0133 - KIAA0133 gene product	KIAA0133	H200005268	1923	1	226102083	226102152	GGCTCAGTGGTTTGGTGTTCCCTCGTCTGCACTGGAAACTACATAAAACTTGGCTTTTTACTTTGGGTA	1	0	-0.272	0.5545	0.784	-0.133	-0.481	-0.168	0.342	-0.532	0.386	0.132	0.564	0.42
GALNT2 - UDP-N-acetyl-alpha-D-galactosamine:polypeptide N-acetylgalactosaminyltransferase 2 (GalNAc-T2)	GALNT2	H200012890	1924	1	226724239	226724305	ATGTTTACATTGACACAGTGTGCCAAAGTGACTTACTGCGGTTGCGTTAGTTTCTGTCATCAGGACACT	1	0	0.588	0.7545	0.507	0.462	0.664	0.577	0.233	0.369	0.696	0.347	-0.103	0.241
Human clone 23695 mRNA sequence		H200010455	1925	1	226757430	226757499	TCAGGGGGAGGCTGTCACCCTCCAAGCTCTTCTTCCCCTTCCTCAAATGGAGATTCACACTCATCCCTA	1	0
FLJ11413 - Hypothetical protein FLJ11413	FLJ11413	H200002091	1926	1	226764295	226764364	ATTGCAGGCCAAATTTCAGATCGTGTTTCCAAACACCCTTGCTGTGCCCTTTAATGGGATTGAAAGCAC	1	0
LDLC - Low density lipoprotein receptor defect C complementing	LDLC	H200006937	1927	1	227135782	227135851	TGGGACTACAAGCAAGTGACATAAAAAGCTTCTCAGCTCTCGCAGAGCTTGTTGCTGCTGCCAAGGACC	1	0	0.299	-0.1585	0.38	-0.043	0.463	0.13	0.593	0.275	0.127	0.101	0.007	0.592
AGT - Angiotensinogen (serine (or cysteine) proteinase inhibitor, clade A (alpha-1 antiproteinase, antitry	AGT	H200000817	1928	1	227145364	227145433	AGTGAGCAGTAGAAGCCTGCAGCGGCACAAATGCACCTCCCAGTTTGCTGGGTTTATTTTAGAGAATGG	1	0	-0.358			-0.789	-0.799	-0.844	-0.165	-0.249				-0.925
CAPN9 - Calpain 9 (nCL-4)	CAPN9	H200011883	1929	1	227235366	227235410	ACCATGTCTACCTATGAACTACGGACTGCACTGAAAGCTGCAGGCTTTCAGCTGAGCAGCCACCTCCTG	0	1
FLJ14525 - Hypothetical protein FLJ14525	FLJ14525	H200003691	1930	1	227280418	227280487	TTGGTGTAGCACAGAAGAAAGACCTGTGTCCTAGAGAGTAGGCCAAGGTGATCTGCCTCTTCTATTGGG	1	0	0.084	0.0585	-0.302	0.064	0.349	0.245	0.324	0.621	-0.072	0.236	0.508	0.744
FLJ22584 - Hypothetical protein FLJ22584	FLJ22584	H200019934	1931	1	227349385	227349454	CCAACGTTAAGATCGATGATTGAGGTGCTAAACACAGACTCTTCTCCACGTTGTCTTAAGAAACTCTAG	1	0	0.338	-0.0355	0.084	0.244	0.15	0.139	-0.237	0.197	0.252	-0.211	0.133	0.001
ARV1 - Likely ortholog of yeast ARV1	ARV1	H200003268	1932	1	227442867	227442936	TGCAGAGACTGAATGACATGCAACAGGTGAAGGTTTATACGTTATACACAAGGCCAGGTAAGCGCTCAT	1	0	0.324	-0.0205		-0.088				0.679	0.753	-0.415		0.509
Homo sapiens, clone MGC:15887 IMAGE:3530481, mRNA, complete cds		H200004439	1933	1	227461990	227462059	ACAAGAGGATCTCGGTGAAAGGCCTTAGTGGGTGTTTTGTGTGAGGTGGCTTGTAGCTAGCTACTTCCT	1	0	0.943	0.7655	0.747	0.563	0.547	0.098	0.782	0.364	0.788	0.333	0.46	0.656
Homo sapiens cDNA FLJ30430 fis, clone BRACE2008960		H200020908	1934	1	227626920	227626989	CTGAGGGGCTATCCGGGTCTGAATTCTGAGTGGCGCTGAAAGCCATTTGCCTACTGCAGGTTCCCTACA	1	0
Homo sapiens cDNA FLJ30776 fis, clone FEBRA2000793		H200010608	1935	1	227663535	227663604	AAGTGGGGAGCGGGCAAAGCAGAAAACATTCAATGCATGATGTAGGATTGCTGCGTTGGCACTAAGCTG	1	0								0.191
Homo sapiens cDNA FLJ30562 fis, clone BRAWH2004731		H200020423	1936	1	227680046	227680115	GCTTTGGGGGAGAATCCTTTGCCTCTGACCAGAAGGTAGCTCTAACAGTTTCCTTGGCTTGTGGTTGCA	1	0						-0.265
GNPAT - Glyceronephosphate O-acyltransferase	GNPAT	H200002141	1937	1	227713424	227713481	TTGTGCGCCCATCCTTAGTAGCAGTAGCATTGCAGATGACACCAGGGTTCAGGAAAGAGGATGTCTACA	1	0
Homo sapiens cDNA FLJ14411 fis, clone HEMBA1004507		H200014700	1938	1	227794434	227794503	TTCAAGTAACAATGCCCGGAATATACGTCCTAACTACACCCCTTCCTATCAGCTGGATTCTATCCAAGT	1	0	-0.034	0.1385	-0.031	-0.34	-0.23	0.122	0.064	-0.068	-0.255	-0.187	-0.272	-0.44
DKFZP547N043 - Hypothetical protein DKFZp547N043	DKFZP547N043	H200003350	1939	1	227796021	227796090	CTCAGGGTGCTACATTCACTCTTGCCTTAGGTATACTGTAACCCAGGTTCTGCCTGTCGTGTATAATTT	1	0	0.036	0.2585	0.179	-0.081	-0.088	-0.587		-0.184	0.07	-0.138	-0.239	-0.17
Homo sapiens cDNA FLJ33045 fis, clone THYMU2000519		H200020997	1940	1	227859242	227859311	ATTCTGTCAGCTATAAGGGACGTGTGGACTGAGAGGGTAGTCTTAATAGATTGTGATCAACTATATGTG	1	0
EGLN1 - Egl nine homolog 1 (C. elegans)	EGLN1	H200010086	1941	1	227863477	227863531	TACGCCACTGTAACGGGAAGCTGGGCAGCTACAAAATCAATGGCCGGACGAAAGCCATGGTTGCTTGTT	1	0
Homo sapiens, clone MGC:17457 IMAGE:3448785, mRNA, complete cds		H200020565	1942	1	227964696	227964765	TCAGAGTAAAGGTCACAGTTGTTACAAGGCCCTACGTAATGTGGCCCTCACCACCACTCCATTACCTTT	1	0		-0.1205							-0.29
TSNAX - Translin-associated factor X	TSNAX	H200010733	1943	1	227971258	227971755	GTCTCCGCTCGTCTCACCGTAGGCTGTGACGACATGAGCAACAAAGAAGGATCAGGAGGGTTCAGGAAA	1	0	-0.191	-0.2345	-0.233	-0.171	0.395	0.287	0.299	-0.345	0.441	-0.077	0.111	0.226
FLJ13381 - Hypothetical protein FLJ13381	FLJ13381	H200009205	1944	1	228144906	228144975	TGATGCCAGTAAACTTAAGCCTTCATGGGGCTCTCTGACTTCATAATTTCCAGAACCAGAGATAGGAAA	1	0
Homo sapiens mRNA; cDNA DKFZp564B192 (from clone DKFZp564B192)		H200015154	1945	1	228308268	228308337	GCCTCTTAGTTCCATATTCATACAAGGCCCTCTTGGAAGCTCAGCTTTGGAGTTGGATATTATCTCAGA	1	0
DISC1 - Disrupted in schizophrenia 1	DISC1	H200003717	1946	1	228483058	228483127	TAACAGTCAGAGACAGGCAGCATGCTCTTAACTAGTGCTCTTCCTAAAGTTCCTTTAATGTCCTTTTGA	1	0
KIAA1389 - KIAA1389 protein	KIAA1389	H200002761	1947	1	228840849	228840918	GCCTTGTAAATGGCTCACCGAGTGGTCAGTAGTCACTTCAACTCTTAGTTCACTTTTGTATAGTTGCTC	1	0	0.01		-0.171	-0.433	-0.181	-0.522	-0.658	-0.374	-0.295	-0.283	-0.431	-0.328
[truncated: 18,602 more rows]
