# Supplementary material for: Genome position and gene amplification
Source: Genome Biol. 2007 Jun 21;8(6):R120. doi: 10.1186/gb-2007-8-6-r120 (PMC2394771; doi:10.1186/gb-2007-8-6-r120)
Supplement: Additional data file 5 — Expression of genes mapping in amplicons in 12 methotrexate resistant cell lines [file gb-2007-8-6-r120-S5.xls]

## Sheet: Sheet1
GeneName	UG_Symbol	Name	Position	Chromosome	Start	End	Sequence	Hits Above threshold	Hits Below Threshol	1M-34_2a_CGH	1M-34_2a	1M-34_4a_CGH	1M-34_4a	1M-34_c5a_CGH	1M-34_c5a	1M-42_1a_CGH	1M-42_1a	1M-42_2_CGH	1M-42_2	1M-42_4_CGH	1M-42_4	1M-42_9_CGH	1M-42_9	1M-42_c10_CGH	1M-42_c10	1M-57_2_CGH	1M-57_2	1M-57_3a_CGH	1M-57_3a	1M-89_6_CHG	1M-89_6	1M-89_12_CGH	1M-89_12	meanNotAmp	meanAmp	log2FoldChng
HSPC141 - HSPC141 protein	HSPC141	H200009829	10055	9	137031009	137031078	CTGAGGCCTGGGCGTTCCCTGCCCTGTGCTGACTCTGTTGCTCTGTGAATAAACACCCTGGCCCATGAG	1	0	1	0.046	1	-0.0185	1	-0.185	0	-1.062	0	-1.599	0	-1.057	0	-1.187	0	-1.084	0	-1.506	0	-1.381	0	-0.688	0	-0.998	-1.17356	-0.0525	1.12106
PRO2405 - Hypothetical protein PRO2405	PRO2405	H200008185	10023	9	135945320	135945376	GGAGCTGAAAGACGCGAAAACAGTGTTACACCAGAAGAGCAGCCGGCCTCCTGTACCGATCTCCAACGC	1	0	1	0.156	1		1		0		0		0		0		0		0		0	-1.004	0		0		-1.004	0.156	1.16
RAD21 - RAD21 homolog (S. pombe)	RAD21	H200006856	9088	8	117927886	117927955	CTTTTCCAGTGCTGCACACTCCTGGTTTGGAACTTTAATAGCGTTGCAACGAAATCCTATATCCAGTTT	3	0	1	0.017	0	-0.7545	0	-1.376	0	-1.235	1	0.064	0	-1.039	0	-1.013	0	-1.525	0	-0.799	0	-0.399	0	-0.675	0	-1.14	-0.99555	0.0405	1.03605
ZHX1 - Zinc-fingers and homeoboxes 1	ZHX1	H200002209	9124	8	124330612	124330682	AACTTTGTAAAGACTGGTGCTGTTCATTCATATTGGGAAGACCCTTTCTTTTGTGACCATAGGACCATT	1	0	1	-0.033	0	-0.5515	0	-0.359	0	-1.55	1	1.193	0	-0.678	0	-1.317	0	-1.185	0	-0.704	0	-0.523	0	-0.924	0	-1.527	-0.93185	0.58	1.51185
Homo sapiens cDNA FLJ14462 fis, clone MAMMA1000241		H200019616	9094	8	119151166	119151235	GGTAGATTTTCACCCTGGTCCTTGCATGAATCATTTGGTTGTACTGTCCATGATGTCCAGTAGTAGATT	1	0	1	-0.283	0	-0.8505	0	-0.418	0	-1.348	1	-0.588	0	-0.32	0	-0.889	0	-1.439	0	-0.764	0	-0.636	0	-0.72	0	-1.053	-0.84375	-0.4355	0.40825
Homo sapiens, clone MGC:21051 IMAGE:4476886, mRNA, complete cds		H200020235	9110	8	121599344	121599413	GTGACATCCAGAAAGCCACAAACAGAACGGTCCTTACCAGTGACTTGTCCATTGGTTCCAATTCCTAGC	1	0	1	0.11	0	-0.4555	0	-0.837	0	-1.278	1	0.448	0		0	-0.977	0	-1.312	0	-1.043	0	0.033	0	-0.606	0	-0.884	-0.817722	0.279	1.09672
FLJ10101 - Hypothetical protein FLJ10101	FLJ10101	H200011554	10053	9	137004342	137004411	GACTATCCTTTTGCTATGGATGTGTTCAAGCAGATCTGATGTCCTCGCCTGTCTCAGCAGCGGGACCCC	1	0	1	0.081	1	-0.1675	1	1.234	0	-0.838	0	-1.001	0	-1.363	0	-0.725	0	-1.029	0	-1.15	0	-0.56	0	-0.053	0	-0.455	-0.797111	0.3825	1.17961
Homo sapiens clone TCCCIA00164 mRNA sequence		H200013094	18168	19	54665968	54666037	CGAGGACCCCAGACAGGGCCTTAGGACTCTCATATCTTCTTGTCTTCTCCATCTGGTGGCTCTTGCTCT	1	0	0	-0.679	0	-0.8295	0	-0.625	0	-0.451	0	-0.687	0	-0.979	0	-1.018	0	-0.625	0	-0.932	0	-0.731	0	-0.82	1	-0.036	-0.7615	-0.036	0.7255
MTBP - Mdm2, transformed 3T3 cell double minute 2, p53 binding protein (mouse) binding protein, 104kD	MTBP	H200008981	9109	8	121533934	121534003	CCATATGTTTTCCTACCACTGTTAAAGACAAGTATAGCCAGGCACAGTGGCTCACGCCTGTAGTCCCGG	1	0	1	-0.243	0	-1.0175	0	-1.295	0	-0.711	1	-0.451	0	-0.819	0	-0.775	0	-0.188	0	-1.089	0	-0.408	0	-0.505	0	-0.803	-0.76105	-0.347	0.41405
Homo sapiens cDNA FLJ12149 fis, clone MAMMA1000421		H200014957	4563	3	186989843	186989912	GCTTCTTTTCCCCCAGCTTAAGTTTGACAAATCCCAGGGAAGAATGGTCACTGGCCTAGCCTAGGTCAT	1	0	0		0		0		0		0		0		0		0		1	-0.609	1	-0.331	0		0	-0.753	-0.753	-0.47	0.283
CAPN1 - Calpain 1, (mu/I) large subunit	CAPN1	H200021313	9122	8	124309166	124309234				1	0.19	0	-0.8615	0	-0.446	0	-1.069	1	0.82	0	-0.558	0	-0.722	0	-0.474	0	-0.769	0	-0.617	0	-0.932	0	-0.861	-0.73095	0.505	1.23595
PRO2000 - PRO2000 protein	PRO2000	H200004788	9125	8	124407377	124407446	AATGTGTGTTCTGCGAATGACTCGAGCTAGACGTTCCCAGGTAGAACAGCAGCAGCTCATCACTGTTGA	1	0	1	-0.202	0	-0.4365	0	-0.118	0	-1.284	1	1.233	0	-1.714	0	-0.891	0	-1.507	0	-0.644	0	0.187	0	0.04	0	-0.92	-0.72875	0.5155	1.24425
RFC4 - Replication factor C (activator 1) 4 (37kD)	RFC4	H200004293	4576	3	187993047	187993309	TAACTATGTCAGTCGAATAATTGAACCCCTGACCTCTAGATGTTCAAAATTCCGCTTCAAGCCTCTGTC	1	0	0	-0.373	0	-0.3035	0	0.028	0	-0.806	0	-1.057	0	-1.131	0	-0.669	0	-1.171	0	-1.653	1	0.569	0	-0.319	0	-0.413	-0.715227	0.569	1.28423
GRWD - Glutamate rich WD repeat protein GRWD	GRWD	H200015212	18119	19	53648345	53648414	CTGTGTGTCGGATTCCTTCCTGTCAGCTGTGACCCATTTGACCTGTGTCCCCAGAACCCAGTTTTTTGT	1	0	0	-0.617	0	-0.4215	0	-0.147	0	-0.816	0	-1.026	0	-1.008	0	-0.726	0	-0.93	0	-0.733	0	-0.654	1	-0.352	1	-0.25	-0.70785	-0.301	0.40685
MGC9890 - Similar to RIKEN cDNA 1810038N03 gene	MGC9890	H200019790	9089	8	118612142	118612211	CAACTTATTCCATATGTGGAAGAAGATGGCTCAAAGAATGATGATCGGGCTGGCCCACCTCGTTTTGCT	1	0	1	0.361	0	-0.4775	0	-1.086	0	-1.118	1	0.416	0	-0.124	0	-0.629	0	-1.31	0	-0.557	0	-0.088	0	-0.467	0	-1.193	-0.70495	0.3885	1.09345
MGC5254 - Hypothetical protein MGC5254	MGC5254	H200015239	9126	8	124428557	124428626	CACTGTCCACCGTTGTGAAACCACTCCTGCAAAACACTGTTGACAAGATTTTAGAAGCCCTGCAGAGAG	1	0	1	0.149	0	-0.4085	0	-0.153	0	-1.232	1	0.72	0	-1.859	0	-0.921	0	-1.199	0	-0.556	0	-0.179	0	-0.014	0	-0.499	-0.70205	0.4345	1.13655
STK3 - Serine/threonine kinase 3 (STE20 homolog, yeast)	STK3	H200007697	9026	8	99536695	99536764	ATATGATGATAATGTGCAACCAATTTATACTTTCTGCAGGGAGCTATGGGGTACATTCCTTGATTTCCA	1	0	1	0.368	0	-0.6915	0	-0.975	1	0.536	1	0.595	1	0.723	1	-0.163	1	-1.226	0	-0.069	0	-0.383	0	-0.862	0	-1.024	-0.667417	0.138833	0.80625
PAK2 - P21 (CDKN1A)-activated kinase 2	PAK2	H200004023	4625	3	198029677	198029743	GGGGGGTCACTCACTGATGTGGTAACAGAAACAGCTTGCATGGATGAAGCACAGATTGCTGCTGTATGC	2	0	0	-0.629	0	-0.4845	0	-0.813	0	-0.633	0	-0.898	0	-0.474	0	-0.583	0	-0.649	0	-1.258	1	0.612	0	-0.41	0	-0.427	-0.659864	0.612	1.27186
C8G - Complement component 8, gamma polypeptide	C8G	H200000332	10059	9	137115719	137115963	GCCCAAGGCCAATTTTGATGCTCAGCAGTTTGCAGGGACCTGGCTCCTTGTGGCTGTGGGCTCCGCTTG	1	0	1		1		1		0	-1.085	0		0	0.139	0		0	-0.583	0	-1.19	0	-0.299	0		0	-0.903	-0.6535	#DIV/0!
LIG1 - Ligase I, DNA, ATP-dependent	LIG1	H200000461	18108	19	53310640	53310709	CCTCCTAGGGCCTGGGTACAGGGCATGAGTTGGACGGACCCCAGGGTTATTATTGCCTTTGCTTTTTAG	1	0	0	-0.791	0	-0.9155	0	-0.153	0	-0.539	0	-0.699	0	-1.192	0	-0.009	0	-0.417	0	-1.313	0	-0.317	1	0.514	1	-0.297	-0.63455	0.1085	0.74305
FZD6 - Frizzled homolog 6 (Drosophila)	FZD6	H200011910	9059	8	104412878	104412947	AAGAGCAGGGAGGTGGTTGTCATTCAGATACTTGAAGAACATTTTCTCTCGTTACTCAGAAGCAAATTT	1	0	1	0.263	0	-0.2595	0	-0.475	1	0.364	1	-0.143	1	0.046	0	-1.212	0	-0.696	0	-0.498	0	-0.292	0	-0.506	0	-1.03	-0.621063	0.1325	0.753563
FLJ20366 - Hypothetical protein FLJ20366	FLJ20366	H200001638	9081	8	110656289	110656358	GTTGCCCTGCATTCGCTCCGCCGCACCGCCTTCCGTATCAAAACCTAAATAGAAGTTGTTGTTACCGTG	1	0	1	0.381	0	0.0515	0	-0.938	0	-0.603	1		0	-0.726	0	-0.331	0	-0.51	0	-1.047	0	-0.311	0	-0.946	0	-0.8	-0.61605	0.381	0.99705
MGC5528 - Hypothetical protein MGC5528	MGC5528	H200018871	9103	8	120915721	120915790	CTCTGCCTGGCGTAGACATGTGCTTTGGGAAAAAAACGAGTTTATAATCCTATAATGAAGAATACTGGC	1	0	1	0.171	0	0.0215	0	-0.562	0	-1.147	1	1.547	0	-1.195	0	-0.762	0	-1.495	0	-0.731	0	0.115	0	0.223	0	-0.564	-0.60965	0.859	1.46865
RAD54B - RAD54, S. cerevisiae, homolog of, B	RAD54B	H200012755	8999	8	95459686	95459755	CAGATCAGTAAGCAAGGTCTTTGTGGGGCAGTTGTCGACCTCACCAAGACATCTGAACATATTCAGTTT	1	0	1	-1.091	0	-0.3685	0	-1	1	-0.817	1	-1.458	1	-0.677	0	-0.354	0	-1.396	0	-0.712	0	-0.092	0	-0.301	0	-0.651	-0.609312	-1.01075	-0.401437
DKFZP586I111 - DKFZP586I111 protein	DKFZP586I111	H200015383	18187	19	55052084	55052153	CTCTGGTCGTAGGGGATGAGGCCCATGAAGATCTTCTTCTTGGACGAGTACAGGAGCATGAGCACGCGC	2	0	0	-0.842	0	-0.5985	0	-0.329	0	-0.606	0		0	-0.897	0	-0.188	0	-0.489	0	-0.625	0	-0.823	1	0.072	1	-0.431	-0.599722	-0.1795	0.420222
SFRS10 - Splicing factor, arginine/serine-rich 10 (transformer 2 homolog, Drosophila)	SFRS10	H200003976	4564	3	187118050	187118119	ACAGTGCCTAGTGAAGTTAGGTGACTTTTACACCTTTTACGATGACTACTTTTGGTGGAGTTGAAATGC	2	0	0	-0.445	0	-0.4385	0	0.005	0	-0.547	0	-0.804	0	-1.066	0	-0.363	0	-0.963	0	-0.887	1	0.144	0	-0.518	0	-0.45	-0.588773	0.144	0.732773
Homo sapiens cDNA: FLJ21349 fis, clone COL02735		H200018534	10090	9	137780415	137780484	TTCTAGTGAGGTTGGACATCTGTTCCAGTTACCTACTGCTACGTAAAAGTCGCGGTCACCTCAAGTCAG	1	0	1	-0.008	1	-0.3095	1		0		0		0		0		0	-0.261	0		0	-0.913	0		0		-0.587	-0.15875	0.42825
Homo sapiens, clone MGC:16379 IMAGE:3936401, mRNA, complete cds		H200019881	4540	3	185435311	185435380	CAGGCTTACATTGGAATGGGTGCGGGGAGGCCTCTTTTCTCGGTAAGATCTCTCCACAGCTGCCACCAA	1	0	0	-0.389	0	-1.1175	0		0	-0.477	0	-0.652	0	-0.459	0	-0.556	0	0.06	1	-0.989	1	-0.452	0	-0.767	0	-0.922	-0.586611	-0.7205	-0.133889
CNTN4 - Contactin 4	CNTN4	H200012284	3464	3	3056778	3056847	CCTACGGTAAAATGATCTGGATGCTGACAGTGCTGGCCTCAGCTGACGCCTCTAGATACGTGTTCAGGA	1	0	0	-0.127	0	-0.7315	0	-0.777	0	-0.672	0	-0.914	0	-0.439	0	-0.52	0	-0.233	1	-0.739	0	-0.927	0	-0.398	0	-0.654	-0.581136	-0.739	-0.157864
Homo sapiens, clone IMAGE:3931942, mRNA, partial cds		H200020325	9133	8	125274548	125274617	GGTGGTAAGAGAGTGTGTCCAGGGGCCCAGACCAGAGTGGGCCATGCCTCATCTAGAGAGCAAGCATCT	1	0	1	-0.489	0	-0.4825	0		0	-0.91	1	-0.215	0	-0.538	0	-0.253	0	0.496	0	-1.061	0	-1.281	0		0		-0.575643	-0.352	0.223643
SYNGR4 - Synaptogyrin 4	SYNGR4	H200012265	18116	19	53560955	53561006	CGTGCAGTTTCTGAGAAGGCCCAAGACCATCACGCGGGTCTTCGAAGGGGTCTTCTCCCTGATCGTCAT	1	0	0		0		0		0		0		0	-0.554	0		0		0		0		1		1		-0.554	#DIV/0!
TUCAN - Tumor up-regulated CARD-containing antagonist of caspase nine	TUCAN	H200001873	18111	19	53403324	53403393	AGGACCAGCGCAATGAATGCTCAAGTTGGGGTTGGGCGTTAGAATTCATAAAAGTCTTTATATGCTCAG	1	0	0		0		0	-0.175	0		0		0		0		0		0	-1.026	0	-0.442	1	-0.064	1	-0.804	-0.547667	-0.434	0.113667
Homo sapiens, Similar to RIKEN cDNA 2010317E24 gene, clone IMAGE:3502019, mRNA, partial cds		H200002814	10067	9	137233216	137233285	CTGGGGGATCCTGGCATCTTTACTGGACTGGAAGCAGGAGACAGAACAGTGTCTGTCCCGGGGTGACTT	4	0	1	0.192	1	0.8865	1	1.465	0	-0.651	0	-0.859	0	-0.929	0	-0.267	0	-0.722	0	-0.721	0	-0.197	0	-0.013	0	-0.485	-0.538222	0.847833	1.38606
Homo sapiens cDNA FLJ32330 fis, clone PROST2004742		H200007486	3474	3	4913554	4913623	TAAGGGGTTTCTGGGGTTTGGTGATGGTACACCAGCATATTCACTCTGAAAACTCATTGAGCTGTGCAA	1	0	0	-0.916	0	-0.4985	0		0	-0.65	0	-0.622	0	-0.634	0	-0.277	0	-0.55	1	-0.71	0	-0.223	0	-0.413	0	-0.568	-0.53515	-0.71	-0.17485
KIAA0532 - KIAA0532 protein	KIAA0532	H200002970	9031	8	100958145	100958214	GTCCAGTAGCTTAGAGCATGTTTGCTGATTGATATTACATTTAAACTTGGGGCTACAGCTTGTTACCTA	1	0	1	0.126	0	-0.4125	0	-0.416	1		1	-0.149	1	-0.065	1	-0.389	0	-0.71	0	-0.582	0	-0.482	0	-0.479	0	-0.647	-0.532643	-0.11925	0.413393
MRPL13 - Mitochondrial ribosomal protein L13	MRPL13	H200019487	9108	8	121526488	121526531	CTGCTAGTAGAGGAATATGTCGAGTTTCTCTAGGGCGCCCCAGCAATGGGCCACTTTTGCTAGAATATG	0	1	1	0.421	0	-0.0445	0	-0.662	0	-0.722	1	1.652	0	-0.381	0	-0.942	0	-1.163	0	-0.304	0	0.006	0	-0.498	0	-0.607	-0.53175	1.0365	1.56825
Homo sapiens mRNA; cDNA DKFZp547C136 (from clone DKFZp547C136)		H200004273	4532	3	185184611	185184680	GCAGAGGTAATTCCTCACAACTTAGTGCACCAGTAGCACCAGCCATTTTGAGCAGAGTACCTCTTTGGG	1	0	0	-1.041	0	-0.2075	0	-0.726	0	-0.574	0	-0.604	0	-0.324	0	-0.188	0	-0.52	1	0.134	1	-0.013	0	-0.603	0	-0.498	-0.52855	0.0605	0.58905
LOC85026 - AD038	LOC85026	H200003117	10092	9	137785897	137785966	GGTGCCTAAACGCAACAGGAGCCAAGGCACAAATTTAACCAAACACCAAGGTTGCGTGAGGCCCCATTT	1	0	1	0.157	1	-0.3425	1	0.39	0	-0.411	0		0		0		0		0	-0.616	0	-0.638	0	-0.345	0	-0.62	-0.526	0.0681667	0.594167
PPP1R15A - Protein phosphatase 1, regulatory (inhibitor) subunit 15A	PPP1R15A	H200006303	18139	19	54069939	54070723	CCCTGAGACTCCCCTAAAGGCCAGAAAGGTGCGCTTCTCCGAGAAGGTCACTGTCCATTTCCTGGCTGT	1	0	0		0		0		0		0		0		0		0		0	-0.524	0		0		1		-0.524	#DIV/0!
CDA11 - CDA11 protein	CDA11	H200002035	9137	8	125597164	125597331	GGCAATAGGAGAATGCGGACTTGATTTTGACCGACTGCAGTTTTGTCCCAAAGATACTCAACTCAAATA	1	0	1	0.107	0	-0.1565	0	0.421	0	-1.239	1	1.11	0	-0.138	0	-1.057	0	-1.485	0	-0.519	0	-0.295	0	-0.309	0	-0.434	-0.52115	0.6085	1.12965
Homo sapiens clone 24838 mRNA sequence		H200014402	9096	8	119167051	119167120	CATAGGATAGATATGTGTATGTGAACATGTGGCTCTTGTTCCCAGTTGTGTAATGGATGCATTCCCTTA	1	0	1	-0.383	0		0		0		1	-0.252	0	-0.542	0	-1.04	0	0.028	0		0		0		0		-0.518	-0.3175	0.2005
Homo sapiens cDNA: FLJ22033 fis, clone HEP08810, highly similar to HSU43374 Human normal keratinocyt		H200010706	9119	8	124233253	124233322	GGGACACCACGGGACAGAATCTTATTAAGAAAGTGAGAAATCTTCGCCAGAGACTCACTGCCCGGGCTC	1	0	1	0.214	0	-0.4915	0	-0.547	0	-0.838	1	1.842	0	-0.189	0	-0.535	0	-0.647	0	-0.284	0	-0.18	0	-0.888	0	-0.558	-0.51575	1.028	1.54375
ZNF175 - Zinc finger protein 175	ZNF175	H200012178	18245	19	56784626	56784695	GCCCCCCCTTTCCATCTCCACCATCTATAGTGAGCCTCTCCATAATTAGTGCCAACCATTAGTCTCGTT	1	0	0	-0.557	0	-0.0895	0	-0.421	0	-0.416	0	-0.696	0	-0.598	0	-0.833	0	-0.633	0	-0.513	0	-0.344	0		1	-0.284	-0.51005	-0.284	0.22605
Homo sapiens cDNA FLJ12045 fis, clone HEMBB1001957		H200019434	4601	3	194818254	194818323	CTTTTGCTGATTTTTCACAGGTCACAAATTGGTTAGTGAAGTCATAGGAGCTTCTGACCTACTTCTCTT	1	0	0	-0.431	0	-0.6145	0		0		0		0	-0.358	0		0	-0.753	0		1	-0.105	0	-0.388	0		-0.5089	-0.105	0.4039
KIAA0103 - KIAA0103 gene product	KIAA0103	H200013966	9074	8	109558186	109558244	AGTATGCTGAAGTTAAGTATACCCAAGGTGGACTTGAAAACCTCGAACTTTCAAGAAAGTATTTTGCAC	1	0	1	0.357	0	-0.0475	0	-0.787	0	-0.591	1	0.192	0	-0.081	0	-0.961	0	-0.79	0	-0.471	0	-0.296	0	-0.315	0	-0.749	-0.50885	0.2745	0.78335
Homo sapiens mRNA; cDNA DKFZp564P0823 (from clone DKFZp564P0823)		H200005768	9004	8	95872874	95872943	AGATAGTTGCAGGCAGTGTACCTCAGGTTGACTCTGTACATCTGAATAGTGAGTCACTAGTATTTTGCT	1	0	1	-0.476	0	-0.0415	0	-0.516	1	-0.675	1	-1.041	1	0.157	0	-0.414	0	-1.035	0	-0.508	0	-0.181	0	-0.541	0	-0.796	-0.504062	-0.50875	-0.0046875
Homo sapiens cDNA: FLJ21490 fis, clone COL05464		H200009330	9095	8	119158543	119158612	TCATATGCAGCAGAGCTCTTGGCATTCCTAGCATACTACCTTGAAAGGACTGTGTCTTGCCTCCTAGAA	1	0	1		0		0		0		1	-0.456	0	-0.501	0		0		0		0		0		0		-0.501	-0.456	0.045
TRHR - Thyrotropin-releasing hormone receptor	TRHR	H200000725	9076	8	110200674	110200743	AAGCAGAAGCCAACAGAGAAACCTGCTAACTACAGTGTGGCCCTAAATTACAGCGTCATCAAGGAGTCA	1	0	1	-1.249	0	-0.3525	0	-0.294	0	-0.327	1	-0.688	0	-0.975	0	-0.062	0	-0.615	0	-0.758	0	-0.541	0	-0.459	0	-0.578	-0.49615	-0.9685	-0.47235
Homo sapiens, clone IMAGE:4289218, mRNA		H200021255	9093	8	119068370	119068439	CATCTCAGGTCCTGAATCTTCCAAAAAGTGCTGCTTGTGCCCTACACTGGCTCAAATTTGCATTTCTGA	1	0	1		0		0		0		1		0	-0.496	0		0		0		0		0		0		-0.496	#DIV/0!
PPP5C - Protein phosphatase 5, catalytic subunit	PPP5C	H200006019	18069	19	51585514	51585583	AGAGCAGGCCCCGCCCCAGGGCAATGTTGGACCCCCTTTTACTTTGTAAAGTTTGTATTTATTCCCCTT	1	0	0	-0.693	0	-0.1435	0	-0.367	0	-0.521	0	-0.704	0	-0.822	0	-0.275	0	-0.622	0	-0.539	0	-0.304	1	0.96	0	-0.428	-0.492591	0.96	1.45259
Homo sapiens, Similar to RIKEN cDNA 1110014B07 gene, clone MGC:20766 IMAGE:4586039, mRNA, complete c		H200017786	9060	8	104463912	104463981	GGGTTGGCACTTGTTCAGATTACCCAAAAGGAGATGCTTCTACTGGATGGAATTCAGTTTCTCGCATCA	1	0	1	-0.888	0	-0.7035	0	-1.111	1	0.882	1	-0.408	1	-0.203	0	-0.772	0	0.352	0	-1.126	0	0.602	0	-0.79	0	-0.346	-0.486813	-0.15425	0.332563
FLJ20530 - Hypothetical protein FLJ20530	FLJ20530	H200017434	9005	8	95954790	95954859	TTCAGCAGCTCTTCATTATTACCTCCAGGCAGGAGCTGTGTGTTCTGACTTCTTTAACAAGGCTGTGCC	1	0	1	-0.298	0	-0.2105	0	-0.572	1	-0.481	1	-0.845	1	0.142	0	-0.203	0	-1.182	0	-0.198	0	-0.369	0	-0.417	0	-0.703	-0.481813	-0.3705	0.111313
Homo sapiens cDNA FLJ32518 fis, clone SMINT1000118		H200021060	9039	8	101796846	101797452	TGCAGTTATGTCAGGCTGTTGTGTGTTAGAGTACACGATTGGCAAGTTTGGTAATGTGTCTTAATTAAA	1	0	1	0.272	0		0		1		1		1	0.541	1		1		0		0	-0.48	0		0		-0.48	0.4065	0.8865
LIN-7B - Lin-7b protein; likely ortholog of mouse LIN-7B; mammalian LIN-7 protein 2	LIN	H200009577	18152	19	54313420	54313489	GTCCTTGGAGTCTCGAGGTTGAAACCACAGATCTGGACGTTCACGTGCACTCTCTTCCTGTACAGTATT	1	0	0	-0.27	0	-0.2095	0	-0.647	0	-0.428	0	-0.607	0	-0.524	0	-0.548	0	-0.142	0	-0.668	0	-0.656	0	-0.503	1	0.047	-0.472955	0.047	0.519955
Homo sapiens cDNA FLJ30742 fis, clone FEBRA2000333		H200020882	18254	19	57056679	57056748	ATCAGCTATTACTAATCATCAGAAACCCCAGCAGGAAGGAAGAAAGTCCATGCAGTGACTTGGAATATG	1	0	0	-0.356	0		0		0		0		0		0		0		0	-0.743	0	-0.301	0		1		-0.466667	#DIV/0!
LOC51123 - HSPC038 protein	LOC51123	H200003293	9044	8	102280591	102281409	ATAAGGTTGTTTACAGGTGAATTCATGACACCTCTGACTCTTCTACTGTCTCAGACCTTAGGTAACATA	2	0	1	-0.127	0	-0.3095	0	-0.342	1	0.699	1	1.276	1	0.556	1	1.152	1	0.992	0		0		0	-0.074	0	-1.134	-0.464875	0.758	1.22287
Homo sapiens cDNA FLJ31384 fis, clone NHNPC2000212, moderately similar to ZINC FINGER PROTEIN 83		H200020821	18269	19	57708048	57708117	AGCATGGCCAAGAGATGTGAGCCAGTTTTCCCAGCCTGTTTATTATTATTTTTTGAGATGGAGTGTTGC	1	0	0		0		0		0		0		0	-0.462	0		0		0		0		0		1		-0.462	#DIV/0!
AHSG - Alpha-2-HS-glycoprotein	AHSG	H200019116	4571	3	187819068	187819128	ACTGACTGTGTTGCTAAAGAGGCCACAGAGGCAGCCAAGTGTAACCTGCTGGCAGAAAAGCAATATGGC	1	0	0		0		0	-0.452	0		0		0		0		0		0		1		0		0		-0.452	#DIV/0!
POLD1 - Polymerase (DNA directed), delta 1, catalytic subunit (125kD)	POLD1	H200011011	18202	19	55610521	55610590	GGTGGCTCACGCACAGGACGTCATCTCGGACCTGCTGTGCAACCGCATCGATATCTCCCAGCTGGTCAT	1	0	0	-0.771	0	-0.5055	0	-0.089	0	-0.299	0	-0.769	0	-1.271	0	-0.087	0	-0.532	0	-0.408	0	-0.229	0	0.011	1	0.241	-0.449955	0.241	0.690955
Homo sapiens cDNA: FLJ23089 fis, clone LNG07061		H200012904	8995	8	94890331	94890500	ATGACAGAATTCATGAGACACTAATAAGGAAAAATGGTCCTGCTAGACTACTGAGTTCATCAGCAAGTA	1	0	0		0	-0.4555	0	-0.949	0	-0.372	0	-0.402	1	0.084	0	-0.22	0	-0.444	0	-0.16	0	-0.124	0	-0.445	0	-0.862	-0.44335	0.084	0.52735
Homo sapiens cDNA FLJ12570 fis, clone NT2RM4000895		H200013347	10068	9	137254025	137254094	CCTGCTTTCTCATCTCAGGGGAGGCAGTGGCACCTCCCTCTCCCTGCTGACATGAAGAGAGCTATGATA	1	0	1	0	1	-0.2685	1		0	-0.412	0	-0.586	0	-0.357	0	0.341	0	-0.867	0	-0.947	0	-0.338	0	-0.344	0	-0.434	-0.438222	-0.13425	0.303972
BM-009 - Hypothetical protein	BM	H200010555	9154	8	130923288	130923357	AACGGGCCATCTAAGGCAGCTAATTATGCATTGCATTGGGGTCTCTACTGAGAAAAATTCTGTGACTTG	1	1	0	-0.386	0	0.0585	0	-0.435	0	-0.712	0	-1.087	0	-0.565	1	1.19	0	-1.01	0	-0.047	0	-0.003	0	-0.038	0	-0.592	-0.437864	1.19	1.62786
MGC15397 - Similar to RIKEN cDNA 5730578N08 gene	MGC15397	H200013463	4560	3	186692154	186692223	GTGTGCAGACAGGGTCCATCCTGTCAACCCTAACCTCTCTGGATGCTCTTTTCTCCTGGGACACTGTCT	1	0	0	-0.441	0	-0.4745	0	-0.318	0	-0.724	0	-0.564	0	0.104	0	-0.41	0	-0.56	1	-0.81	1	-0.052	0	-0.548	0	-0.406	-0.43415	-0.431	0.00315
PSMD2 - Proteasome (prosome, macropain) 26S subunit, non-ATPase, 2	PSMD2	H200005976	4546	3	185509439	185509508	CCAAGGGTGGACACGGCTGCAGACTTCTGGGGGAATTGTCGCCTCCTGCTCTTTTGTTACTGAGTGAGA	2	0	0	-0.66	0	-0.0815	0	0.168	0	-0.385	0	-0.611	0	-0.773	0	-0.454	0	-0.858	1	0.329	1	0.471	0	-0.361	0	-0.3	-0.43155	0.4	0.83155
KIAA0196 - KIAA0196 gene product	KIAA0196	H200001632	9144	8	126118722	126120287	GGAGGCAGCTGGCATTCACAACCCACTGAATAAGATATACATAACAACAAAGCGCTTACCCTATTTTCC	1	0	1	0.512	0	-0.3665	1	-1.154	0	-0.462	1	1.934	0	-0.225	0	-0.894	0	-0.604	0	-0.498	0	0.003	0	-0.071	0	-0.739	-0.4285	0.430667	0.859167
Human clone 23548 mRNA sequence		H200005760	9041	8	101998459	101998528	TAGTCAGGCTTCAAATGGAGAGTGAAACTTTGACTTTGAAAACTGGTGCTCTATGCTCAATGATGGTCT	1	0	1	0.04	0	-0.2115	0	-0.286	1	0.265	1	1.097	1	0.58	1	0.144	1	0.675	0	-0.415	0	-0.335	0	-0.576	0	-0.703	-0.421083	0.466833	0.887917
FLJ20200 - Hypothetical protein FLJ20200	FLJ20200	H200007635	18125	19	53796011	53796080	GCTTCTGGCCTCGGCGTCTGTCAAGCAGAAGGGATGTTTGTCACTTGTTCTGCAACTTGGGCTGGGAGT	1	0	0		0		0		0		0		0	-0.419	0		0		0		0		1		1		-0.419	#DIV/0!
Homo sapiens cDNA: FLJ21428 fis, clone COL04203		H200009112	4584	3	189364084	189364153	ACTCAACAAACATCCACTGTTTTTGTTAGAGGGGGTGCTAGGTGCTCAAGAAATGTCTGCTGAGTGGCC	1	0	0		0		0		0		0		0		0		0	-0.417	0		1	-0.267	0		0		-0.417	-0.267	0.15
Homo sapiens cDNA FLJ12299 fis, clone MAMMA1001851		H200019306	9115	8	123893986	123894055	ACTTCTTTTGAAGGAGGTGACTCTGGGCCTCTCTTGAAGATTCAGATTAGATCCTGGAGCTCTTAACAC	1	0	1		0		0		0		1		0	-0.416	0		0		0		0		0		0		-0.416	#DIV/0!
LOC81034 - Folate transporter/carrier	LOC81034	H200014732	9061	8	104482952	104483021	TGCTGTCGCAGCAACATACCCATATCAAGTCGTAAGAGCTCGTCTTCAGGATCAACACATGTTTTACAG	1	0	1	-0.187	0	-0.2075	0	-0.127	1	0.158	1	-0.259	1	0.146	0	-0.513	0	-0.833	0	-0.457	0	-0.48	0	-0.269	0	-0.422	-0.413562	-0.0355	0.378063
ATP6C - ATPase, H+ transporting, lysosomal (vacuolar proton pump) 42kD	ATP6C	H200010203	9055	8	104137306	104144393	CACTAGCCGAAATGGTAGTTCCAAGGTCTAGCAATGTTCTTTCAGAGGACCAAGACAGTTACCTGTGTA	1	0	1	0.091	0	-0.0275	0	-0.33	1	0.754	1	-0.029	1	0.38	0	-1.084	0	-0.9	0	-0.146	0	-0.164	0	0.056	0	-0.709	-0.413062	0.299	0.712063
Homo sapiens cDNA FLJ11868 fis, clone HEMBA1006993		H200021206	4602	3	194872915	194872984	ATTGTGAGGTATTGGGCCTTCATAGAAATTGCCTGGAACCCTTGTTCACTAAAGCCTGTTACACTTTTT	1	0	0		0		0		0		0		0		0	-0.41	0		0		1		0		0		-0.41	#DIV/0!
KIAA0794 - KIAA0794 protein	KIAA0794	H200012667	4621	3	197569491	197569560	GAGAACTGCCAACGTGTTCATCAGTGAGAGGGTGTGGTTCTTTCCGATATGTTCAGCACGTGCATATTC	1	0	0	0.029	0	-0.4775	0	-0.45	0	-0.434	0	-0.216	0	-0.044	0	-0.572	0	-0.26	0	-0.966	1	0.397	0	-0.664	0	-0.419	-0.406682	0.397	0.803682
RRP4 - Homolog of Yeast RRP4 (ribosomal RNA processing 4), 3'-5'-exoribonuclease	RRP4	H200015151	9953	9	130609049	130609118	ACAGTGCCCCATGAAATTGCCCCAATAGAAAACATGGCATCCCTGACCTCCAAATGGTCTGTTTTGGCC	1	0	0	-0.189	1	0.2935	0	-0.642	0	-1.009	0	-0.769	0		1		0	-0.605	0	-0.324	0	-0.429	0	0.218	0	0.122	-0.403	0.2935	0.6965
Homo sapiens, clone IMAGE:4401841, mRNA		H200009552	18235	19	56527146	56527215	CTGTGCATTTCCCTTCAGATATTATCCAAACTCATCGTCGTGACCTTCAAAACCTTGTGGTCTGGCCTC	1	0	0		0		0		0	-0.719	0		0	-0.145	0		0	-0.08	0	-0.661	0		0		1	0.036	-0.40125	0.036	0.43725
ATF5 - Activating transcription factor 5	ATF5	H200001832	18194	19	55128593	55128662	CTGGTCTCTTGAATTTCAAACCTGGTTTCTTACAGGTGGTTGTCTGGGGTGGGTGGAGTGGCGACAGGA	1	0	0	-0.607	0	-0.2605	0	0.029	0	0.045	0	-0.488	0	-0.988	0	-0.202	0	-0.494	0	-0.828	0	-0.216	1	0.919	1	0.22	-0.40095	0.5695	0.97045
FLJ20583 - Hypothetical protein FLJ20583	FLJ20583	H200007378	9030	8	100202644	100202713	TTCACAGCAAGATGAGGAGCAGCCACAGGGATGGGTGTCATGGGCCTGGTCCTTTGTGCCTGCAATTGT	1	0	1	0.501	0	-0.6675	0	-0.949	1	0.019	1	0.062	1	-0.191	1	0.207	1	0.946	0	-0.356	0	-0.007	0	-0.054	0	-0.366	-0.399917	0.257333	0.65725
Homo sapiens, clone MGC:21130 IMAGE:4400601, mRNA, complete cds		H200021085	18115	19	53538456	53538523	TCCAGGTGACAGTAAATTTGGATCAGTATGTCTACATTCACTTCTGGGCCCTGGGCCAGCGAGTCGGGC	1	0	0		0		0		0		0		0	-0.068	0		0	-0.387	0		0	-0.741	1		1	-0.085	-0.398667	-0.085	0.313667
EBAG9 - Estrogen receptor binding site associated, antigen, 9	EBAG9	H200001750	9080	8	110638364	110638433	TGAATTTTGGCATCCCAGATGGGAGCACAGGTTTCTCTAGTAGATTAGCAGCTACACAAGATCTGCCTT	1	0	1	0.218	0	0.0675	0	-0.243	0	-0.779	1	0.305	0	-0.091	0	-0.516	0	-0.96	0	-0.379	0	-0.148	0	-0.484	0	-0.442	-0.39745	0.2615	0.65895
Homo sapiens cDNA FLJ11552 fis, clone HEMBA1003021		H200018415	18109	19	53393516	53393585	CTTCATCTCAGCTCTGTCATCCTCAGTGTGGACTTCATTATCACACCATACCAAGGTAATCATCAGCAG	1	0	0		0		0		0		0		0	-0.393	0		0		0		0		1		1		-0.393	#DIV/0!
DKFZP586B0319 - DKFZP586B0319 protein	DKFZP586B0319	H200016930	4634	3	198347655	198347724	CATGGTAATGTGGAGCCATAAAAATGACCATGCTGCTGAGACTCTGCAAAGCAATGTTAATCATCAGTG	1	0	0		0		0		0		0		0		0		0		0		1		0		0	-0.391	-0.391	#DIV/0!
EIF3S6 - Eukaryotic translation initiation factor 3, subunit 6 (48kD)	EIF3S6	H200011463	9073	8	109298776	109298845	CAATGTGTCCACACATTCTTCGCTATTTGACTACAGCAGTCATAACAAACAAGGATGTTCGAAAACGTC	2	0	1	-0.448	0	0.0395	0	0.127	0	-1.014	1	-0.417	0	-0.055	0	-0.588	0	-1.473	0	-0.324	0	-0.176	0	-0.11	0	-0.299	-0.38725	-0.4325	-0.04525
Homo sapiens cDNA: FLJ21781 fis, clone HEP00223		H200015839	18264	19	57309593	57309662	CTGGCTGTTTAGAAGTGCATAGCACTTCCCTGTCGCTTGCCCTCATTCTCACCATGTGAAATACCGACA	1	0	0	-0.528	0	-0.0165	0	-0.331	0	-0.307	0		0	-0.192	0	-0.229	0	-0.883	0	-0.636	0	-0.326	1	-0.025	1	0.15	-0.383167	0.0625	0.445667
Homo sapiens cDNA FLJ32438 fis, clone SKMUS2001402		H200013474	4524	3	184655797	184655866	ATGCCAGTGTACACAACTGGCCTCATTTAATTCCTGGGGGGAGATAGTTTGGGATGCAGTGCTTGTTGT	1	0	0	-0.428	0	-0.4015	0	-0.307	0	-0.392	0	-0.319	0	-0.215	0	-0.309	0	-0.36	1	0.197	1	0.097	0	-0.467	0	-0.533	-0.37315	0.147	0.52015
Homo sapiens cDNA FLJ11575 fis, clone HEMBA1003531		H200019415	18158	19	54502417	54502486	CTCCCCTTCAATTTTATCATATATTGTCTGGTTTTCAAAGTGGCGTAATGCATTGCCCTCCCATCAGGG	2	0	0	0.024	0	-0.7265	0		0		0	-0.069	0		0		0	0.248	0	-0.846	0	-0.37	0	-0.822	1	0.119	-0.365929	0.119	0.484929
Homo sapiens, clone IMAGE:3606519, mRNA, partial cds		H200004217	9018	8	98809013	98809082	TGGCATGAATAAGATGCTTCCAGAACTAGTAGGGAAATAACTAACCTCTTCAGGCTTTATCAGGCCTGG	1	0	1	0.127	0	-0.0935	0	-0.279	1	0.155	1	0.475	1	-0.264	0	-0.132	0	-0.52	0	-0.349	0	-0.28	0	-0.534	0	-0.665	-0.356563	0.12325	0.479812
Homo sapiens, Similar to KIAA0798 gene product, clone MGC:10546 IMAGE:3605964, mRNA, complete cds		H200019232	18262	19	57212181	57212212	GGAATAAATAACCCTGTTGAGTTTATTGGAGAGACAGGGTCTCTTGAGAGGCCGAGGCAGGCGGATCAC	0	1	0	-0.253	0	-0.4865	0	-0.703	0	-0.242	0	-0.093	0	-0.554	0	-0.502	0	-0.209	0	-0.2	0	-0.242	1	-0.389	1	-0.398	-0.34845	-0.3935	-0.04505
GTF3C4 - General transcription factor IIIC, polypeptide 4 (90kD)	GTF3C4	H200003133	9978	9	132593839	132593908	GGTTACTGCAAAGCCCCTGCCCTTTCTGTGATTCTCCTGTCTTCTAAATAATCAGTGACGGGAAGATGG	1	0	0	-0.26	1	0.3565	1	0.94	0	-0.397	0	-0.534	0	-0.705	0	0.041	0	-0.517	0	-0.283	0	-0.207	0	-0.27	0	-0.231	-0.3363	0.64825	0.98455
RUVBL2 - RuvB-like 2 (E. coli)	RUVBL2	H200001232	18146	19	54210925	54210994	CCCGACCCCACCCTGTTTTCCACCAGAGTTCTGACACTGTGACTCTGTATAAAATGGTTGGGAAGCTGC	4	0	0	-0.833	0	-0.0455	0		0	-0.352	0	-0.754	0	-0.536	0	0.227	0	-0.737	0	-0.272	0	-0.103	0	0.09	1	1.066	-0.33155	1.066	1.39755
FUBP3 - Far upstream element (FUSE) binding protein 3	FUBP3	H200013891	9950	9	130542501	130542570	GAATGATGTGAATTCTGAACTGAGACAGATAATTGTATTGCTGTCCAACAGGGGTTGGGAGGGGCATTT	1	0	0	-0.232	1	0.3155	0	-0.688	0	-0.319	0	-0.337	0	-0.215	1	-0.274	0	-0.55	0	-0.445	0	0.025	0	-0.11	0	-0.376	-0.3247	0.02075	0.34545
KIAA1750 - KIAA1750 protein	KIAA1750	H200008112	9016	8	98355401	98355470	TCCAAGACACTATGCCAATGCAACCGTGACTACTTTGGGAGATTGGTAGTCTCTTTTGATGGTGATAGT	1	0	1	-0.145	0	0.1535	0	-0.202	1	-0.501	1	-0.925	1	-0.703	0	-0.23	0	-0.593	0	-0.576	0	-0.387	0	-0.274	0	-0.465	-0.321687	-0.5685	-0.246813
FLJ20245 - Hypothetical protein FLJ20245	FLJ20245	H200007855	10080	9	137452854	137452923	AAGTGCTGGGGTGGGGGCTGGTTATAAACGAGGCCACAAATCATGCTTGTTAATAAATTGTGTGGTTCA	1	0	1	0.25	1	0.2865	1		0	-0.303	0	-0.353	0	-0.358	0	-0.419	0	-0.222	0	-0.501	0	-0.304	0	-0.048	0	-0.354	-0.318	0.26825	0.58625
PAEP - Progestagen-associated endometrial protein (placental protein 14, pregnancy-associated endometrial a	PAEP	H200006917	10021	9	135682034	135682087	AAGTTCAAGATCAACTATACGGTGGCGAACGAGGCCACGCTGCTCGATACTGACTACGACAATTTCCTG	1	1	1	0.106	1	-0.7605	1		0		0	-0.593	0	0.503	0	-0.037	0	-0.396	0	-0.497	0	-0.582	0	-0.553	0	-0.353	-0.3135	-0.32725	-0.01375
Homo sapiens mRNA full length insert cDNA clone EUROIMAGE 1674211		H200003064	9979	9	132599597	132599666	TACTTGTTAAAAGGGTAACAGAACCTCTGTTTCTTTACCAAGTCGCTGGTTGGCCATTTCTCCAATTGA	1	0	0	-0.269	1	0.4385	1	1.205	0	-0.347	0	-0.385	0	-0.65	0	-0.065	0	-0.564	0	-0.049	0	-0.073	0	-0.292	0	-0.434	-0.3128	0.82175	1.13455
CCNE2 - Cyclin E2	CCNE2	H200004003	9006	8	95962263	95962332	GCTGTGGCTCCTTCCTAACTGGGGCTTTCTTGACATGTAGGTTGCTTGGTAATAACCTTTTTGTATATC	1	0	1	-0.556	0	0.3225	0	0.005	1	-0.53	1	-1.156	1	-1.427	0	-0.434	0	-1.239	0	-0.728	0	0.206	0	-0.01	0	-0.618	-0.311938	-0.91725	-0.605313
AP2M1 - Adaptor-related protein complex 2, mu 1 subunit	AP2M1	H200013839	4537	3	185384469	185384538	CAGTAATGGATCCCCGGCCTCAGTCCCTACTCTGCTTTGGGATAGTGTGAGCTTCATTTTGTACACGTG	1	1	0	-0.637	0	-0.1525	0	-0.061	0	0.086	0	-0.516	0	-0.285	0	-0.366	0	-0.432	1	0.007	1	0.053	0	-0.44	0	-0.313	-0.31165	0.03	0.34165
BCL2L12 - BCL2-like 12 (proline rich)	BCL2L12	H200009461	18179	19	54861020	54861089	TTATCGACCCGGCCCAGTGCGCAGGCGCGGGAAAGTTGAACTAATAAAGTTTGTACGAGTTCAGTGGAG	1	0	0	-0.548	0	-0.3615	0	-0.471	0		0	-0.846	0	0.04	0	0.584	0	-0.597	0	-0.486	0	-0.119	1	-0.126	1	0.285	-0.311611	0.0795	0.391111
Homo sapiens cDNA FLJ30442 fis, clone BRACE2009212		H200007590	10081	9	137494012	137494070	GTGCTCAAGCATTTCAACGTGCGTGTCACCCACGCAGACATCTTCAGCCGCTGCCAGGCCTGTAACTGT	1	0	1	0.356	1	-0.5305	1		0		0		0		0	-0.472	0	-0.148	0		0		0		0		-0.31	-0.08725	0.22275
PRSS15 - Protease, serine, 15	PRSS15	H200020504	9053	8	103908453	103908522	CTACCTGTGCTACATAGGAGAAGTTTGGAATGCACTTAATAGCTGGTTTTTACACCTTGATTTCGAGGT	1	0	1	0.648	0	0.0705	0	-0.065	1	0.723	1	0.302	1	0.665	0	-0.763	0	-0.457	0	0.018	0	-0.118	0	-0.422	0	-0.741	-0.309688	0.5845	0.894188
ATP11B - ATPase, Class VI, type 11B	ATP11B	H200006114	4518	3	184121496	184121565	GGAAAAGATTGTGAGATTGAACTTATCTGATCGCTTGAGACTCCTAATAGGCAGGAGTCAAGGCCACTA	1	0	0	0.44	0	-0.3765	0	-0.732	0	-0.796	0	-0.069	0	0.084	0	-0.878	0	-0.076	1	1.142	1	0.856	0	-0.442	0	-0.247	-0.30925	0.999	1.30825
TRC8 - Patched related protein translocated in renal cancer	TRC8	H200003827	9136	8	125568066	125568135	TATTTTGGCTCTTCAGACTGGGTTAAGTGGGCTAAGACCAGAAGAGAGACTTATTCGCTTAAGTAGAAA	1	0	1	0.782	0	-0.0705	0	0.3	0	-0.861	1	1.59	0	-0.253	0	-0.617	0	-0.851	0	0.054	0	-0.044	0	-0.276	0	-0.452	-0.30705	1.186	1.49305
APM1 - Adipose most abundant gene transcript 1	APM1	H200006767	4577	3	188058086	188058154	ACAGAGACAGTCAACTGAGGCCCAACAGAGGCCTGAGAGAAACTGAGGTCAAGATTTCAGGATTAATGG	1	0	0		0		0		0		0		0	-0.306	0		0		0		1		0		0		-0.306	#DIV/0!
DD5 - Progestin induced protein	DD5	H200017275	9049	8	103335429	103335498	ACCAACTTCTGGGTCTAACCCCAGCCAAAGATGACAGCAGAACAACATAATTTACACTGTGATTTATCT	1	0	1	0.616	0	-0.4415	0	-0.139	1	0.843	1	0.037	1	0.007	0	-0.646	0	-0.645	0	0.018	0	-0.103	0	0.037	0	-0.522	-0.305188	0.37575	0.680937
Homo sapiens mRNA; cDNA DKFZp564O1016 (from clone DKFZp564O1016)		H200002508	4628	3	198149720	198149789	GAAGTGCTAATTGTATTTGGGTGTTACAAAAGCAGACCTAGACGAGCTGTTCACTTAACTGGTACCTGT	1	0	0	-0.096	0	-0.2325	0	-0.398	0	-0.454	0	-0.224	0	-0.05	0	-0.257	0	-0.143	0	-0.495	1	0.248	0	-0.373	0	-0.511	-0.293955	0.248	0.541955
DKFZp762O076 - Hypothetical protein DKFZp762O076	DKFZp762O076	H200003052	8986	8	92075910	92075979	CAGCTCTCGCACTGCCCATCTTTGCAGTTTTGAAAAAGAAATTGCTTAATCACAAATGTTCTACAGTCT	1	0	0	-0.207	0	0.0975	0		0	-0.48	0	-0.251	1	-0.484	0	-0.091	1	0.56	0	-0.208	0	-0.283	0	-0.361	0	-0.844	-0.291944	0.038	0.329944
LOC51001 - CGI-12 protein	LOC51001	H200004790	9012	8	97327261	97327315	TCTCCCAAGGCTGCTAACTGGAAGTCTGGAACCCGTGAAGGAAAATATGAAGGTTTATCGTCTTGAACT	1	0	1	-0.333	0	-0.1715	0	-0.298	1	-0.317	1	0.186	1	0.178	0	0.318	0	-1.286	0	-0.222	0	-0.148	0	-0.223	0	-0.248	-0.284813	-0.0715	0.213312
OAZIN - Ornithine decarboxylase antizyme inhibitor	OAZIN	H200015251	9054	8	103909901	103909970	ACAGGCATTAACGCTTCTTTAGATCTGAAGTTGCAGGTTAAGCTTGTCTGGTCAACATTCCAGTGTGGA	1	0	1	0.53	0	-0.3325	0	-0.244	1	1.052	1	0.503	1	0.911	0	-0.667	0	-0.251	0	0.197	0	-0.102	0	-0.087	0	-0.791	-0.284687	0.749	1.03369
NUP62 - Nucleoporin 62kD	NUP62	H200001847	18193	19	55102226	55102295	TGTACCTTGGGTGGCACTTGTTATGCTATCCTGTGCTAGCCGTTTGTGCCTCGTCTCGCTGTTAGATTG	1	0	0	-0.418	0	-0.1595	0	-0.128	0	-0.109	0	-0.266	0	-0.571	0	-0.186	0	-0.379	0	-0.337	0	-0.267	1	0.177	1	-0.129	-0.28205	0.024	0.30605
Homo sapiens cDNA FLJ13250 fis, clone OVARC1000724		H200009329	10069	9	137256014	137256083	AGAAGCCCTCACAAAAACATTAGCAACGGAGCGCCTGCGGCAAACCCTTCTAACCTTTGGTCTTTATGG	1	0	1	0.01	1	0.4035	1	0.461	0		0		0		0		0		0		0		0		0	-0.272	-0.272	0.2915	0.5635
Homo sapiens cDNA FLJ13847 fis, clone THYRO1000852, highly similar to Human branched-chain amino aci		H200018460	18136	19	53994314	53994383	ACCCAGCTCCCACAGTCGTTTGAGCCTCCAAAGCCCCTCACCCCCGTGTGGACTTTCTGTGTAAATCTG	1	0	0		0		0		0		0		0		0		0	-0.271	0		0		1		1		-0.271	#DIV/0!
EIF4G1 - Eukaryotic translation initiation factor 4 gamma, 1	EIF4G1	H200015109	4547	3	185532251	185532456	CGTTAGTTCGAGCCCTCATGACGGCTGTCTGCTATTCTGCAATTATTTTTGAGACTCCCCTCCGAGTGG	1	0	0	-0.607	0	0.0205	0	0.26	0	-0.315	0	-0.682	0	-0.648	0	0.108	0	-0.693	1	0.808	1	0.703	0	0.121	0	-0.244	-0.26795	0.7555	1.02345
Homo sapiens cDNA FLJ31090 fis, clone IMR321000102		H200005153	4595	3	192598501	192598570	CTCATCTGGACTAGGCCAATGGAAGCAGTCTCTTTCAGTTCACCTCCGTACAGCACAAGTTGTTCCTGC	1	0	0	-0.129	0	-0.6065	0	-0.119	0		0	0.537	0	0.168	0		0	-0.817	0	-0.624	1	0.86	0		0	-0.534	-0.265563	0.86	1.12556
Homo sapiens mRNA; cDNA DKFZp564C1563 (from clone DKFZp564C1563)		H200015805	9017	8	98807401	98807470	TTATGTGGCGCCAAGAACGAACCTGTTTAACAGCTGTAACCAATGGTACTGATCTATCCATCCAATGTT	1	0	1	0.43	0	-0.1345	0	0.005	1	0.792	1	0.283	1	-0.131	0	-0.251	0	-0.769	0	-0.169	0	-0.272	0	0	0	-0.513	-0.262938	0.3435	0.606437
CML66 - Chronic myelogenous leukemia tumor antigen 66	CML66	H200014720	9077	8	110326780	110326849	TAGTGGATCCTAAAGAAATGCCCTGCTTCTGTTTGCGCCATGATGTTGATGCCCTACTCTGGCAACCAC	1	0	1	0.099	0	0.2285	0	-0.321	0	-0.559	1	0.327	0	-0.191	0	-0.487	0	-1.213	0	0.029	0	0.196	0	0.018	0	-0.32	-0.26195	0.213	0.47495
Homo sapiens cDNA FLJ31250 fis, clone KIDNE2005336, weakly similar to Homo sapiens antigen NY-CO-31		H200015843	10083	9	137602193	137602262	CGCATCTGAGGATGCGATCAGGAAGCAGCCCCGGCACTCTCTCTTTATGGATGCCCACTTCCAGTTTAA	1	0	1	0.582	1	0.3665	1	0.64	0		0		0		0		0	0.035	0	-0.263	0	-0.76	0		0	-0.052	-0.26	0.5295	0.7895
MGC12928 - Hypothetical protein MGC12928	MGC12928	H200004984	4622	3	197769678	197769747	CTTCAGGGGTATCCCAGGTCTGCTTTCTCCCAGAATCCTATTTGCTGCTTACTGGAGGGAATGATGGGA	1	0	0	-0.256	0	-0.0065	0	0.204	0	-0.222	0	-0.503	0		0	-0.231	0	-0.621	0	-0.672	1	0.343	0	-0.068	0	-0.159	-0.25345	0.343	0.59645
Homo sapiens cDNA FLJ31234 fis, clone KIDNE2004626		H200020839	9121	8	124301740	124301809	CCTTTGAATGAAAGCCTTCGCAGTTGATAACTAGCATTCCATGTCTCTGCCTCTTTTATTGGGACAGTT	1	0	1	0.566	0	-0.2245	0	-0.07	0		1	0.353	0	0.063	0		0		0	-1.001	0	-0.144	0	-0.237	0	-0.142	-0.250786	0.4595	0.710286
Homo sapiens mRNA for NSE2 protein		H200012524	9148	8	127637554	127637623	GTGGAGCAAACTGTGGACTTGCCTGGCACTTAAACCTTGGTAGATCTGGGTTTATAATCGGCCATTCTT	1	0	1	0.893	0	-0.3045	1	-1.218	0	-0.517	1	1.796	0	0.828	0	-0.604	0	-0.032	0	-0.299	0	-0.141	0	-0.628	0	-0.509	-0.245167	0.490333	0.7355
Homo sapiens, Similar to cofactor required for Sp1 transcriptional activation, subunit 8 (34kD), clo		H200003819	9970	9	131789016	131844365	CCATCCACTTATCCAGACCCAATGGAACATCAGCAATGCTTCTGCTTGATATATGGTCCAAATCCAACT	1	1	0	-0.089	1	0.0905	0	-0.666	0	-0.298	0	-0.386	0	-0.341	0	-0.087	0	-0.061	0	-0.23	0	-0.091	0	-0.14	0	-0.306	-0.245	0.0905	0.3355
Homo sapiens, Similar to RIKEN cDNA 6720467C03 gene, clone MGC:26639 IMAGE:4826612, mRNA, complete c		H200010548	8993	8	94800090	94800159	GAATTTATCACAATCGAAATGTTATTTCACGGCAAAGCTTTAGAGGTCTACACTGCTGCCTACCAGAAT	3	0	0	-0.09	0	0.0045	0	-0.07	0	-0.243	0	-0.358	1	-0.151	0	-0.266	0	-0.663	0	-0.331	0	-0.084	0	-0.175	0	-0.401	-0.243318	-0.151	0.0923182
BARHL1 - BarH-like 1 (Drosophila)	BARHL1	H200017834	9976	9	132495110	132495182	CCAGCCTCAGCCCCGGTCCGGGGGCAGCCAGGCCCGGGTTCTCTCTTTTTTAAATGTCGAAATAAACTT	1	0	0		1		1		0		0		0		0	-0.242	0	-0.417	0		0	-0.095	0		0	-0.191	-0.23625	#DIV/0!
RAD18 - Postreplication repair protein hRAD18p	RAD18	H200003002	3486	3	8897453	8897522	CATGATGGTTGTTGCCCGAGGTTAATGTAGTTGTTTGTTAGACCTGTGTCTTACACATTTCTCAGAGTA	1	0	0	-0.109	0	0.0655	0		0	-0.806	0	-0.603	0	-0.628	0	0.1	0	-0.718	1	-0.356	0	0.256	0	0.365	0		-0.230833	-0.356	-0.125167
FLJ10560 - Hypothetical protein FLJ10560	FLJ10560	H200015554	4569	3	187747417	187751659	CAAACAAGCAGCTGGATAAGGATCTTACATGCAGACACTGGGCCCTGGAAATACAAGGATAAATGGAGG	2	0	0		0	-0.3995	0	-0.376	0	-0.069	0	-0.483	0	-0.135	0	0.022	0	-0.507	0	-0.45	1	0.719	0	0.11	0	-0.015	-0.23025	0.719	0.94925
TAF2 - TAF2 RNA polymerase II, TATA box binding protein (TBP)-associated factor, 150 kD	TAF2	H200012399	9102	8	120825707	120825762	GCCAGGCCTTCATTTCCCATCATTTAAACATGCTTGAAAGGCCGTCAACTCCAGGGCTCTCGAAGTATC	1	0	1	0.767	0	0.0495	0	-0.421	0	-0.723	1	1.616	0	-0.005	0	-0.444	0	-0.781	0	0.112	0	-0.034	0	0.21	0	-0.24	-0.22765	1.1915	1.41915
SPHK2 - Sphingosine kinase type 2 isoform	SPHK2	H200010003	18127	19	53825393	53825462	TCTCATGCGCGTCCTCCGTCCCCAATCTAAAAAGCAATTGAAAAGGTCTATGCAATAAAGGCAGTCGCT	1	0	0	-0.485	0	-0.3455	0	0.14	0	0.388	0	-0.355	0	-0.96	0	-0.315	0	-0.2	0	-0.188	0	0.077	1	1.614	1	1.187	-0.22435	1.4005	1.62485
SQLE - Squalene epoxidase	SQLE	H200005743	9142	8	126102269	126103219	GCGGGTCCTGTTGGGCTGCTTTCTGTATTGTCTCCTAACCCTCTAGCTTTAATTGGACACTTCTTTGCT	1	0	1	1.22	0	-0.5935	1		0	-1.241	1	2.1	0	0.566	0		0		0	-0.712	0	-0.388	0		0	1.083	-0.21425	1.66	1.87425
UCK1 - Uridine-cytidine kinase 1	UCK1	H200001798	9966	9	131429334	131429403	ACACGGATATGGGGAGCCACTGAGGGATGTTTTCCCCCCTTGCTTGTGCCTTAAAGGCAGAGAAGCGAG	1	0	0		1	0.4815	0	-1.144	0	-0.135	0	-0.101	0	-0.618	0	0.198	0	-0.156	0	-0.145	0	0.297	0	-0.238	0	-0.083	-0.2125	0.4815	0.694
ABL1 - V-abl Abelson murine leukemia viral oncogene homolog 1	ABL1	H200013561	9954	9	130792418	130792489	GCATCTTTTATAGACGCTCTTTTCTAAGTGGCGTGTGCATAGCGTCCTGCCCTGCCCTCGGGGGCCTGT	1	0	0	0.159	1	0.4985	0	-0.442	0	0.132	0	-0.63	0	-0.647	1	-0.458	0	-0.437	0	-0.335	0	0.077	0	0.145	0	-0.125	-0.2103	0.02025	0.23055
DLG1 - Discs, large (Drosophila) homolog 1	DLG1	H200013955	4633	3	198284397	198284441	ACCAGCATGTAACTTCTAATGCCAGCGATAGTGAAAGTAGTTACCGTGGTCAAGAAGAATACGTCTTAT	0	1	0	0.005	0	0.1595	0	-0.045	0	-0.452	0	-0.403	0		0	-0.378	0	-0.586	0	-0.356	1	0.528	0	-0.011	0	-0.029	-0.20955	0.528	0.73755
MGC4400 - Hypothetical protein MGC4400	MGC4400	H200012930	18255	19	57067269	57067338	GGTGCTTTTAGCGCTAAATTGTGCCTCGTGTGCCAAAGAAACATAGACAACTGTAGAGGCAATGGATAT	1	0	0	-0.013	0		0		0		0		0		0		0		0		0	-0.404	0		1		-0.2085	#DIV/0!
DBP - D site of albumin promoter (albumin D-box) binding protein	DBP	H200014066	18128	19	53825758	53825827	GCCCACGGGCCGGCCAGCTGGGTGCCCCAGGGACGTGATAATGCAGATAAATACATTTATATTTTTAAG	1	0	0	-0.616	0	0.1815	0	0.06	0	-0.281	0	0.084	0		0	-0.275	0	0.572	0	-0.707	0	-0.863	1	0.722	1	-0.156	-0.204944	0.283	0.487944
COX6C - Cytochrome c oxidase subunit VIc	COX6C	H200021302	9032	8	100959589	100959658	GTTGAATTACCTAGAAGTTTGTCACTGACTTGTGTTCCTGAACTATGCCACATGAATATGTGGGCTAAG	10	1	1	0.112	0	0.0105	0	-0.158	1	0.476	1	0.321	1	0.9	1	0.112	0	-0.69	0	-0.026	0	-0.028	0	-0.262	0	-0.271	-0.2035	0.3842	0.5877
KCNA7 - Potassium voltage-gated channel, shaker-related subfamily, member 7	KCNA7	H200018693	18149	19	54262861	54262930	AGAGTGATGTACAGTCTATTCCATAGAATCACAGAACAATCCTGAACCAGGCCTGTCACCTACCCTCCC	1	0	0		0		0		0		0	-0.196	0		0		0		0		0		0		1		-0.196	#DIV/0!
LMLN - Leishmanolysin-like (metallopeptidase M8 family)	LMLN	H200016313	4645	3	199236695	199236764	GACTACTGCCCTTTCAGTCAGGAATTCAGTTGGCATTTAAGTGGTGAATATCAGCGCAGCTCAGATTGT	1	0	0	0.02	0		0		0		0		0	0.283	0		0	-0.162	0	-0.8	1	0.418	0		0	-0.313	-0.1944	0.418	0.6124
DGKG - Diacylglycerol kinase, gamma (90kD)	DGKG	H200010327	4566	3	187350357	187350426	AACGTCACCTTGCCATACATTCTGTTTCAACAGTGGGTACACCCCTAACAGAGCCAGTGCCAACAAAAC	1	0	0	-0.78	0	-0.4215	0	-0.153	0	0.15	0	0.254	0	-0.297	0	-0.247	0		0	-0.416	1	1.221	0	-0.361	0	0.33	-0.19415	1.221	1.41515
Homo sapiens PAK2 mRNA, complete cds		H200008784	4626	3	198045725	198045794	GTGCCAACGCCTCGTTTCAGGCTTGTGACTCAACAAAGGGCTTTTCCATTGATAGAAGCAGTTTGGGAT	2	0	0	-0.369	0	0.0225	0	-0.031	0	-0.194	0	-0.344	0		0	0.046	0	-0.438	0	-0.49	1	0.771	0	-0.196	0	0.062	-0.19315	0.771	0.96415
Homo sapiens, clone IMAGE:4183899, mRNA		H200005168	4642	3	199103144	199103213	CATGGAAAGAGGGGCCTTTGTATTCTGCTAGAACACAGAGCATAGTAGTAGATCACTTTTCTGAAGAGC	1	0	0	0.097	0	-0.1185	0	-0.29	0	-0.089	0	-0.093	0	-0.294	0	-0.692	0	0.017	0	-0.126	1	0.512	0	-0.131	0	-0.39	-0.191773	0.512	0.703773
POMT1 - Protein-O-mannosyltransferase 1	POMT1	H200010985	9965	9	131428250	131428319	CAATAAAGATATTCCGTGTCTTCACCCCTGAACTAAGACACAGGGAGTATTTCAGAGGCCAGCGTAGGA	1	0	0	-0.201	1	0.8605	0		0	-0.338	0	-0.075	0	-0.407	0	-0.125	0	0.111	0	-0.073	0	-0.149	0	-0.455	0	-0.157	-0.1869	0.8605	1.0474
YWHAZ - Tyrosine 3-monooxygenase/tryptophan 5-monooxygenase activation protein, zeta polypeptide	YWHAZ	H200006002	9042	8	102000704	102000773	AATGTTCTTGGCCCATCATGACATTGGGTAGCATTAACTGTAAGTTTTGTGCTTCCAAATCACTTTTTG	9	1	1	0.291	0	-0.0105	0	-0.125	1	0.38	1	0.414	1	0.467	1	0.14	1	0.409	0	-0.099	0	-0.129	0	-0.404	0	-0.342	-0.184917	0.350167	0.535083
DKFZP434I116 - DKFZP434I116 protein	DKFZP434I116	H200002596	9001	8	95571340	95571406	CGTGGAGGCCAGAGCAATTTTAACAGAGGCCCTCTTCCACCATTACGACCCCTTAGTTCTACAGGTTAC	1	0	1	-0.364	0	-0.0705	0	-0.018	1	-0.415	1	-0.572	1	0.156	0	0.194	0	-1.038	0	-0.165	0	-0.025	0	0.02	0	-0.357	-0.182437	-0.29875	-0.116313
SDCCAG31 - Serologically defined colon cancer antigen 31	SDCCAG31	H200013048	10084	9	137603869	137604070	AAGCCTTCCTTCACCAGGCCCAGCTTGGGCAATTCAGTTACCTAGCCCCAGGTGAGGACGGGCACTGGG	1	0	1	1.226	1	0.7475	1	0.454	0		0		0		0		0		0	-0.126	0	-0.334	0		0	-0.042	-0.167333	0.809167	0.9765
Homo sapiens cDNA FLJ14408 fis, clone HEMBA1004341		H200019609	4614	3	196949843	196949912	CTCGCTCACATCCACCGGAGTGTATGTATGGGGAGGGGCTTCACCTGTTCCCAGAGGTGTCCTTGGACT	1	0	0		0		0		0		0		0	-0.167	0		0		0		1	0.215	0		0		-0.167	0.215	0.382
GLTSCR1 - Glioma tumor suppressor candidate region gene 1	GLTSCR1	H200010786	18098	19	52897559	52897628	TGGGGACTCGAGCCGGGGATCCCCTGACGGTTTTTCTTGCCTAAGTTATTTGAGTCACAAAGGCCTCCT	1	0	0	-0.287	0	-0.4835	0	0.007	0	-0.19	0		0		0	-0.219	0	0.007	0	-0.288	0	0.096	1	0.337	0	-0.137	-0.166056	0.337	0.503056
FLJ20005 - Hypothetical protein FLJ20005	FLJ20005	H200014304	10042	9	136664837	136664906	CCAGGGGGCATGACCAGATGCGTCCCAAGATGTTGATTTTTGCTGTGTTTTATAAAATAGAGTGTAGTT	1	0	1	0.125	1	1.3925	1	2.182	0	-0.015	0	-0.286	0	-0.15	0	-0.437	0	-0.317	0	0.029	0	0.015	0	-0.098	0	-0.232	-0.165667	1.23317	1.39883
PPFIA3 - Protein tyrosine phosphatase, receptor type, f polypeptide (PTPRF), interacting protein (liprin), al	PPFIA3	H200011637	18154	19	54345551	54345620	TCTCTACTTTGTAATTTATTGATCAGTTTCTGTTGGGAGACGGGTGTCCTTTACCCGCGGGAAGGGGGC	1	0	0	-0.157	0	-0.1195	0		0	-0.168	0	-0.313	0	-0.076	0	0.068	0	-0.252	0	-0.235	0	-0.426	0	0.024	1	0.498	-0.16545	0.498	0.66345
FLJ13187 - Phafin 2	FLJ13187	H200003948	9009	8	96237153	96237222	AGCACAGATTTACCTAGGCTTGAAGATTTGGAAGAAATAATATGTAAGAATGGCCTCAAGGCAGACCAC	1	0	1	-0.081	0	-0.2395	0	-0.532	1	-0.245	1	0.922	1	0.253	0	0.014	0	-0.197	0	0.152	0	-0.061	0	-0.038	0	-0.406	-0.163438	0.21225	0.375687
KIAA0212 - KIAA0212 gene product	KIAA0212	H200013962	3477	3	5236230	5236299	TCAAGTACCTGTGGAACTCCCTGATTCTATACCCTCTTCCTTCTTTCTGCAAGGCAGAGGAATAATATT	1	0	0	0.097	0	0.1425	0	-0.391	0	-0.579	0	-0.086	0	-0.028	0	-0.51	0	0.005	1	0.022	0	-0.051	0	-0.285	0	-0.011	-0.154227	0.022	0.176227
EIF3S3 - Eukaryotic translation initiation factor 3, subunit 3 (gamma, 40kD)	EIF3S3	H200005305	9086	8	117740310	117740379	TGCGGAGCCTTCGCCATGTAAACATTGATCATCTTCACGTGGGCTGGTATCAGTCCACATACTATGGCT	1	0	1	0.777	0	0.2435	0	-0.528	0	-0.742	1	0.164	0	0.611	0	-0.213	0	-0.951	0	0.085	0	-0.169	0	0.213	0	-0.074	-0.15245	0.4705	0.62295
KCNJ14 - Potassium inwardly-rectifying channel, subfamily J, member 14	KCNJ14	H200013441	18120	19	53660277	53660346	TGTTGCTTCTCAACTCAGCCAACTGAGTAGCAAATCATTTGTTCTAGACCACCTAAGGAGGGAAGGTTA	1	0	0	-0.444	0		0	0.159	0		0	-0.19	0		0		0	-0.016	0	0.016	0	-0.439	1	0.514	1	0.699	-0.152333	0.6065	0.758833
LHB - Luteinizing hormone beta polypeptide	LHB	H200013990	18147	19	54211142	54211211	TCTGACTGTGGGGGTCCCAAAGACCACCCCTTGACCTGTGACCACCCCCAACTCTCAGGCCTCCTCTTC	1	0	0	0.172	0	-0.2115	0		0		0		0		0		0	0.169	0		0	-0.606	0	-0.265	1	0.255	-0.1483	0.255	0.4033
FLJ20171 - Hypothetical protein FLJ20171	FLJ20171	H200003437	9003	8	95787350	95787419	CTTGAAACCTCCAGACACAAGAAAACTTCTAGCAAATTCAGGGGAAGTTTGTCTACACTCAGGCTGCAG	1	0	1	-0.201	0	0.1605	0	-0.902	1	-0.478	1	0.277	1	1.402	0	0.525	0	0.413	0	-0.299	0	-0.638	0	-0.251	0	-0.179	-0.146313	0.25	0.396313
DECR1 - 2,4-dienoyl CoA reductase 1, mitochondrial	DECR1	H200006844	8981	8	91126252	91126315	ACCAAAGGTGCCTTTAGCCGTCTGGACCCAACTGGAACATTTGAGAAAGAAATGATTGGCAGAATTCCC	1	0	0	-0.404	0	-0.3475	0	-0.048	0	-0.248	0	-0.062	1	-0.272	0	0.322	0	-0.223	0	-0.018	0	0.014	0	0.007	0	-0.565	-0.142955	-0.272	-0.129045
OPA1 - Optic atrophy 1 (autosomal dominant)	OPA1	H200013621	4603	3	194897390	194897459	TCCCCGTTTAACCCACTGTGCTATAGTTGCGGGTGGAACAGTCAACCTTTCTAGTAGTTTATGATATTG	1	0	0	0.103	0	0.2605	0	0.085	0	-0.271	0	0.033	0	0.065	0	-0.109	0	-0.361	0	-0.903	1	0.789	0	-0.243	0	-0.228	-0.142591	0.789	0.931591
FLJ20643 - Hypothetical protein FLJ20643	FLJ20643	H200001018	18166	19	54641414	54641483	GTGGCCATGCCGCTTCTGCCGGTGCCTTCTTGATCAGGGTGTCTCCTTGTGCTTCTGAGATGTGGAGAA	1	0	0	0.152	0	-0.2415	0	0.005	0	-0.374	0	-0.098	0	-0.302	0	-0.111	0	-0.031	0	-0.343	0	-0.1	0	-0.094	1	0.647	-0.139773	0.647	0.786773
NUP214 - Nucleoporin 214kD (CAIN)	NUP214	H200007929	9959	9	131127721	131127790	CCTCTAACCTATTTGGAAACAGTGGGGCCAAGACATTTGGTGGATTTGCCAGCTCGTCGTTTGGAGAGC	1	0	0	-0.036	1	0.1235	0	-0.007	0	-0.296	0	-0.247	0	-0.061	1	0.006	0	-0.211	0	-0.344	0	-0.218	0	0.106	0	-0.083	-0.1397	0.06475	0.20445
CENTB2 - Centaurin, beta 2	CENTB2	H200003393	4611	3	196477610	196477679	TTGGCACCATTACCCAGGTCTGACTGACCACCAGTCAGAGGCACTTTATTTGTATCATGAAATGATTTG	1	0	0	-0.013	0	0.1815	0	-0.023	0	-0.17	0	-0.054	0	0.084	0	-0.488	0	-0.182	0	-0.462	1	0.507	0	-0.085	0	-0.323	-0.1395	0.507	0.6465
DKFZp434B227 - Hypothetical protein DKFZp434B227	DKFZp434B227	H200019529	4643	3	199153842	199153911	GGCCTCAACAATCACAAAAATACCCAGTCCGTTAATAACTGAGGAAGGACCCAACTTGCCAGAAATCAG	1	0	0	-0.323	0	-0.1615	0	-0.264	0		0		0	0.483	0		0	0.264	0	-0.716	1	1.089	0		0	-0.256	-0.139071	1.089	1.22807
FLJ10891 - Hypothetical protein FLJ10891	FLJ10891	H200017013	18270	19	57769140	57769198	CGCACCGCGGCGGATTGACTTCTAAAGACTTGGTACGTGAGGAAAAAACACGGAAGAGGAAGAGGAAAG	5	0	0	-0.041	0	-0.3535	0		0	-0.506	0	-0.366	0	0.618	0	-0.066	0	0.153	0	-0.331	0	-0.34	0		1	0.352	-0.136944	0.352	0.488944
PCYT1A - Phosphate cytidylyltransferase 1, choline, alpha isoform	PCYT1A	H200016992	4619	3	197453824	197453893	TATCAGTGAGGATGAAGAAGACTAATGTTTCCTCCCTCCTTTCCTGTCCTCCCTTTCTGTCCCATTACC	1	0	0	0.098	0	-0.1315	0	0.015	0	-0.277	0	-0.462	0	0.214	0	0.177	0	-0.24	0	-0.55	1	0.811	0	0.035	0	-0.322	-0.131227	0.811	0.942227
FLJ11198 - Hypothetical protein FLJ11198	FLJ11198	H200010480	4538	3	185394272	185394341	GGACTTCCCCCAACTTGGGGACAGCCTTATTCCCAAATGTCTCTATCCTTTTGACTGGAGCATCTTCTG	1	0	0	-0.045	0	0.2485	0	0.158	0	-0.065	0	-0.431	0	-0.264	0	-0.122	0	-0.398	1	1.079	1	0.747	0	-0.203	0	-0.173	-0.12945	0.913	1.04245
Homo sapiens cDNA FLJ10960 fis, clone PLACE1000564		H200021303	10091	9	137782883	137782952	ACCAATCTGGGGGGTAACCCAGCCATCATCTGGATGAGCGTTGGGGTCTTTCTGCTCTGGATTGCAGGG	1	0	1	0.922	1	0.7305	1		0		0	0.186	0		0		0		0		0	-0.519	0		0	-0.046	-0.126333	0.82625	0.952583
SEPW1 - Selenoprotein W, 1	SEPW1	H200002363	18101	19	52979395	52979464	TCATGATAGGAAGGACTGAAAAGTCTTGTGGACACCTGGTCTTTCCCTGATGTTCTCGTGGCTGCTGTT	1	0	0	-0.128	0	-0.1195	0	-0.111	0	-0.134	0	-0.325	0	-0.144	0	0.045	0	-0.005	0	-0.018	0	-0.173	1	0.634	0	-0.196	-0.118955	0.634	0.752955
EHHADH - Enoyl-Coenzyme A, hydratase/3-hydroxyacyl Coenzyme A dehydrogenase	EHHADH	H200000401	4557	3	186391542	186391611	CATTAGTGGTTACCTAAGGCTAGAATTGGGGGTGATGAATGGGGAGTACAGGATTCATCTAATGGGTAC	1	0	0		0		0		0	-0.184	0		0		0		0	-0.049	1	0.665	1	0.618	0		0		-0.1165	0.6415	0.758
LPP - LIM domain-containing preferred translocation partner in lipoma	LPP	H200008428	4586	3	190078285	190078354	GGCATCAGGTTGTTAGATGCTGGCATCTCTGCAGCTCAAAGATGTGGGTTCTTTTTCTTGTCATTAACA	1	0	0	0.186	0	0.0375	0	-0.261	0	-0.123	0	0.275	0	0.118	0	-0.478	0	-0.043	0	-0.666	1	0.725	0	-0.156	0	-0.137	-0.113409	0.725	0.838409
OLFM1 - Olfactomedin 1	OLFM1	H200005941	10016	9	135238305	135238374	AGGATGGCATGAACATTTCCTTAGATCGTGGTCAGCTCCGAGGAATGTGGCGTCCAGGCTCTTTGAGAG	1	0	1		1		1		0	0.284	0		0		0		0	0.849	0	-0.328	0	-0.09	0	-0.825	0	-0.566	-0.112667	#DIV/0!
FLJ14825 - Hypothetical protein FLJ14825	FLJ14825	H200019694	9123	8	124312989	124313058	CATCCTTTTAATCCTTGGAACTGGGGCAAATTGGCAGAGGCTTACCTGAATCTGGGGCCAGCTCTTTCA	1	0	1	0.693	0	-0.2515	0	-0.07	0	-0.498	1	1.497	0	0.02	0		0	-0.359	0	0.265	0	0.175	0	0.076	0	-0.356	-0.110944	1.095	1.20594
KLK3 - Kallikrein 3, (prostate specific antigen)	KLK3	H200008016	18217	19	56055176	56055245	CATCGTGGCCAACCCCTGAGCACCCCTATCAACCCCCTATTGTAGTAAACTTGGAACCTTGGAAATGAC	1	0	0	-0.162	0		0		0		0		0		0		0		0	-0.199	0	0.051	0		1	-0.413	-0.103333	-0.413	-0.309667
GRF2 - Guanine nucleotide-releasing factor 2 (specific for crk proto-oncogene)	GRF2	H200009325	9968	9	131484161	131484230	AGGGCAGCCAGCAGGCAGGTCTTGTTGCCAATTTACAAACCGGTGGTTTTCTGGTTTGGTTTTGTTTTC	1	0	0	0.207	1	0.4705	0	-0.447	0	-0.164	0	-0.219	0	0.124	0	-0.239	0	-0.367	0	-0.163	0	-0.233	0	0.407	0	-0.024	-0.101636	0.4705	0.572136
Homo sapiens cDNA FLJ13485 fis, clone PLACE1003892		H200004283	18260	19	57208784	57208853	ACATGTACAGATTCGTGTAACCACTGCAACCACATAAAACTAATGAACACAAAGTCCCTCATGCTACCT	1	0	0		0		0		0	0.06	0		0		0		0		0		0	-0.258	1		1		-0.099	#DIV/0!
FPR1 - Formyl peptide receptor 1	FPR1	H200000190	18250	19	56940930	56941000	AGCTGGGGGACACTTTCGAGCTCCCAGCTCCAGCTTCGTCTCACCTTGAGTTAGGCTGAGCACAGGCAT	1	0	0	0.12	0	-0.0905	0	-0.052	0	0.005	0	-0.174	0	-0.038	0	0.104	0	-0.382	0	-0.265	0	-0.157	0	-0.144	1	-0.188	-0.0975909	-0.188	-0.0904091
Homo sapiens, clone IMAGE:4562995, mRNA, partial cds		H200015419	4639	3	198891909	198891978	CTTGAGGAAGTTGAAATGGCCAGTCAGCACTGGGAGAGGAACTGGAAAGGGCTGCTGTTCCTTAGCCTG	1	0	0		0		0		0		0		0		0	-0.097	0		0		1		0		0		-0.097	#DIV/0!
KIAA0310 - KIAA0310 gene product	KIAA0310	H200001092	10040	9	136611168	136611237	AAACTGACCGTGTGATGTTTGATTTGGGCTTCATTTCGTGTGTAGGAGCACGGTTAGACTCACTGTTAA	1	0	1	-0.286	1		1	1.072	0	0.059	0	-0.094	0	0.024	0	-0.41	0		0		0	-0.064	0		0		-0.097	0.393	0.49
Homo sapiens cDNA FLJ32440 fis, clone SKMUS2001492		H200020068	9146	8	126448283	126448352	AGAAAAGACATCGTCATTCCGAGTAGGAAAAGCCACCTGCCTGCAGGGACACCAGCAGCCTACCTCCTA	1	0	1	0.759	0	-0.1855	1	-0.777	0	-0.521	1	2.455	0	0.182	0	-0.357	0	-0.944	0	0.644	0	0.407	0	-0.019	0	-0.021	-0.0905	0.812333	0.902833
CALB1 - Calbindin 1, (28kD)	CALB1	H200005573	8982	8	91140045	91140114	ATGTTGAGTGGGAGATTGGCTTTGCCTTTAGCGTGTAAATGGAAGCACTGCCATTAGACTGAATTTAAC	1	0	0	-0.065	0		0		0		0		1	0.153	0		0	-0.107	0		0		0		0		-0.086	0.153	0.239
SURF4 - Surfeit 4	SURF4	H200008796	9994	9	133258404	133258473	GCAAATATTCCCCTGGTAGCCTACTTCCTTACCCCCGAATATTGGTAAGATCGATCAATGGCTTCAGGA	1	0	1	-0.059	1	0.3465	1	0.733	0	0.35	0	-0.102	0	-0.483	0	-0.346	0	-0.179	0	0.043	0	0.024	0	0.056	0	-0.1	-0.0818889	0.340167	0.422056
SETMAR - SET domain and mariner transposase fusion gene	SETMAR	H200016558	3471	3	4330246	4330306	CAGTGCCTCCAAAGAAAGGCTAGATCATGGGAAACTAAGGAAACCTTGTTACTGTGGTGCCAAATCATG	1	0	0	-0.15	0	-0.0085	0		0	-0.427	0		0		0		0		1		0	0.261	0		0		-0.081125	#DIV/0!
HRMT1L2 - HMT1 hnRNP methyltransferase-like 2 (S. cerevisiae)	HRMT1L2	H200002908	18180	19	54877106	54877305	CAAGGCCGGGGCCCGCAAGGTCATCGGGATCGTGTGTTCCAGTATCTCTGATTATGCGGTGAAGATCGT	2	0	0	-0.014	0	-0.3365	0	0.281	0	-0.476	0	-0.78	0	0.03	0	0.694	0	-0.005	0	-0.17	0	-0.031	1	0.297	1	0.273	-0.08075	0.285	0.36575
UQCRB - Ubiquinol-cytochrome c reductase binding protein	UQCRB	H200012944	9011	8	97313228	97313297	GCCATAAGAAGACTTCCTGAGAACCTTTATAATGACAGGATGTTTCGCATTAAGAGGGCACTGGACCTG	3	0	1	-0.271	0	0.2725	0	0.077	1	0.014	1	0.352	1	0.515	0	-0.011	0	-0.519	0	-0.201	0	-0.095	0	-0.05	0	-0.092	-0.0773125	0.1525	0.229813
FLJ12644 - Hypothetical protein FLJ12644	FLJ12644	H200007241	18256	19	57085385	57085454	CCACTTGGTGTTCCTCAGAATGATATCTCTTACTCCGGGGGCCAAGGTAGGGGTTAGCTTTTGTTCTCT	1	0	0		0		0		0		0		0		0		0		0	-0.076	0		0		1		-0.076	#DIV/0!
NR1 - NADPH-dependent FMN and FAD containing oxidoreductase	NR1	H200014008	10076	9	137386455	137386607	GTGCATACTTCTACCTGGCAGGCAACGCCAAGTCCATGCCAGCGGACGTCTCGGAAGCCCTGATGTCCA	1	0	1	0.826	1	1.1435	1	1.224	0		0		0		0	0.137	0	-0.096	0	-0.346	0	-0.281	0		0	0.232	-0.0708	1.0645	1.1353
Homo sapiens cDNA FLJ12032 fis, clone HEMBB1001880		H200013749	9145	8	126336894	126336963	GCAACTGAACTGAATCTCAGGTTAACCAGGTTGGAGAATAAAGGGTGGCGTGTTCTAGGCAGAGGGGAC	1	0	1	0.103	0		1		0	0.116	1		0	-0.322	0		0		0	0.016	0		0		0		-0.0633333	0.103	0.166333
Homo sapiens cDNA FLJ30774 fis, clone FEBRA2000772, weakly similar to Mus musculus strain ICR 90 kDa		H200015159	10041	9	136655511	136655580	TCTTCTCCCTAATCCTGAGTGCACGGAGACAGCTCTCAGCAGTTTGTAGCCTGATGTGGAGTGGAGGGT	1	0	1		1		1		0		0	-0.063	0		0		0		0		0		0		0		-0.063	#DIV/0!
KIAA1183 - KIAA1183 protein	KIAA1183	H200001384	18072	19	51687867	51687936	GCCACCTGCCCCTGACCACAAGTTGAATTTGTCACTCAGACTGCAGTGTTTCCCAACATTCTAATTATT	1	0	0	0.024	0		0		0		0	-0.148	0		0		0		0		0		1		0		-0.062	#DIV/0!
DKFZP586B0519 - DKFZP586B0519 protein	DKFZP586B0519	H200003785	10079	9	137443392	137443461	TGCCCACCATCCATGCAGTGGCTCCCAGGGCAGAGCCTCTCCTTGTACTTTGGCAGCCATAGAAAGCGT	1	0	1	1.148	1	1.3565	1	1.638	0	0.089	0	-0.325	0	-0.091	0	-0.614	0	-0.115	0	-0.03	0	0.099	0	0.303	0	0.127	-0.0618889	1.38083	1.44272
RP42 - RP42 homolog	RP42	H200011315	4519	3	184143113	184143182	ACACACACGCCCCTTGAATTGCTTTAACTCCTAAGTGTTTCAGTCCTCATTCCGGTAAACTCCCCATGC	2	0	0	0.162	0	0.0855	0	-0.185	0	-0.216	0	0.029	0	0.324	0	-0.403	0	-0.177	1	1.45	1	0.917	0	-0.127	0	-0.097	-0.06045	1.1835	1.24395
ACPT - Acid phosphatase, testicular	ACPT	H200009556	18213	19	55989594	55989867	GCCTGCCTCGGCTTTGAGTTCCGGAAGCACCTGGGGAATCCCGCCAAAGATGGAGGGAATGTCACCGTC	1	0	0	-0.096	0		0		0		0	0.007	0	-0.217	0		0	0.092	0		0		0		1		-0.0535	#DIV/0!
BCAT2 - Branched chain aminotransferase 2, mitochondrial	BCAT2	H200011123	18135	19	53992349	53992403	ACTACAAGTTAGGTGGGAATTATGGGCCCACCGTGTTAGTGCAACAGGAGGCACTCAAGCGGGGCTGTG	1	0	0	-0.14	0	-0.3435	0	0.393	0	-0.37	0	-0.246	0	0.072	0	0.216	0	0.405	0	-0.206	0	-0.266	1	1.085	1	1.824	-0.04855	1.4545	1.50305
Homo sapiens cDNA FLJ14392 fis, clone HEMBA1003166		H200012230	4539	3	185399700	185399769	ATGGAAGAGTCATGCACTGGGATTAGCCCAGCTCTACAGCTGATGGTCTTAGGCAAGTGCATCTCTCTT	1	0	0	0.099	0	0.0745	0	-0.089	0	-0.048	0	0.128	0		0	-0.014	0	-0.121	1	0.427	1	0.458	0	-0.199	0	-0.26	-0.0477222	0.4425	0.490222
Homo sapiens cDNA FLJ31475 fis, clone NT2NE2001598		H200010915	9949	9	130482765	130482834	AGGACCATGCCAACACATCCATTTATTGCCCATTCTGGGTGTGTTGAGCGTTTTAAGTTTGCTATGCTT	1	0	0		1		0		0		0		0	0.153	1		0	0.135	0		0	-0.421	0		0		-0.0443333	#DIV/0!
Homo sapiens, clone IMAGE:3356192, mRNA, partial cds		H200016353	4541	3	185441818	185441887	CCGTCACAAACTCTGTAGCCCTGACCCGGGCCAGGCCAACAACAGTGAAGGCAGCGACCATGACTACCT	1	0	0		0		0		0		0		0	-0.041	0		0		1	1.397	1	0.958	0		0		-0.041	1.1775	1.2185
FLJ20772 - Hypothetical protein FLJ20772	FLJ20772	H200001855	9135	8	125533703	125533772	AGATCCTGGGACACATGGGATCCACGTGCGAGTGGCCCTTAAATGTATCAGTTCAGTCCAGGTTGTCAT	1	0	1	0.753	0	0.3025	0	-0.021	0		1	1.792	0		0	-0.266	0	-0.589	0	0.111	0	0.145	0	0.24	0	-0.24	-0.0396875	1.2725	1.31219
DKFZp434I1930 - Hypothetical protein DKFZp434I1930	DKFZp434I1930	H200002357	18097	19	52716621	52716690	CATCCAACTCCCAAGTTAAAGACCAAGAGTTATAGGAGGGAGTCCATCCTCAGCTCCAGCCCAAATGCA	1	0	0	-0.122	0		0		0		0		0	-0.452	0		0	0.189	0	0.229	0		1		0		-0.039	#DIV/0!
FLJ11301 - Hypothetical protein FLJ11301	FLJ11301	H200017941	4609	3	195843483	195843552	CAAGGGACTTGGGTTCAGTTAGTGTACAGCGGGGGCTCACGTCCACTAAGGAACATGTAGAATGTAACC	1	0	0	-0.072	0	-0.0075	0	0.198	0	-0.161	0	0.044	0	-0.262	0	0.028	0	-0.117	0	-0.481	1	0.645	0	0.163	0	0.251	-0.0378636	0.645	0.682864
EIF2B5 - Eukaryotic translation initiation factor 2B, subunit 5 (epsilon, 82kD)	EIF2B5	H200000617	4535	3	185343619	185343987	TCAACTCTCTCAAGTATGCCTATAACGTAAGTCTAAAGGAGGTGATGCAGGTACTGAGCCACGTGGTCC	1	0	0	-0.103	0	-0.1135	0		0	-0.064	0	-0.062	0	0.209	0	0.165	0	-0.415	1	1.51	1	0.647	0	-0.214	0	0.309	-0.0320556	1.0785	1.11056
C9orf9 - Chromosome 9 open reading frame 9	C9orf9	H200005490	9981	9	132794885	132794954	TTCCCTTCACAGGGGACGACTTAGCTTCTGTATTATTGTTGCTTCCTCAGGGGGAGACAGTCAAGAATA	1	0	0		1		1		0		0		0	-0.032	0		0		0		0		0		0		-0.032	#DIV/0!
Homo sapiens cDNA FLJ30652 fis, clone DFNES2000011		H200001096	4587	3	190090230	190090299	TTTCAAGAGTGTGACCACCCTGCTCTAGTCATCATCATTGGATGAATCCAGTTGACTCTTTGGCAAAAG	1	0	0	0.384	0	-0.0865	0	-0.457	0	-0.052	0	0.509	0	0.158	0	-0.343	0	0.348	0	-0.69	1	1.054	0	-0.166	0	0.072	-0.0294091	1.054	1.08341
Homo sapiens, clone IMAGE:4139775, mRNA, partial cds		H200011385	4608	3	195790309	195790378	CGACTTTGGGTACTGCGGACAGACCTGGATAGGCCCAGCATTCGTTCTGAAGATCACAGTTCACAGAAG	1	0	0	0.394	0	-0.2355	0	-0.744	0	0.057	0	-0.022	0		0	0.117	0	0.468	0	-0.222	1	1.108	0	-0.162	0	0.082	-0.02675	1.108	1.13475
C8FW - Phosphoprotein regulated by mitogenic pathways	C8FW	H200001502	9147	8	126518889	126518958	CTTCCAGAATTATACTTTAACCCCTCCCAGATATGGTCCGCCTTTGGCATTGTGTGTACATCTGCAGTT	1	0	1	0.388	0	0.0585	1	1.009	0	-0.216	1	1.865	0	0.437	0	-0.549	0	-0.442	0	-0.129	0	0.224	0	0.012	0	0.393	-0.0235	1.08733	1.11083
NBS1 - Nijmegen breakage syndrome 1 (nibrin)	NBS1	H200003564	8980	8	91015800	91015869	TCTGGCTGCTTGCAGGTGGAACTCCAGCTGCAAGGGAGTTAGGGAAATGAAGGTCTTTTTTTAAAAGCT	1	0	0	-0.013	0	-0.1475	0	-0.247	0	-0.001	0	0.392	1	-0.711	0	0.294	0	-0.635	0	-0.015	0	0.197	0	0.035	0	-0.112	-0.0229545	-0.711	-0.688045
KIAA0061 - KIAA0061 protein	KIAA0061	H200007903	9022	8	99240675	99240744	AGTGTGGCTGTGTAGTGCATAGCTACCTCTGCAAGGTGATAACTAAGCCGGCAAGCTGCCTTTCAACAC	1	0	1	0.226	0	0.2845	0	0.15	1	0.767	1	0.738	1	-0.37	1	0.906	0	-0.749	0	0.233	0	0.033	0	-0.138	0	0.026	-0.0229286	0.4534	0.476329
GEM - GTP binding protein overexpressed in skeletal muscle	GEM	H200006607	8998	8	95331244	95331313	TGTCAATGAGTTTCTTCAAAGGAGGGAAAACTTTCTACGAATCTAAGATCCATGGAGCTAGAATTGTAG	1	0	1	0.041	0	-0.6265	0	1.184	1	0.059	1	-0.511	1	-0.18	0	0.225	0	-0.912	0	-0.016	0	0.222	0	0.373	0	-0.627	-0.0221875	-0.14775	-0.125562
MGC16037 - Hypothetical protein MGC16037	MGC16037	H200019557	10049	9	136896122	136896191	ACGATTCTGTAGGTCTGTCTGGGAGGCCTTAGGCAAGTTTGATCAAGAACAGTCGAGCTGGATAAACAG	1	0	1	0.273	1	-0.7865	1	0.579	0		0	-0.044	0		0		0	0.545	0	-0.549	0	-0.516	0	0.175	0	0.256	-0.0221667	0.0218333	0.044
SDCCAG3 - Serologically defined colon cancer antigen 3	SDCCAG3	H200010638	10037	9	136572429	136572498	GTCACACGTTCCGTGCTGTGAAGCTGTCCAGATGTGCCTCTTTGGCTGGGGGTTCTGGTGGACGTTTCA	2	0	1	-0.328	1	0.7945	1	2.358	0	-0.064	0	-0.504	0	0.091	0	0.275	0	-0.616	0	-0.097	0	0.056	0	0.623	0	0.037	-0.0221111	0.9415	0.963611
TTF1 - Transcription termination factor, RNA polymerase I	TTF1	H200005123	9975	9	132295730	132295772	CCCTCAAGTTCTCACAGATCAGCAGTCAAAGAAATCGTGGTGCTTGGAGTAAGTCTGAAACCCGGAAAC	0	1	0	-0.047	1	-0.0285	1	-0.56	0	-0.072	0	-0.173	0	-0.065	0	0.199	0	0.122	0	0.109	0	0.098	0	-0.254	0	-0.12	-0.0203	-0.29425	-0.27395
ETFB - Electron-transfer-flavoprotein, beta polypeptide	ETFB	H200005909	18236	19	56545404	56545460	GCTGCTGGGCAAACAGGCCATCGATGATGACTGTAACCAGACAGGGCAGATGACAGCTGGATTTCTTGA	1	0	0	-0.089	0	-0.1425	0	0.195	0	-0.39	0	0.393	0	-0.259	0	0.094	0	0.088	0	0.042	0	-0.125	0	0.035	1	0.458	-0.0144091	0.458	0.472409
PPP2R1A - Protein phosphatase 2 (formerly 2A), regulatory subunit A (PR 65), alpha isoform	PPP2R1A	H200008180	18265	19	57416042	57416097	GGCTTGTGGATCATGTATATGCCATCCGCGAGGCAGCCACCAGCAACCTGAAGAAGCTAGTGGAAAAGT	1	0	0		0		0		0	-0.012	0		0		0		0		0		0		0		1		-0.012	#DIV/0!
Homo sapiens, Similar to RIKEN cDNA 0610020I02 gene, clone MGC:23427 IMAGE:4654320, mRNA, complete c		H200012069	10026	9	136129219	136129288	GCGAGGGACCGAGTACTAGAGCTGCTTGCATGCGTTACTAATACAAACAAATGTGATCAAGCCACTTAC	1	0	1	-0.323	1	0.8535	1	1.846	0	0.012	0	-0.245	0	-0.461	0	-0.017	0	-0.118	0	-0.092	0	0.221	0	0.281	0	0.322	-0.0107778	0.792167	0.802944
FLJ21941 - Hypothetical protein FLJ21941	FLJ21941	H200009125	18261	19	57210739	57210808	TGGAACATAAACATGGTGCTGCCTGTTGACAGATGTGTGTCTGTCCTCAGGAGGTGAAATAATTTGCCC	2	0	0	0.178	0		0		0		0		0		0		0		0	-0.018	0	-0.19	1		1		-0.01	#DIV/0!
EMP3 - Epithelial membrane protein 3	EMP3	H200001868	18113	19	53522619	53522688	CTGAATCTCTGGTACGACTGCACGTGGAACAACGACACCAAAACATGGGCCTGCAGTAATGTCAGCGAG	1	0	0	-0.449	0	-0.4525	0	0.255	0	0.338	0	-0.109	0	-0.083	0	0.384	0	-0.139	0	-0.186	0	0.346	1	1.203	1	0.392	-0.00955	0.7975	0.80705
FLJ10702 - Hypothetical protein FLJ10702	FLJ10702	H200011296	3476	3	5197155	5197224	GAACTAGAATGTGTGACTCTGTGGGGACTGCATAGGTTTGTTAATTGACCTATAGCTAAACCTTAATGT	2	1	0	0.012	0	0.0825	0	-0.124	0	-0.233	0	0.177	0	0.031	0	0.193	0	-0.151	1	0.817	0	-0.013	0	0.113	0	-0.19	-0.00931818	0.817	0.826318
Homo sapiens clone 23718 mRNA sequence		H200001257	10006	9	133925489	133925558	GACAAGTCGTGTGTCGGAATTGGATTTGAGAACACTCTGAATGACCCCTGGAGGCCGAGGGGGCAGGCT	2	0	1	0.192	1	0.3385	1	0.101	0	0.215	0	-0.13	0	0.038	0	0.086	0	0.086	0	-0.412	0	0.364	0	-0.288	0	-0.039	-0.00888889	0.2105	0.219389
Homo sapiens clone FLB3344 PRO0845 mRNA, complete cds		H200001218	8992	8	93965080	93965149	TCACCCCAACCAATGACTGTAAGATCTTGAGAGTATGTTCTTACTCATTTCTGTAATTGCAGTAGTGTA	1	0	0	0.698	0	0.0235	0	-0.375	0	0.191	0	0.292	1	1.679	0		0	-0.193	0	0.628	0	0.057	0	-0.598	0	-0.809	-0.00855	1.679	1.68755
KIAA0625 - KIAA0625 protein	KIAA0625	H200014010	9973	9	132167213	132167282	GCTTCTAAAGGGAGGCATGGCAAAAACGTTGGGGTCAGGATGTCTCTCACGCTGCTCATGTTAATACTA	1	0	0	0.155	1	0.0335	1	-1.12	0	0.171	0	0.061	0	-0.273	0	-0.1	0	-0.165	0	-0.062	0	0.1	0	0.201	0	-0.129	-0.0041	-0.54325	-0.53915
DVL3 - Dishevelled, dsh homolog 3 (Drosophila)	DVL3	H200008195	4536	3	185373260	185373329	TGGTGTGCAGAGGGCTTTGTTGGAAGTGTGACTCAATCTTGCCTGCCTTCTGGGAGCTCTAGAATTGTT	1	0	0	-0.28	0	-0.0615	0	-0.203	0	0.084	0	0.463	0		0	0.042	0	-0.112	1	-0.32	1	-0.065	0	0.194	0	-0.16	-0.00372222	-0.1925	-0.188778
PNKP - Polynucleotide kinase 3'-phosphatase	PNKP	H200006474	18189	19	55056516	55056682	AACCGGTTTCGAGAGATGACGGACTCCTCTCATATCCCCGTGTCAGACATGGTCATGTATGGCTACAGG	1	0	0	-0.147	0	-0.1655	0	0.02	0	-0.006	0	0.01	0		0	0.317	0	0.078	0	0.161	0	-0.273	1	0.782	1	0.56	-0.000611111	0.671	0.671611
Homo sapiens cDNA FLJ20812 fis, clone ADSE01316		H200019174	4612	3	196924309	196924378	ATGCAAGATCTCAGGATTGTCAGGGACCTTAGGAACCATCTAGGCCACATCCCGGCTTTGGCCTGCAGT	1	0	0	-0.364	0	-0.1045	0	0.035	0	0.147	0	0.795	0	-0.381	0	0.26	0	-0.589	0	0.359	1	-0.507	0	-0.253	0	0.153	0.00522727	-0.507	-0.512227
IFRG28 - 28kD interferon responsive protein	IFRG28	H200004627	4581	3	188571362	188571431	CAGGGTCAGGTGCGTATGAGGCTCTTTGGCCAAAGGTGCCAGAAGTGCTCCTGGTCCCAATATGAGATG	1	0	0	0.009	0		0		0		0		0		0		0		0		1		0		0		0.009	#DIV/0!
Homo sapiens cDNA FLJ13277 fis, clone OVARC1001044		H200005145	9008	8	96139702	96139771	AGGGCTCAAGTTATCATAGGGGCTTACATGCTGAGCAGCTATAACCTAGGTGTTCAGAACACCTGGAAG	1	0	1		0		0		1	0.311	1		1		0		0		0	0.012	0		0		0		0.012	0.311	0.299
LOC51185 - Protein x 0001	LOC51185	H200002778	3467	3	3169172	3169241	TGTGAATCCTCATGGATATGTGCATGAGACACTTACTGTGTATAAGGCTTGCAACTTGAATCTGATAGG	1	0	0	0.368	0	-0.0045	0	-0.002	0	-0.437	0	0.038	0	0.134	0	-0.145	0	0.055	1	0.398	0	0.198	0	0.013	0	-0.032	0.0168636	0.398	0.381136
ZNF137 - Zinc finger protein 137 (clone pHZ-30)	ZNF137	H200013785	18271	19	57794901	57794970	CGCCATGTTGTAAAACTCACACTTGCCAAAAGTTGTGGGTTAGGGTTTCTCCCCCTCCCTCAGGATGAC	5	0	0	0.119	0	-0.0295	0	0.603	0	-0.281	0	-0.461	0	0.222	0	0.295	0	-0.196	0	-0.274	0	-0.188	0	0.38	1	0.331	0.0172273	0.331	0.313773
PABPC1 - Poly(A) binding protein, cytoplasmic 1	PABPC1	H200014179	9040	8	101803097	101803157	ATCGACCCCGTTCTGCGGCCGTTGAGTAGTTTTCAATTCCGGTTGATTTTTGTCCCTCTG	2	0	1	0.128	0	0.1935	0	0.073	1	0.342	1	0.386	1	0.3	1	0.112	1	0.296	0	-0.005	0	0.029	0	0.036	0	-0.21	0.0194167	0.260667	0.24125
C8orf1 - Chromosome 8 open reading frame 1	C8orf1	H200004491	8979	8	91008768	91008837	TCTTTGGTAATCTCCCATTTCCTGAGTTCTTCCTCAATCCAAGCTGTCCTGTGTAGTATATAACATTTG	1	0	0	-0.01	0	0.0175	0	0.045	0	0.131	0	0.339	1	0.38	0	0.267	0	-0.049	0	-0.139	0	0.015	0	-0.045	0	-0.355	0.0196818	0.38	0.360318
LHX3 - LIM homeobox protein 3	LHX3	H200013630	10030	9	136314784	136314853	CCAATTAACTGAGCACTTGCTGCTATTTCTAGACATGAAATGTCACCTTGCTGAGGCCCAGCCCAGCCC	1	0	1		1		1		0	-0.408	0		0		0	0.316	0		0	-0.196	0	-0.106	0	0.291	0	0.238	0.0225	#DIV/0!
PSCD2L - Pleckstrin homology, Sec7 and coiled/coil domains 2-like	PSCD2L	H200001651	18122	19	53674343	53674412	CCTTGGGGCTGTGGATCCTGGTTCCCTGTTTGGAAAATTCACCACCTCTAGCTCCTCACTGTTCTTTGT	1	0	0	0.048	0	0.3475	0	0.323	0	0.224	0	-0.1	0	0.018	0	-0.498	0	0.001	0	-0.145	0	0.033	1	0.439	1	0.784	0.02515	0.6115	0.58635
Homo sapiens cDNA FLJ32484 fis, clone SKNMC2001555		H200013716	4610	3	196271270	196271339	GTACAAACAGAACTGCTTTAGCACCCATCGAGCCCCAAACGGGTAAGGTAAGCCAAGGTTTTAATGACC	1	0	0	-0.12	0	-0.1035	0	0.079	0	0.453	0	0.244	0	-0.083	0	0.091	0	0.409	0	-0.547	1	1.05	0	-0.32	0	0.181	0.0257727	1.05	1.02423
MGC14126 - Hypothetical protein MGC14126	MGC14126	H200019562	4624	3	197922714	197922783	CGATCAACTGCAGTCCTGTGGCTGGGACACAGAGTCAGCTGATGAGTTCTGATACCAAACACTCAAAAC	2	0	0		0		0		0	0.038	0		0		0		0		0		1	0.508	0		0	0.018	0.028	0.508	0.48
Homo sapiens mRNA; cDNA DKFZp434E2023 (from clone DKFZp434E2023)		H200016208	18207	19	55678131	55678200	GAGGGCCTGCGGGCCTTTGCTGTGTGCCACCCTCCCTGTAAGTCTATTTAAAAACATCGACGATACATT	1	0	0	0.018	0	0.2785	0	-0.305	0	0.421	0	0.313	0	-0.318	0	-0.131	0	0.278	0	-0.124	0	-0.028	0	-0.094	1	0.067	0.0280455	0.067	0.0389545
Homo sapiens mRNA; cDNA DKFZp547B086 (from clone DKFZp547B086)		H200004335	18181	19	54885435	54885504	CACGGCTCGTCCCCTCCTCGGCTTCAGTTTGCCTATCTGTATGTTGGAGCTTCTACTCCACATTTCTTC	1	0	0	1.173	0		0		0		0		0		0		0		0		0	-1.108	1		1	-0.336	0.0325	-0.336	-0.3685
NDUFB9 - NADH dehydrogenase (ubiquinone) 1 beta subcomplex, 9 (22kD, B22)	NDUFB9	H200002522	9138	8	125620679	125624547	ACGCCACCTCGAGTCGTGGTGCGTCCAGAGAGACAAATACCGATACTTTGCTTGTTTGATGAGAGCCCG	2	0	1	0.727	0	0.1875	0	0.319	0	-0.473	1	1.958	0	0.225	0	0.135	0	-0.312	0	0.217	0	-0.018	0	0.282	0	-0.22	0.03425	1.3425	1.30825
RPL13A - Ribosomal protein L13a	RPL13A	H200012183	18170	19	54686259	54686328	ATCTCACGATGGTCTGCGGATGTCCCTGTGGGAATGGCGACAATGCCAATGGCTTAGCTGATGCCAGGA	1	0	0	0.07	0		0	0.226	0		0	-0.318	0	-0.216	0	0.665	0	0.265	0	-0.471	0	0.081	0		1	1.88	0.03775	1.88	1.84225
KIAA0226 - KIAA0226 gene product	KIAA0226	H200013332	4638	3	198887589	198887658	TGACACGATGCCGTCCTCACCTTCCAAATACCCAGTTATTTATTCAAGAGGGGGGAAGTGGGTAGAGGA	1	0	0	0.105	0	-0.4755	0	0.03	0	-0.004	0	0.284	0	0.221	0	0.159	0	0.267	0	-0.543	1	0.693	0	0.169	0	0.225	0.0397727	0.693	0.653227
MAGEF1 - MAGEF1 protein	MAGEF1	H200018211	4554	3	185911773	185911842	AGGAGGATCTGGGAGGAGATGGCCCCAGATTGGGTCTGTTAATGATGATCCTGGGCCTTATCTATATGA	1	0	0	-0.051	0	-0.0105	0	-0.046	0	0.514	0	0.295	0	0.043	0	-0.292	0	-0.009	1	1.187	1	0.891	0	0.083	0	-0.083	0.04435	1.039	0.99465
SURF5 - Surfeit 5	SURF5	H200006503	9991	9	133237319	133237387	CATGTGGAAGCTAGGTGGGACTCATTCCTAATTCTGCCGTTGTAATGAGACTTGATTAAAACACCGCCG	1	0	1	-0.559	1	0.4955	1		0	0.057	0	0.081	0	-0.189	0	0.638	0	0.175	0	0.054	0	-0.046	0	-0.259	0	-0.039	0.0524444	-0.03175	-0.0841944
RIPK2 - Receptor-interacting serine-threonine kinase 2	RIPK2	H200011257	8978	8	90871527	90871596	CTTAACCAGTCGCTAGATGCCCTTCTGTCCAGGGACTTGATCATGAAAGAGGACTATGAACTTGTTAGT	1	0	0	0.484	0	0.1815	0	0.279	0	-0.331	0	0.081	1		0	0.217	0	-0.672	0	0.27	0	-0.2	0	0.435	0	-0.165	0.0526818	#DIV/0!
OSR2 - Odd-skipped-related 2A protein	OSR2	H200020228	9029	8	100030686	100030749	AAGGACCGGCCCCGTTTTGACTTTGCCAATTTGGCGGTGGCTGCCACGCAAGAGGATCCGCCTGGGATG	1	0	1	0.305	0	-0.1145	0	0	1	1.075	1		1		1		1	2.582	0	0.016	0	0.311	0		0		0.053125	1.32067	1.26754
FLJ20433 - Hypothetical protein FLJ20433	FLJ20433	H200016955	10082	9	137562600	137562669	CCTGGGTTTGTCCTTTTAGGTAGAGTGCCTGGTCCAGGTCATTGGAGGAGAGTCCACATGGCCACCTCT	1	0	1	0.577	1	0.4515	1	0.707	0	0.072	0		0	0.172	0		0		0	-0.181	0	0.129	0		0	0.078	0.054	0.5785	0.5245
SNAPC4 - Small nuclear RNA activating complex, polypeptide 4, 190kD	SNAPC4	H200011873	10036	9	136546683	136546752	AAATGCTCTGCTTCCTCCTGCCTGGATACTTCTAATGACCCTGACGACCTGGACGTGCTCAGAACCCGG	1	0	1	-0.083	1	0.7855	1	2.218	0	-0.019	0	-0.268	0	-0.202	0	0.454	0	-0.163	0	0.117	0	-0.177	0	0.412	0	0.335	0.0543333	0.9735	0.919167
VAV2 - Vav 2 oncogene	VAV2	H200000896	10005	9	133664149	133665092	GGGAACGTTCGGCCTCCAGAGCCTCCAGCCGGTCCCCAGCTTCCTGTGCTTCCTACAACTTTTCTTTTC	1	0	1	0.132	1	0.8085	1		0	0.462	0		0	0.123	0	-0.191	0	-0.094	0	-0.232	0	0.072	0	0.256	0	0.096	0.0615	0.47025	0.40875
FLJ12428 - Hypothetical protein FLJ12428	FLJ12428	H200010250	9106	8	121130993	121131054	AGGAATGAAGGTCTGTCAGTTTGTCGTCTCTGTCAACGGGCTCAATGTCCTGCATGTAGACTACCGGAC	1	0	1	2.082	0		0		0		1		0		0		0		0	0.159	0	0.275	0		0	-0.237	0.0656667	2.082	2.01633
FLJ10204 - Hypothetical protein FLJ10204	FLJ10204	H200002699	9127	8	124518711	124522751	TTGGAGAGAGCCTCCGCCGCCATATCCCTGCATTGAGACTGGAGATTCCAAAATGAACCTGAACGATTT	1	0	1	0.393	0	-0.1405	0	-0.41	0	-0.026	1	1.722	0	0.653	0	0.012	0	-0.49	0	0.52	0	0.428	0	-0.169	0	0.285	0.06625	1.0575	0.99125
Human clone 23589 mRNA sequence		H200002010	9038	8	101602463	101602532	TAATAGCTGTTGTAAAATTCCTGAGTAACTGGCTGCTTCAGGATCAGCTTGCAGAGTCTTGCTTTTAGG	1	0	1	0.944	0	0.3755	0	-0.027	1	1.082	1	1.918	1	1.504	1	1.529	1	1.556	0	0.4	0	0.205	0	0.097	0	-0.645	0.0675833	1.42217	1.35458
LOC51606 - CGI-11 protein	LOC51606	H200002840	8835	8	54847190	54847259	GAAAGAGAAACTCGCCAAGAATATGCCCTGGCTATGATTCAGTGCAAAGTTCTGAAACAGTTGGAGAAC	1	0	0	-0.446	0	-0.0955	0	0.125	0	0.45	0	0.242	0	-0.249	0	0.133	0	0.143	0	0.139	0	0.253	0	0.051	1	2.391	0.0677727	2.391	2.32323
ITPR1 - Inositol 1,4,5-triphosphate receptor, type 1	ITPR1	H200014816	3473	3	4863420	4863489	CCCCTGGGCATTTTGTACCATGTAATTATCCTCTGGTGATGCTGTTTCTCGTTAGTGGCAGTAGTGCCT	1	0	0	0.807	0	0.3785	0	-0.131	0	-0.254	0	0.298	0	0.396	0	-0.124	0	-0.191	1	0.444	0	0.234	0	-0.423	0	-0.168	0.0747727	0.444	0.369227
RXRA - Retinoid X receptor, alpha	RXRA	H200002874	10010	9	134558175	134558244	GTCCTGTTGCCGGCTCTGGCCTTTCTGTGACTGACTGTGAAGTGGCTTCTCCGTACGATTGTCTCTGAA	1	0	1	0.201	1	0.6285	1	0.087	0	0.497	0	0.42	0	-0.169	0	-0.213	0	0.283	0	-0.13	0	0.199	0	-0.121	0	-0.079	0.0763333	0.3055	0.229167
SLC17A7 - Solute carrier family 17 (sodium-dependent inorganic phosphate cotransporter), member 7	SLC17A7	H200001249	18165	19	54625204	54625273	TGTGGTTTTGAGGCACCCACACCCCCCGCTTTCCTTTATCTCCAGGGACTCTCAGGCTAACCTTTGAGA	1	0	0		0		0		0		0		0	0.079	0		0		0		0		0		1		0.079	#DIV/0!
MGC2865 - Hypothetical protein MGC2865	MGC2865	H200010668	18190	19	55064713	55064782	CCCGATTGGGTCTGTCGTCTCTCTCCGCCTAGCGACAGATTCCTTCTATTAAGGGATTGGCTCGCTGAG	1	0	0	-0.254	0	0.1145	0	0.866	0	0.136	0	-0.011	0	-0.101	0	0.366	0	-0.048	0	0.056	0	-0.33	1	1.487	1	0.715	0.07945	1.101	1.02155
KIAA0804 - KIAA0804 protein	KIAA0804	H200001412	4556	3	186252965	186253034	CTGAAGCATGCCTTGGAGAGAGCAGACACTGTGGGGGCCAGGGCCATCTCCCTTTAATGTGTTCATGTT	1	0	0	0.223	0	0.0505	0	-0.362	0	-0.094	0	0.388	0	0.513	0	-0.012	0	0.217	1	1.193	1	0.699	0	-0.227	0	0.123	0.08195	0.946	0.86405
Homo sapiens cDNA: FLJ21362 fis, clone COL02886		H200007707	9023	8	99271612	99271681	CCTGGTCTAGACTCTTCTGCCCTTGCTCTGCAGCTTCTTTCCTGTTGATTGGGCATTCAGGGAAGGAGT	1	0	1	0.659	0	0.6205	0		1	1.072	1	0.763	1	0.596	1	-0.18	0	-0.414	0	0.259	0	0.048	0	0.194	0	-0.195	0.0854167	0.582	0.496583
OXTR - Oxytocin receptor	OXTR	H200000685	3485	3	8767185	8767254	CGTTTGCCAGGGCCTGGAGGCTGTGAGAGATGAGGCATGACTACTAAGGGTTTGGGGTTTCTTTTTCGG	1	0	0	0.472	0		0		0		0	0.171	0		0		0	-0.185	1	0.051	0	0.203	0		0	-0.222	0.0878	0.051	-0.0368
KIAA0649 - KIAA0649 gene product	KIAA0649	H200003605	10017	9	135605990	135606059	GTGCGTGTGTGTGATGGTTCCGTGGCTGCAAGGAAGGGAAACAGTCTATTATACATAGCCCTGTATATA	1	0	1	-0.969	1	0.4785	1	-0.34	0	-0.187	0	0.623	0	0.028	0	-0.197	0	0.434	0	-0.08	0	0.171	0	0.049	0	-0.042	0.0887778	-0.276833	-0.365611
LCN1 - Lipocalin 1 (protein migrating faster than albumin, tear prealbumin)	LCN1	H200000535	10020	9	135641060	135641706	AGAAAACTGACGAGCCGGGAAAATACACGGCCGACGGGGGCAAGCACGTGGCATACATCATCAGGTCGC	2	0	1		1		1		0		0		0	0.089	0		0		0		0		0		0		0.089	#DIV/0!
MRPS2 - Mitochondrial ribosomal protein S2	MRPS2	H200002929	10019	9	135622271	135622340	AGGTGCAGTTTTTCTTCTCAATCTAAATGCCTTTCAGGTGGGCCGCTTCCTTGGCTACCTGGTTCCAGG	1	0	1	-1.267	1	0.7285	1	1.62	0	-0.185	0	-0.483	0	-0.069	0	0.529	0	-0.322	0	0.02	0	0.253	0	0.601	0	0.465	0.0898889	0.3605	0.270611
IRF3 - Interferon regulatory factor 3	IRF3	H200006047	18178	19	54855855	54855899	TGTTTGACCTGGGGCCCTTCATTGTAGATCTGATTACCTTCACGGAAGGAAGCGGACGCTCACCACGCT	0	1	0	-0.057	0	0.1435	0	-0.228	0	0.348	0	0.18	0	0.16	0	0.057	0	0.057	0	0.258	0	-0.008	1	0.132	1	0.469	0.09105	0.3005	0.20945
ENTPD2 - Ectonucleoside triphosphate diphosphohydrolase 2	ENTPD2	H200012423	10066	9	137220230	137220374	CCAGTGGCTGGGAACTTTGTGGCCTTCTCTGCCTTCTTCTACACTGTGGACTTTTTGCGGACTTCGATG	1	0	1	0.919	1	0.6225	1	0.817	0	-0.173	0	0.02	0	0.811	0	0.305	0	0.385	0	0.059	0	-0.322	0	-0.075	0	-0.168	0.0935556	0.786167	0.692611
Homo sapiens cDNA FLJ14206 fis, clone NT2RP3003157		H200005336	18266	19	57487477	57487546	GACTTTAGGACACAGGGATTTTTATGGGAAGAGAGTTCATCAGGGACTGATTACGTAGGAGAGACGATG	1	0	0	-0.179	0	0.0465	0	0.114	0	0.12	0	0.056	0		0	0.006	0	0.174	0	0.307	0	0.169	0	0.165	1	0.831	0.09785	0.831	0.73315
FLJ12748 - Hypothetical protein FLJ12748	FLJ12748	H200014952	4529	3	185016956	185017025	CAACCCTTCCGTCTACCCTGCTCACATGTACAGTGACGGGGAACTCACCACCTTTTGAAGAGGCAGTTC	1	0	0	0.198	0		0		0	0.134	0	-0.009	0		0		0	-0.061	1	1.916	1	1.45	0		0	0.243	0.101	1.683	1.582
PPP4R2 - Protein phosphatase 4 regulatory subunit 2	PPP4R2	H200021226	4637	3	198849984	198850053	AGGTCTAATATAAATGGGCCTGGGACACCCAGGCCACGTAATCGACCAAAGGTTTCTCTGTCAGCCCCC	6	0	0	-0.225	0	-0.0205	0	0.045	0	0.298	0	0.519	0	-0.375	0	0.269	0	0.57	0	-0.024	1	0.263	0	-0.323	0	0.389	0.102045	0.263	0.160955
DDEF1 - Development and differentiation enhancing factor 1	DDEF1	H200001924	9155	8	131134248	131134317	GTGTCCGGATGGAAGTCTGCATCTGAGGTTGCTCAGTGTCCCGGTCATTCATTTACACATTTTAACTTG	1	0	0	-0.245	0	0.6375	0	-0.111	0	0.051	0	0.271	0	-0.043	1	-0.2	0	-0.508	0	0.737	0	-0.002	0	0.046	0	0.307	0.103682	-0.2	-0.303682
Homo sapiens, clone MGC:29782 IMAGE:4642600, mRNA, complete cds		H200009533	10088	9	137734825	137734894	TATGATGAACACATCCTACTGTGGGACACACGAAACATGAAGCAGCCGTTGGCAGATACGCCTGTGCAG	1	0	1	1.178	1	1.0675	1	2.274	0	-0.264	0	-0.022	0	-0.261	0	0.341	0	0.483	0	-0.161	0	-0.195	0	0.71	0	0.318	0.105444	1.5065	1.40106
BHLHB2 - Basic helix-loop-helix domain containing, class B, 2	BHLHB2	H200007994	3475	3	5001353	5001422	TCCTTTCTGTAGGCTAATTCCTCTTGCCCAACGGCATATGGAGTGTCCTTATTGCTAAAAAGGATTCCG	1	0	0	0.492	0	0.1745	0	1.744	0	-0.143	0	-1.044	0	1.187	0	-0.059	0	-0.436	1	0.152	0	0.243	0	-0.083	0	-0.892	0.107591	0.152	0.0444091
DNAJB11 - DnaJ (Hsp40) homolog, subfamily B, member 11	DNAJB11	H200017321	4570	3	187783219	187784379	GGATGGGGAGCCTGGAGATTTACGGTTCCGAATCAAAGTTGTCAAGCACCCAATATTTGAAAGGAGAGG	1	0	0	-0.122	0	0.0085	0	-0.111	0	0.567	0	0.321	0	0.144	0	0.263	0	0.074	0	-0.252	1	1.178	0	0.048	0	0.248	0.108045	1.178	1.06995
DHDH - Dihydrodiol dehydrogenase (dimeric)	DHDH	H200013071	18142	19	54134558	54134627	GTCTGTTTTGGCCCAGGGAACTCTAGGAGACCTCCGGGTGGCTCGGGCAGAATTTGGGAAGAATCTCAT	1	0	0		0		0		0		0		0		0		0	0.424	0	-0.206	0		0		1	1.008	0.109	1.008	0.899
CA11 - Carbonic anhydrase XI	CA11	H200003189	18129	19	53834514	53834672	CCATTCCTCAGTCGCCTCCTTAACCGCGACACCATCACTCGCATCTCCTACAAGAATGATGCCTACTTT	1	0	0	-0.16	0	-0.3095	0	0.121	0	0.071	0	0.391	0	0.227	0	0.563	0	0.386	0	-0.232	0		1	0.255	1	0.555	0.1175	0.405	0.2875
SLC2A6 - Solute carrier family 2 (facilitated glucose transporter), member 6	SLC2A6	H200015812	9999	9	133365770	133365839	CTGGGAACAGGCAGCTCCTATCTGCAAACTGTGTTCACCCTTTTGTAAAAATAAAGGAACTGGACCCGT	1	0	1	-0.053	1	0.4345	1	0.291	0	0.308	0	0.351	0	0.195	0	-0.034	0	0.276	0	0.097	0	-0.065	0	-0.171	0	0.103	0.117778	0.224167	0.106389
PPI5PIV - Phosphatidylinositol (4,5) bisphosphate 5-phosphatase homolog; phosphatidylinositol polyphosphate 5-	PPI5PIV	H200003486	10039	9	136599111	136599180	CAGCCGCGGAATGACATTAGTGGAACCGGGCTAGGGAACTGCTGGAAGTTCAGGATGCCACCACCTTGA	1	0	1	-0.278	1	0.1465	1	1.447	0	-0.097	0	-0.019	0	0.054	0	0.596	0	0.426	0	0.07	0	0.04	0	-0.132	0	0.148	0.120667	0.4385	0.317833
LOC51633 - CGI-77 protein	LOC51633	H200004009	8987	8	92167663	92167732	TGAAAAATGGGGTGTCAGTCTTTTCACACGCCCAGCAGGTAACAATGTGGGAAGCTGGCAGGGTCATTG	1	0	0	-0.424	0	0.3975	0	0.08	0	0.136	0	-0.107	1		0	0.691	1	1.617	0	0.047	0	0.21	0	0.339	0	-0.153	0.12165	1.617	1.49535
LOC90120 - Hypothetical gene supported by AK023162	LOC90120	H200001742	10028	9	136233199	136233268	CAGCAGCATCTTAGAGCCCCAGGTATATGCTGAGATCTTATCTCACGCTGTCCTCCAGTGTCTGGGGGG	1	0	1	0.111	1	0.5635	1	0.753	0	0.292	0	0.132	0	0.391	0	0.139	0	0.228	0	-0.261	0	0.047	0	0.086	0	0.052	0.122889	0.475833	0.352944
GDBR1 - Putative glialblastoma cell differentiation-related	GDBR1	H200001745	10024	9	136050938	136051007	GCCGTATTTTTAGCATCTGACAGGTGTTTACAAAAAAGTGGTTGTCGCACTGGGAAGTGGAGTGATGGC	1	0	1	0.152	1	0.1505	1	1.196	0	0.029	0	-0.005	0	-0.076	0	0.487	0	0.6	0	-0.113	0	0.071	0	0.314	0	-0.189	0.124222	0.4995	0.375278
KIAA1827 - KIAA1827 protein	KIAA1827	H200016182	18268	19	57612468	57612537	ACACTTTCTCCTGACATAAGTGCACAGAGCTTCAGTGTCCACCAACTGACCATGAAATAGAGTATGCTG	1	0	0		0	0.1675	0		0		0	0.004	0		0		0	0.213	0		0		0		1	0.078	0.128167	0.078	-0.0501667
TCBAP0758 - Hypothetical protein TCBAP0758	TCBAP0758	H200009576	18185	19	55031968	55032037	CAGCCCAGCGTCATGGAGGACGACATCCTCATGGATCTCATCTGAATCCCCAACACCCAATAAAGTTCC	1	0	0	0.235	0	-0.0305	0		0	0.227	0		0		0		0		0		0	0.127	1		1		0.139625	#DIV/0!
ETV5 - Ets variant gene 5 (ets-related molecule)	ETV5	H200004645	4565	3	187246872	187246940	CTACAGTGCAGAAAGGCTTGAACCTGCCAGCTGATTTGAAATACTTTCACCCTGCGCAGGGCCGTATGC	1	0	0	-0.243	0	0.1945	0	-0.113	0	0.581	0	0.971	0	-0.056	0	-0.255	0	1.181	0	-0.347	1	1.168	0	-0.302	0	-0.014	0.145227	1.168	1.02277
Homo sapiens, clone IMAGE:4332938, mRNA		H200010285	8984	8	91705440	91705509	ATATGTCCATACCTAGAAGACCAGTGCAAATACTTTGAGAGCACCTGGGTCTACAGGACATAATTGGCA	1	0	0	0.1	0	-0.1895	0	0.222	0	0.263	0	0.115	1	0.172	0	0.593	0	-0.672	0	0.622	0	0.393	0	0.21	0	-0.057	0.145409	0.172	0.0265909
FLJ10201 - Hypothetical protein FLJ10201	FLJ10201	H200018903	4528	3	185012197	185012266	CTATTGGAGGCGCCCCATCTCAGACTTCCTAACACAGCCTGTGTGGAAGGCAGAACAAAGAATGCATGC	1	0	0	0.179	0	0.0965	0	-0.497	0	0.198	0		0		0	-0.207	0		1	1.366	1		0	0.793	0	0.497	0.151357	1.366	1.21464
Homo sapiens cDNA FLJ14680 fis, clone NT2RP2004242, weakly similar to NEUROFILAMENT TRIPLET H PROTEI		H200019686	10054	9	137011407	137011476	AGGCAGGAGCCGGGAGGCACTCCTCCCAAACACTCCACTCAGACCATAAAGCACTCCTGTTTCACTCTG	4	0	1	0.907	1	0.6595	1	1.866	0	0.099	0	0.224	0	-0.182	0	0.379	0	-0.106	0	-0.084	0	0.276	0	0.505	0	0.262	0.152556	1.14417	0.991611
FCN1 - Ficolin (collagen/fibrinogen domain containing) 1	FCN1	H200016316	10014	9	135027586	135027655	CTGGAGTGCGGCGAAGGGGTACAAATATAGCTACAAGGTGTCAGAGATGAAGGTGCGGCCCGCCTAGAC	1	1	1	0.076	1	0.0075	1	-0.015	0	-0.158	0	0.265	0	0.213	0	0.265	0	0.435	0	0.313	0	0.166	0	-0.34	0	0.271	0.158889	0.0228333	-0.136056
KIAA0123 - KIAA0123 protein	KIAA0123	H200006082	10038	9	136593644	136593713	GTCTGGTTGTATAAACGGTGCAAACAATGTCGCCACAGCACCCACGCGGTTTGCATTCTTTTGGAACTC	2	0	1	-0.17	1	0.6005	1	2.592	0	0.056	0	-0.094	0	-0.275	0	0.663	0	-0.09	0	0.055	0	0.066	0	0.663	0	0.408	0.161333	1.0075	0.846167
GTF3C5 - General transcription factor IIIC, polypeptide 5 (63kD)	GTF3C5	H200008871	9985	9	132962856	132962925	AGGACTTCAAGCCATCCGACGGCAGTGAAAACGAAATGGAGACAGAGATTCTGGACTACGTGTGACAGG	1	0	0	-0.143	1	0.3805	1	0.667	0	0.259	0	0.429	0	-0.234	0	0.81	0	0.447	0	-0.116	0	0.276	0	-0.224	0		0.167111	0.52375	0.356639
MAN1B1 - Mannosidase, alpha, class 1B, member 1	MAN1B1	H200017524	10070	9	137279401	137279470	GTCCGTCTAGCTCACGGGCCCCTCCAGTGGAATGGGTCTTTTCGGTGGAGATAAAAGTTGATTTGCTCT	1	0	1	1.005	1	1.5135	1	1.871	0	0.276	0	0.411	0	0.179	0	-0.169	0	0.238	0	0.346	0	0.201	0	0.186	0	-0.159	0.167667	1.46317	1.2955
SR-A1 - Serine arginine-rich pre-mRNA splicing factor SR-A1	SR	H200011249	18177	19	54853457	54853526	CCCCTCTCTGAGAGCCCTGGCCAGCTCTTCGCCCCTCACCTCTTTGAAACTCTGGACGTATTTATGGCT	1	0	0	-0.061	0	0.2545	0	0.585	0	0.391	0	0.403	0	0.066	0	0.011	0	0.021	0	0.409	0	-0.3	1	0.611	1	1.27	0.17795	0.9405	0.76255
Homo sapiens cDNA FLJ32424 fis, clone SKMUS2000954, moderately similar to Homo sapiens F-box protein		H200005450	9129	8	124594699	124594768	GAACTACTCCAGACCCTCTACACATCCTTATGTACACTGGTCCAAAGAGTCGGCAAGTCTGTGCTGGTC	1	0	1		0		0		0		1		0	0.222	0		0		0	0.135	0		0		0		0.1785	#DIV/0!
MGC14327 - Hypothetical protein MGC14327	MGC14327	H200015429	10075	9	137374788	137374857	GCTCCCTGTGCCGTCTATCCAGACCAGACTTCGGTAGATGCCTTTGTTAGATCTATCACATGTAAACGA	1	0	1	1.022	1	1.3905	1	1.988	0	0.023	0	0.144	0		0	0.58	0	-0.111	0	0.083	0	-0.03	0	0.471	0	0.269	0.178625	1.46683	1.28821
HRY - Hairy homolog (Drosophila)	HRY	H200016233	4604	3	195338741	195338810	CTCCTCCTAAACTCCCCAACCCACCTCTCTTCCCTCCGGACTCTAAACAGGAACTTGAATACTGGGAGA	1	0	0	0.373	0		0		0		0		0		0	-0.01	0		0		1		0		0		0.1815	#DIV/0!
PARL - Presenilins associated rhomboid-like protein	PARL	H200002227	4530	3	185030087	185030156	GAGCCGCTAGTGAAAATCTGGCATGAAATAAGGACTAATGGCCCCAAAAAAGGAGGTGGCTCTAAGTAA	3	0	0	-0.092	0	0.2185	0	0.595	0	0.302	0	0.26	0	0.1	0	0.313	0	0.246	1	1.725	1	1.15	0	-0.256	0	0.193	0.18795	1.4375	1.24955
SRGAP3 - KIAA0411 gene product	SRGAP3	H200001548	3487	3	8997339	8997408	TCGTTTCTCTACCTTACGACCAAACGCCCGTCCTATAGAGTGTCTGATTGGATCCTCTGTCGCGTATTC	1	0	0	1.184	0	0.0205	0		0	-0.408	0	0.837	0	-0.104	0		0	0.496	1	-0.243	0	0.206	0	-0.649	0	0.11	0.188056	-0.243	-0.431056
APC2 - Anaphase-promoting complex subunit 2	APC2	H200003235	10073	9	137345739	137346043	GGTCACCCCAGTACAGGCGGTGATCTTGCTGTATTTTCAGGACCAAGCCAGCTGGACCCTGGAGGAACT	1	0	1	1.391	1	1.3235	1	1.806	0	0.049	0	0.077	0	-0.302	0	0.564	0	0.388	0	0.158	0	-0.037	0	0.514	0	0.304	0.190556	1.50683	1.31628
Homo sapiens cDNA FLJ10705 fis, clone NT2RP3000850		H200018824	4618	3	197449640	197449709	TGGCTTCGTCTTGAACGTTCGCCCCATCACCAGTGTGAGTCCGTGGGGAAGTCTTCCTCAAGTGGGGTT	1	0	0	-0.017	0	0.2005	0	0.234	0	0.295	0	0.209	0	0.371	0	0.41	0	-0.159	0	-0.178	1	1.351	0	0.527	0	0.24	0.193864	1.351	1.15714
TFRC - Transferrin receptor (p90, CD71)	TFRC	H200006387	4617	3	197265084	197265154	ATCATATAAACGTGTAGTACAGCTGTTTGTCATAGGGCAGTTGGAAACGGCCTCCTAGGGAAAAGTTCA	1	0	0	0.012	0	0.3955	0	0.59	0	0.088	0	-0.003	0		0	-0.127	0	0.213	0	0.068	1	0.605	0	0.259	0	0.497	0.19925	0.605	0.40575
PRO2577 - Hypothetical protein PRO2577	PRO2577	H200015778	9117	8	124095455	124095515	AGGAGCAGTATTGAGTGGCTGTCACACTTTGAGGCAACTAAAAAGGCTTCAAACGTTTTG	1	0	1	1.116	0	0.2815	0	-0.671	0	0.031	1	2.451	0	0.286	0	0.121	0	0.29	0	0.491	0	0.57	0	0.548	0	0.082	0.20295	1.7835	1.58055
MGC14141 - Hypothetical protein MGC14141	MGC14141	H200019650	10050	9	136963434	136963503	AGGGGCCTGTACACTCTGTCATTTCCTTTCTAGCCCCTGCATCTCCAACAAGTCCAAGGTGACAGCTGG	1	0	1	2.102	1	0.7825	1	1.713	0	-0.057	0	0.033	0	0.419	0	0.256	0	0.247	0	0.177	0	-0.007	0	0.393	0	0.374	0.203889	1.5325	1.32861
TIEG - TGFB inducible early growth response	TIEG	H200006902	9052	8	103731094	103731163	CTGGTTTCAAGAATATGGAGGCTGGAAGGAAATAAACATTACGGTACAGACATGGAGATGTAAAATGAG	1	0	1	0.416	0	0.2265	0	0.946	1	1.005	1	0.13	1	-0.159	0	-0.203	0	-0.26	0	0.418	0	0.214	0	0.453	0	-0.154	0.205062	0.348	0.142937
FLJ12929 - Hypothetical protein FLJ12929	FLJ12929	H200017399	9068	8	105571187	105571256	CTTTCCCTAATACAGGGTTGCGCTTGCATTGGACCCTAGGGATTTGCACTAAAATTATATCAAGGTCTC	1	0	1	1.255	0		0	0.632	0	0.355	1	0.622	0	0.18	0	-0.044	0	0.225	0	0.542	0	-0.238	0	0.013	0		0.208125	0.9385	0.730375
FLJ13881 - Hypothetical protein FLJ13881	FLJ13881	H200011955	18198	19	55505075	55505144	GACTGGAGCTACCTTGCTTGTTGGGGGACTGGGTACAGTTGGCAAGCTGTGTTTCCATCAGCTCCCTGT	1	0	0	0.386	0	0.0325	0	-0.043	0	0.047	0	0.367	0	0.818	0	0.221	0	0.463	0	0.055	0	0.06	0	-0.091	1	0.424	0.2105	0.424	0.2135
EXT1 - Exostoses (multiple) 1	EXT1	H200014253	9091	8	118881277	118886170	AGCAGTATAAGGAGACAATGATGGGACAGACTTCTCGGGCTTCCCGTTGGGCTGACCCTGACCACTTTG	1	0	1	1.015	0	0.4805	0	-0.471	0	0.173	1	2.019	0	0.289	0	0.065	0	0.017	0	0.552	0	0.729	0	0.304	0	-0.016	0.21225	1.517	1.30475
NCBP2 - Nuclear cap binding protein subunit 2, 20kD	NCBP2	H200015709	4629	3	198150818	198150887	ATTTCCAATAGTCCGTGAAAGTTGGGGCTGAAGTACCTAAGTGTGAATGTCTCTCCCGTTAAACTGAGT	1	0	0	0.137	0	0.0445	0	0.404	0	0.241	0	0.161	0	0.784	0	0.104	0	0.075	0	-0.137	1	1.053	0	0.148	0	0.38	0.212864	1.053	0.840136
HAS2 - Hyaluronan synthase 2	HAS2	H200007401	9114	8	122695468	122695537	ATGTATGATCTTCCATGTTTTGACGTTTGCAGTCACACACAACACCTTAGTTCCTCTAGGGGCTGTACA	1	0	1	-0.369	0		0		0		1		0		0		0		0		0	1.59	0		0	-1.16	0.215	-0.369	-0.584
BPR - BPR mRNA	BPR	H200015258	10001	9	133549975	133550044	CCACAGACATCAAAAGGGAACTGAGTCCGACCCTGTGTAGAATCTGTTCTCCTCTTTCACCTGGGGAAG	1	0	1		1		1		0	0.217	0		0		0		0		0		0		0		0		0.217	#DIV/0!
Homo sapiens mRNA for FLJ00083 protein, partial cds		H200002333	10009	9	134054204	134054273	CCTGGAGGTCCTCGAGTGGCAGGGGTGAGGAGGGGATTATCTGAGGCATCTGGAGATGTATATCCTGTG	1	0	1	0.078	1	0.2945	1	1.131	0	0.04	0	-0.27	0	-0.005	0	0.819	0	0.327	0	0.014	0	0.215	0	0.678	0	0.181	0.222111	0.501167	0.279056
Homo sapiens cDNA FLJ14269 fis, clone PLACE1003864		H200009090	9974	9	132231354	132231423	TTAAAATGGAAATATGAAATGTTTTTGAACTTTGGTCAGTGTGGGCCCCCTGCAAGTCTTTGTCAGTCC	1	0	0	0.647	1	0.1345	1	-1.078	0	0.349	0	-0.005	0	0.19	0	0.175	0	0.131	0	0.069	0	0.432	0	0.026	0	0.237	0.2251	-0.47175	-0.69685
Homo sapiens mRNA full length insert cDNA clone EUROIMAGE 1288997		H200001746	9967	9	131482980	131483049	GTGCATGAATGAGTGCTCACTTGTCCCGGGTTTAGGACGTGGTCAAGTGAACAGCAGGGTCTAACTGTG	1	0	0	0.292	1	0.7995	0	-0.384	0	0.443	0	0.178	0	-0.436	0	0.348	0	0.067	0	0.389	0	0.678	0	0.517	0	0.391	0.225727	0.7995	0.573773
PTOV1 - Prostate tumor over expressed gene 1	PTOV1	H200002837	18188	19	55052764	55052833	GTGGGACCTGGTGGTGTCAACTCAGGCCCAGTCCAGATCGTCAACAACAAGTTTCTGGCATGGAGTGGT	2	0	0	0.082	0	-0.2275	0	-0.354	0	0.528	0	0.619	0	0.453	0	0.064	0	0.556	0	0.204	0	0.343	1	1.357	1	0.285	0.22675	0.821	0.59425
DKFZP761H1710 - Hypothetical protein DKFZp761H1710	DKFZP761H1710	H200002800	10078	9	137390555	137390624	CCCCACCATGGCTTCCGGCCCCACCCCGAGTGGCATTGTCGCTGCAGCCAACTTTGCCATTAAAACTCT	1	0	1	1.128	1	1.6855	1	1.647	0	0.641	0	0.183	0	0.524	0	-0.236	0	0.208	0	-0.032	0	0.241	0	0.211	0	0.304	0.227111	1.48683	1.25972
BCL6 - B-cell CLL/lymphoma 6 (zinc finger protein 51)	BCL6	H200014019	4583	3	188922047	188922116	GCCTTTTTTCACGGAAGTTTTCAATGATGGGCGAGCGTGCACCATCCCTTTTTGAAGTGTAGGCAGACA	1	0	0	0.731	0	0.6865	0	0.504	0	0.032	0	1.356	0	0.141	0	-0.721	0	0.038	0	-0.416	1	0.654	0	0.194	0	0.072	0.237955	0.654	0.416045
Homo sapiens IMAGE:512024 clone, mRNA		H200005677	9983	9	132838570	132838639	TGGGCACTACCGGCTGCTAGGTTACTCCTGTGGTCACTATGTCACATGTGTAGTATCATCTCAACTGGC	1	0	0		1		1		0		0		0	0.239	0		0		0		0		0		0		0.239	#DIV/0!
KIAA1857 - KIAA1857 protein	KIAA1857	H200019658	9971	9	132138669	132138738	CTGTGCTCGTATCATTGTATCATCATATCATTGTATTCTGGGCTCACAGCTCCGTGAGATGGAGGCTGT	1	0	0		1		1		0		0		0	0.242	0		0		0		0		0		0		0.242	#DIV/0!
KDELR1 - KDEL (Lys-Asp-Glu-Leu) endoplasmic reticulum protein retention receptor 1	KDELR1	H200006477	18117	19	53584621	53584686	AGTTCCTGGTCGTTCCCACAGCCATTCTGGCGTTCCTGGTCAATCATGACTTCACCCCTCTGGAGATCC	1	0	0	0.107	0	0.2745	0	-0.055	0	0.438	0	0.258	0	0.413	0	0.238	0	0.446	0	0.179	0	0.122	1	1.025	1	0.376	0.24205	0.7005	0.45845
ADAMTS13 - A disintegrin-like and metalloprotease (reprolysin type) with thrombospondin type 1 motif, 13	ADAMTS13	H200012949	9997	9	133353648	133353709	TACATCTTGATCCGGGACACCCACAGCTTGAGGACCACAGCGTTCCATGGGCAGCAGGTGCTCTACTGG	1	0	1	0.367	1	0.0355	1	-0.179	0		0	0.403	0		0		0	0.896	0	0.328	0	-0.147	0	0.228	0	-0.247	0.2435	0.0745	-0.169
FUT1 - Fucosyltransferase 1 (galactoside 2-alpha-L-fucosyltransferase, Bombay phenotype included)	FUT1	H200005691	18133	19	53943423	53943492	GTATAAACACACCCTCTGTGCTTGTGACAAACTGGCAGGTACCGTGCTCATTGCTAACCACTGTCTGTC	1	0	0	0.057	0		0		0		0	0.563	0	0.041	0		0	0.309	0	0.257	0		1	0.266	1		0.2454	0.266	0.0206
KIAA1205 - KIAA1205 protein	KIAA1205	H200011305	18175	19	54820709	54820778	CATGAACCGAGAATTGGGACAGAACCGTGTCCTCAGGAGCTAACACCTGGGCTCCATCGCCGGGGAAAG	1	0	0	0.409	0	0.3535	0	0.271	0	0.502	0	0.218	0	-0.286	0	0.098	0	0.407	0	0.169	0	0.335	1	0.723	1	0.653	0.24765	0.688	0.44035
NOTCH1 - Notch homolog 1, translocation-associated (Drosophila)	NOTCH1	H200012797	10043	9	136667051	136667120	GTTTGAATGGTCAATGCGAGTGGCTGTCCCGGCTGCAGAGCGGCATGGTGCCGAACCAATACAACCCTC	1	0	1	0.388	1	1.1345	1	2.367	0	0.291	0	-0.095	0	0.128	0	0.457	0	0.187	0	0.127	0	0.261	0	0.467	0	0.41	0.248111	1.2965	1.04839
FLJ12783 - Hypothetical protein FLJ12783	FLJ12783	H200000957	9957	9	131027913	131027982	ATCTAATGTAACCAGTAACGTGAGGACTGCCAAGTATGGCTTTGTCCCTATGACTCAGAGGAGGGTTTG	1	0	0	0.824	1	0.8185	0	-0.904	0	-0.036	0	0.409	0	0.642	1	0.545	0	0.725	0	0.231	0	0.171	0	0.16	0	0.325	0.2547	0.68175	0.42705
LOC51231 - VRK3 for vaccinia related kinase 3	LOC51231	H200010865	18196	19	55171661	55171731	TCAGGATACTCATCAGTCCTGATTAGCCTCCGGAGGGCCCCAGTTTCCCTCCCGTGAATGTGAAGTTCC	1	0	0	0.341	0	-0.3155	0	0.02	0	-0.103	0	0.443	0	0.342	0	0.382	0	0.524	0	0.57	0	0.352	1	0.75	1	0.378	0.25555	0.564	0.30845
Homo sapiens cDNA FLJ31959 fis, clone NT2RP7007422		H200020433	10025	9	136124916	136124985	CAGCTCGTATTCCGATCAGTCGCTTCCATTGTTAGCATCGTACACGATTGTGATTTTTATGTCAAAAGA	1	0	1	0.399	1	1.3985	1	2.241	0	0.442	0	0.535	0	0.111	0	0.207	0	0.221	0	0.298	0	0.208	0	0.005	0	0.284	0.256778	1.34617	1.08939
KIAA0203 - Likely ortholog of mouse coiled coil forming protein 1	KIAA0203	H200004982	8829	8	53698218	53698287	ATCAGCCATAAGTAATCAGCAATCTTCAAAAGCACTTTCAGTGGATTGGTCATCTGGGTTCTAAAGGGA	1	0	0	0.37	0	0.3075	0	0.186	0	0.21	0	0.97	0	0.588	0	0.168	0	0.145	0	0.233	0	-0.159	0	-0.106	1	1.757	0.264773	1.757	1.49223
PTDSS1 - Phosphatidylserine synthase 1	PTDSS1	H200006385	9013	8	97415602	97415671	TCCTACCACATGGCGAGTATACACCAATCAGGAGAGGGTAGCTGCCTGCATAGGAGCCTCGCTTCCGAT	1	0	1	-0.004	0	0.5225	0	0.484	1	0.174	1	0.943	1	0.341	0	0.972	0	-1.168	0	0.462	0	0.204	0	0.805	0	-0.148	0.266687	0.3635	0.0968125
Homo sapiens tuberoinfundibular 39 residue protein precursor (TIP39) mRNA, complete cds		H200019887	18164	19	54617513	54617582	GCTGAACTCGTACATGCACAAGCTGCTGGTGTTGGATGCGCCCTGAGCGCGCTGCCCGTCCCCATCTTA	1	0	0	0.404	0	0.0265	0	0.139	0	0.142	0	0.601	0	0.543	0	0.422	0	0.667	0	-0.263	0	0.139	0	0.118	1	0.824	0.267136	0.824	0.556864
SURF2 - Surfeit 2	SURF2	H200007443	9993	9	133257493	133257562	GGGCTCGTTGAAAAAGAAGTTCAAGAGTCATCACCGCAAACCCAAGAGCTTCAGCTCCTGTAAACAGCC	1	0	1	-0.264	1	0.7365	1	1.541	0	0.399	0	-0.275	0	-0.524	0	0.622	0	0.028	0	0.148	0	0.386	0	1.099	0	0.562	0.271667	0.671167	0.3995
EPHB3 - EphB3	EPHB3	H200000705	4553	3	185782830	185782898	AAAAGCTTGGCCCTGTGCCCTACAGTGGGGACAGCTGGGCCGACAGCAGAATAAAGGCAATAAGATGAA	1	0	0	0.543	0	0.2195	0		0		0		0		0		0		1		1	1.064	0		0	0.073	0.2785	1.064	0.7855
BAX - BCL2-associated X protein	BAX	H200007440	18143	19	54151307	54151376	TTTTCCGAGTGGCAGCTGACATGTTTTCTGACGGCAACTTCAACTGGGGCCGGGTTGTCGCCCTTTTCT	1	0	0	0.156	0	0.3515	0	0.346	0	0.61	0	0.261	0	0.146	0	0.203	0	0.25	0	0.529	0	0.331	0	0.044	1	0.767	0.293409	0.767	0.473591
POLR2H - Polymerase (RNA) II (DNA directed) polypeptide H	POLR2H	H200000745	4550	3	185568780	185568849	CTGAACCTCGCCTGAAGCCAGCCTCTCTGCCAAGTCACTCAGGTCATGGGCATTGTTCAAGCCTGAGTG	1	0	0	0.297	0	0.2255	0	0.187	0	-0.149	0	0.14	0	0.639	0	0.661	0	0.071	1	1.609	1	1.222	0	0.456	0	0.441	0.29685	1.4155	1.11865
DKFZP434F195 - DKFZP434F195 protein	DKFZP434F195	H200014318	10022	9	135927564	135927633	TTTCCTCAGTCCTTTGAAGAGAAGTACAGTCTCTTGCGATTTTGTATATATCGTGTTCGACACAGCCGC	1	0	1	0.508	1	1.0625	1	1.767	0	0.141	0	0.348	0	0.335	0	0.203	0	0.461	0	0.385	0	0.27	0	0.48	0	0.055	0.297556	1.1125	0.814944
DKFZP434B205 - Hypothetical protein similar to mouse Fbw5	DKFZP434B205	H200006872	10058	9	137111050	137111119	GTTACGCCTTAGGAAGGGGACAACCAGGCCCCGCCACACGCTCACACACAAACCTGCTCACGCAGCTGT	1	0	1	1.334	1	0.2525	1	2.31	0	0.345	0	0.182	0	-0.18	0	0.227	0	0.48	0	0.312	0	0.224	0	0.575	0	0.526	0.299	1.29883	0.999833
NUCB1 - Nucleobindin 1	NUCB1	H200008053	18141	19	54117436	54117508	TCAGAAAAGAAACTTCTCGAGCGGCTCCCTGAGGTTGAGGTGCCCCAGCATCTGTGATCTCGGACCCCA	1	0	0	0.513	0	-0.2065	0	-0.346	0	0.553	0	0.712	0	0.766	0	-0.031	0	0.788	0	0.442	0	0.277	0	-0.15	1	1.044	0.301591	1.044	0.742409
ABCC5 - ATP-binding cassette, sub-family C (CFTR/MRP), member 5	ABCC5	H200011586	4531	3	185120482	185120696	ATCAGTTGAATGGTCAGCGTTGCATGTCGTGACCAACTAGACATTCTGTCGCCTTAGCATGTTTGCTGA	1	0	0	0.012	0	0.4725	0	-0.063	0		0	0.603	0	0.325	0	0.394	0	0.475	1	1.125	1	0.91	0	0.221	0	0.277	0.301833	1.0175	0.715667
EHD2 - EH-domain containing 2	EHD2	H200019147	18099	19	52936860	52936929	ACAAATACATCTGCCCTCATGGAAGGTGACGTTCCCAGGAGAGGGCACCTACACAGTCACGCAAACACA	1	0	0	0.401	0	0.0675	0	-0.086	0	0.058	0	0.451	0	-0.006	0	0.325	0	1.01	0	0.691	0	0.052	1	1.215	0	0.373	0.303318	1.215	0.911682
TRAF2 - TNF receptor-associated factor 2	TRAF2	H200014887	10057	9	137096828	137096896	CTGCGGGTAAAGTGTGAGAGCTTGCCATCCAGCTCACGAAGACAGAGTTATTAAACCATTACAAATCTC	1	0	1	1.173	1	0.9045	1	2.011	0	0.246	0	-0.286	0	-0.072	0	0.758	0	0.19	0	0.772	0	0.444	0	0.399	0	0.29	0.304556	1.36283	1.05828
Homo sapiens, clone IMAGE:3161564, mRNA, partial cds		H200001368	10061	9	137163890	137164060	CCCTGGACCTGGAGTCAGGAGGCGGTGTCCAGGAGAGTCGCTCATCAACCCCGGGTTCAAGAGTAAGAA	1	0	1	1.01	1	0.4625	1	1.779	0	0.248	0	-0.102	0	0.318	0	0.725	0	0.439	0	-0.015	0	0.21	0	0.36	0	0.605	0.309778	1.08383	0.774056
EIF4A2 - Eukaryotic translation initiation factor 4A, isoform 2	EIF4A2	H200008181	4575	3	187990252	187990321	TGCTAAGTGTGAACTGGACCCTGTTGCTAAGCCCCAGCAAGCAATCCTAGGTAGGGTTTAATCCCCAGT	3	0	0	0.416	0	0.1855	0	-0.026	0	0.176	0	0.309	0	0.74	0	0.459	0	0.587	0	-0.231	1	1.048	0	0.377	0	0.45	0.312955	1.048	0.735045
POLR2K - Polymerase (RNA) II (DNA directed) polypeptide K (7.0kD)	POLR2K	H200021149	9034	8	101232062	101232114	CTAGCCGGGTTGTATTTGGAAACGCGGAGTGAGTTTTTCCGTGCTGTGTAGGGGCTAACAATGGACACC	1	0	1	0.981	0	0.3035	0	0.136	1	1.527	1	0.757	1	1.416	1	1.506	1	2.204	0	0.873	0	0.394	0	0.483	0	-0.265	0.32075	1.3985	1.07775
Homo sapiens cDNA: FLJ22044 fis, clone HEP09141		H200001341	4623	3	197801623	197801692	AAGATTTAAATTCCCGAATGTCCCATTCGCAAATCATATGCAATTGAAGTGAGCAGCATGAGCATCTGG	1	0	0	0.224	0	0.1945	0	0.531	0	-0.071	0	0.131	0	0.278	0	0.858	0	0.278	0	-0.402	1	1.243	0	0.873	0	0.64	0.321318	1.243	0.921682
KIAA0854 - KIAA0854 protein	KIAA0854	H200003987	9116	8	124054990	124055059	GGGCAACTTCCTTTTCCAGCACTACCATTGTAAGGTTTTTTTCAGGAGGGAGGGCTAACCACCTTGCTT	1	0	1	-0.115	0		0		0	0.064	1	1.019	0		0		0	-0.021	0	0.468	0	0.283	0	0.515	0	0.643	0.325333	0.452	0.126667
MGC10526 - Hypothetical protein MGC10526	MGC10526	H200014830	9962	9	131343941	131344004	GTGCCAGGTGGACCAAAGTCATGGGCACAGCTGAATGGAAAGCCAGTAGGACACGAAGGTGGTTTAAGG	1	0	0	0.385	1	0.3165	0	-1.065	0	-0.054	0	0.097	0		0	0.949	0	1.179	0	0.198	0	0.141	0	0.428	0	1	0.3258	0.3165	-0.0093
DORFIN - Double ring-finger protein, Dorfin	DORFIN	H200004867	9036	8	101339120	101339189	GGGGAAGTTTGTACCCCATTGATTCTTGGTGCCTTTGGGATCGACTGGGTTTTAATGGCCTAGTTATTT	1	0	1	1.431	0	0.3745	0	0.582	1	1.682	1	2.266	1		1	0.924	1	2.148	0	0.659	0	0.296	0	0.549	0	-0.502	0.326417	1.6902	1.36378
KLK2 - Kallikrein 2, prostatic	KLK2	H200008532	18218	19	56075463	56075532	AAACTCATTAGGCTGAGAACCTTGTGGAATGCAGCTGACCCAGCTGATAGAGGAAGTAGCCAGGTGGGA	1	0	0		0		0		0		0	0.033	0	0.77	0	-0.135	0	0.653	0		0		0		1		0.33025	#DIV/0!
PRO1905 - Hypothetical protein PRO1905	PRO1905	H200014520	8994	8	94821792	94821861	ATCCGATGTTGTCGCCAGACTTTCAGCCAAAATCAGCCTTCAAATTAACCTGGACCGCCCAACCTCCGT	1	0	0		0		0		0	0.333	0		1	0.106	0		0		0		0		0		0		0.333	0.106	-0.227
MGC15438 - Hypothetical protein MGC15438	MGC15438	H200012818	10052	9	136979976	136980041	AGCAAACATACGACGACAAAGAAGATTTTGATGAAGTTCAAATTAGAGTCAGCGTGCTCATCAGAAAGA	1	0	1		1		1		0	0.333	0		0		0		0		0		0		0		0		0.333	#DIV/0!
Homo sapiens, clone IMAGE:3357862, mRNA, partial cds		H200012155	4630	3	198158241	198158310	CTCTACAGTGGCATCAATGTGGAGGGGTCATTCCGGGCACTGCGCGCGGCTTCGAATCCCGACTGGGAT	1	0	0	-0.114	0	0.4025	0	0.672	0	0.764	0	0.617	0	0.433	0	0.588	0	0.028	0	-0.335	1	1.031	0	0.325	0	0.352	0.339318	1.031	0.691682
MGC13170 - Hypothetical protein MGC13170	MGC13170	H200016406	18214	19	55993095	55993164	AGCTGCATTCAGGAAGTGCGGGACATGGTAGGGGAGGCAAAAAGCCTTGGGCACTACCCTCCCTGTGGA	1	0	0	-0.084	0	0.4705	0	1.087	0	0.303	0	-0.066	0	-0.445	0	1.01	0	0.169	0	0.3	0	0.387	0	0.64	1	1.356	0.342864	1.356	1.01314
TSC1 - Tuberous sclerosis 1	TSC1	H200006691	9982	9	132796941	132797010	GCCTGGAAGAGCCGAGCACCTGTGCCCATGGCTTCTGGTCATGAAACGAGTTAATGATGGCAGAGGAGC	1	0	0	0.582	1	0.8285	1	0.626	0	0.492	0	0.738	0	0.121	0	0.107	0	0.203	0	0.896	0		0	-0.091	0	0.055	0.344778	0.72725	0.382472
Homo sapiens, Similar to RIKEN cDNA 2700064H14 gene, clone MGC:21390 IMAGE:4519078, mRNA, complete c		H200012732	10089	9	137753291	137753360	ATGCCAACGGGGATGTAGTGGAAGAGGAGGAGAACTCTTGCACCTACTATGAGTGCCACTACCCTCCCT	1	0	1	1.545	1	1.6425	1	2.204	0	0.263	0	0.19	0	-0.105	0	0.886	0	0.367	0	0.238	0	0.09	0	0.883	0	0.322	0.348222	1.79717	1.44894
ELSPBP1 - Epididymal sperm binding protein 1	ELSPBP1	H200011340	18104	19	53211057	53211108	TCACCTCTGTCTTCGATGAGAAACAGCAGTGGAAATTCTGTGAAACGAATGAGTATGGGGGAAATTCTC	1	0	0		0		0		0		0		0	0.35	0		0		0		0		1		1		0.35	#DIV/0!
B3GNT5 - UDP-GlcNAc:betaGal beta-1,3-N-acetylglucosaminyltransferase 5	B3GNT5	H200013211	4523	3	184473305	184473374	GGTTGCCATTGGTTGAAAACATAAGTGTCTCTGGCCATCAAAGTGATCTTGTTTACAGCAGTGCTTTTG	1	0	0	0.472	0	0.3845	0	0.136	0	-0.074	0	0.213	0	1.271	0	0.149	0	0.076	1	1.965	1	1.347	0	0.521	0	0.406	0.35545	1.656	1.30055
Homo sapiens clone FLC0664 PRO2866 mRNA, complete cds		H200014907	3468	3	3186277	3186346	GTGCCAGAAAGTCTACAGTCATCTCCAATCTGCAGAACTGCTTCAATGGAAAGACCTTGGTCTCTCCAG	1	0	0		0		0		0		0		0	0.358	0		0		1		0		0		0		0.358	#DIV/0!
Homo sapiens cDNA FLJ10495 fis, clone NT2RP2000297, moderately similar to ZINC FINGER PROTEIN 184		H200011212	18267	19	57580680	57580749	CAAGCGATAATTCAGTCTCTAGTTCTCCAATATTTATGATACTGCATGCTGCAGAAAAGTCACAGCTCC	1	0	0		0		0		0	0.36	0		0		0		0		0		0		0		1		0.36	#DIV/0!
Homo sapiens cDNA FLJ11163 fis, clone PLACE1007178		H200002092	4597	3	193997524	193997593	GTTTTGGTGTGGACTCATGGCAAGCTGGTGTTTAAGAGGTCAGGAGGCCTGCTGATCTTTCAAAGGACA	1	0	0	0.646	0		0		0	0.33	0	-0.811	0	0.201	0	0.978	0	0.492	0	0.294	1	1.155	0		0	0.771	0.362625	1.155	0.792375
MAP3K13 - Mitogen-activated protein kinase kinase kinase 13	MAP3K13	H200002999	4558	3	186682866	186682935	CGGACTGTGACTCTTCAGATGGGGAGTGTTCTGATGCCACAGTTAGGACCAATAAACACTACAGCTCTG	1	0	0	-0.088	0		0		0	0.825	0		0		0		0		1	-0.053	1		0		0	0.353	0.363333	-0.053	-0.416333
PSCD2 - Pleckstrin homology, Sec7 and coiled/coil domains 2 (cytohesin-2)	PSCD2	H200018158	18121	19	53667399	53667468	CAGTTCTTGGTGGAGAATGAACTGCTGCAGAACACACCCGAGGAGATCGCCCGCTTCCTGTACAAGGGC	1	0	0	0.317	0	0.2415	0	0.093	0	0.55	0	0.445	0	0.353	0	0.336	0	0.931	0	0.199	0	0.22	1	0.468	1	1.317	0.36855	0.8925	0.52395
TP53INP1 - Tumor protein p53 inducible nuclear protein 1	TP53INP1	H200006117	9007	8	96008067	96008136	TTTTATGTGCAACAGTATCCTTTGCATGGGAGGAGAGTTACTCTTGAAAGGCAGGCAGCTTAAGTGGAC	1	0	1	0.232	0	0.5295	0	0.404	1	0.998	1	0.764	1	-0.24	0	0.552	0	0.52	0	0.858	0	0.209	0	-0.043	0	-0.036	0.374188	0.4385	0.0643125
SIAT1 - Sialyltransferase 1 (beta-galactoside alpha-2,6-sialytransferase)	SIAT1	H200000640	4578	3	188276835	188276904	AACGTGTTCCTATCACTCTGGCTGGTTGGGCTGGTCCTTAGACTGGGTGCTTATGATTAAAGGGTCTTG	1	0	0		0		0		0	0.444	0	0.479	0		0		0	0.588	0	-0.013	1		0		0		0.3745	#DIV/0!
Homo sapiens cDNA FLJ14316 fis, clone PLACE3000399		H200019828	4548	3	185543199	185543268	CCTTCTCTGCTTATGCATTCTGTCCCTGCGACAGGAGTGGCTGAGCAGTTTGCCATCGCGGAAGCCAAG	1	0	0		0		0		0		0		0		0		0		1	1.815	1		0		0	0.382	0.382	1.815	1.433
Homo sapiens cDNA FLJ12376 fis, clone MAMMA1002494		H200012505	4559	3	186684838	186684907	GAATCTAGAGAGGTTGTTTGACGGTAATCTGTCTTGGAGACAGGGACAGGTACTAGGTCAACACCTATT	1	0	0	0.385	0		0		0		0		0		0		0		1		1		0		0		0.385	#DIV/0!
TNFRSF11B - Tumor necrosis factor receptor superfamily, member 11b (osteoprotegerin)	TNFRSF11B	H200006853	9097	8	120005924	120005993	ATGGCGACCAAGACACCTTGAAGGGCCTAATGCACGCACTAAAGCACTCAAAGACGTACCACTTTCCCA	1	0	1	0.372	0	0.3295	0		0	0.246	1	0.408	0	0.293	0	0.603	0	0.353	0	0.414	0	0.412	0	0.184	0	0.729	0.395944	0.39	-0.00594444
Homo sapiens cDNA FLJ14208 fis, clone NT2RP3003264		H200000871	4527	3	184884377	184884446	AAGCACCAACGTGTGGTTGCTTGGCAGAATGAGAATGTTAAGGGAGATTGTTGGATGTTTGGAGTTTCA	1	0	0	0.337	0	0.4635	0	-0.053	0	0.637	0	1.223	0		0	0.379	0	1.145	1	1.115	1	1.171	0	-0.495	0	-0.071	0.396167	1.143	0.746833
BRD3 - Bromodomain containing 3	BRD3	H200010202	10007	9	133927564	133927633	AGCTCCTCGGAGGGAACAGAGCGGCTGTGTATGCAGCCTGCAGGTTTCCATACACTGAAGCTTTTACCT	1	0	1	0.571	1	0.8335	1	0.805	0	0.598	0	0.935	0	0.097	0	0.084	0	0.507	0	0.498	0	0.447	0	0.31	0	0.118	0.399333	0.7365	0.337167
LOC57109 - XPMC2 protein	LOC57109	H200015542	9996	9	133301477	133301546	AACTCTGGTGAAACCTTTTCAGAATCATGGCAGAGGGGCGTGGCGTGGTGCTACTGAGAAGGTCCTCCT	1	0	1	0.273	1	0.6645	1	0.932	0	0.215	0	-0.061	0	-0.182	0	0.731	0	0.104	0	0.451	0	0.472	0	1.083	0	0.79	0.400333	0.623167	0.222833
CRX - Cone-rod homeobox	CRX	H200016160	18102	19	53035373	53035442	TTTGGGGTCATGTTTAGGTCAGAATCACCGTGCCCTTGAACAAGCAGGTAGGGGGGCTTGATAACTTAA	1	0	0		0		0		0		0		0		0	0.402	0		0		0		1		1		0.402	#DIV/0!
RRM2B - Ribonucleotide reductase M2 B (TP53 inducible)	RRM2B	H200010636	9048	8	103286441	103286510	TGAATTGGTAGTGGACTTGGGAAATCTTCCCCAGCAGAATCTGGATGAATGGCACAGAATTGAAATCTC	2	0	1	1.457	0	1.0055	0	0.697	1	1.995	1	1.364	1	1.379	1	1.632	0	-0.234	0	1.062	0	0.466	0	0.249	0	-0.43	0.402214	1.5654	1.16319
FLJ00024 - Hypothetical protein FLJ00024	FLJ00024	H200013431	9960	9	131163109	131163178	ATAAGAACCGTCCTTGGTCGTGGAGAGTACTGTGAAACAAACCAATGCACTTACCAGGAGGCACAAGAC	1	0	0	0.855	1	0.6875	0		0	0.23	0		0		1		0		0	0.341	0	0.483	0		0	0.108	0.4034	0.6875	0.2841
PDP - Pyruvate dehydrogenase phosphatase	PDP	H200003131	8996	8	95004866	95004935	AATGTCCTCGGTATTTGAGGATCAGAACGCAGCAACCCATCTCATTCGCCACGCTGTGGGCAACAACGA	1	0	1	-0.088	0	0.8885	0	1.011	1	0.935	1	-0.29	1	1.318	0	1.053	0	-0.633	0	0.926	0	0.032	0	0.069	0	0.387	0.405056	0.654333	0.249278
LMCD1 - LIM and cysteine-rich domains 1	LMCD1	H200017565	3481	3	8584604	8584673	AGTTTTCCAGAATGCAATTCCGAGTGAGCAAATCGCATAGCTGTAGAATGTGCGTGCTTTTTTGTGGAC	1	0	0	0.899	0	0.2635	0	0.236	0	-0.13	0	0.834	0	0.277	0	-0.059	0	0.814	1	1.414	0	0.831	0	-0.088	0	0.641	0.410773	1.414	1.00323
Homo sapiens mRNA full length insert cDNA clone EUROIMAGE 1644069		H200018808	10031	9	136324496	136324565	GGGCAGTGTTGGCTGCAGGTTTCATCATATTGCAGTTTGAGGTCACCACTATTTGGGGAACAAGCTTGC	1	0	1	0.295	1	0.9925	1	2.419	0	0.09	0	0.201	0	0.36	0	0.836	0	0.046	0	0.501	0	0.393	0	0.628	0	0.648	0.411444	1.2355	0.824056
DPP7 - Dipeptidylpeptidase 7	DPP7	H200002351	10071	9	137283376	137283531	GCGTTCCGACAGATCAAGGACTTGTTCCTACAGGGAGCCTACGACACGGTCCGCTGGGAGTTCGGCACC	1	0	1	0.906	1	1.0945	1	1.543	0	0.057	0	0.219	0	0.701	0	0.991	0	0.652	0	0.457	0	0.304	0	0.205	0	0.19	0.419556	1.18117	0.761611
FLJ20986 - Hypothetical protein FLJ20986	FLJ20986	H200019105	4607	3	195605350	195605419	TGTATCTTCTAGCACCAACTGCTGTAAAGCAATGCTGCAAATAATGCTTGAATACAAGTGGCTAAGCCA	1	0	0	0.572	0	0.0885	0	0.544	0	-0.031	0	0.627	0	0.324	0	0.779	0	0.404	0	0.371	1	1.349	0	0.604	0	0.38	0.423864	1.349	0.925136
AGS3 - Likely ortholog of rat activator of G-protein signaling 3	AGS3	H200015657	10034	9	136529736	136529805	ACAGGGTCTCCAGGACGTAGCGCCCCCCCGCATACTTGAATGTATGTGCGTATTTATTGCTCACGTCTG	1	0	1	0.756	1	0.5835	1	2.15	0	0.293	0	0.057	0	0.57	0	0.655	0	0.665	0	0.792	0	0.465	0	0.643	0	-0.305	0.426111	1.16317	0.737056
Homo sapiens clone 24481 mRNA sequence		H200017140	4636	3	198788197	198788266	AGGTTGGGGAGGCGTGAATAGGCCTTTGGAAAGAGGTGCTGTTAACCCAAAACAGAGAGGCAGCAGCTT	1	0	0		0		0		0	0.433	0		0		0		0		0		1		0		0		0.433	#DIV/0!
FPRL2 - Formyl peptide receptor-like 2	FPRL2	H200007329	18252	19	57019398	57019467	ACCATGGCCAAGGTCTTTCTGATCCTCCACTTCATTATTGGCTTCACGGTGCCTATGTCCATCATCACA	1	0	0		0		0		0		0		0	0.435	0		0		0		0		0		1		0.435	#DIV/0!
Homo sapiens mRNA full length insert cDNA clone EUROIMAGE 1622425		H200021299	10048	9	136893617	136893686	AGCTCTTCCACGGCTCTTACGGGACTTTCTACATGTGTGAGACCACACTGGCCAACGTGGGCTACACAG	1	0	1	0.786	1	-0.0885	1	0.474	0	0.052	0	0.375	0		0	0.704	0	0.884	0	0.609	0	0.603	0	0.19	0	0.135	0.444	0.3905	-0.0535
Homo sapiens, clone MGC:17332 IMAGE:4182164, mRNA, complete cds		H200019852	18230	19	56299356	56299406	TGGGCATCTCACTGCAGCTCGTGGCCGTCGATGAGGGCATCGGTGGCTAC	1	0	0	-0.037	0	0.2915	0	0.747	0	0.561	0	0.222	0	0.394	0		0	0.036	0	0.959	0	0.476	0	0.857	1	1.398	0.45065	1.398	0.94735
LAMP3 - Lysosomal-associated membrane protein 3	LAMP3	H200001951	4521	3	184323138	184323207	ATCCTCCACTCTCTGGAAGGAGACTGAGGGGCTTTGTAAAACATTAGTCAGTTGCTCATTTTTATGGGA	1	0	0		0		0		0		0		0		0		0	0.453	1	0.965	1	0.164	0		0		0.453	0.5645	0.1115
CD33 - CD33 antigen (gp67)	CD33	H200007055	18234	19	56434583	56434650	CCGAAACACCAGAAGAACTCCAAGTTACATGGCCCCACTGAAACCTCAAGCTGTTCAGGTGCCGCCCCT	1	0	0		0		0		0	0.524	0	-0.385	0	0.206	0	0.208	0	0.859	0	1.327	0		0		1		0.4565	#DIV/0!
RALGDS - Ral guanine nucleotide dissociation stimulator	RALGDS	H200011427	9988	9	133002850	133002919	AGCTGAGTCCCATCGATGTTGAATCTCATGCCACTGCAAGTGCCATTCACCACTGCGTCCTGGGCTTTA	1	0	1	0.783	1	1.0555	1	1.405	0	0.281	0	0.816	0	0.574	0	0.243	0	0.949	0	0.316	0	0.351	0	0.39	0	0.231	0.461222	1.08117	0.619944
SSNA1 - Sjogren's syndrome nuclear autoantigen 1	SSNA1	H200002737	10074	9	137360128	137360197	CTCAAGAGGGAAGCTGGGAACCTGACCAAGGCTACAGCCCCAGACCAGAAAAGTAGCGGCGGCAGGGAC	2	0	1	1.24	1	1.4095	1	2.353	0	0.397	0	-0.082	0	0.293	0	0.833	0	0.606	0	0.484	0	0.219	0	0.885	0	0.562	0.466333	1.6675	1.20117
LC27 - Putative integral membrane transporter	LC27	H200009681	9019	8	98933533	98933602	TGGGGTGACATGCCTCGTATGTGTTAGAGGGTGGAATGGATGTGTTTGGCGCTGCATGGGATCTGGTGC	3	0	1	0.239	0	0.2015	0	0.33	1	1.466	1	0.613	1	1.592	0	1.381	0	-0.104	0	0.915	0	0.644	0	-0.08	0	0.444	0.466438	0.9775	0.511062
NOT56L - Not56 (D. melanogaster)-like protein	NOT56L	H200013885	4542	3	185443108	185443313	CACCTGCTCAGGTTGTTGGTGCTGGGGCTCATCGAGCTCTCCTGGAACACATACCCTTCCACATCCTGC	2	0	0	-0.001	0	0.6815	0	0.977	0	0.418	0	0.091	0	0.597	0	0.557	0	-0.25	1	1.519	1	1.233	0	0.952	0	0.691	0.47135	1.376	0.90465
PRRG2 - Proline-rich Gla (G-carboxyglutamic acid) polypeptide 2	PRRG2	H200004292	18174	19	54785939	54786008	CGCGCTCGGTGCGGGCAGGCTCGCATTGCACCCAGGGAGCTGGAGTTGAGCTGTTCCCCTAAATAAAAA	1	0	0	0.501	0	0.3825	0	-0.039	0	0.321	0	0.938	0	0.484	0	0.497	0	1.196	0	0.61	0	-0.067	0	0.388	1		0.473773	#DIV/0!
KIAA0515 - KIAA0515 protein	KIAA0515	H200011612	9964	9	131404973	131405042	GGAAATCGAATCGTGGATTCACCAGGCCGGTGCTGGCACACTCACCCTCGCCCTTTCCCTCCGGTTCAG	1	0	0	0.406	1	1.4415	0	-0.571	0	0.539	0	0.85	0	0.727	0	0.494	0	0.466	0	0.751	0	0.798	0	0.19	0	0.61	0.478182	1.4415	0.963318
Homo sapiens interleukin-4 induced gene-1 protein (FIG1) mRNA, complete cds		H200012727	18192	19	55085312	55085381	GGTGTTCCTAAGCTTCCGCAGGCCCTTCTGGCGCGAGGAGCACATTGAAGGCGGCCACTCAAACACCGA	1	0	0		0	-0.0655	0		0	1.036	0		0		0		0		0		0		1		1		0.48525	#DIV/0!
RPL18 - Ribosomal protein L18	RPL18	H200019922	18126	19	53811817	53811886	AGATGAAGCTTCCTGGCCGGGAAAACAAGACGGCCGTGGTTGTGGGGACCATAACTGATGATGTGCGGG	3	0	0	0.328	0	0.4745	0	0.818	0	0.37	0	0.142	0	0.472	0	0.987	0	0.217	0	0.785	0	0.293	1	1.481	1	1	0.48865	1.2405	0.75185
Homo sapiens mRNA; cDNA DKFZp564M093 (from clone DKFZp564M093)		H200018041	18186	19	55040971	55041040	ACCATGCTGAGTGTTCCCAGATTGTAAAAGACATACATCTGCCCTATCCCCAAACCCAGCGTCCTGGGT	1	0	0		0		0		0		0		0	0.49	0		0		0		0		1		1		0.49	#DIV/0!
Homo sapiens cDNA FLJ13945 fis, clone Y79AA1000969		H200012266	10018	9	135613190	135613259	CACCCCAGTTACAACATCAACAGGCCATCCATCTGCGATTGAGGGGCTGGAAACTCCCTCTAGGAGTCC	1	0	1	-0.391	1	0.5085	1	1.082	0	0.487	0	0.452	0	0.07	0	0.631	0	0.966	0	0.175	0	0.48	0	0.932	0	0.246	0.493222	0.399833	-0.0933889
SURF1 - Surfeit 1	SURF1	H200000757	9992	9	133250286	133250349	AGCCGACCCAATGGAACTGAAAAATCTGGAGTATAGGCCAGTGAAGGTCAGGGGGTGCTTTGACCATTC	1	0	1	-0.095	1	0.9585	1	1.133	0	0.363	0	0.705	0	0.663	0	0.586	0	0.29	0	0.251	0	0.334	0	0.629	0	0.639	0.495556	0.6655	0.169944
FREQ - Frequenin homolog (Drosophila)	FREQ	H200017948	9947	9	130077827	130077896	TGTTCCGATTTTCCATGATCTAAGCAGGCCACGTTTAAAATAACATCAAGGCAAGCGTACGTGTCACCC	1	0	0	0.696	1	1.1675	0	0.701	0		0	0.143	0	0.501	1	1.034	0	0.404	0	0.654	0	0.754	0	0.383	0	0.325	0.506778	1.10075	0.593972
CELL - Carboxyl ester lipase-like (bile salt-stimulated lipase-like)	CELL	H200007803	9987	9	132992164	132992233	CCGAGGAAGCTCAGATGCTGCAGTCATTAGTTTCTAGTGTCCCATCAGCCTTGGTCTCAAGAGGCCGAG	1	0	0		1		1		0		0		0		0		0		0		0		0		0	0.526	0.526	#DIV/0!
Homo sapiens, Similar to TEA domain family member 2, clone MGC:15481 IMAGE:2967735, mRNA, complete c		H200007692	18160	19	54536257	54536326	CTCATGCTTCTTATTTGGGGAGAGGGCTGTGATGTAAAGGGGTTGACCTCAGAGGCCTAAGCAACTGGG	1	0	0	0.352	0	0.3915	0	-0.15	0	0.801	0	1.162	0		0	0.647	0	0.689	0	0.616	0	0.401	0	0.371	1	1.51	0.52805	1.51	0.98195
MFI2 - Antigen p97 (melanoma associated) identified by monoclonal antibodies 133.2 and 96.5	MFI2	H200016770	4632	3	198221887	198223876	CCTTCGTCAGGCACACAACCGTCTTTGACAACACAAACGGCCACAATTCCGAGCCCTGGGCTGCTGAGC	1	0	0	0.954	0	-0.0225	0	0.104	0	0.679	0	1.263	0	0.823	0	0.523	0	1.155	0	0.054	1	1.129	0	-0.009	0	0.35	0.533955	1.129	0.595045
SNTB1 - Syntrophin, beta 1 (dystrophin-associated protein A1, 59kD, basic component 1)	SNTB1	H200010681	9112	8	121620090	121620159	CTGTCCCAGACTCCTCTGTCAGTTTCAGCAACTACAAGGGATACCCTGCGAAAGTACCATGAGAAATAT	1	0	1	2.757	0	1.8145	0	0.666	0	-0.105	1	3.215	0		0	-0.597	0	0.763	0	1.094	0	1.093	0	-0.063	0	0.195	0.540056	2.986	2.44594
Homo sapiens cDNA FLJ30668 fis, clone FCBBF1000675		H200010967	9075	8	109864616	109864685	CTGGTGTGCTTCCAGGTAACATCTTGTTATTGCTGTTTGGGGAAAACCACCAATAGAATTGCAGCTAGA	1	0	1		0	0.5515	0		0		1		0		0		0		0		0		0		0		0.5515	#DIV/0!
Homo sapiens mRNA; cDNA DKFZp434E1818 (from clone DKFZp434E1818); partial cds		H200012714	10077	9	137389245	137389314	CACACTTCCCCTCCGAGGGCCAGCTGAGCACAGCAGGCATGAAAGCAAACAGAGATACAGCAGTGAGTC	1	0	1	1.218	1	1.1565	1	1.896	0	0.488	0	0.6	0		0	0.542	0	0.701	0	0.4	0	0.334	0	0.798	0		0.551857	1.4235	0.871643
Homo sapiens cDNA FLJ11675 fis, clone HEMBA1004751		H200018421	18067	19	51533989	51534058	ACAGGCTTGCCTCACCACCCAGGCTTTTAACTGCCAGGAAGGGGAGACGGGTTGGTGTGGGATATGATG	1	0	0		0		0		0	0.559	0		0		0		0		0		0		1		0		0.559	#DIV/0!
FLJ12168 - Hypothetical protein FLJ12168	FLJ12168	H200019151	18191	19	55079346	55079415	GACCAACAAGTTCTACGAGGGTCCCGAGAACCCGGGGCTGGGCCTGCTGAACGATATCCTCCTCACCTA	1	0	0	0.581	0	-0.1605	0	0.3	0	0.908	0	1.094	0	0.246	0	0.453	0	1.424	0	0.24	0	0.534	1	1.318	1	0.804	0.56195	1.061	0.49905
DDX31 - DEAD/H (Asp-Glu-Ala-Asp/His) box polypeptide 31	DDX31	H200005671	9977	9	132517045	132517114	GCATGTGGCGAAGAGCTTCGGACTAAGAGATGCCCCCAGGAATCTTAGTGCCTTGACTAGAAAGAAGAG	1	0	0	0.324	1	1.0375	1	1.593	0	0.615	0	0.175	0	0.193	0	1.073	0	0.52	0	0.864	0	0.501	0		0	0.809	0.563778	1.31525	0.751472
Homo sapiens, clone IMAGE:4278205, mRNA, partial cds		H200007236	9134	8	125401541	125401610	TGCAGGCTACGTTGAAGCATTGGCTTCCAGGTTAGGCCTGTCAATTCCTGATCTCACACCAAAGCAAGT	1	0	1		0		0		0		1	0.167	0	0.527	0		0	0.79	0		0	0.379	0		0		0.565333	0.167	-0.398333
Homo sapiens cDNA FLJ13329 fis, clone OVARC1001795		H200001265	9128	8	124582408	124582477	CCTGCTGTGGACTGTCAGCACAAAACTGGGACACTGGTGTCATTTAGACTGTCAGCAGTGCACATGATT	1	0	1		0		0		0		1		0	0.567	0		0		0		0		0		0		0.567	#DIV/0!
ST7 - Potential tumor suppressor	ST7	H200017992	9069	8	105572403	105572472	GCACTCAGTCGTATGACTCAGGGGCTACGCTGGGTACGTTTTACATTAGGACGATCAAGTTCCCTAAGT	1	0	1	1.198	0		0		0	0.451	1		0		0		0	0.563	0	0.727	0		0		0		0.580333	1.198	0.617667
NOSIP - ENOS interacting protein	NOSIP	H200001393	18173	19	54750801	54750870	TCCGGAGTGAAGCTGCAAGCGGAGAAATCACGGCCGGTGATGCAGGCCTGAGTGTGTGCGGGAGACCAA	1	0	0	0.302	0	0.3735	0	0.565	0	0.662	0	0.601	0	0.464	0	0.901	0	0.137	0	0.731	0	0.786	0	0.873	1	1.653	0.581409	1.653	1.07159
FLJ13782 - Hypothetical protein FLJ13782	FLJ13782	H200016441	9046	8	102750046	102750115	GACCCTCCAGGGTACTAATGGGGCTCTGTTCTGAGATGGACAAATTCAGTGTTGGAAATACATGTTGTA	1	0	1	0.144	0	0.7925	0		1		1		1	0.577	1		0		0	0.373	0		0		0		0.58275	0.3605	-0.22225
GLTSCR2 - Glioma tumor suppressor candidate region gene 2	GLTSCR2	H200019203	18100	19	52951598	52951667	CGAGGGCAACATCCTTCGAGACCGGTTCAAGAGCTTCCAGAGGAGGAATATGATCGAGCCTCGAGAGAG	2	0	0	0.437	0	0.4855	0	0.541	0	0.426	0	0.454	0	0.617	0	0.869	0	0.576	0	0.661	0	0.537	1	1.431	0	1.08	0.607591	1.431	0.823409
SCGF - Stem cell growth factor; lymphocyte secreted C-type lectin	SCGF	H200011409	18211	19	55920693	55920762	CGGCACTCCTCCTTGTTAGTGTCTTTCCTTGAAGGGGCGGGCACCAGGCTAGGTCCGGTGCCAATAAAT	1	0	0	0.25	0	0.2925	0	0.864	0	1.016	0	0.517	0	0.775	0	0.586	0	1.091	0	0.165	0	0.173	0	0.961	1	1.004	0.608227	1.004	0.395773
KLK4 - Kallikrein 4 (prostase, enamel matrix, prostate)	KLK4	H200015208	18219	19	56101458	56101527	TCCCTGTACACAGTGCCCCCTTGTGGCACGTTGACCCAACCTTACCAGTTGGTTTTTCATTTTTTGTCC	1	0	0		0		0		0		0		0	0.609	0		0		0		0		0		1		0.609	#DIV/0!
ACK1 - Activated p21cdc42Hs kinase	ACK1	H200013919	4616	3	197079100	197079169	CTGCACACTTTGGTTCAGTCCCGGTGCCCCTGCCAAGATGTGGAAGGGGCCGGGTGAAGACAGGCTTGA	1	0	0	0.302	0	0.0845	0	0.11	0		0		0	0.937	0	0.919	0	1.106	0	0.731	1	1.036	0	0.674	0	0.62	0.609278	1.036	0.426722
Homo sapiens, clone IMAGE:4430514, mRNA, partial cds		H200020528	3472	3	4378669	4378738	GAATTCCCACCCTGAGGTGGGTTACATACCTGCCCAATGGCCAAAGGAACCGCCTTGTGAGACCAAATT	1	0	0	0.251	0	0.1995	0	0.09	0		0	1.026	0	0.583	0	0.357	0	1.671	1	0.999	0	0.689	0	0.472	0	0.908	0.62465	0.999	0.37435
NR1H2 - Nuclear receptor subfamily 1, group H, member 2	NR1H2	H200011061	18201	19	55574846	55574902	GCATCCACTATCGAGATCATGCTGCTAGAGACAGCCAGGCGCTACAACCACGAGACAGAGTGTATCACC	1	0	0	0.692	0	0.5245	0	0.494	0	0.879	0	1.162	0	0.497	0	0.831	0	1.051	0	0.456	0	0.4	0	0.122	1	1.161	0.646227	1.161	0.514773
CEACAM1 - Carcinoembryonic antigen-related cell adhesion molecule 1 (biliary glycoprotein)	CEACAM1	H200005021	17977	19	47703819	47703888	GTTTGCCCCCATTCACTTTGTCAGGAAACCTTGGCCTCTGCTAAGGTGTATTTGGTCCTTGAGAAGTGG	1	0	0	2.24	0	1.1205	0	-1.418	0		0		0		0		0		0		0		1		0		0.6475	#DIV/0!
ABCA2 - ATP-binding cassette, sub-family A (ABC1), member 2	ABCA2	H200010665	10063	9	137177769	137177838	AAGGCTGATGCCGAGAGCGGGCTGTGGGCGGAGCTGGGTCAGTCCCGTATTTATTTTGCTTTGAGAAGA	1	0	1	1.959	1	1.0055	1	2.104	0	0.707	0	1.054	0	0.55	0	0.474	0	0.939	0	0.94	0	0.558	0	0.654	0	0.039	0.657222	1.6895	1.03228
AGPAT2 - 1-acylglycerol-3-phosphate O-acyltransferase 2 (lysophosphatidic acid acyltransferase, beta)	AGPAT2	H200015050	10046	9	136845022	136845064	CTCCTCCTTCTACAACACCAAGAAGAAGTTCTTCACTTCAGGAACAGTCACAGTGCAGGTGCTGGAAGC	0	1	1	1.337	1	1.0965	1	2.019	0	0.329	0	0.455	0	0.934	0	0.647	0	0.791	0	0.777	0	0.85	0	0.671	0	0.461	0.657222	1.48417	0.826944
DKFZp761O132 - Hypothetical protein DKFZp761O132	DKFZp761O132	H200005590	18208	19	55817307	55817376	CTTCTTTCAGGGTGGGGGTCATTCAGCCTCCACTGTGTCTGTCTTTTCTTCCCTGGGGCTCCCCCTCGA	2	0	0		0		0		0	0.664	0		0		0		0		0		0		0		1		0.664	#DIV/0!
DKFZP586J1624 - DKFZP586J1624 protein	DKFZP586J1624	H200000959	10085	9	137618529	137618598	GCTGAGGGAGGGCTGGGGCGGGGGCCGGGCTTGGAACGATGTACGATACCCTCATAGTGACCATTAAAC	1	0	1	1.404	1	1.7675	1	2.05	0	0.675	0	0.962	0	0.569	0	0.653	0	0.818	0	0.273	0	0.317	0	1.086	0	0.658	0.667889	1.7405	1.07261
TSKS - Testis-specific kinase substrate	TSKS	H200015264	18182	19	54934822	54934891	GTGCAGGAACCCCCCCAAAACAGGGGGGCTCAGCCCCTGAACAATAAATGGCCTCTCATGCTAGCATGA	1	0	0		0		0		0	0.669	0		0		0		0		0		0		1		1		0.669	#DIV/0!
SPAG1 - Sperm associated antigen 1	SPAG1	H200013852	9035	8	101322149	101322337	ACCTGAGTAAAGCAGAAAGGTTTAAGATGATGTTGACACTAATTAGCAAGGGCCAAAAGGAGCTAATTG	1	0	1	1.295	0	0.0095	0	0.741	1	1.358	1	0.389	1	0.658	1	0.894	1	1.729	0	1.426	0	0.656	0	1.122	0	0.082	0.67275	1.05383	0.381083
Homo sapiens mRNA; cDNA DKFZp566M0524 (from clone DKFZp566M0524)		H200018253	9149	8	128304026	128304095	TTGCAAGGACACATGTAGGTCACAGGGTACCCAGGGAAGGTAAATGCTCTGTCCTTTTCTCACCAGTAC	1	0	1	0.021	0		1		0		1		0	0.687	1		0		0		0		0		0		0.687	0.021	-0.666
PLA2G4C - Phospholipase A2, group IVC (cytosolic, calcium-independent)	PLA2G4C	H200002769	18107	19	53248106	53248175	CTTGCTGACACCTACACTCTAGATGTGGTGGTGCTACTCTTGGCATTAGCCAAGAAGAATGTCAGGGAA	1	0	0		0		0		0	0.266	0		0		0		0		0	1.133	0		1		1		0.6995	#DIV/0!
LOC51162 - NEU1 protein	LOC51162	H200010492	10045	9	136841231	136841298	ACCCGACAGGAGTGGACAGTGCAATGAAGGAAGAAGTGCAGAGGCTGCAGTCCAGGGTGGACCTGCTGG	1	0	1	1.338	1	0.9455	1	1.955	0	0.55	0	0.595	0		0	1.032	0	0.909	0	1.029	0	0.609	0	0.485	0	0.396	0.700625	1.41283	0.712208
TRPM4 - Transient receptor potential cation channel, subfamily M, member 4	TRPM4	H200004107	18156	19	54405809	54405878	GCTGCTAACGTGGGAATCGGTGCATAAGGAGAACTTTCTGCTGGCACGCGCTAGGGACAAGCGGGAGAG	1	0	0	1.087	0	0.4705	0	-0.11	0	0.723	0	1.098	0	0.85	0	0.807	0	1.076	0	0.724	0	0.462	0	0.531	1		0.701682	#DIV/0!
CLCN2 - Chloride channel 2	CLCN2	H200013340	4549	3	185552938	185553247	CCCCCTGAGGCTGCTTCGGAGAAGTTGGAATCCTGTGAGAAGCGCAAGCTGAAGCGTGTCCGAATCTCC	1	0	0	0.863	0	0.9325	0	0.488	0		0	0.534	0	0.538	0	0.66	0	1.031	1	1.962	1	1.944	0	0.417	0	0.92	0.709278	1.953	1.24372
CEACAM8 - Carcinoembryonic antigen-related cell adhesion molecule 8	CEACAM8	H200000012	17978	19	47777164	47777233	TGATAACTTTAAGATCACGCCACTGGACTGTCTATGAACTTGCAAACAGGCTGATACCTTTGTGAAGTT	1	0	0	0.992	0	0.8055	0	0.731	0	0.983	0	0.104	0	1.667	0	0.553	0	0.802	0	0.493	0	0.333	1	0.633	0	0.378	0.712864	0.633	-0.0798636
Homo sapiens cDNA FLJ11396 fis, clone HEMBA1000604		H200008929	10029	9	136238636	136238705	CTGAGGGGCAAATGACCAGAAAGGGTGGCAAGTGCCATGTCAGACATATGGTCTTCATACAGGGGATGT	1	0	1		1		1		0		0		0	0.717	0		0		0		0		0		0		0.717	#DIV/0!
MGC2408 - Hypothetical protein MGC2408	MGC2408	H200013545	4543	3	185458998	185459067	TCCCACCTCACCTTGCTTCCTTCAGGACTCAGATCATGAGGACTTCCTTAGTGCCATTCAGCTCTGAGG	1	0	0	0.092	0	0.8915	0		0	0.646	0	0.359	0		0	1.428	0	0.323	1	1.74	1	1.093	0	1.186	0	0.973	0.737312	1.4165	0.679188
GRIN2D - Glutamate receptor, ionotropic, N-methyl D-aspartate 2D	GRIN2D	H200011879	18118	19	53639131	53639200	AGCAGCGTCCTGCGCCCCCTGGTTCTGGAGGAACCGCAAGCCGGAGAGGATTTGGTCCCTCAACTATCA	1	0	0	0.877	0	-0.0255	0	0.422	0	1.064	0	0.803	0	0.884	0	0.928	0	1.397	0	0.964	0	0.124	1	0.978	1	1.015	0.74375	0.9965	0.25275
FLJ20059 - Hypothetical protein FLJ20059	FLJ20059	H200015851	4526	3	184871562	184871631	AGCAGCGTAGAATGTTATGATTCCTTTTCAAATCGATGGACTGAAGTTGCTCCCCTTAAGGAAGCCGTG	1	0	0	0.599	0	0.4365	0	-0.678	0	1.107	0	1.698	0	1.805	0	0.614	0	1.822	1	1.219	1	1.549	0	0.039	0	0.042	0.74845	1.384	0.63555
KIAA1883 - KIAA1883 protein	KIAA1883	H200017585	18123	19	53680372	53680441	CCTTTCCCTCCCCAGCCCGGCCCCTGGAGGGGCCTCTGGTTCAAACCTTCGCGTGGCATTTTCACATTA	1	0	0	0.96	0	0.7035	0	0.977	0	0.397	0	0.494	0	1.727	0	0.679	0	1.06	0	0.448	0	0.066	1	1.981	1	1.147	0.75115	1.564	0.81285
C9orf7 - Chromosome 9 open reading frame 7	C9orf7	H200012200	9998	9	133364505	133364574	CCAACCCCAGGCTGGGCCTGCGCTGAGCTTCTGGAGCGCAGGTACTGGGTCTTGCTAAGTGAACTGTTT	1	0	1		1		1		0	0.772	0		0		0		0		0		0		0		0		0.772	#DIV/0!
IMP-2 - IGF-II mRNA-binding protein 2	IMP	H200003993	4561	3	186845350	186845419	GTAGAGAGGAGCTTTGAGGCCACCCGCACAAAATTCACCCAGAGGGAAATCTCGTCGGAAGGACACTCA	3	0	0	0.246	0	0.8655	0	0.4	0	0.678	0	0.495	0	1.093	0	0.887	0	0.825	1	-0.199	1	1.414	0	1.054	0	1.202	0.77455	0.6075	-0.16705
Homo sapiens cDNA: FLJ21447 fis, clone COL04468		H200004686	9111	8	121617564	121617633	GAGTCCTCTGGTGCAGTGACATCCTTTTAAGCCATCTCATAGGGATTTAAAGAAGGCCAATAGGAATAT	1	0	1	2.999	0	1.7975	0	1.152	0	-0.17	1	3.752	0	1.323	0	-0.392	0	0.764	0	1.121	0	1.146	0	0.259	0		0.777833	3.3755	2.59767
SARDH - Sarcosine dehydrogenase	SARDH	H200014778	10003	9	133558402	133558471	TTGTGCCCTCCCTGTCCTTAGCCTAGGCCTAGTCCTGCGAAAACCCCCAAACCAGATACGGACAGAGAC	1	0	1	1.321	1	0.3215	1		0	1.033	0		0		0		0		0	0.754	0	0.918	0		0	0.448	0.78825	0.82125	0.033
MGC14128 - Hypothetical protein MGC14128	MGC14128	H200016387	9120	8	124291319	124291388	ACTTCTGGGCAGAAGCTTTGAGAGCCTGGGTCCAGGTTGCCACATAGAAGCAGCTCTCCAGTTGAAACC	1	0	1		0		0		0		1		0	0.794	0		0		0		0		0		0		0.794	#DIV/0!
SURF6 - Surfeit 6	SURF6	H200017096	9990	9	133227566	133227635	AGCAGTACCTTCCCGGAGTCCACGCATGTGAGTTGGGTCAAGTGCATTGGACCTAGGGAAAGAGAAAGA	1	0	1	0.437	1	1.4545	1	1.654	0	0.646	0	0.725	0	0.46	0	1.022	0	0.665	0	1.063	0	0.852	0	1.028	0	1.045	0.834	1.18183	0.347833
MATN2 - Matrilin 2	MATN2	H200002819	9020	8	99114961	99115030	CAGGAAGCCCTTTGGAAGAAAAACACGATCAATGCAAATGTGAAAACCTTATAATGTTCCAGAACCTTG	1	0	1	2.273	0	1.0275	0		1		1		1		1		0	1.107	0		0	1.029	0		0	0.605	0.942125	2.273	1.33087
FLJ14810 - Hypothetical protein FLJ14810	FLJ14810	H200013483	9955	9	130807474	130807543	ATGGCAGGTGCCTAGGGGGTGTGGGGTTCCGTTCTCCCTTCCCCTCCCACTGAAGTTTGTGTTTAAAAA	1	0	0	1.251	1	1.5325	0	0.077	0		0	1.556	0	1.78	1	0.638	0	1.799	0	0.956	0	0.593	0	0.623	0	0.534	1.01878	1.08525	0.0664722
ASS - Argininosuccinate synthetase	ASS	H200007506	9948	9	130406013	130406082	TACAGGCGCTAATTGTTGTGATAATTTGTAATTGTGACTTGTTCTCCCCGGCTGGCAGCGTAGTGGGGC	11	1	0	1.474	1	1.9915	0	0.478	0	0.993	0	1.915	0	1.606	1	0.69	0	1.356	0	0.995	0	0.283	0	0.519	0	1.043	1.0662	1.34075	0.27455
RRAS - Related RAS viral (r-ras) oncogene homolog	RRAS	H200001809	18176	19	54830708	54830850	GCGTCTCAACGTGGACGAGGCTTTTGAGCAGCTGGTGCGGGCTGTCCGGAAATACCAGGAACAAGAGCT	1	0	0	1.409	0	0.3505	0	0.482	0	0.848	0	1.007	0	1.596	0	1.305	0	1.407	0	1.497	0	0.834	1	0.905	1	2.214	1.07355	1.5595	0.48595
GRIN1 - Glutamate receptor, ionotropic, N-methyl D-aspartate 1	GRIN1	H200000031	10072	9	137338059	137338128	CAGCAGTACCATCCCACTGATATCACGGGCCCGCTCAACCTCTCAGATCCCTCGGTCAGCACCGTGGTG	1	0	1	1.976	1	1.4875	1		0	0.81	0		0	0.711	0		0	1.795	0	1.312	0	0.251	0		0	1.568	1.0745	1.73175	0.65725
NPDC1 - Neural proliferation, differentiation and control, 1	NPDC1	H200011379	10065	9	137209781	137209850	GACCCCCAAACTGGAGGGGGCATGGAGAACCGTAGAGCGCAGGAACGGGTGGGTAATTCTAGAGACAAA	1	0	1	1.481	1	1.8535	1	2.271	0	0.859	0	1.288	0	1.281	0	1.467	0	1.171	0	1.176	0	0.519	0	0.971	0	1.25	1.10911	1.8685	0.759389
MYC - V-myc myelocytomatosis viral oncogene homolog (avian)	MYC	H200006618	9150	8	128822314	128822383	GAGGACTTGTTGCGGAAACGACGAGAACAGTTGAAACACAAACTTGAACAGCTACGGAACTCTTGTGCG	1	0	1	0.185	0	1.2685	1	3.144	0	0.351	1	0.224	0	1.176	1	2.359	0	-0.095	0	1.514	0	1.254	0	1.614	0	2.214	1.16206	1.478	0.315937
FCGRT - Fc fragment of IgG, receptor, transporter, alpha	FCGRT	H200011779	18171	19	54719729	54719798	CAGTGACGGATCCTTCCACGCCTCGTCGTCACTAACAGTCAAAAGTGGCGATGAGCACCACTACTGCTG	1	0	0		0		0		0	1.167	0		0		0		0		0		0		0		1		1.167	#DIV/0!
KLK6 - Kallikrein 6 (neurosin, zyme)	KLK6	H200006678	18221	19	56154050	56154119	TTAATAAACGCAGCGACGTGAGGGTCCTGATTCTCCCTGGTTTTACCCCAGCTCCATCCTTGCATCACT	1	0	0	0.622	0	2.2605	0	1.629	0	1.137	0	2.426	0	1.518	0	-0.727	0	1.791	0	2.02	0	-0.515	0	0.737	1	2.033	1.17259	2.033	0.860409
PLEKHA4 - Pleckstrin homology domain-containing, family A (phosphoinositide binding specific) member 4	PLEKHA4	H200001783	18138	19	54032198	54032267	TGGTCTGGTCCCCATTGCGGGCCCGGGAGGGGAATGGTTTCTATGGCCAAAGTTTGGTTTTCTCAACAC	1	0	0	1.168	0		0		0		0		0		0		0	1.211	0		0		0		1	1.01	1.1895	1.01	-0.1795
MAL2 - Mal, T-cell differentiation protein 2	MAL2	H200006302	9099	8	120326353	120326422	TTCTGGCTGAAGCATCCCCTTGGAGTGCCATGTATAAGTTGGGCTATTAGAGTTCATGGAACATAGAAC	1	0	1	1.244	0	1.8065	0	-0.519	0	0.424	1	4.646	0	3.569	0	0.595	0	1.375	0	1.55	0	-0.986	0	1.596	0	2.711	1.21215	2.945	1.73285
HRC - Histidine rich calcium binding protein	HRC	H200000385	18155	19	54346362	54346615	CGTTGACTATTTCTCCTCGTCCCTTTATCAGGCCCTGGCAGACATGCTGGAAACGCCGGAACCCTGACC	1	0	0		0		0		0		0		0	1.234	0		0		0		0		0		1		1.234	#DIV/0!
NKG7 - Natural killer cell group 7 sequence	NKG7	H200001900	18237	19	56567341	56567481	GGCCTCTGGCCAACAGGGCATGGAGACATCATATCAGGCTACATCCACGTGACGCAGACCTTCAGCATT	1	0	0		0		0		0	1.336	0		0		0		0		0		0		0		1		1.336	#DIV/0!
CLIC3 - Chloride intracellular channel 3	CLIC3	H200005556	10062	9	137165483	137165552	AGTCCAACACCGCCGGCAACGACGTTTTCCACAAGTTCTCCGCGTTCATCAAGAACCCGGTGCCCGCGC	1	0	1	2.671	1		1		0	1.22	0	1.403	0	2.314	0		0	1.97	0	1.349	0	0.856	0	0.777	0	1.87	1.46988	2.671	1.20112
KLK7 - Kallikrein 7 (chymotryptic, stratum corneum)	KLK7	H200013755	18222	19	56172536	56172605	AACGCCACACTGAGTTAATTAACTGTGTGCTTCCAACAGAAAATGCACAGGAGTGAGGACGCCGATGAC	1	0	0	1.871	0	2.0875	0	1.879	0	1.778	0	2.65	0	1.968	0	0.814	0	2.389	0	1.909	0	-0.022	0	1.973	1	2.338	1.75423	2.338	0.583773
KLK10 - Kallikrein 10	KLK10	H200005675	18225	19	56209573	56209642	TGGCAAAGGTTTATTCCAGAGAAGCCAGGAAGCCGGTCATCACCCAGCCTCTGAGAGCAGTTACTGGGG	1	0	0	1.643	0	3.3535	0		0		0		0	0.864	0		0		0	3.068	0	0.785	0		1	3.645	1.9427	3.645	1.7023
KLK5 - Kallikrein 5	KLK5	H200005017	18220	19	56138455	56138524	CTCTAGTTGAACCCTGGGAACAATTTCCAAAACTGTCCAGGGCGGGGGTTGCGTCTCAATCTCCCTGGG	1	0	0		0	3.7865	0		0		0		0		0		0		0	5.208	0	-0.361	0		1		2.87783	#DIV/0!
Homo sapiens cDNA FLJ30674 fis, clone FCBBF1000748		H200020546	3461	3	264370	264439	TTAATGTTGCCTTAACTATCAGGTTTCTGATAGCCCCACATAGCCAAGTGGGACCCTGGTCAAGAAGTT	1	0	0		0		0		0		0		0		0		0		1		0		0		0		#DIV/0!	#DIV/0!
CHL1 - Cell adhesion molecule with homology to L1CAM (close homolog of L1)	CHL1	H200015092	3462	3	425528	425597	GGCATCGATATTTTAGATGCACCCGTGTTTGTAAAAATGTAGAGCACAATGGAATTATGCTGGAAGTCT	1	0	0		0		0		0		0		0		0		0		1		0		0		0		#DIV/0!	#DIV/0!
CNTN6 - Contactin 6	CNTN6	H200011622	3463	3	1418116	1418178	AAGTCTCCTCCAAGCCAACCACCAGCAAACATTGCCTGGAAGCTGACAAACTCTAAATTATGCTTGAAC	1	0	0		0		0		0		0		0		0		0		1		0		0		0		#DIV/0!	#DIV/0!
IL5RA - Interleukin 5 receptor, alpha	IL5RA	H200005654	3465	3	3086545	3086615	GACTCACCTCAGACTTTCATTCACAACAGACAGCTTTTAAGGCTAACGTCCAGCTGTATTTACTTCTGG	1	0	0		0		0		0		0		0		0		0		1		0		0		0		#DIV/0!	#DIV/0!
Homo sapiens, clone MGC:12173 IMAGE:3686608, mRNA, complete cds		H200013158	3466	3	3146673	3146735	CCTGTCTGGAAGGAGCATAGGAAATGGCTTTAGCTAAGTGCCTGACTCCAGTAGCTTCTTGCTGTTGCC	1	0	0		0		0		0		0		0		0		0		1		0		0		0		#DIV/0!	#DIV/0!
Homo sapiens mRNA; cDNA DKFZp564H052 (from clone DKFZp564H052)		H200015737	3469	3	3781207	3781276	GATAGGAGGTATGACATTGGCAAACCATTTCATAAGACCTTCCTTCGATCACCCTTCCTAGCCACCTTC	1	0	0		0		0		0		0		0		0		0		1		0		0		0		#DIV/0!	#DIV/0!
KIAA1497 - KIAA1497 protein	KIAA1497	H200012598	3470	3	3863777	3863846	CAGTGCTCAATAAAATGATTAATGACAGGATGGGGTTCCCCTGTGCTTTTACCAGTAGCATGACCCCTT	1	0	0		0		0		0		0		0		0		0		1		0		0		0		#DIV/0!	#DIV/0!
Homo sapiens clone P1 NTera2D1 teratocarcinoma mRNA		H200019168	3478	3	6753225	6753295	CACAGCGGCCTTGGAAACCATCACAGTTGAGAGTAGGTAACACCCATTTGTTGCATAGTTTTGTGCTCC	1	0	0		0		0		0		0		0		0		0		1		0		0		0		#DIV/0!	#DIV/0!
Homo sapiens, clone MGC:2525 IMAGE:2822107, mRNA, complete cds		H200018689	3479	3	7624353	7624422	AAAAAAGGAAAGTGTGCTTACGAGCTCTGTGAGTCTGCTGAAATGATGGTAGACGACAAGCTGTCCTCA	1	0	0		0		0		0		0		0		0		0		1		0		0		0		#DIV/0!	#DIV/0!
GRM7 - Glutamate receptor, metabotropic 7	GRM7	H200007030	3480	3	7757397	7757466	CCACAGGACCGTTTTGGGGCTGACCTGTCTTATTACGTATGTACTTCTAGGTTGCAAGGTTTTGAAATT	1	0	0		0		0		0		0		0		0		0		1		0		0		0		#DIV/0!	#DIV/0!
NAG-7 - NAG-7 protein	NAG	H200017395	3482	3	8590111	8590179	CTGTCCCATGGAGACACAACGCAATAGTGACATGAGCACTTGACTCGCTGGGTTATCAGGCTTTGGCTC	1	0	0		0		0		0		0		0		0		0		1		0		0		0		#DIV/0!	#DIV/0!
LOC51066 - Fls485	LOC51066	H200011855	3483	3	8647489	8647557	TCAAGGTCCTCCGATGTTTCAGGAAGACACCAGGAAGTTCCAGGTCCCTCACTCGTCACTGGTCAAGGA	1	0	0		0		0		0		0		0		0		0		1		0		0		0		#DIV/0!	#DIV/0!
CAV3 - Caveolin 3	CAV3	H200010866	3484	3	8762919	8762988	ACTGGCGTTAGGAAGGTGGCTCCAGTAAAGGGTTTTGGCTGCATTTGGGGAATGCTGCATTTTGTTCGT	1	0	0		0		0		0		0		0		0		0		1		0		0		0		#DIV/0!	#DIV/0!
MCCC1 - Methylcrotonoyl-Coenzyme A carboxylase 1 (alpha)	MCCC1	H200004852	4520	3	184222942	184223011	CTTTACAGCGAGGGAGACTGCACTTACCTGAAATGTTCTGTTAATGGAGTTGCTAGTAAAGCGAAGCTG	1	0	0		0		0		0		0		0		0		0		1		1		0		0		#DIV/0!	#DIV/0!
KIAA0861 - KIAA0861 protein	KIAA0861	H200012620	4522	3	184379247	184379316	GCATCCCTGCGAGCGTTCATGGGGTGTTCGTGTTAGTGCCAAGATTGCTTCGTTGTAGAGAGAGTTCGT	1	0	0		0		0		0		0		0		0		0		1		1		0		0		#DIV/0!	#DIV/0!
FLJ00029 - Homo sapiens kelch-like protein KLHL6 (KLHL6) mRNA, complete cds	FLJ00029	H200004637	4525	3	184688812	184688881	AAGGGAGTATTCTAGGCAAGGAACTAAGGAAGGAATCCCCTTCTTAGAGCAGAGGCACAAGTTAGAGCA	1	0	0		0		0		0		0		0		0		0		1	0.226	1		0		0		#DIV/0!	0.226
Homo sapiens, clone IMAGE:4391654, mRNA, partial cds		H200020321	4533	3	185201325	185201394	GCTTGCATTATATTTCTATTGGACAGTGCTGAACTAGAGTGTTGATCTACTGTAGGTTAGCCATTGATT	1	5	0		0		0		0		0		0		0		0		1		1		0		0		#DIV/0!	#DIV/0!
Homo sapiens cDNA FLJ31838 fis, clone NT2RP7000076, weakly similar to TRANSLATION INITIATION FACTOR		H200020784	4534	3	185336524	185336593	TCTGTCGAAAGGACAAAATGGGTTTAGTGGTTGATTGCCATCAGCCCCCGAGTTGTCTAGACAATGGGG	1	0	0		0		0		0		0		0		0		0		1		1		0		0		#DIV/0!	#DIV/0!
CAM-KIIN - CaM-KII inhibitory protein	CAM	H200019990	4544	3	185460640	185460690	ACGTGCTGAAGGGGATGGGGGAGAAGCCGCCGTCCGGAGTGTAGACGCGC	1	0	0		0		0		0		0		0		0		0		1		1		0		0		#DIV/0!	#DIV/0!
ECE2 - Endothelin converting enzyme 2	ECE2	H200012856	4545	3	185492769	185492838	GGGCAGCTCTCCTGACAAAGCTGTTTGCTCTTGGGTTGGGAGGAAGCAAATGCAAGCTGGGCTGGGTCT	1	0	0		0		0		0		0		0		0		0		1		1		0		0		#DIV/0!	#DIV/0!
THPO - Thrombopoietin (myeloproliferative leukemia virus oncogene ligand, megakaryocyte growth and developm	THPO	H200000300	4551	3	185572979	185573048	AAACACATCCTACACCCACTCCCAGAATCTGTCTCAGGAAGGGTAAGGTTCTCAGACACTGCCGACATC	1	0	0		0		0		0		0		0		0		0		1		1		0		0		#DIV/0!	#DIV/0!
CHRD - Chordin	CHRD	H200007670	4552	3	185590141	185590210	CTCTGTCCTGGAAGCCCCACCCCTTTCCTCCTGTACATAATGTCACTGGCTTGTTGGGATTTTTAATTT	1	0	0		0		0		0		0		0		0		0		1		1		0		0		#DIV/0!	#DIV/0!
Homo sapiens clone L49 HERV-K-T47-like long terminal repeat sequence		H200008722	4555	3	186156155	186156224	GCTAAGCCCCGTAGGACTGGACCCTACACGTTTTCCTCTGTTTGAAGGCAGTCCAATGTACTGTCTACA	1	0	0		0		0		0		0		0		0		0		1		1		0		0		#DIV/0!	#DIV/0!
Homo sapiens cDNA FLJ32900 fis, clone TESTI2005492		H200021154	4562	3	186917812	186917881	CTCAGTGCTGAGAGTTCTTCAGTCCTGCCTGCTGACTTCCCTCCAGGACAGAACAGATGCCTCTTCCTC	1	0	0		0		0		0		0		0		0		0		1		1		0		0		#DIV/0!	#DIV/0!
Homo sapiens cDNA FLJ32735 fis, clone TESTI2001229		H200016172	4567	3	187655512	187655581	CAGGCGTGCTGCCGAAAATTTCCACTCTGTTTACTCCCAAGACCTTACTCCTACTATGTGGAGACACAT	1	0	0		0		0		0		0		0		0		0		0		1		0		0		#DIV/0!	#DIV/0!
CRYGS - Crystallin, gamma S	CRYGS	H200013105	4568	3	187739023	187739092	CCACTGCTGACTATAATGCCTCTCCTTAAATGCTTCTAGGGACCAGCAATACAGTGCTCGCCACAGTGG	1	0	0		0		0		0		0		0		0		0		0		1		0		0		#DIV/0!	#DIV/0!
FETUB - Fetuin B	FETUB	H200006816	4572	3	187853335	187853404	CTGAGCTGCATCACCTCCTAAACTGAGCAGTCTCATACCATGGAGAGATGCCTCTCTTATGTCTTCAGC	1	0	0		0		0		0		0		0		0		0		0		1		0		0		#DIV/0!	#DIV/0!
HRG - Histidine-rich glycoprotein	HRG	H200000389	4573	3	187878019	187878088	CCATGATTTCCAAGACTATGGACCTTGTGACCCACCACCCCATAACCAAGGTCACTGTTGCCATGGCCA	1	0	0		0		0		0		0		0		0		0		0		1		0		0		#DIV/0!	#DIV/0!
KNG - Kininogen	KNG	H200006443	4574	3	187942049	187944223	TCCGATCATCACGAATAGGGGAAATAAAAGAAGAAACAACTAGTCACCTAAGGTCCTGCGAGTACAAGG	1	0	0		0		0		0		0		0		0		0		0		1		0		0		#DIV/0!	#DIV/0!
RPL39L - Ribosomal protein L39-like	RPL39L	H200013028	4579	3	188339702	188339761	GCCCTTGCAGATCGAGATTTGCGTCCTAGAGTGGGAAAAAAGCAGAGGCCAGGGCGCCGATTTTATTTG	1	0	0		0		0		0		0		0		0		0		0		1		0		0		#DIV/0!	#DIV/0!
MASP1 - Mannan-binding lectin serine protease 1 (C4/C2 activating component of Ra-reactive factor)	MASP1	H200015373	4580	3	188419253	188419322	CCAAGCAAAATGCCTCTCCCATCCTCTCTCAGGAAGCTTCTAGAGACTTTATGCCCTCCAGAGCTCCAA	1	0	0		0		0		0		0		0		0		0		0		1		0		0		#DIV/0!	#DIV/0!
SST - Somatostatin	SST	H200002126	4582	3	188869585	188869654	TGAGCTGCAGAGATCTGCTAACTCAAACCCGGCTATGGCACCCCGAGAACGCAAAGCTGGCTGCAAGAA	1	0	0		0		0		0		0		0		0		0		0		1		0		0		#DIV/0!	#DIV/0!
Homo sapiens mRNA; cDNA DKFZp586A061 (from clone DKFZp586A061)		H200015221	4585	3	189447617	189447686	AATGAGCTCTTTTCGGCATGAAGGCAAGGAACTGTCCAGAAGACCTCTGGAGAATTCTTCTTACCCTGA	1	0	0		0		0		0		0		0		0		0		0		1		0		0		#DIV/0!	#DIV/0!
Homo sapiens ovarian cancer-related protein 2 (OCR2) mRNA, complete cds		H200010924	4588	3	190351474	190351543	ACCTGTGACAAAACCAATGAAATCCAAAGCACTGTCAGAAATGGAAGATCCTCGGGGGTCAATTCCTTC	1	0	0		0		0		0		0		0		0		0		0		1		0		0		#DIV/0!	#DIV/0!
TP63 - Tumor protein 63 kDa with strong homology to p53	TP63	H200013260	4589	3	191097053	191097122	CAAACCCATTAAGGGGAAGAATGAAAGCTGTTCCTTGGTCCTAGTAAGAAGACAAACTGCTTCCCTTAC	1	0	0		0		0		0		0		0		0		0		0		1		0		0		#DIV/0!	#DIV/0!
FLJ10718 - Hypothetical protein FLJ10718	FLJ10718	H200004600	4590	3	191157510	191157579	CCAGACAATAAACTTACACTGGAAGCTTTGATTCACCCTCCACAGTACTCCAGAAAGGACTGTCCTATA	1	0	0		0		0		0		0		0		0		0		0		1		0		0		#DIV/0!	#DIV/0!
CLDN1 - Claudin 1	CLDN1	H200001413	4591	3	191506580	191506649	TGTTCAGTGATGCCCTCAGAGCTCTTGCTGTTAGCTGGCAGCTGACGCTGCTAGGATAGTTAGTTTGGA	1	0	0		0		0		0		0		0		0		0		0		1		0		0		#DIV/0!	#DIV/0!
CLDN16 - Claudin 16	CLDN16	H200016288	4592	3	191608801	191608859	GTTACTAATAGCAGGTACCCCAGGAATCATTGGCTCTGTGTGGTATGCTGTTGATGTGTATGTGGAACG	1	0	0		0		0		0		0		0		0		0		0		1		0		0		#DIV/0!	#DIV/0!
PRO1446 - Hypothetical protein PRO1446	PRO1446	H200017675	4593	3	191802082	191802151	TAGAATAATGACAAGTGAGTTGTTTTGCCAGTTATCCACTGCTGCAAAAACGGTGCCTTGCAAAGAAGC	1	0	0		0		0		0		0		0		0		0		0		1		0		0		#DIV/0!	#DIV/0!
IL1RAP - Interleukin 1 receptor accessory protein	IL1RAP	H200008177	4594	3	191851372	191851441	GCCAATGCTGCATTCCTTTTGCACTTTTGGATTCCATATTTATCCCAAATGCTGTTGGGCACCCCTAGA	1	0	0		0		0		0		0		0		0		0		0		1		0		0		#DIV/0!	#DIV/0!
FGF12 - Fibroblast growth factor 12	FGF12	H200012512	4596	3	193560989	193561032	CCGCAAGAGGCCGGTGAGGCGGAGACCAGAACCCCAGCTCAAAGGGATTGTGACAAGGTTATTCAGCCA	0	1	0		0		0		0		0		0		0		0		0		1		0		0		#DIV/0!	#DIV/0!
MGC2889 - Hypothetical protein MGC2889	MGC2889	H200019376	4598	3	194443826	194443895	CTTACCCAATCAGACAGGTTACAGATATTTGCCTAAAATCTGAGCCTGGGCACCTTAGAGATATTCTAA	1	0	0		0		0		0		0		0		0		0		0		1		0		0		#DIV/0!	#DIV/0!
HRASLS - HRAS-like suppressor	HRASLS	H200004340	4599	3	194471216	194471285	GATATTGAAGGAATTTGGGAGGAGGAAAAGAAACCTGGGGTGAATACTTATTTTCAGTGCATCATTACT	1	0	0		0		0		0		0		0		0		0		0		1		0		0		#DIV/0!	#DIV/0!
DKFZp761I1011 - Hypothetical protein DKFZp761I1011	DKFZp761I1011	H200018747	4600	3	194659544	194659613	GGAGACCCTCTGGACCTCAAAATGTTTGAAGCCACCACCTGGGTAAGCCTCTGCTCTTCAGAGAATCTG	1	0	0		0		0		0		0		0		0		0		0		1		0		0		#DIV/0!	#DIV/0!
Homo sapiens cDNA FLJ12280 fis, clone MAMMA1001744		H200009260	4605	3	195558026	195558095	TTGTCTTGGGCTTTCGTCATTAAACCAAAGGAAATGGAAGCCATTCCCCTGTTGCTCTCCTTAGTCTTG	1	0	0		0		0		0		0		0		0		0		0		1		0		0		#DIV/0!	#DIV/0!
GP5 - Glycoprotein V (platelet)	GP5	H200005858	4606	3	195595507	195595575	AAAACCTCCACTATAATGTTGAGCAGAACAGTGAGGCATCCTTAGAACTATCTTGGTTGCAAAGGGTAG	1	0	0		0		0		0		0		0		0		0		0		1		0		0		#DIV/0!	#DIV/0!
KIAA1359 - KIAA1359 protein	KIAA1359	H200005668	4613	3	196942589	196942658	CAGCACCCGGGGCCACGACCCTCAGTGGAGCTCTGGTCACAGTTAGCAGGAATCCCCTTGAAGAAACCT	1	0	0		0		0		0		0		0		0		0		0		1		0		0		#DIV/0!	#DIV/0!
MUC4 - Mucin 4, tracheobronchial	MUC4	H200014793	4615	3	196968860	196969533	AACAACTTCAGTCCAACTGTCAACCTAGAACTTCCCTTAAGAGTCATCCAGCTCTTGCTCAGTGAAGAG	1	0	0		0		0		0		0		0		0		0		0		1		0		0		#DIV/0!	#DIV/0!
Homo sapiens, Similar to RIKEN cDNA 2010003F10 gene, clone MGC:18031 IMAGE:3924581, mRNA, complete c		H200010755	4620	3	197539132	197539474	CCATTCAAAGACCTGCATAGTAGGAATTATCTGTATGACCGTTCGCTCTGGAACTCCGTCTGCCTGGAG	1	0	0		0		0		0		0		0		0		0		0		1		0		0		#DIV/0!	#DIV/0!
Homo sapiens, clone IMAGE:3448343, mRNA, partial cds		H200002232	4627	3	198143031	198144853	TTCAGGGTTGGCAGACTGCTGTTACGAAGTGTATTCCACAACAGAAAAACGACAGTGACTGTGGAGTCT	1	0	0		0		0		0		0		0		0		0		0		1		0		0		#DIV/0!	#DIV/0!
FLJ12768 - Hypothetical protein FLJ12768	FLJ12768	H200009476	4631	3	198162096	198162165	CACTCTTCTCCCTGAGACCAAAGATTTGACCTGTCGGTCTTGATGTCAAGGTCCCCAAAGACCAGGTTA	1	0	0		0		0		0		0		0		0		0		0		1		0		0		#DIV/0!	#DIV/0!
BDH - 3-hydroxybutyrate dehydrogenase (heart, mitochondrial)	BDH	H200006336	4635	3	198726983	198727052	AGGGATCCCTGGTGGAAGGGGAGGGGAGGGAGGAACCCATATAGTCAACTCTTGATTATCCACGTGTGG	1	0	0		0		0		0		0		0		0		0		0		1		0		0		#DIV/0!	#DIV/0!
DKFZp761B1514 - Hypothetical protein DKFZp761B1514	DKFZp761B1514	H200008268	4640	3	198998575	198998644	TGTTGTCTCTCATGCTTCTTGAGTTGCTTCATGGTTTATGCTCGCCATGGAAAGCTATCAGTAACAGTT	1	0	0		0		0		0		0		0		0		0		0		1		0		0		#DIV/0!	#DIV/0!
MGC4126 - Hypothetical protein MGC4126	MGC4126	H200009455	4641	3	199098177	199098246	TCTTGCCCTATCTGGTCTGGAAACCCTGGTTTTCACAGTCAGGATTATAATGCAGATAGCGTAGAACTC	1	0	0		0		0		0		0		0		0		0		0		1		0		0		#DIV/0!	#DIV/0!
Homo sapiens cDNA FLJ11509 fis, clone HEMBA1002166		H200009483	4644	3	199168252	199168321	GGTGAAGACAATAGGATTTGCTCTTGTTGTCCAGGCTAAGGTGCAATGGCACGATGGCTCACGCCTGTA	1	0	0		0		0		0		0		0		0		0		0		1		0		0		#DIV/0!	#DIV/0!
Human EST clone 22453 mariner transposon Hsmar1 sequence		H200002244	8823	8	51092008	51092078	ACTGACTTCACGTCAGAAACCAAGGAAGCTGGAAAGCGTGAGATGACATAGTTAAAGTTGTGGCAGAAA	1	0	0		0		0		0		0		0		0		0		0		0		0		1		#DIV/0!	#DIV/0!
SNTG1 - Syntrophin, gamma 1	SNTG1	H200007731	8824	8	51869117	51869186	GTGTGCAATTTACTCAGATTCCAGGTATTATTCAACTAGTTGTATAACATGGAACACAGTCTCTGTCCT	1	0	0		0		0		0		0		0		0		0		0		0		0		1		#DIV/0!	#DIV/0!
Homo sapiens cDNA FLJ25471 fis, clone TST09553		H200011227	8825	8	52394980	52395049	TTGCAGAGACCGAGGAATGCCAAGTGATTCCCCAGAGAAGCGCTAATAAAAGTTTTGTGCTGTTGAGCC	1	0	0		0		0		0		0		0		0		0		0		0		0		1		#DIV/0!	#DIV/0!
LOC115294 - Similar to hypothetical protein FLJ10883	LOC115294	H200005398	8826	8	52892925	52892994	ACAGTGAGTTAGAGACAGGGCCTAAGATAGCTTCTAGCATCAGATCAATCCCAAGAATCCATCAGCAAC	1	0	0		0		0		0		0		0		0		0		0		0		0		1		#DIV/0!	#DIV/0!
Homo sapiens cDNA FLJ12295 fis, clone MAMMA1001818		H200009776	8827	8	52977319	52977388	AAGTCTGGTCTGTGAGGACTGAAAGGATTTCCTCATCTTAACTCTAATTTGGCCTGCAATGTCTGGGGA	1	0	0		0		0		0		0		0		0		0		0		0		0		1	0.173	#DIV/0!	0.173
KIAA0535 - KIAA0535 gene product	KIAA0535	H200013768	8828	8	53186794	53186863	ACATTTCATGTGCAGACGTGCCTCTGTGTAAATGTACACATGAACTTCATGTGGGCTTAATTTTCTGTG	1	0	0		0		0		0		0		0		0		0		0		0		0		1		#DIV/0!	#DIV/0!
GPR7 - G protein-coupled receptor 7	GPR7	H200016064	8830	8	54015957	54016007	GCTTCCGCAGGAACCTCCGCCAGCTGATAACTTGCCGCGCGGCAGCCTGA	1	0	0		0		0		0		0		0		0		0		0		0		0		1		#DIV/0!	#DIV/0!
Homo sapiens cDNA FLJ13136 fis, clone NT2RP3003139		H200011472	8831	8	54301504	54301573	TACATGAACCCTATTCTTTCCACCCTGGTAAGAAGGTCTGGAAGACAGGTCCTAACGAGGGGTCAGAGA	1	0	0		0		0		0		0		0		0		0		0		0		0		1		#DIV/0!	#DIV/0!
OPRK1 - Opioid receptor, kappa 1	OPRK1	H200010325	8832	8	54304413	54304482	TAGCAGAGTCCGAAATACAGTTCAGGATCCTGCTTACCTGAGGGACATCGATGGGATGAATAAACCAGT	1	0	0		0		0		0		0		0		0		0		0		0		0		1		#DIV/0!	#DIV/0!
Homo sapiens clone 24875 mRNA sequence		H200002287	8833	8	54464290	54464359	CAGTCCACAAGGGCATGTTCATCCATAGCTTTACTTCCCGAAGCAAATTCTGGTTCCTGGGGCCTGTGC	1	0	0		0		0		0		0		0		0		0		0		0		0		1		#DIV/0!	#DIV/0!
Homo sapiens cDNA FLJ32335 fis, clone PROST2005604		H200020444	8834	8	54590404	54590473	TACAGCACAAGGTTGCTAAAGCATCTTCTGCCAGAATTCTGTGAGTATCTGGTTAGGTGGGTCTGGAAT	1	0	0		0		0		0		0		0		0		0		0		0		0		1		#DIV/0!	#DIV/0!
Homo sapiens mRNA; cDNA DKFZp566P2324 (from clone DKFZp566P2324)		H200018286	8977	8	90784621	90784690	AGAAGTACACACCAAGGGGGAATCAAATACACTTCAAGATACCTCTGTCATTCCAACCCTATAGGAGAC	1	0	0		0		0		0		0		1		0		0		0		0		0		0		#DIV/0!	#DIV/0!
Homo sapiens cDNA FLJ12281 fis, clone MAMMA1001745		H200009773	8983	8	91504187	91504256	AGAACTCTACCTACCATTTCTATGCAGGCAGACTCTAGTAGCTGGGAATGACCCCCAGGCAATAGCCAG	1	0	0		0		0		0		0		1		0		0		0		0		0		0		#DIV/0!	#DIV/0!
STIP-1 - Synaptotagmin interacting protein 1	STIP	H200018146	8985	8	92038389	92038458	ATTTGTGTGCCTCTGGTCAACTCTAAGGATGACAGACACTGTGTAACAACACCTGGGTCAACTCTTTTA	1	0	0		0		0		0		0		1		0		1		0		0		0		0		#DIV/0!	#DIV/0!
SLC26A7 - Solute carrier family 26, member 7	SLC26A7	H200013687	8988	8	92478606	92478675	GAAGACCTTTGTTTTAAGACTTCCACACACCAAGGCTACAATGACTGTTAACCTGGAGGAAGTCTCTGG	1	0	0		0		0		0		0		1		0		1		0		0		0		0		#DIV/0!	#DIV/0!
Homo sapiens clone 25023 mRNA sequence		H200010459	8989	8	93038258	93038327	ACTTATGCAAAGCATGCCTACGTCTGGAATACTTAGGGAAAGAAAGCGACTCCATGTTGTCCGAATTCC	1	0	0		0		0		0		0		1		0		1		0		0		0		0		#DIV/0!	#DIV/0!
CBFA2T1 - Core-binding factor, runt domain, alpha subunit 2; translocated to, 1; cyclin D-related	CBFA2T1	H200004101	8990	8	93041064	93041133	GCGTCCGTGGGTTGCTAACTGAACTTTGAAGACCCGCTACAAAACGCGCAGATGTGCAGCAGATTGGAA	1	0	0		0		0		0		0		1		0		1		0		0		0		0		#DIV/0!	#DIV/0!
Homo sapiens cDNA FLJ33145 fis, clone UTERU2000154		H200020641	8991	8	93175076	93175145	TTTGTTGCATGAGTGACATTCATTCTTTTCCAGTCGGGTACTGAAACAGCCAGGCACCTGCTAAATCTA	1	0	0		0		0		0		0		1		0		1		0		0		0		0		#DIV/0!	#DIV/0!
CDH17 - Cadherin 17, LI cadherin (liver-intestine)	CDH17	H200010323	8997	8	95208686	95208755	GTAAAGGAACCAGTCAGCTGGCCAGATTTCCTCACTACCTGCCATGCATACATGCTGCGCATGTTTTCT	1	0	1		0		0		1		1		1		0		0		0		0		0		0		#DIV/0!	#DIV/0!
FSBP - Fibrinogen silencer binding protein	FSBP	H200015726	9000	8	95518057	95518126	AGCAGTTAACTATAATGCAATTGGAGTAGACCGCCCTCCTCGAACAGCACAGGGCCTACGCACCCTTTA	1	0	1		0		0		1		1		1		0		0		0		0		0		0		#DIV/0!	#DIV/0!
Homo sapiens PRO2397 mRNA, complete cds		H200016198	9002	8	95628408	95628477	CTGCCCCAACTCCTTTTACAAGTAAACTTTCTCTTGAAAGCTGAGCCAGATCAAATCTAGATAGGTGCC	1	0	1		0		0		1		1		1		0		0		0		0		0		0		#DIV/0!	#DIV/0!
Homo sapiens cDNA FLJ30600 fis, clone BRAWH2009360		H200012739	9010	8	96328060	96328129	AGTAAAGCATAACTGAACCAACAGGTAACCTGTTGGGCTCCTTCCTGACATCACTGAGATCTGAGGAGC	1	0	1		0		0		1		1		1		0		0		0		0		0		0		#DIV/0!	#DIV/0!
SDC2 - Syndecan 2 (heparan sulfate proteoglycan 1, cell surface-associated, fibroglycan)	SDC2	H200000391	9014	8	97692949	97693018	AACGATAGCCTAGCTTTCTAAAGCCACGCTGTGTCCCTCAATTACAGAGGGTAGGAATGGGTATACCTC	1	0	1		0		0		1		1		1	1.034	0		0		0		0		0		0		#DIV/0!	1.034
PGCP - Plasma glutamate carboxypeptidase	PGCP	H200014757	9015	8	98224744	98224813	TTCTCTGATTCTAGAAAAAGGAATCATTCTCCCCTCCCTCCCACCACATAGAATCAACATATGGTAGGG	1	0	1		0		0		1		1		1		0		0		0		0		0		0		#DIV/0!	#DIV/0!
UK114 - Translational inhibitor protein p14.5	UK114	H200002727	9021	8	99190133	99198482	AGGGTGATCAGCACCGCGAAAGCCCCAGGGGCCATTGGACCCTACAGTCAAGCTGTATTAGTCGACAGG	1	0	1		0		0		1		1		1		1		0		0		0		0		0		#DIV/0!	#DIV/0!
FLJ13955 - Hypothetical protein FLJ13955	FLJ13955	H200012671	9024	8	99274063	99274132	TACACCTTACTCAGAGCCCGGCTGCTCTAGCAGGAATGTTGCACAGAAACATACATTTGCGGTTTGGCC	1	0	1		0		0		1		1		1		1		0		0		0		0		0		#DIV/0!	#DIV/0!
KCNS2 - Potassium voltage-gated channel, delayed-rectifier, subfamily S, member 2	KCNS2	H200003181	9025	8	99513596	99513665	TAAAAATATGAGGTGACATCTTTGGCAACCAGGCTGTCAGACTGACCTGTAAACCTCCTTTAGGGGGAC	1	0	1		0		0		1		1		1		1		1		0		0		0		0		#DIV/0!	#DIV/0!
PRO1097 - Hypothetical protein PRO1097	PRO1097	H200017644	9027	8	99556719	99556788	ACCAAGAACAGGGGTGAGAAGAGAGAATGTAGAACATCCATTGTTATACAAGAGGCAGTGACAACAGAG	1	0	1		0		0		1		1		1		1		1		0		0		0		0		#DIV/0!	#DIV/0!
Homo sapiens cDNA FLJ11984 fis, clone HEMBB1001348		H200009608	9028	8	99750811	99750880	AAAGGGTGTCTTCCTGTATTTGAACCAACCAAAAACACACATCTGAACTGTCAGCTAAGGGGTAGGCTT	1	0	1		0		0		1		1		1		1		1		0		0		0		0		#DIV/0!	#DIV/0!
DKFZP434I092 - DKFZP434I092 protein	DKFZP434I092	H200012234	9033	8	101044340	101044384	CTAGGCCTCCAACCATATGGCCGACAGCCAACCTGGTGCTACTCAAAGTATATAGAAGCCTTAGAACAG	0	1	1		0		0		1		1		1		1		1		0		0		0		0		#DIV/0!	#DIV/0!
Homo sapiens cDNA FLJ33137 fis, clone UTERU1000077, moderately similar to GAMETOGENESIS EXPRESSED PR		H200021079	9037	8	101343913	101343982	CACATGATCTGCCCCAACTATGTCTCTGAGCTCATCTCTTGTCACCCTCTTATTTTATACCACTCTTGC	1	0	1		0		0		1		1		1		1		1		0		0		0		0		#DIV/0!	#DIV/0!
Homo sapiens mRNA; cDNA DKFZp566J123 (from clone DKFZp566J123)		H200003761	9043	8	102248805	102248874	GGTAAGAATGTACACCTCAAGGGTGGATGGTAAAGGTCAGCCTTTAAGCCTCAATGGCGGTGTGGTTGT	1	0	1		0		0		1		1		1		1		1	0.933	0		0		0		0		#DIV/0!	0.933
FKSG17 - FKSG17	FKSG17	H200018742	9045	8	102451149	102451218	ACAATTAAATGGCATTTAAAAATTTGCTGAATGCTTGCTACGAGCGGTGGCTCATGCCTGAATCTCAGC	1	0	1		0		0		1		1		1		1		1	-0.366	0		0		0		0		#DIV/0!	-0.366
NCALD - Neurocalcin delta	NCALD	H200010412	9047	8	102768615	102768684	CCACTTTTCCCTGCTCTGAATCGAAGTCCTAGTTCCTTCCTTTGATTCTCCTTTGGTAGGTGGAATCAG	1	0	1		0		0		1		1		1		1		0		0		0		0		0		#DIV/0!	#DIV/0!
Homo sapiens cDNA FLJ12142 fis, clone MAMMA1000356		H200009336	9050	8	103461288	103461357	AACTGGCTTCTAGGATGAACCCAGCTCTGGCACCCAGTCTCTTTTACTCTGTTTTTCTTGTGTGGAGAT	1	0	1		0		0		1		1		1		0		0		0		0		0		0		#DIV/0!	#DIV/0!
ODF1 - Outer dense fibre of sperm tails 1	ODF1	H200007413	9051	8	103641973	103642042	AAGGTATGTGTGTCGGCTGAGCGGGAGAACAGGTACGACTGCCTTGGATCGAAAAAGTACAGCTACATG	1	0	1		0		0		1		1		1		0		0		0		0		0		0		#DIV/0!	#DIV/0!
Homo sapiens cDNA FLJ10489 fis, clone NT2RP2000232		H200016337	9056	8	104221659	104221728	CTGACTGTTCCTTAAGTCTTAGTGGCAATACTCCCTGACCAGTTTTGCGGGGTTGCTCCCAGTTCCATT	1	0	1		0		0		1		1		1		0		0		0		0		0		0		#DIV/0!	#DIV/0!
BAALC - Brain and acute leukemia, cytoplasmic	BAALC	H200007821	9057	8	104310952	104311021	GGTACTATGCAGATGTTGAGGGATTTGGGGTCTGGTTAGTCGTGACTATCTATCCTGAATCTAACAGTG	1	0	1		0		0		1		1		1		0		0		0		0		0		0		#DIV/0!	#DIV/0!
Homo sapiens cDNA FLJ10577 fis, clone NT2RP2003367		H200013867	9058	8	104325607	104325722	GCAGGCCCTCAAGTTGCTGTCTGGTTGTCGTCTAAAAAGTTGATGTCACAGGCCAGTTGATAAGGCCTT	1	0	1		0		0		1		1		1		0		0		0		0		0		0		#DIV/0!	#DIV/0!
KIAA0751 - KIAA0751 gene product	KIAA0751	H200013887	9062	8	105094898	105094967	AACGGCCTCTCCTTGAGCGGACCACCACCCGCTCCAGATCCACTGAACGTCCTGATACAAACCTCATGA	1	0	1		0		0		0		1		0		0		0		0		0		0		0		#DIV/0!	#DIV/0!
LOC81501 - DC-specific transmembrane protein	LOC81501	H200015101	9063	8	105436483	105436552	CGTGGAGAGGAAGCGCATCCAATATCTGCATGCAAAGCTGCTTAAAAAAAGATCAAAGCAGCCGCTGGG	1	0	1		0		0		0		1		0		0		0		0		0		0		0		#DIV/0!	#DIV/0!
PRO0195 - PRO0195 protein	PRO0195	H200013658	9064	8	105461466	105461535	TGAATGTTGTGTCTTTAACAGGACTATCTAGCCCAAAGTCTCAACATTTTTGTCATTTTCAGACGACCA	1	0	1		0		0		0		1		0		0		0		0		0		0		0		#DIV/0!	#DIV/0!
Homo sapiens cDNA FLJ31296 fis, clone LIVER1000050		H200018842	9065	8	105465834	105465903	AAATGTGCAGCTGAACTTCTGAATAACAGCAGTGATGGTTTCAGATTCTGCAGAAGGAGTGCCATCACT	1	0	1		0		0		0		1		0		0		0		0		0		0		0		#DIV/0!	#DIV/0!
DPYS - Dihydropyrimidinase	DPYS	H200001938	9066	8	105474187	105474233	ACCATTTGCTGAATATATTTACAAACGAATAAAGCAGCGAGACCGGACTTGCACACCTACCCCTGTGGA	0	1	1		0		0		0		1	1.616	0		0		0		0		0		0		0		#DIV/0!	1.616
PRO2949 - Hypothetical protein PRO2949	PRO2949	H200017660	9067	8	105501498	105501567	TGCCTCTTCTCACCTTGCAGCCCGAGTTCTACTGAATCCAGAAAACCCACTTACAATCCTGTACCACAA	1	0	1		0		0		0		1		0		0		0		0		0		0		0		#DIV/0!	#DIV/0!
FOG2 - Friend of GATA2	FOG2	H200011438	9070	8	106885438	106885507	TCTTGGATAATCAGGCTCTGTTTGCACTTTATATTTTAGCAGATACAGTCTCTTAGTCACTAGGCTTTG	1	0	1		0		0		0		1		0		0		0		0		0		0		0		#DIV/0!	#DIV/0!
Homo sapiens cDNA FLJ32414 fis, clone SKMUS2000710		H200020737	9071	8	107841602	107841671	TTAGTACCAACAAAGGAAGGCACACCCTCACTAAAAGTAGAGCAGAGGTGAGAGATTCAGATTTACTTG	1	0	1		0		0		0		1		0		0		0		0		0		0		0		#DIV/0!	#DIV/0!
ANGPT1 - Angiopoietin 1	ANGPT1	H200000621	9072	8	108331515	108331584	CATAAAAGAGACAGTTGTTGGCAAGGTAGCAATACCAGTTTCAAACTTGGTGACTTGATCCACTATGCC	1	0	1		0		0		0		1		0		0		0		0		0		0		0		#DIV/0!	#DIV/0!
Homo sapiens cDNA FLJ32596 fis, clone SPLEN2000515		H200020723	9078	8	110397745	110397814	TGCCACCTGTTGGCTCCAGACAGTCTGAAGACCTAGCAACCTATGGCTTTCAAGTGTTGGGTCCCATAG	1	0	1		0		0		0		1		0		0		0		0		0		0		0		#DIV/0!	#DIV/0!
Homo sapiens mRNA; cDNA DKFZp586C1021 (from clone DKFZp586C1021); partial cds		H200008659	9079	8	110604713	110604782	ATGGCCTTAGTGGAAATACAACAATTCCGTTTAGCAGCTGTTGGGCCAACTACACAGACCTTACTCCCC	1	0	1		0		0		0		1		0		0		0		0		0		0		0		#DIV/0!	#DIV/0!
Homo sapiens clone 23892 mRNA sequence		H200010520	9082	8	111045773	111045842	GCCACACTCTCACATGGCTGAACTAATTTACACTCCCAGTATCAGTGTATATGCGTTCCAATTGCTCCA	1	37	1		0		0		0		1		0		0		0		0		0		0		0		#DIV/0!	#DIV/0!
KV8.1 - Neuronal potassium channel alpha subunit	KV8.1	H200002249	9083	8	111048863	111048932	GTAAACCACTGGTCACAAATGAACTGATCTCTGTATCCCATTATTACTATAAGAGGTGGGAATCCCAAA	1	0	1		0		0		0		1		0		0		0		0		0		0		0		#DIV/0!	#DIV/0!
KIAA1894 - KIAA1894 protein	KIAA1894	H200002961	9084	8	113304681	113304750	ATGAGACAGAGTGCCTAAGAGAAACCCTTGCACCTGGGAGCGCTGCTTGGCTCTATCTCTACAACATTT	1	0	1		0		0		0		1		0		0		0		0		0		0		0		#DIV/0!	#DIV/0!
TRPS1 - Trichorhinophalangeal syndrome I	TRPS1	H200003597	9085	8	116490423	116490492	GTATTATTATGTGGCCAAGGGGGTTATTTAAACTGTCAGTTCCCAAAGGCCAGGAAAGGTTGGGGTCAT	1	0	1		0		0		0		1		0		0		0		0		0		0		0		#DIV/0!	#DIV/0!
MGC14595 - Hypothetical protein MGC14595	MGC14595	H200019064	9087	8	117870054	117870123	AGAAACTGTTAAGGTCAAAAACGTTTCATGGGCATGTTTGTAGGAGCGTGGATCAATCCAGTGAGTGTG	1	0	1		0		0		0		1		0		0		0		0		0		0		0		#DIV/0!	#DIV/0!
Homo sapiens clone 24739 mRNA sequence		H200004723	9090	8	118878485	118878554	AGTTGACAAATCATAGCCATCTCTGTAGGGTGTCAGGAATTATCTCCTGGTCAACTTTAATGATAACTA	1	0	1		0		0		0		1		0		0		0		0		0		0		0		#DIV/0!	#DIV/0!
Homo sapiens cDNA: FLJ21448 fis, clone COL04473		H200018556	9092	8	119046703	119046772	ATTAATTAAACAGTAGCAATCAGCCCATCTGATCTTTAATATTCTATTGCTGCTGACTGATGCCCAGAC	1	0	1	-0.106	0		0		0		1		0		0		0		0		0		0		0		#DIV/0!	-0.106
COLEC10 - Collectin sub-family member 10 (C-type lectin)	COLEC10	H200008245	9098	8	120188051	120188120	GTGAGCAATGATAAGATCTTTGAATCCAAGATGCCCAGATGTTTTACCAGTCACACCCTATGGCCATGG	1	0	1		0		0		0		1		0		0		0		0		0		0		0		#DIV/0!	#DIV/0!
NOV - Nephroblastoma overexpressed gene	NOV	H200015555	9100	8	120504534	120504603	TACCAGAGGGAAAATGTAACCTGTCACTCAAGAAGCACACCTACAGAGCACCTGTAGCTGCTGCGCCAC	1	0	1		0		0		0		1		0		0		0		0		0		0		0		#DIV/0!	#DIV/0!
ENPP2 - Ectonucleotide pyrophosphatase/phosphodiesterase 2 (autotaxin)	ENPP2	H200008208	9101	8	120650704	120650773	CCTGACCATCTGACCAGTTGCGTCCGGCCTGATGTCCGTGTTTCTCCGAGTTTCAGTCAGAACTGTTTG	1	0	1		0		0		0		1		0		0		0		0		0		0		0		#DIV/0!	#DIV/0!
MGC14407 - Hypothetical protein MGC14407	MGC14407	H200019563	9104	8	120921059	120921128	GGACTGCGCTAAGGACTTTCAACTCTTTCTAGAAAGCTCTTTGAGGCCACTGAGTGACATCAGTTAGAG	1	0	1		0		0		0		1		0		0		0		0		0		0		0		#DIV/0!	#DIV/0!
Homo sapiens cDNA FLJ12341 fis, clone MAMMA1002269		H200009778	9105	8	121118336	121118405	GATTCTCTGTCCTTGGGAGGTTCTCTTAGATTGAAGCAAATTCTCTCTCATACCTTGTGTTGGTTTTTG	1	0	1		0		0		0		1		0		0		0		0		0		0		0		#DIV/0!	#DIV/0!
COL14A1 - Collagen, type XIV, alpha 1 (undulin)	COL14A1	H200004319	9107	8	121450861	121452596	TGGATATTGTGACCCCTCATCATGTTCTGCCTATGGTGTGAGAGCTCCCCATCCAGATCAGCCAGAGTT	1	0	1		0		0		0		1		0		0		0		0		0		0		0		#DIV/0!	#DIV/0!
Homo sapiens cDNA FLJ32886 fis, clone TESTI2004255		H200012889	9113	8	121856692	121856741	CTCAGCCTAGGGGTTGCAGTCAGGCTTTGAATCCCAGCGACATTCATTCCGCAACATACTAACCACATC	1	0	1		0		0		0		1		0		0		0		0		0		0		0		#DIV/0!	#DIV/0!
MGC3067 - Hypothetical protein MGC3067	MGC3067	H200019026	9118	8	124096498	124096567	GTCCTAGTCTGCTGGCATTGAGCTGGGGCTGGGTCACCAAACCCTTCCCAAAAGGACCCTTATCTCTTT	1	0	1		0		0		0		1		0		0		0		0		0		0		0		#DIV/0!	#DIV/0!
Homo sapiens mRNA full length insert cDNA clone EUROIMAGE 2004482		H200017860	9130	8	124605851	124605920	CCCACCCTTCTGAAACTTCATAGCCAACTGCCTCTACCACATCTTGGTACTGGGGTCATTAACTTTGAG	1	1	1		0		0		0		1		0		0		0		0		0		0		0		#DIV/0!	#DIV/0!
ANXA13 - Annexin A13	ANXA13	H200008505	9131	8	124762402	124762471	GGCACCTTGAACTCTGGCTTAGCAAGCATCTAGGCTGCCTCTTCACTTTCTTTTAGCATGGTAACTGGA	1	0	1		0		0		0		1		0		0		0		0		0		0		0		#DIV/0!	#DIV/0!
Homo sapiens cDNA FLJ32770 fis, clone TESTI2001898		H200020696	9132	8	125127556	125127625	GTTGCTTTATACAAGTATCACATTCCTGAAGAAGTGTGTAGACTGACGTTCTGTAAACCAGATCCAATT	1	0	1		0		0		0		1		0		0		0		0		0		0		0		#DIV/0!	#DIV/0!
KIAA0429 - KIAA0429 gene product	KIAA0429	H200006435	9139	8	125632861	125632930	AACCCTCAATTACCTAATCTTATGCTTTAACACATAACTGCATTGGATGTGAGAGTAACGTACCGTATG	1	0	1		0		0		0		1		0		0		0		0		0		0		0		#DIV/0!	#DIV/0!
Homo sapiens cDNA FLJ12372 fis, clone MAMMA1002446		H200008894	9140	8	125687981	125688050	TCTGTTGGTAATGTCCTGGCAACAGTGAGATGCCCCCAAGAATGGAGTGGTTGAAAGTTCTAGCTATCG	1	0	1		0		0		0		1		0		0		0		0		0		0		0		#DIV/0!	#DIV/0!
Homo sapiens cDNA FLJ32337 fis, clone PROST2005880		H200012571	9141	8	126032386	126032455	GGAAGCCCAAGCTAACCACATGGGCAAAAAAGATGCCCTCTGACTGCCACCATTTGAGACACTCTAATT	1	0	1		0		1		0		1		0		0		0		0		0		0		0		#DIV/0!	#DIV/0!
Homo sapiens cDNA FLJ30795 fis, clone FEBRA2001124		H200016724	9143	8	126102298	126102367	AGTTGTGATGGCACAGAGGATACAAACCTGCCAGATTTTCTTAGGACTGTTCAGTTGATGAATTACTGC	1	0	1		0		1		0		1		0		0		0		0		0		0		0		#DIV/0!	#DIV/0!
PVT1 - Pvt1 oncogene homolog, MYC activator (mouse)	PVT1	H200001694	9151	8	129021349	129021418	AGGCATTGGGATACATGGTGCTAGGTTCTGAGACTCTGCGTCAGGCCTGAACCCTGCATTTTGTGGAGG	1	0	0		0		0		0		0		0		1		0		0		0		0		0		#DIV/0!	#DIV/0!
Homo sapiens, clone IMAGE:4549923, mRNA, partial cds		H200020252	9152	8	129640928	129640997	CCCTTCTCCTCTCACCCCCCAGCACATATGAAGGGGTATGGACAGTGTTGGAACAAGATGGTCTTGGAT	1	0	0		0		0		0		0		0		1		0		0		0		0		0		#DIV/0!	#DIV/0!
MLZE - Melanoma-derived leucine zipper, extra-nuclear factor	MLZE	H200013079	9153	8	130829800	130829869	GTGTCCTTATGGGTGCAAGAGATAGGGCTGTGCCTCTCTGCGTTTCCAGGTGGAGTAGAGACAGTAATG	1	0	0		0		0		0		0		0		1		0		0		0		0		0		#DIV/0!	#DIV/0!
Homo sapiens cDNA FLJ30278 fis, clone BRACE2002755		H200020926	9156	8	131164541	131164610	TGGGTATTGGGCAGCAGCCCCTGACATGATGACTCGTCTGTGTGACAGCAGAATGAATGACCACAGCAG	1	0	0		0		0		0		0		0		1		0		0		0		0		0		#DIV/0!	#DIV/0!
Homo sapiens cDNA FLJ11942 fis, clone HEMBB1000652		H200009744	9157	8	131192041	131192110	GACCTTTGGCTTACATGCACTATTACTGTGTGGCCACTGGTTATCTTTGAGGATAGCTGTTCATGCCAA	1	0	0		0		0		0		0		0		1		0		0		0		0		0		#DIV/0!	#DIV/0!
PRDM12 - PR domain containing 12	PRDM12	H200008918	9951	9	130587189	130587258	AAGAGACCCGGAGAGATGCATCTTCTGGGCCCTTCTCTCCTTTAGGCCAGCTTACCCCCAAACCTGGCT	1	0	0		1		0		0		0		0		1		0		0		0		0		0		#DIV/0!	#DIV/0!
Homo sapiens cDNA: FLJ21461 fis, clone COL04727		H200018558	9952	9	130603073	130603142	GCCTGGAGTTGGTCTCCACCTTCCACCTCTTCTGTTGAACCTATAAGCCAAGTTCCACACCTGGACACA	1	0	0		1		0		0		0		0		1		0		0		0		0		0		#DIV/0!	#DIV/0!
LAMC3 - Laminin, gamma 3	LAMC3	H200005699	9956	9	130990518	130990587	CAGACTCCGTCAGTGACAGACTCCTTGCAGACACGAGAAAGAAGACCAAGCAGGCGGAGAGGATGCTGG	1	0	0		1		0		0		0		0		1		0		0		0		0		0		#DIV/0!	#DIV/0!
Homo sapiens mRNA; cDNA DKFZp586N2224 (from clone DKFZp586N2224)		H200015179	9958	9	131116158	131116227	AAATAAAGCATGATGTGATAATAATTGGGGAAGATGGTTTAGGTTAGATGGTCAGGAAATGCCTCTCTG	1	0	0		1		0		0		0		0		1		0		0		0		0		0		#DIV/0!	#DIV/0!
MGC12921 - Hypothetical protein MGC12921	MGC12921	H200013111	9961	9	131213937	131214006	TTAACCCCCAAGGAATTATTGGTTCCTCAAGTGCGTTTTGGGAGCTGCTGCCAGAGAGCTAAAGGGCCT	1	0	0		1		0		0		0		0		0		0		0		0		0		0		#DIV/0!	#DIV/0!
LQFBS-1 - Hypothetical protein	LQFBS	H200018220	9963	9	131404868	131404936	GCTGCACATTACACCTCTAGCCGTCGTCTGCCCTTTCAAATATGCTGGTCTACATGGAAAGACAAAGAG	1	0	0		1		0		0		0		0		0		0		0		0		0		0		#DIV/0!	#DIV/0!
Homo sapiens cDNA FLJ12227 fis, clone MAMMA1001154		H200008996	9969	9	131787418	131787487	TTGGTCCGAGTTATCCCCACGATGAAGAATGGTTGTGTCCACAGTGTGCCAGGAAGCACAGGACTCTTT	1	0	0		1		0		0		0		0		0		0		0		0		0		0		#DIV/0!	#DIV/0!
Homo sapiens clone 25187 and 25188 mRNA sequences, partial cds		H200007568	9972	9	132147241	132147310	GGACTCCGGTCCCCGCGCCTGCGATTTGGTTTCGTTTTTCTTTTGTATTATCCGCCGCCCAGTTCCTTT	1	0	0		1		1		0		0		0		0		0		0		0		0		0		#DIV/0!	#DIV/0!
Homo sapiens cDNA FLJ32704 fis, clone TESTI2000591, weakly similar to ADENYLATE KINASE, CHLOROPLAST		H200012707	9980	9	132731926	132731995	AGATTTATCACACCACCTTTGACTGGCCACCCGAATCTGAAATCCAGAACCGTCTCATGGTGCCAGAGG	1	0	0		1		1		0		0		0		0		0		0		0		0		0		#DIV/0!	#DIV/0!
GFI1B - Growth factor independent 1B (potential regulator of CDKN1A, translocated in CML)	GFI1B	H200016174	9984	9	132892221	132892276	ATGCCCTTACCCCGGTGCCCAGAGACCAGGCTCCAAGCAACAGCCCTGTCCTTAGCACTCTATTCCCAA	1	0	0		1		1		0		0		0		0		0		0		0		0		0		#DIV/0!	#DIV/0!
CEL - Carboxyl ester lipase (bile salt-stimulated lipase)	CEL	H200011019	9986	9	132976654	132976723	CCCACAGATGACTCCAAGGAAGCTCAGATGCCTGCAGTCATTAGGTTTTAGCGTCCCATGAGCCTTGGT	1	0	0		1		1		0		0		0		0		0		0		0		0		0		#DIV/0!	#DIV/0!
FS - Forssman glycolipid synthetase	FS	H200012924	9989	9	133058781	133058850	CAGTTCCCCTATGAGCGCAGGCGTGTTTCCACTGCCTTTGTGGCAGACAGGGAAGGGGACTTCTATTAT	1	0	1		1		1		0		0		0		0		0		0		0		0		0		#DIV/0!	#DIV/0!
Homo sapiens, clone IMAGE:4301684, mRNA		H200019570	9995	9	133296261	133296330	CTCCACTTTGCATGAAGGAAACCGAGGTCTGCCTTGTTCTGACCCAGAGCAGGCCTCCATGAATCCCTG	1	0	1		1		1		0		0		0		0		0		0		0		0		0		#DIV/0!	#DIV/0!
KIAA0605 - KIAA0605 gene product	KIAA0605	H200014889	10000	9	133470125	133470194	TCGGCCCCCGCCCCTGCAGTCAGCGTCAGTGCTCATCTACGTTAATAAAGTGGTCCTATTTATGGCGGC	1	0	1		1		1		0		0		0		0		0		0		0		0		0		#DIV/0!	#DIV/0!
DBH - Dopamine beta-hydroxylase (dopamine beta-monooxygenase)	DBH	H200000586	10002	9	133553685	133553754	CAGATATTTTCGCCCACCTAAAGGGAAGCCCTGACAACAACTATCACCAAAAGACGAGGCGGCAAAGAT	1	0	1		1		1		0		0		0		0		0		0		0		0		0		#DIV/0!	#DIV/0!
Homo sapiens clone BPR-14 mRNA sequence		H200018387	10004	9	133579607	133579676	CCTGGGACTGAGTCCCTGGCATGCACCAGGCACCGAGGAGGGATGGAAGACGCTGTGACTTTGATCCAC	1	0	1		1		1		0		0		0		0		0		0		0		0		0		#DIV/0!	#DIV/0!
Homo sapiens cDNA FLJ32958 fis, clone TESTI2008234		H200020078	10008	9	133953133	133953202	CAGAAACAAAGTAAACAGAAGGATCACGTCTGGACACCAGGGACCAGCCCCTGTTACATCCCTGTCCCC	1	0	1		1		1		0		0		0		0		0		0		0		0		0		#DIV/0!	#DIV/0!
Homo sapiens cDNA FLJ11536 fis, clone HEMBA1002712		H200019505	10011	9	134918101	134918170	CACTGAGCAGGGCATGCCCTTGACACCCATCCACCGTTCCTTACTTCTGACCCCATAAGTGCAATGAAC	1	0	1		1		1		0		0		0		0		0		0		0		0		0		#DIV/0!	#DIV/0!
COL5A1 - Collagen, type V, alpha 1	COL5A1	H200013568	10012	9	134960522	134960591	TGTTCCAAGGTAAGCCTCGTAAAGGTCATCCCACCATCACCAAAGCCTCCGTTTTTAACAACCTCCAAC	1	0	1		1		1		0		0		0		0		0		0		0		0		0		#DIV/0!	#DIV/0!
FCN2 - Ficolin (collagen/fibrinogen domain containing lectin) 2 (hucolin)	FCN2	H200005104	10013	9	135003228	135003297	ACACACTCTGGAATTCTCTATTCTCCTGGTCGGGGACAGTCAGAGATGATGGGGGAGATGACCGGTGGG	1	0	1		1		1		0		0		0		0		0		0		0		0		0		#DIV/0!	#DIV/0!
Homo sapiens cDNA FLJ32712 fis, clone TESTI2000745		H200010801	10015	9	135112776	135112845	ATTCATTTGCCTATTCATTGGCACCACAGATGCTCTCCAGGCCCCCATGGGCCAGGGACAGTGCCAAGT	1	0	1		1		1		0		0		0		0		0		0		0		0		0		#DIV/0!	#DIV/0!
Homo sapiens, clone IMAGE:3867049, mRNA		H200009955	10027	9	136226496	136226565	GACGGGCATTCTTGCCGCTTCCTCAGAATATTAACGACGGTCCCAGCAGAATGCTGTATGAATATTCAT	1	0	1		1		1		0		0		0		0		0		0		0		0		0		#DIV/0!	#DIV/0!
DKFZP434A062 - DKFZP434A062 protein	DKFZP434A062	H200015332	10032	9	136493501	136493570	AACAGAAAATGCACCCCAGCTTTCGCTTTTAGGGGTTTGAGTTGCGAGTTTCCAGTCTGCGGAGTGCGA	1	0	1		1		1		0		0		0		0		0		0		0		0		0		#DIV/0!	#DIV/0!
Homo sapiens, Similar to LGN protein, clone MGC:16636 IMAGE:4121647, mRNA, complete cds		H200019919	10033	9	136511398	136511467	AGAAAATGGCGCCTACAAGCCAGTTCTTCTTGGCCTCAGGGACAGCACAGGCCTGAGGTTCACCCTGAG	1	0	1		1		1		0		0		0		0		0		0		0		0		0		#DIV/0!	#DIV/0!
CARD9 - Caspase recruitment domain family, member 9	CARD9	H200016760	10035	9	136534245	136534314	CAATACATGCATGCATTGTATTAGTGTTAGAAAACACAGCTGCGTAAATAAACAGCACGGGTGACCCGC	1	0	1		1		1		0		0		0		0		0		0		0		0		0		#DIV/0!	#DIV/0!
Homo sapiens HSPC324 mRNA, partial cds		H200014483	10044	9	136819251	136819320	GTGGACGTCCTGTGTTCTCCAGACGCAGAGAACCCTCATCAACCGAGGGGGAGGTCACTTCCGAATCCA	1	0	1		1		1		0		0		0		0		0		0		0		0		0		#DIV/0!	#DIV/0!
Homo sapiens cDNA FLJ30346 fis, clone BRACE2007527		H200020457	10047	9	136891781	136891850	GACCCAGCTCTGGACCATCCAGGCATTGGTCGGTGAACTAGAATTCACACTAGTCCCTAATATCTACAC	1	0	1		1		1		0		0		0		0		0		0		0		0		0		#DIV/0!	#DIV/0!
Homo sapiens cDNA FLJ30985 fis, clone HHDPC2000462		H200021113	10051	9	136974588	136974657	CCTTTTCCTAAACCACTTGTGCCCGTGGCCCCTCAGCTCACGGCCCTCCTTGCCCATGCCTCAGAGCAT	1	0	1		1		1		0		0		0		0		0		0		0		0		0		#DIV/0!	#DIV/0!
EDF1 - Endothelial differentiation-related factor 1	EDF1	H200008197	10056	9	137033220	137033289	GAAAATCAATGAGAAGCCACAGGTGATCGCGGACTATGAGAGCGGACGGGCCATACCCAATAACCAGGT	1	0	1		1		1		0		0		0		0		0		0		0		0		0		#DIV/0!	#DIV/0!
PTGDS - Prostaglandin D2 synthase (21kD, brain)	PTGDS	H200001631	10060	9	137149360	137149519	GCAAGTCTGTGGTGGCCCCTGCCACGGATGGTGGCCTCAACCTGACCTCCACCTTCCTCAGGAAAAACC	1	0	1		1		1		0		0		0		0		0		0		0		0		0		#DIV/0!	#DIV/0!
FUT7 - Fucosyltransferase 7 (alpha (1,3) fucosyltransferase)	FUT7	H200000122	10064	9	137201064	137201133	TTTGCCTGGCGTGACAGGCTCCGCGTGCGACTGTTCACCGACTGGCGGGAACGTTTCTGTGCCATCTGT	1	0	1		1		1		0		0		0		0		0		0		0		0		0		#DIV/0!	#DIV/0!
Homo sapiens mRNA for FLJ00033 protein, partial cds		H200010295	10086	9	137631204	137631273	GAGTGTCTGCCCGCTCCTTGTCCTTGTGGAAGACCCACGAAGTGATGTGCTGGGGCAAAGCTGGAGCCA	1	0	1		1		1		0		0		0		0		0		0		0		0		0		#DIV/0!	#DIV/0!
Homo sapiens cDNA FLJ31318 fis, clone LIVER1000433, moderately similar to Homo sapiens mRNA for neur		H200020829	10087	9	137650750	137651298	CTGACTAGTGACAACATAAAACGGCGCCTTGGCTCCGCTGCCCTGGACAGTGTTCACGAGTACCGGCTG	1	0	1		1		1		0		0		0		0		0		0		0		0		0		#DIV/0!	#DIV/0!
FLJ12879 - Hypothetical protein FLJ12879	FLJ12879	H200012659	10093	9	138039615	138039684	CAGGCCCAGTCAGTGAGTTCCACTGAACTTTCAAAATATAAATTCCCTATAGAAATGCTCTCTAACTCA	1	0	1		1		1		0		0		0		0		0		0		0		0		0		#DIV/0!	#DIV/0!
CACNA1B - Calcium channel, voltage-dependent, L type, alpha 1B subunit	CACNA1B	H200005698	10094	9	138292293	138292362	CCGTGACCGCTCAGACGCCTGCATGCAGCAGGCGTGTGTTCCAGTGGATGAGTTTTATCATCCACACGG	1	0	1		1		1		0		0		0		0		0		0		0		0		0		#DIV/0!	#DIV/0!
PSG6 - Pregnancy specific beta-1-glycoprotein 6	PSG6	H200016315	17979	19	48099658	48099714	AGTCAAAGTCTCTGAGACAGCATCTCCCCAGGTTACCTATGCTGGTCCAAACACCTGGTTTCAAGAAAT	6	0	0		0		0		0		0		0		0		0		0		0		1		0		#DIV/0!	#DIV/0!
PSG11 - Pregnancy specific beta-1-glycoprotein 11	PSG11	H200019513	17980	19	48205971	48206034	GTCATTGCTCCTCCAGGATTAGGAACTTTTTGCTTTCAATAATCCAAGTAGCAGCCCTGATGTCATTTT	1	0	0		0		0		0		0		0		0		0		0		0		1		0		#DIV/0!	#DIV/0!
Homo sapiens chromosome 19, BAC 282485 (CIT-B-344H19)		H200013960	18064	19	51213416	51213485	ATGGCCGAAATAGACGCACGCCTGAAGGCCTTGCAGGAGTACATGAACCGACTGGACATGCGGTCATAA	1	0	0		0		0		0		0		0		0		0		0		0		1		0		#DIV/0!	#DIV/0!
PGLYRP - Peptidoglycan recognition protein	PGLYRP	H200013269	18065	19	51214665	51214734	GAGAAGACGGGCTCGTATACGAGGGCCGTGGCTGGAACTTCACGGGTGCCCACTCAGGTCACTTATGGA	1	0	0		0		0		0		0		0		0		0		0		0		1		0		#DIV/0!	#DIV/0!
DKFZp434J0226 - Hypothetical gene DKFZp434J0226	DKFZp434J0226	H200013600	18066	19	51409183	51409252	GCCTCCTACACCACTGGTCCAGATCCTCCACCTTCCCCCAACGCGAGGTATTGACATCAAAGCATCACC	1	0	0		0		0		0		0		0		0		0		0		0		1		0		#DIV/0!	#DIV/0!
FLJ14033 - Hypothetical protein FLJ14033 similar to hypoxia inducible factor 3, alpha subunit	FLJ14033	H200008775	18068	19	51538460	51538529	CTGGCCACACTGGCTCTGAAACTCACCAACCTCTATACACCATAAAGACCTCACCTTGGTAGGCACCAG	1	0	0		0		0		0		0		0		0		0		0		0		1		0		#DIV/0!	#DIV/0!
DKFZP564K0322 - Hypothetical protein DKFZp564K0322	DKFZP564K0322	H200010838	18070	19	51606408	51606477	AGTGAGGTTCCAGACCCCTGGACGCTTTTCGTGGTTTTGCAAGCGCCGGAGAGCCTTCTGGCACACTCC	1	0	0		0		0		0		0		0		0		0		0		0		1		0		#DIV/0!	#DIV/0!
FLJ10781 - Hypothetical protein FLJ10781	FLJ10781	H200001646	18071	19	51662362	51662431	GTTTGCGTGCGCATGTGTAGAGGAGAGAGCAGGGTCCCTGAGATAATGGTTTCCAAACTGTATCGTAGC	1	0	0		0		0		0		0		0		0		0		0		0		1		0		#DIV/0!	#DIV/0!
SULT2A1 - Sulfotransferase family, cytosolic, 2A, dehydroepiandrosterone (DHEA) -preferring, member 1	SULT2A1	H200006859	18103	19	53066523	53066592	GAAGACTTTGATAAATTGTTCCAAGAGAAGATGGCAGATCTTCCTCGAGAGCTGTTCCCATGGGAATAA	1	0	0		0		0		0		0		0		0		0		0		0		1		1		#DIV/0!	#DIV/0!
CABP5 - Calcium binding protein 5	CABP5	H200017830	18105	19	53235700	53235769	TCTCTTGTAAGGATCTGGGGAATCTCATGAGGACGATGGGTTACATGCCCACGGAGATGGAACTGATTG	1	0	0		0		0		0		0		0		0		0		0		0		1		1		#DIV/0!	#DIV/0!
CABP3 - Calcium binding protein 3	CABP3	H200012061	18106	19	53239085	53239154	CTCCTTTGCCACCTCTTCCTGCCTCTCTTGGCTTCTCCTTCGGTCCCGGTGTCTTAGAGCTGTGACAGC	1	0	0		0		0		0		0		0		0		0		0		0		1		1		#DIV/0!	#DIV/0!
Homo sapiens clone IMAGE:111469 mRNA sequence		H200019148	18110	19	53398817	53398886	ATCTTCGTGCAGACTGGATCGTCACTATAGCAACAATGAAACATCGGGAAGGGCTAGTTCTGCTAGGCA	1	0	0		0		0		0		0		0		0		0		0		0		1		1		#DIV/0!	#DIV/0!
Homo sapiens mRNA; cDNA DKFZp434D2472 (from clone DKFZp434D2472); partial cds		H200011834	18112	19	53498720	53498788	TGCCCTGAATAAACTGTCCCAGCTGATGGGGGAGAGTGACCCTGACCTGTTGGTGCAGAAGTATCTGGA	1	0	0		0		0		0		0		0		0		0		0		0		1		1		#DIV/0!	#DIV/0!
FLJ10922 - Hypothetical protein FLJ10922	FLJ10922	H200002788	18114	19	53527201	53527270	TAGGTCTTGGGGTCCCAGACAGAGAAAGCTGTAGTCCTAAAAAGAGGCTGGGTTCATGGTCGGTGAAAC	1	0	0		0		0		0		0		0		0		0		0		0		1		1		#DIV/0!	#DIV/0!
SULT2B1 - Sulfotransferase family, cytosolic, 2B, member 1	SULT2B1	H200010652	18124	19	53786768	53787823	CCGACCAGTTCCTGAGGGACTTCCTCAAAGGCGAAGTGCAGTTTGGCTCCTGGTTCGACCACATTAAGG	1	0	0		0		0		0		0		0		0		0		0		0		1		1		#DIV/0!	#DIV/0!
Homo sapiens, clone IMAGE:2961115, mRNA, partial cds		H200016400	18130	19	53858606	53859220	CCTGCCAGCGAATTCCAGAGGCAACAACCACCCTTGCCACTACTCCTGGTGCTTATAGCTCTGACCCTC	1	0	0		0		0		0		0		0		0		0		0		0		1		1		#DIV/0!	#DIV/0!
FUT2 - Fucosyltransferase 2 (secretor status included)	FUT2	H200004762	18131	19	53900545	53900614	CATATTGGCTTGTAGCTGGCATGCATCCAAGTCCATAGGTCCTGCCTCTTCAATCCTGGCTTTCTAGGG	1	0	0		0		0		0		0		0		0		0		0		0		1		1		#DIV/0!	#DIV/0!
FLJ20401 - Hypothetical protein FLJ20401	FLJ20401	H200015489	18132	19	53919554	53919830	TCTTCTTCTCCAACGCATCCCTTCTCAACTCGCTGATGGAACGAGGTCAAGGCCGGCCTTTCTATCAAT	1	0	0		0		0		0		0		0		0		0		0		0		1		1		#DIV/0!	#DIV/0!
FGF21 - Fibroblast growth factor 21	FGF21	H200017636	18134	19	53952012	53952081	CCTTGAAGCCGGGAGTTATTCAAATCTTGGGAGTCAAGACATCCAGGTTCCTGTGCCAGCGGCCAGATG	1	0	0		0		0		0		0		0		0		0		0		0		1		1		#DIV/0!	#DIV/0!
LOC51171 - Retinal short-chain dehydrogenase/reductase retSDR3	LOC51171	H200002762	18137	19	54008731	54008799	GGGGCAGTAACAGCCATGACCAAAGCTTTGGCCCTGGATGAAAGTCCATATGGTGTCCGAGTCAACTGT	1	0	0		0		0		0		0		0		0		0		0		0		0		1		#DIV/0!	#DIV/0!
TULP2 - Tubby like protein 2	TULP2	H200011319	18140	19	54077222	54077272	CAATGTCCAGCCACTAAATGAACAGGAGTCGCTACTGAGTCGTTACCAACGTGGGGACAAACAAGGGTT	1	0	0		0		0		0		0		0		0		0		0		0		0		1		#DIV/0!	#DIV/0!
Homo sapiens mRNA; cDNA DKFZp564P073 (from clone DKFZp564P073)		H200017312	18144	19	54152051	54152120	ACTGCATGCTTCTTATCATTCTAGCTTTGGCTTTAATGTCACCTGCTCTTTGATGTCACCTGCCCTTAG	1	0	0		0		0		0		0		0		0		0		0		0		0		1		#DIV/0!	#DIV/0!
GYS1 - Glycogen synthase 1 (muscle)	GYS1	H200000197	18145	19	54163355	54163424	ATGATCCAGAACTGAGGTCACTGGGTTCTAGAACCCCCACATTTACCTCGAGGCTCTTCCATCCCCAAA	1	0	0		0		0		0		0		0		0		0		0		0		0		1		#DIV/0!	#DIV/0!
NTF5 - Neurotrophin 5 (neurotrophin 4/5)	NTF5	H200016578	18148	19	54256621	54256690	CAGCTGGCGGCAGTCCCCTCCGCCAGTACTTCTTTGAAACCCGCTGCAAGGCTGATAACGCTGAGGAAG	1	0	0		0		0		0		0		0		0		0		0		0		0		1		#DIV/0!	#DIV/0!
Homo sapiens cDNA FLJ14065 fis, clone HEMBB1000917		H200009079	18150	19	54291438	54291507	GAGGAGTGGGTGGAGAGAACGCTGAGATGGAGTTGTTTTCAGACGTTTCCATTTGTCCCAGATAGCGAT	1	0	0		0		0		0		0		0		0		0		0		0		0		1		#DIV/0!	#DIV/0!
SNRP70 - Small nuclear ribonucleoprotein 70kD polypeptide (RNP antigen)	SNRP70	H200008198	18151	19	54303580	54303649	CCCAACCTTGGCCACTTGAGTTTGTCCTCCAAGGGTAGGTGTCTCATTTGTTCTGGCCCCTTGGATTTA	1	0	0		0		0		0		0		0		0		0		0		0		0		1		#DIV/0!	#DIV/0!
FLJ10490 - Hypothetical protein FLJ10490	FLJ10490	H200015233	18153	19	54314023	54314092	GATGAGGCTAAAGGTTGGATTTCAAGGCGGGGGCTGCTTCCGGAAAGACGCGCTGTGTTTGGAAGGTGG	1	0	0		0		0		0		0		0		0		0		0		0		0		1		#DIV/0!	#DIV/0!
NTT5 - NTT5 protein	NTT5	H200005357	18157	19	54485696	54485765	TGTGTCCAGTTGTGCTGCTAATCATCTTTGTGACCATGATGGTTCATCTTTGTATGAAGCCGATTACCT	1	0	0		0		0		0		0		0		0		0		0		0		0		1		#DIV/0!	#DIV/0!
CD37 - CD37 antigen	CD37	H200013851	18159	19	54535453	54535522	TGCTGCCTGTAAATATTTGTTTAATCCCCAGTTCGCCTGGAGCCCTCCGCCTTCACATTCCCCTGGGGA	1	0	0		0		0		0		0		0		0		0		0		0		0		1		#DIV/0!	#DIV/0!
Homo sapiens, clone MGC:10969 IMAGE:3634966, mRNA, complete cds		H200019885	18161	19	54552624	54552693	TGTGGCTACTCTGGGTCTAACACAACCACTAGAAAAACTATCCCCAAACAGGCACAGTGAGAGCACACG	1	0	0		0		0		0		0		0		0		0		0		0		0		1		#DIV/0!	#DIV/0!
DKKL1-pending - Soggy-1 gene	DKKL1	H200012480	18162	19	54570110	54570179	GGAGCACCTGCCTGTAGCCCCCATCAGACCCTGCCCCAAGCACCATATGGAAATAAAGTTCTTTCTTAC	1	0	0		0		0		0		0		0		0		0		0		0		0		1		#DIV/0!	#DIV/0!
Homo sapiens cDNA FLJ32658 fis, clone TESTI1000042, weakly similar to PARAMYOSIN		H200008299	18163	19	54612616	54612685	ATAAATCCCCTGGCCCTCTCTCCACTGGGATCCCCATTGTTAGTCCACTGTTGCGCAGGCTTACCCTAG	1	0	0		0		0		0		0		0		0		0		0		0		0		1		#DIV/0!	#DIV/0!
Homo sapiens cDNA FLJ14120 fis, clone MAMMA1001956		H200019444	18167	19	54649752	54649821	GAGCAATGATCCAAGTGGAAGGAACTGGATCAGAACCCTGGCACAGCCTAGAACTTGGGGAGGCCAAGA	1	0	0		0		0		0		0		0		0		0		0		0		0		1		#DIV/0!	#DIV/0!
FLT3LG - Fms-related tyrosine kinase 3 ligand	FLT3LG	H200000114	18169	19	54671564	54671633	GGTCCAAGATGCAAGGCTTGCTGGAGCGCGTGAACACGGAGATACACTTTGTCACCAAATGTGCCTTTC	1	0	0		0		0		0		0		0		0		0		0		0		0		1		#DIV/0!	#DIV/0!
LOC57333 - Hypothetical protein LOC57333	LOC57333	H200004460	18172	19	54734207	54734248	CAGAAACAAAGATGGCTATGTCCAGGTGGAGGAGTACATCGCGGATCTGTACTCAGCCGAGCCTGGGGA	0	1	0		0		0		0		0		0		0		0		0		0		0		1		#DIV/0!	#DIV/0!
AP2A1 - Adaptor-related protein complex 2, alpha 1 subunit	AP2A1	H200009685	18183	19	55000976	55001222	CCACCCCATGGACGCAGAAGTTACTAAGGCCAAGCTTCTGGGGTTTGGCTCTGCTCTCCTGGACAATGT	1	0	0		0		0		0		0		0		0		0		0		0		1		1		#DIV/0!	#DIV/0!
FLJ22688 - Hypothetical protein FLJ22688	FLJ22688	H200009363	18184	19	55002128	55002197	CACAGACATGGGGCTGTTAGCGTCTCTCTGTTTATTCGCTCACAATAATACACAGCCCCTGGATGGGGA	1	0	0		0		0		0		0		0		0		0		0		0		1		1		#DIV/0!	#DIV/0!
SIGLEC11 - Sialic acid binding Ig-like lectin 11	SIGLEC11	H200016670	18195	19	55144913	55144982	CGGCCAGAACTGGACTCAGATTTCAGCCCCATCCCCAATGAAGAGCTTGAGTTTGAAGATTATACTTTT	1	0	0		0		0		0		0		0		0		0		0		0		1		1		#DIV/0!	#DIV/0!
DKFZP434N043 - DKFZP434N043 protein	DKFZP434N043	H200005356	18197	19	55243772	55243841	TGCAGGCCAAGGTAGAAACGCCCTCCGTGTGTGCATATTTGTTGGTTCTCTGATTAAAGTTTTGAGTCT	1	0	0		0		0		0		0		0		0		0		0		0		0		1		#DIV/0!	#DIV/0!
KCNC3 - Potassium voltage-gated channel, Shaw-related subfamily, member 3	KCNC3	H200012843	18199	19	55510854	55510923	TTGCAGAAACCACACACACTGTTGCTGGATCTTGAGTCCCATTAGCTGTGAGATGCCTGTGAGAGCCTT	1	0	0		0		0		0		0		0		0		0		0		0		0		1	-0.566	#DIV/0!	-0.566
Homo sapiens cDNA FLJ31007 fis, clone HLUNG2000125		H200020858	18200	19	55554380	55554449	CTTCGTGACAGATAGTCTGGAGGGTGGTGGAGGAATTGAGGACACTTTCCACGTGTCTACACTGCGACT	1	0	0		0		0		0		0		0		0		0		0		0		0		1		#DIV/0!	#DIV/0!
SPIB - Spi-B transcription factor (Spi-1/PU.1 related)	SPIB	H200014527	18203	19	55623836	55623905	GCAACCCTGAGCCCTGTCCAAGGTTCCCTCTTGTCAGATCTGAGATTTCCTAGTTATGTCTGGGGCCCT	1	0	0		0		0		0		0		0		0		0		0		0		0		1		#DIV/0!	#DIV/0!
Homo sapiens cDNA: FLJ21766 fis, clone COLF7179		H200018918	18204	19	55626180	55626249	CTCAGAGACACCGTGACATCACGGGTGATGATGAGAGGAGTTCAAAGAGAGAATTATATGCTGGCGCGG	1	0	0		0		0		0		0		0		0		0		0		0		0		1		#DIV/0!	#DIV/0!
MYBPC2 - Myosin binding protein C, fast type	MYBPC2	H200007170	18205	19	55659452	55659521	TGAAGATCCCAAGTTCCTGATAACCAATTACCAAGGAGTCCTGACGCTGAACATCCGTCGCCCCTCGCC	1	0	0		0		0		0		0		0		0		0		0		0		0		1		#DIV/0!	#DIV/0!
Homo sapiens, clone IMAGE:3610712, mRNA, partial cds		H200019304	18206	19	55662821	55662890	CCTTGAAGTTCGTCCAGCTCTTTGTCCACGACAAAAGCCGGTGTCAGCTCGAGGTCAAGTTGAACACCA	1	0	0		0		0		0		0		0		0		0		0		0		0		1		#DIV/0!	#DIV/0!
PLXNA1 - Plexin A1	PLXNA1	H200019636	18209	19	55854408	55854477	AGGAAGATTAGGGACGCGGGATTATAACATGGGGGTTCATTCCTACCCCCCATCACCTCCCTTCCCCTG	1	0	0		0		0		0		0		0		0		0		0		0		0		1		#DIV/0!	#DIV/0!
SSTRIP - Somatostatin receptor-interacting protein	SSTRIP	H200017030	18210	19	55857021	55857090	AGGGTGGGCCACCGCATGAACATCGACCGGGCTCTCAAATTCTTCCTGGAGAGGTGATGGCTGGCCTGG	1	0	0		0		0		0		0		0		0		0		0		0		0		1		#DIV/0!	#DIV/0!
GPR32 - G protein-coupled receptor 32	GPR32	H200016072	18212	19	55966639	55966708	AAGAAAAGTTTTTCCAGTCTTTGACTTCTGCCCTGGCGAGGGCGTTTGGAGAGGAGGAGTTTCTGTCAT	2	0	0		0		0		0		0		0		0		0		0		0		0		1		#DIV/0!	#DIV/0!
KLK1 - Kallikrein 1, renal/pancreas/salivary	KLK1	H200012441	18215	19	56015287	56015356	TCATGCTGCTCCGCCTGACAGAGCCTGCTGATACCATCACAGATGCTGTGAAGGTCGTGGAGTTGCCCA	1	0	0		0		0		0		0		0		0		0		0		0		0		1		#DIV/0!	#DIV/0!
HSRNASPH - ACO for serine protease homologue	HSRNASPH	H200016255	18216	19	56021780	56021996	GCCTGGTTCCACTGTCTTCCCCAGTGAGTCTCCCAGATACGTTGCATTGTGCCAACATCAGCATTATCT	1	0	0		0		0		0		0		0		0		0		0		0		0		1		#DIV/0!	#DIV/0!
KLK8 - Kallikrein 8 (neuropsin/ovasin)	KLK8	H200011313	18223	19	56195135	56195204	ACCATGATCTGATGCTTCTTCAACTGCGTGACCAGGCATCCCTGGGGTCCAAAGTGAAGCCCATCAGCC	1	0	0		0		0		0		0		0		0		0		0		0		0		1		#DIV/0!	#DIV/0!
Homo sapiens cDNA: FLJ22392 fis, clone HRC07868		H200017202	18224	19	56207942	56208011	AAGGAGCTGCTAGTTAGGTCAGGGAGACAGGCCAGTCTTACATTCCTGTCATTCAGGTCTCCACTCAAA	1	0	0		0		0		0		0		0		0		0		0		0		0		1		#DIV/0!	#DIV/0!
KLK11 - Kallikrein 11	KLK11	H200005275	18226	19	56217394	56217463	CAACCTGGGGTTCGAAATCAGTGAGACCTGGATTCAAATTCTGCCTTGAAATATTGTGACTCTGGGAAT	1	0	0		0		0		0		0		0		0		0		0		0		0		1		#DIV/0!	#DIV/0!
Homo sapiens kallikrein 12 (KLK12), mRNA		H200007487	18227	19	56224189	56224258	ACTTCTTGGAACTTTAACTCCTGCCAGCCCTTCTAAGACCCACGAGCGGGGTGAGAGAAGTGTGCAATA	1	0	0		0		0		0		0		0		0		0		0		0		0		1		#DIV/0!	#DIV/0!
KLK13 - Kallikrein 13	KLK13	H200007618	18228	19	56251520	56251589	CTCTGCTCCTTATTCCCAGTGTTCCATTTGAACCAGTGATCCATGTCCTGAAAAATGCTCAATCTCAGC	1	0	0		0		0		0		0		0		0		0		0		0		0		1		#DIV/0!	#DIV/0!
KLK14 - Kallikrein 14	KLK14	H200008706	18229	19	56273925	56273994	GTGAACATCAACATCTCCCCGGATGAGGTGTGCCAGAAGGCCTATCCTAGAACCATCACGCCTGGCATG	1	0	0		0		0		0		0		0		0		0		0		0		0		1		#DIV/0!	#DIV/0!
SIGLEC9 - Sialic acid binding Ig-like lectin 9	SIGLEC9	H200015832	18231	19	56325268	56325337	ATTATGTGCAGAGTGAAAAGCACACAGGCTTTAGAGTCAAAGTATCTCAAACCTGAATCCACACTGTGC	1	0	0		0		0		0		0		0		0		0		0		0		0		1		#DIV/0!	#DIV/0!
SIGLEC7 - Sialic acid binding Ig-like lectin 7	SIGLEC7	H200017109	18232	19	56337468	56337537	TGGGGGAGGGAGAGGGTGGAAGGACAGAAGAGTAACCGGAAGGATTACTCGCTGACGATGCAGAGTTCC	1	0	0		0		0		0		0		0		0		0		0		0		0		1		#DIV/0!	#DIV/0!
Homo sapiens HSPC078 mRNA, partial cds		H200012988	18233	19	56368041	56368106	CTCTCAGGCCTCCAGACTGTACTTCCAGATGTCTCCTCATCCAGTTCCTCCACAGTCTGAATGGCCATG	1	2	0		0		0		0		0		0		0		0		0		0		0		1		#DIV/0!	#DIV/0!
LIM2 - Lens intrinsic membrane protein 2 (19kD)	LIM2	H200007549	18238	19	56575652	56575705	ATGTTTTTTTCCTCAACCCTTTTCGTCGTGTTGGCCTTGGCCATCTACACTGGAGTCACCGTCAGCTTC	1	0	0		0		0		0		0		0		0		0		0		0		0		1		#DIV/0!	#DIV/0!
SIGLEC10 - Sialic acid binding Ig-like lectin 10	SIGLEC10	H200019755	18239	19	56609519	56609584	CTGCCAGATAAGAAGGGACTCATCTCAACGGCATTCTCCAACGGAGCGTTTCTGGGAATCGGCATCACG	1	0	0		0		0		0		0		0		0		0		0		0		0		1		#DIV/0!	#DIV/0!
SIGLEC8 - Sialic acid binding Ig-like lectin 8	SIGLEC8	H200017478	18240	19	56646698	56646767	AGATGGGTGTGCTAATCATTGTGCCTTGATGGTTCCACGATGTATCCGGGTGTGGAAATCTCACTGGGT	1	0	0		0		0		0		0		0		0		0		0		0		0		1		#DIV/0!	#DIV/0!
Homo sapiens sialic acid binding immunoglobulin-like lectin 8 (SIGLEC8) mRNA, complete cds, alternat		H200020373	18241	19	56652272	56653043	ACAGTTGAATTACAAAACTAAGCAGCTGTCTGTGTTTGTGACAGACCCTCCTTGGAACTTGACCATGAC	1	0	0		0		0		0		0		0		0		0		0		0		0		1		#DIV/0!	#DIV/0!
SIGLECL1 - SIGLEC-like 1	SIGLECL1	H200016189	18242	19	56695001	56695070	GATTCAGGGAAGTACTACTTCCAGGTGGAGAGAGGAAGCAGGAAATGGAACTACATATATGACAAGCTC	1	0	0		0		0		0		0		0		0		0		0		0		0		1		#DIV/0!	#DIV/0!
SIGLEC6 - Sialic acid binding Ig-like lectin 6	SIGLEC6	H200012077	18243	19	56712762	56712831	GCCAAGTTTACCACCTGTGAACTAGAGGAAGTATAAAAGGTGATAGAAACATTATTCAGTCAAACCAGA	1	0	0		0		0		0		0		0		0		0		0		0		0		1		#DIV/0!	#DIV/0!
Homo sapiens, Similar to zinc finger protein 175, clone MGC:12651 IMAGE:4301632, mRNA, complete cds		H200005346	18244	19	56768647	56768716	TAAAAGAGGATAGTAGAGGGTTGGCCTTGGGTCAAGAAAGAAGAAACTGTAGTCCCTGGTCTGATCAGA	1	0	0		0		0		0		0		0		0		0		0		0		0		1		#DIV/0!	#DIV/0!
Homo sapiens cDNA FLJ30403 fis, clone BRACE2008480		H200015275	18246	19	56787309	56787378	TTAAGGCAGAGAGGTTAAGTTGCTTGCCACCAAACTAGCGAGGGGCAGAGCTGGGATGTGTAGCATCCA	1	0	0		0		0		0		0		0		0		0		0		0		0		1		#DIV/0!	#DIV/0!
SIGLEC5 - Sialic acid binding Ig-like lectin 5	SIGLEC5	H200012030	18247	19	56807103	56807157	AGAAAGAAAACAGATGATGGAATTAGAGAGGTGGGCTCAAATCTAGGCCCTGGCACTGTCATCAAGCAA	1	0	0		0		0		0		0		0		0		0		0		0		0		1		#DIV/0!	#DIV/0!
Homo sapiens cDNA FLJ14300 fis, clone PLACE1011891		H200007117	18248	19	56900064	56900132	CACCTTTTTGACCCTGGTGTCCAGGCCTCCGGGACCTAAGTCTCTAGTCACCAACCCCTCCTGTAGCAC	1	0	0		0		0		0		0		0		0		0		0		0		0		1		#DIV/0!	#DIV/0!
HAS1 - Hyaluronan synthase 1	HAS1	H200005261	18249	19	56908271	56908340	GACTATATTGGGACTGGGACTTCTGGGTCTCCAGGGAGGGTATTTATTGGTCAGGATGTGGGATTTGAG	1	0	0		0		0		0		0		0		0		0		0		0		0		1		#DIV/0!	#DIV/0!
FPRL1 - Formyl peptide receptor-like 1	FPRL1	H200011000	18251	19	56964766	56964835	ACAGGCAATGTGAGGATGGGGTCAGGGATATTTTGAGTTCTGTTCATCCTACCCTAATGCCAGTTCCAG	1	0	0		0		0		0		0		0		0		0		0		0		0		1		#DIV/0!	#DIV/0!
Homo sapiens cDNA FLJ32291 fis, clone PROST2000572		H200020988	18253	19	57055968	57056025	GGACCCTACAGATGGAGGGAATGCAGGAAAGCTAAGAAGAATCACACCTCATTGCAGATCTGCATTACC	1	0	0		0		0		0		0		0		0		0		0		0		0		1		#DIV/0!	#DIV/0!
FLJ13590 - Hypothetical protein FLJ13590	FLJ13590	H200008662	18257	19	57141152	57141221	AATGTGGCAGGGTTGCTAGTGGTACATTCTGCCTTATCCTCAGAGGGAATCATATAGAAATAAAACTAT	1	0	0		0		0		0		0		0		0		0		0		0		0		1		#DIV/0!	#DIV/0!
ZBRK1 - Zinc-finger protein ZBRK1	ZBRK1	H200012934	18258	19	57159470	57159539	TTCAGTTTCCTTAGACCAGTGCCAGTGTGGAGGATTAATTGAAAACCAGGACCATAAACTTTCAGAACT	1	0	0		0		0		0		0		0		0		0		0		0		0		1		#DIV/0!	#DIV/0!
Homo sapiens, clone IMAGE:4826808, mRNA, partial cds		H200013356	18259	19	57171491	57171560	GAACAGGGACTCCAAGCACGCCCAACTAGCAGCATCCAAACATGGGACTTCAAGGACGTGAATGAAGAA	1	0	0		0		0		0		0		0		0		0		0		0		0		1		#DIV/0!	#DIV/0!
KIAA0798 - KIAA0798 gene product	KIAA0798	H200008322	18263	19	57226724	57226793	ACCACGCCTGGCCTCCTCTTGCTACCTCTTTATACTCACACTGTCCTCCCAATATGACCCATGGTAGCC	1	0	0		0		0		0		0		0		0		0		0		0		1		1		#DIV/0!	#DIV/0!
